# Supplementary material for: Tribological and Mechanical Behavior of Graphite Composites of Polytetrafluoroethylene (PTFE) Irradiated by the Electron Beam
Source: Polymers (Basel). 2020 Jul 28;12(8):1676. doi: 10.3390/polym12081676 (PMC7464070; doi:10.3390/polym12081676)
Supplement: Supplementary file 1 [file polymers-12-01676-s001.zip]

Archive with 26 entries (25 files):
- polymers-869075-supplementary/
- polymers-869075-supplementary/PTFE 15C 0kGy.sur
- polymers-869075-supplementary/PTFE 15C 0kGy.txt
- polymers-869075-supplementary/PTFE 15C 104kGy.sur
- polymers-869075-supplementary/PTFE 15C 104kGy.txt
- polymers-869075-supplementary/PTFE 15C 156kGy.sur
- polymers-869075-supplementary/PTFE 15C 156kGy.txt
- polymers-869075-supplementary/PTFE 15C 52kGy.sur
- polymers-869075-supplementary/PTFE 15C 52kGy.txt
- polymers-869075-supplementary/PTFE 20C 0kGy.sur
- polymers-869075-supplementary/PTFE 20C 0kGy.txt
- polymers-869075-supplementary/PTFE 20C 104kGy.sur
- polymers-869075-supplementary/PTFE 20C 104kGy.txt
- polymers-869075-supplementary/PTFE 20C 156kGy.sur
- polymers-869075-supplementary/PTFE 20C 156kGy.txt
- polymers-869075-supplementary/PTFE 20C 52kGy.sur
- polymers-869075-supplementary/PTFE 20C 52kGy.txt
- polymers-869075-supplementary/PTFE_20%C_2x26k6y_400_-40_1i2.txt
- polymers-869075-supplementary/PTFE_20%C_4x26k6y_400_-40_1i2.txt
- polymers-869075-supplementary/PTFE_20%C_6x26k6y_400_-40_1i2.txt
- polymers-869075-supplementary/PTFE_20%C_BZ_400_-40_1i2.txt
- polymers-869075-supplementary/PTFE_2x_400_-40_1.txt
- polymers-869075-supplementary/PTFE_4x_400_-40_1.txt
- polymers-869075-supplementary/PTFE_6x_400_-40_1.txt
- polymers-869075-supplementary/PTFE_BZ_400_-40_1.txt
- polymers-869075-supplementary/stress strain curves ptfe 15 and 20C.xlsx
