# Supplementary material for: Tribological and Mechanical Behavior of Graphite Composites of Polytetrafluoroethylene (PTFE) Irradiated by the Electron Beam
Source: Polymers (Basel). 2020 Jul 28;12(8):1676. doi: 10.3390/polym12081676 (PMC7464070; doi:10.3390/polym12081676)
Supplement: Supplementary file 1 [file polymers-12-01676-s001.zip › polymers-869075-supplementary/PTFE 15C 0kGy.txt]

0	00 0	04
0	11 0	16
0	21 0	45
0	32 0	64
0	42 0	81
0	53 0	94
0	64 1	15
0	74 1	29
0	85 1	38
0	96 1	56
1	06 1	73
1	17 1	88
1	27 1	97
1	38 2	12
1	49 2	26
1	59 2	35
1	70 2	54
1	81 2	66
1	91 2	75
2	02 2	82
2	13 2	95
2	23 3	04
2	34 3	12
2	44 3	22
2	55 3	32
2	66 3	43
2	76 3	50
2	87 3	63
2	98 3	71
3	08 3	83
3	19 3	89
3	30 4	01
3	40 4	10
3	51 4	18
3	61 4	30
3	72 4	38
3	83 4	48
3	93 4	55
4	04 4	67
4	14 4	75
4	25 4	83
4	36 4	92
4	46 5	02
4	57 5	12
4	68 5	18
4	78 5	27
4	89 5	36
4	99 5	45
5	10 5	51
5	21 5	59
5	31 5	68
5	42 5	74
5	53 5	84
5	63 5	94
5	74 6	00
5	84 6	06
5	95 6	15
6	06 6	24
6	16 6	29
6	27 6	36
6	38 6	44
6	48 6	53
6	59 6	57
6	70 6	64
6	80 6	72
6	91 6	76
7	01 6	84
7	12 6	91
7	23 6	98
7	33 7	02
7	44 7	10
7	55 7	17
7	65 7	22
7	76 7	29
7	86 7	36
7	97 7	41
8	08 7	46
8	18 7	52
8	29 7	58
8	40 7	65
8	50 7	69
8	61 7	76
8	71 7	83
8	82 7	87
8	93 7	94
9	03 8	00
9	14 8	06
9	24 8	10
9	35 8	17
9	46 8	22
9	56 8	26
9	67 8	33
9	78 8	39
9	88 8	45
9	99 8	49
10	10 8	55
10	20 8	62
10	31 8	68
10	41 8	71
10	52 8	77
10	63 8	82
10	73 8	88
10	84 8	92
10	95 8	98
11	05 9	04
11	16 9	07
11	27 9	13
11	37 9	19
11	48 9	22
11	58 9	29
11	69 9	34
11	80 9	39
11	90 9	42
12	01 9	48
12	12 9	53
12	22 9	57
12	33 9	61
12	43 9	67
12	54 9	72
12	65 9	76
12	75 9	82
12	86 9	87
12	96 9	91
13	07 9	96
13	18 10	01
13	28 10	07
13	39 10	09
13	50 10	15
13	60 10	20
13	71 10	26
13	81 10	29
13	92 10	34
14	03 10	38
14	13 10	43
14	24 10	48
14	35 10	53
14	45 10	58
14	56 10	61
14	67 10	66
14	77 10	70
14	88 10	74
14	98 10	79
15	09 10	84
15	20 10	89
15	30 10	91
15	41 10	97
15	52 11	01
15	62 11	06
15	73 11	09
15	84 11	13
15	94 11	18
16	05 11	22
16	15 11	26
16	26 11	30
16	37 11	36
16	47 11	39
16	58 11	43
16	68 11	47
16	79 11	51
16	90 11	54
17	00 11	59
17	11 11	64
17	22 11	67
17	32 11	70
17	43 11	76
17	53 11	78
17	64 11	83
17	75 11	87
17	85 11	92
17	96 11	95
18	06 12	00
18	17 12	04
18	28 12	07
18	38 12	12
18	49 12	15
18	60 12	20
18	70 12	23
18	81 12	27
18	92 12	32
19	02 12	35
19	13 12	38
19	24 12	42
19	34 12	47
19	45 12	50
19	55 12	53
19	66 12	57
19	77 12	64
19	87 12	64
19	98 12	69
20	09 12	73
20	19 12	77
20	30 12	81
20	40 12	85
20	51 12	89
20	62 12	92
20	72 12	96
20	83 13	00
20	94 13	04
21	04 13	07
21	15 13	12
21	25 13	15
21	36 13	18
21	47 13	23
21	57 13	26
21	68 13	31
21	78 13	33
21	89 13	39
22	00 13	42
22	10 13	46
22	21 13	49
22	32 13	54
22	42 13	58
22	53 13	60
22	63 13	65
22	74 13	68
22	85 13	72
22	95 13	76
23	06 13	80
23	17 13	85
23	27 13	88
23	38 13	92
23	49 13	95
23	59 14	00
23	70 14	03
23	81 14	07
23	91 14	11
24	02 14	14
24	12 14	19
24	23 14	22
24	34 14	27
24	44 14	30
24	55 14	34
24	66 14	37
24	76 14	40
24	87 14	45
24	97 14	48
25	08 14	53
25	19 14	56
25	29 14	59
25	40 14	64
25	50 14	66
25	61 14	70
25	72 14	75
25	82 14	78
25	93 14	81
26	04 14	85
26	14 14	89
26	25 14	93
26	35 14	96
26	46 15	00
26	57 15	03
26	67 15	06
26	78 15	10
26	89 15	14
26	99 15	19
27	10 15	21
27	20 15	26
27	31 15	29
27	42 15	31
27	52 15	35
27	63 15	40
27	74 15	44
27	84 15	47
27	95 15	49
28	06 15	54
28	16 15	55
28	27 15	60
28	38 15	64
28	48 15	68
28	59 15	70
28	69 15	75
28	80 15	78
28	91 15	81
29	01 15	85
29	12 15	87
29	22 15	94
29	33 15	94
29	44 16	00
29	54 16	03
29	65 16	06
29	76 16	09
29	86 16	13
29	97 16	17
30	07 16	19
30	18 16	23
30	29 16	26
30	39 16	30
30	50 16	33
30	60 16	37
30	71 16	40
30	82 16	43
30	92 16	46
31	03 16	50
31	14 16	54
31	24 16	56
31	35 16	61
31	46 16	64
31	56 16	68
31	67 16	70
31	77 16	75
31	88 16	78
31	99 16	80
32	09 16	84
32	20 16	88
32	31 16	91
32	41 16	94
32	52 16	97
32	63 17	01
32	73 17	03
32	84 17	07
32	94 17	11
33	05 17	14
33	16 17	17
33	26 17	21
33	37 17	25
33	48 17	27
33	58 17	31
33	69 17	34
33	79 17	38
33	90 17	39
34	01 17	43
34	11 17	46
34	22 17	50
34	32 17	51
34	43 17	56
34	54 17	59
34	64 17	62
34	75 17	67
34	86 17	70
34	96 17	73
35	07 17	74
35	17 17	79
35	28 17	81
35	39 17	84
35	49 17	88
35	60 17	92
35	71 17	95
35	81 17	97
35	92 18	00
36	03 18	05
36	13 18	06
36	24 18	10
36	34 18	13
36	45 18	17
36	56 18	19
36	66 18	22
36	77 18	26
36	88 18	29
36	98 18	32
37	09 18	35
37	20 18	38
37	30 18	40
37	41 18	43
37	51 18	46
37	62 18	50
37	73 18	52
37	83 18	56
37	94 18	58
38	04 18	61
38	15 18	64
38	26 18	67
38	36 18	70
38	47 18	73
38	58 18	76
38	68 18	79
38	79 18	81
38	89 18	84
39	00 18	89
39	11 18	91
39	21 18	94
39	32 18	97
39	43 19	00
39	53 19	02
39	64 19	05
39	74 19	08
39	85 19	11
39	96 19	13
40	06 19	16
40	17 19	19
40	28 19	22
40	38 19	24
40	49 19	28
40	60 19	29
40	70 19	31
40	81 19	35
40	91 19	39
41	02 19	42
41	13 19	44
41	23 19	47
41	34 19	50
41	45 19	51
41	55 19	55
41	66 19	57
41	76 19	60
41	87 19	62
41	98 19	66
42	08 19	68
42	19 19	71
42	30 19	73
42	40 19	76
42	51 19	78
42	61 19	80
42	72 19	83
42	83 19	86
42	93 19	89
43	04 19	91
43	14 19	94
43	25 19	97
43	36 19	99
43	46 20	02
43	57 20	04
43	68 20	07
43	78 20	09
43	89 20	11
44	00 20	14
44	10 20	16
44	21 20	19
44	31 20	22
44	42 20	25
44	53 20	27
44	63 20	30
44	74 20	32
44	85 20	34
44	95 20	37
45	06 20	39
45	17 20	42
45	27 20	44
45	38 20	46
45	48 20	49
45	59 20	52
45	70 20	52
45	80 20	57
45	91 20	59
46	02 20	61
46	12 20	63
46	23 20	66
46	33 20	69
46	44 20	70
46	55 20	73
46	65 20	74
46	76 20	76
46	86 20	81
46	97 20	83
47	08 20	85
47	18 20	87
47	29 20	90
47	40 20	92
47	50 20	95
47	61 20	96
47	71 20	99
47	82 21	02
47	93 21	04
48	03 21	06
48	14 21	09
48	25 21	10
48	35 21	13
48	46 21	15
48	57 21	19
48	67 21	20
48	78 21	22
48	88 21	25
48	99 21	28
49	10 21	29
49	20 21	32
49	31 21	34
49	42 21	36
49	52 21	39
49	63 21	42
49	74 21	43
49	84 21	45
49	95 21	48
50	05 21	51
50	16 21	52
50	27 21	54
50	37 21	58
50	48 21	61
50	58 21	62
50	69 21	64
50	80 21	67
50	90 21	69
51	01 21	71
51	12 21	73
51	22 21	76
51	33 21	77
51	43 21	81
51	54 21	83
51	65 21	85
51	75 21	86
51	86 21	89
51	96 21	92
52	07 21	94
52	18 21	97
52	28 21	99
52	39 22	00
52	50 22	03
52	60 22	05
52	71 22	07
52	82 22	11
52	92 22	11
53	03 22	14
53	14 22	18
53	24 22	19
53	35 22	22
53	45 22	24
53	56 22	26
53	67 22	28
53	77 22	30
53	88 22	32
53	99 22	34
54	09 22	36
54	20 22	38
54	30 22	42
54	41 22	44
54	52 22	46
54	62 22	48
54	73 22	50
54	84 22	52
54	94 22	55
55	05 22	56
55	15 22	58
55	26 22	61
55	37 22	64
55	47 22	65
55	58 22	68
55	68 22	70
55	79 22	73
55	90 22	74
56	00 22	77
56	11 22	79
56	22 22	81
56	32 22	84
56	43 22	85
56	54 22	88
56	64 22	89
56	75 22	92
56	85 22	94
56	96 22	96
57	07 22	99
57	17 23	00
57	28 23	03
57	39 23	05
57	49 23	07
57	60 23	11
57	71 23	12
57	81 23	12
57	92 23	15
58	02 23	18
58	13 23	20
58	24 23	21
58	34 23	24
58	45 23	27
58	56 23	29
58	66 23	30
58	77 23	32
58	87 23	35
58	98 23	35
59	09 23	39
59	19 23	41
59	30 23	43
59	40 23	44
59	51 23	48
59	62 23	49
59	72 23	50
59	83 23	53
59	94 23	55
60	04 23	56
60	15 23	60
60	25 23	61
60	36 23	64
60	47 23	66
60	57 23	68
60	68 23	70
60	79 23	71
60	89 23	73
61	00 23	76
61	11 23	78
61	21 23	80
61	32 23	82
61	42 23	84
61	53 23	86
61	64 23	87
61	74 23	90
61	85 23	93
61	96 23	94
62	06 23	96
62	17 23	99
62	28 24	01
62	38 24	03
62	49 24	05
62	59 24	07
62	70 24	09
62	81 24	10
62	91 24	13
63	02 24	15
63	12 24	15
63	23 24	19
63	34 24	21
63	44 24	22
63	55 24	25
63	66 24	26
63	76 24	29
63	87 24	30
63	97 24	32
64	08 24	35
64	19 24	36
64	29 24	38
64	40 24	40
64	50 24	44
64	61 24	44
64	72 24	46
64	82 24	50
64	93 24	52
65	04 24	52
65	14 24	55
65	25 24	57
65	36 24	58
65	46 24	61
65	57 24	62
65	68 24	66
65	78 24	67
65	89 24	68
65	99 24	71
66	10 24	71
66	21 24	74
66	31 24	77
66	42 24	80
66	53 24	80
66	63 24	81
66	74 24	85
66	84 24	87
66	95 24	87
67	06 24	89
67	16 24	92
67	27 24	93
67	38 24	95
67	48 24	98
67	59 25	00
67	69 25	02
67	80 25	04
67	91 25	06
68	01 25	08
68	12 25	09
68	22 25	12
68	33 25	14
68	44 25	15
68	54 25	18
68	65 25	18
68	76 25	22
68	86 25	23
68	97 25	25
69	07 25	27
69	18 25	29
69	29 25	31
69	39 25	32
69	50 25	35
69	61 25	37
69	71 25	39
69	82 25	41
69	93 25	42
70	03 25	45
70	14 25	46
70	25 25	48
70	35 25	50
70	46 25	52
70	56 25	54
70	67 25	56
70	78 25	57
70	88 25	61
70	99 25	62
71	10 25	63
71	20 25	66
71	31 25	67
71	41 25	70
71	52 25	71
71	63 25	73
71	73 25	75
71	84 25	76
71	94 25	78
72	05 25	80
72	16 25	83
72	26 25	84
72	37 25	86
72	48 25	88
72	58 25	90
72	69 25	92
72	79 25	94
72	90 25	95
73	01 25	97
73	11 25	99
73	22 26	02
73	33 26	03
73	43 26	05
73	54 26	07
73	64 26	09
73	75 26	10
73	86 26	13
73	96 26	14
74	07 26	17
74	18 26	18
74	28 26	20
74	39 26	22
74	50 26	24
74	60 26	26
74	71 26	27
74	82 26	29
74	92 26	30
75	03 26	32
75	13 26	35
75	24 26	37
75	35 26	38
75	45 26	40
75	56 26	43
75	66 26	44
75	77 26	46
75	88 26	48
75	98 26	49
76	09 26	51
76	20 26	53
76	30 26	55
76	41 26	57
76	51 26	58
76	62 26	61
76	73 26	62
76	83 26	64
76	94 26	67
77	04 26	69
77	15 26	70
77	26 26	71
77	36 26	73
77	47 26	75
77	58 26	76
77	68 26	79
77	79 26	80
77	90 26	85
78	00 26	85
78	11 26	86
78	21 26	88
78	32 26	89
78	43 26	92
78	53 26	93
78	64 26	95
78	75 26	97
78	85 27	00
78	96 27	00
79	07 27	02
79	17 27	04
79	28 27	07
79	38 27	09
79	49 27	10
79	60 27	12
79	70 27	14
79	81 27	15
79	92 27	17
80	02 27	19
80	13 27	21
80	23 27	22
80	34 27	25
80	45 27	26
80	55 27	28
80	66 27	29
80	76 27	31
80	87 27	34
80	98 27	35
81	08 27	38
81	19 27	40
81	30 27	40
81	40 27	42
81	51 27	44
81	61 27	46
81	72 27	47
81	83 27	50
81	93 27	53
82	04 27	54
82	15 27	55
82	25 27	56
82	36 27	59
82	47 27	61
82	57 27	62
82	68 27	64
82	78 27	66
82	89 27	68
83	00 27	73
83	10 27	72
83	21 27	74
83	32 27	75
83	42 27	76
83	53 27	79
83	64 27	80
83	74 27	83
83	85 27	84
83	95 27	86
84	06 27	88
84	17 27	91
84	27 27	91
84	38 27	93
84	48 27	94
84	59 27	96
84	70 27	99
84	80 28	01
84	91 28	02
85	02 28	04
85	12 28	06
85	23 28	07
85	33 28	09
85	44 28	12
85	55 28	12
85	65 28	15
85	76 28	17
85	87 28	17
85	97 28	21
86	08 28	22
86	18 28	24
86	29 28	24
86	40 28	27
86	50 28	30
86	61 28	32
86	72 28	33
86	82 28	35
86	93 28	36
87	04 28	38
87	14 28	41
87	25 28	43
87	35 28	44
87	46 28	46
87	57 28	48
87	67 28	50
87	78 28	51
87	89 28	52
87	99 28	54
88	10 28	57
88	20 28	59
88	31 28	60
88	42 28	62
88	52 28	64
88	63 28	65
88	74 28	67
88	84 28	70
88	95 28	70
89	05 28	72
89	16 28	75
89	27 28	75
89	37 28	78
89	48 28	79
89	58 28	81
89	69 28	84
89	80 28	84
89	90 28	87
90	01 28	90
90	12 28	90
90	22 28	93
90	33 28	94
90	44 28	95
90	54 28	97
90	65 28	99
90	75 29	01
90	86 29	03
90	97 29	05
91	07 29	07
91	18 29	07
91	29 29	09
91	39 29	12
91	50 29	14
91	61 29	14
91	71 29	16
91	82 29	18
91	92 29	20
92	03 29	23
92	14 29	24
92	24 29	25
92	35 29	27
92	46 29	28
92	56 29	31
92	67 29	31
92	77 29	35
92	88 29	36
92	99 29	36
93	09 29	40
93	20 29	42
93	30 29	43
93	41 29	45
93	52 29	47
93	62 29	49
93	73 29	50
93	84 29	54
93	94 29	54
94	05 29	55
94	15 29	58
94	26 29	59
94	37 29	62
94	47 29	63
94	58 29	64
94	69 29	66
94	79 29	67
94	90 29	70
95	01 29	71
95	11 29	74
95	22 29	76
95	32 29	77
95	43 29	78
95	54 29	81
95	64 29	82
95	75 29	83
95	86 29	85
95	96 29	88
96	07 29	90
96	18 29	89
96	28 29	93
96	39 29	93
96	49 29	95
96	60 29	96
96	71 29	99
96	81 30	00
96	92 30	02
97	02 30	04
97	13 30	07
97	24 30	07
97	34 30	10
97	45 30	12
97	56 30	13
97	66 30	14
97	77 30	16
97	87 30	18
97	98 30	19
98	09 30	21
98	19 30	23
98	30 30	25
98	40 30	26
98	51 30	28
98	62 30	30
98	72 30	32
98	83 30	33
98	94 30	35
99	04 30	37
99	15 30	38
99	26 30	40
99	36 30	42
99	47 30	45
99	58 30	46
99	68 30	48
99	79 30	50
99	89 30	49
100	00 30	53
100	00 30	54
100	00 30	55
100	00 30	57
100	00 30	57
100	00 30	60
100	00 30	60
100	00 30	61
100	00 30	63
100	00 30	63
100	00 30	65
100	00 30	65
100	00 30	68
100	00 30	68
100	00 30	69
100	00 30	69
100	00 30	72
100	00 30	72
100	00 30	73
100	00 30	74
100	00 30	75
100	00 30	75
100	00 30	77
100	00 30	77
100	00 30	79
100	00 30	78
100	00 30	81
100	00 30	80
100	00 30	81
100	00 30	82
100	00 30	82
100	00 30	83
100	00 30	83
100	00 30	85
100	00 30	87
100	00 30	87
100	00 30	89
100	00 30	88
100	00 30	89
100	00 30	90
100	00 30	92
100	00 30	91
100	00 30	93
100	00 30	93
100	00 30	94
100	00 30	95
100	00 30	95
100	00 30	96
100	00 30	97
100	00 30	97
100	00 30	98
100	00 30	98
100	00 31	00
100	00 31	00
100	00 31	01
100	00 31	01
100	00 31	02
100	00 31	02
100	00 31	04
100	00 31	03
100	00 31	05
100	00 31	06
100	00 31	04
100	00 31	06
100	00 31	06
100	00 31	07
100	00 31	08
100	00 31	08
100	00 31	09
100	00 31	09
100	00 31	09
100	00 31	11
100	00 31	12
100	00 31	12
100	00 31	12
100	00 31	13
100	00 31	13
100	00 31	14
100	00 31	14
100	00 31	15
100	00 31	16
100	00 31	16
100	00 31	17
100	00 31	16
100	00 31	17
100	00 31	18
100	00 31	19
100	00 31	20
100	00 31	19
100	00 31	21
100	00 31	20
100	00 31	21
100	00 31	21
100	00 31	21
100	00 31	22
100	00 31	22
100	00 31	23
100	00 31	25
100	00 31	26
100	00 31	24
100	00 31	26
100	00 31	26
100	00 31	26
100	00 31	26
100	00 31	28
100	00 31	27
100	00 31	28
100	00 31	30
100	00 31	29
100	00 31	30
100	00 31	29
100	00 31	30
100	00 31	31
100	00 31	32
100	00 31	31
100	00 31	32
100	00 31	34
100	00 31	33
100	00 31	33
99	89 31	33
99	79 31	34
99	68 31	34
99	58 31	34
99	47 31	34
99	36 31	34
99	26 31	34
99	15 31	34
99	04 31	33
98	94 31	33
98	83 31	33
98	72 31	33
98	62 31	34
98	51 31	33
98	40 31	33
98	30 31	34
98	19 31	32
98	09 31	34
97	98 31	33
97	87 31	33
97	77 31	32
97	66 31	33
97	56 31	32
97	45 31	31
97	34 31	32
97	24 31	32
97	13 31	32
97	02 31	31
96	92 31	31
96	81 31	31
96	71 31	29
96	60 31	30
96	49 31	30
96	39 31	30
96	28 31	30
96	18 31	29
96	07 31	28
95	96 31	29
95	86 31	29
95	75 31	28
95	64 31	28
95	54 31	29
95	43 31	28
95	32 31	28
95	22 31	28
95	11 31	27
95	01 31	27
94	90 31	26
94	79 31	27
94	69 31	26
94	58 31	26
94	47 31	26
94	37 31	26
94	26 31	25
94	15 31	24
94	05 31	24
93	94 31	24
93	84 31	25
93	73 31	23
93	62 31	24
93	52 31	23
93	41 31	22
93	30 31	23
93	20 31	22
93	09 31	22
92	99 31	22
92	88 31	21
92	77 31	20
92	67 31	20
92	56 31	19
92	46 31	20
92	35 31	19
92	24 31	18
92	14 31	18
92	03 31	19
91	92 31	18
91	82 31	18
91	71 31	18
91	61 31	18
91	50 31	16
91	39 31	16
91	29 31	15
91	18 31	16
91	07 31	16
90	97 31	16
90	86 31	16
90	75 31	14
90	65 31	14
90	54 31	13
90	44 31	13
90	33 31	14
90	22 31	14
90	12 31	12
90	01 31	12
89	90 31	11
89	80 31	12
89	69 31	11
89	58 31	10
89	48 31	11
89	37 31	10
89	27 31	09
89	16 31	10
89	05 31	09
88	95 31	09
88	84 31	07
88	74 31	08
88	63 31	08
88	52 31	08
88	42 31	06
88	31 31	07
88	20 31	05
88	10 31	06
87	99 31	05
87	89 31	05
87	78 31	04
87	67 31	03
87	57 31	03
87	46 31	04
87	35 31	02
87	25 31	01
87	14 31	03
87	04 31	02
86	93 31	01
86	82 31	02
86	72 31	01
86	61 31	01
86	50 31	00
86	40 31	01
86	29 30	98
86	18 31	00
86	08 30	99
85	97 30	98
85	87 30	98
85	76 30	97
85	65 30	96
85	55 30	97
85	44 30	96
85	33 30	95
85	23 30	96
85	12 30	94
85	02 30	94
84	91 30	93
84	80 30	93
84	70 30	93
84	59 30	93
84	48 30	92
84	38 30	92
84	27 30	92
84	17 30	91
84	06 30	90
83	95 30	90
83	85 30	90
83	74 30	88
83	64 30	88
83	53 30	89
83	42 30	88
83	32 30	87
83	21 30	86
83	10 30	88
83	00 30	85
82	89 30	86
82	78 30	86
82	68 30	85
82	57 30	84
82	47 30	85
82	36 30	83
82	25 30	83
82	15 30	83
82	04 30	82
81	93 30	83
81	83 30	82
81	72 30	82
81	61 30	81
81	51 30	80
81	40 30	80
81	30 30	79
81	19 30	79
81	08 30	79
80	98 30	78
80	87 30	78
80	76 30	77
80	66 30	77
80	55 30	76
80	45 30	76
80	34 30	76
80	23 30	75
80	13 30	74
80	02 30	75
79	92 30	74
79	81 30	74
79	70 30	72
79	60 30	73
79	49 30	73
79	38 30	70
79	28 30	71
79	17 30	71
79	07 30	70
78	96 30	70
78	85 30	69
78	75 30	69
78	64 30	67
78	53 30	68
78	43 30	69
78	32 30	66
78	21 30	66
78	11 30	66
78	00 30	65
77	90 30	65
77	79 30	63
77	68 30	64
77	58 30	64
77	47 30	62
77	36 30	64
77	26 30	63
77	15 30	61
77	04 30	61
76	94 30	61
76	83 30	60
76	73 30	59
76	62 30	59
76	51 30	58
76	41 30	58
76	30 30	58
76	20 30	58
76	09 30	57
75	98 30	56
75	88 30	56
75	77 30	56
75	66 30	55
75	56 30	54
75	45 30	54
75	35 30	54
75	24 30	53
75	13 30	52
75	03 30	53
74	92 30	51
74	82 30	52
74	71 30	50
74	60 30	50
74	50 30	51
74	39 30	50
74	28 30	49
74	18 30	48
74	07 30	47
73	96 30	47
73	86 30	48
73	75 30	46
73	64 30	45
73	54 30	47
73	43 30	45
73	33 30	45
73	22 30	43
73	11 30	43
73	01 30	43
72	90 30	43
72	79 30	42
72	69 30	42
72	58 30	42
72	48 30	41
72	37 30	40
72	26 30	39
72	16 30	38
72	05 30	39
71	94 30	38
71	84 30	38
71	73 30	37
71	63 30	37
71	52 30	37
71	41 30	36
71	31 30	36
71	20 30	34
71	10 30	35
70	99 30	32
70	88 30	32
70	78 30	32
70	67 30	32
70	56 30	31
70	46 30	31
70	35 30	31
70	25 30	30
70	14 30	30
70	03 30	28
69	93 30	28
69	82 30	28
69	71 30	27
69	61 30	27
69	50 30	26
69	39 30	25
69	29 30	24
69	18 30	25
69	07 30	24
68	97 30	24
68	86 30	23
68	76 30	21
68	65 30	22
68	54 30	21
68	44 30	21
68	33 30	20
68	22 30	20
68	12 30	19
68	01 30	18
67	91 30	18
67	80 30	18
67	69 30	17
67	59 30	17
67	48 30	16
67	38 30	15
67	27 30	16
67	16 30	14
67	06 30	14
66	95 30	14
66	84 30	13
66	74 30	13
66	63 30	12
66	53 30	12
66	42 30	11
66	31 30	11
66	21 30	09
66	10 30	12
65	99 30	10
65	89 30	08
65	78 30	08
65	68 30	07
65	57 30	06
65	46 30	06
65	36 30	06
65	25 30	06
65	14 30	04
65	04 30	06
64	93 30	04
64	82 30	03
64	72 30	02
64	61 30	03
64	50 30	03
64	40 30	01
64	29 30	01
64	19 30	00
64	08 29	99
63	97 29	99
63	87 29	98
63	76 29	99
63	66 29	98
63	55 29	96
63	44 29	97
63	34 29	95
63	23 29	96
63	12 29	95
63	02 29	94
62	91 29	94
62	81 29	94
62	70 29	94
62	59 29	93
62	49 29	92
62	38 29	92
62	28 29	90
62	17 29	90
62	06 29	90
61	96 29	89
61	85 29	89
61	74 29	89
61	64 29	88
61	53 29	88
61	42 29	86
61	32 29	86
61	21 29	86
61	11 29	85
61	00 29	85
60	89 29	84
60	79 29	85
60	68 29	83
60	57 29	83
60	47 29	82
60	36 29	81
60	25 29	81
60	15 29	80
60	04 29	80
59	94 29	79
59	83 29	79
59	72 29	79
59	62 29	78
59	51 29	78
59	40 29	77
59	30 29	76
59	19 29	75
59	09 29	75
58	98 29	75
58	87 29	73
58	77 29	74
58	66 29	74
58	56 29	73
58	45 29	71
58	34 29	71
58	24 29	70
58	13 29	71
58	02 29	69
57	92 29	69
57	81 29	68
57	71 29	67
57	60 29	67
57	49 29	67
57	39 29	66
57	28 29	66
57	17 29	65
57	07 29	64
56	96 29	64
56	85 29	64
56	75 29	62
56	64 29	61
56	54 29	61
56	43 29	61
56	32 29	60
56	22 29	60
56	11 29	59
56	00 29	58
55	90 29	57
55	79 29	57
55	68 29	57
55	58 29	56
55	47 29	56
55	37 29	55
55	26 29	55
55	15 29	54
55	05 29	54
54	94 29	53
54	84 29	52
54	73 29	52
54	62 29	51
54	52 29	51
54	41 29	50
54	30 29	49
54	20 29	50
54	09 29	47
53	99 29	47
53	88 29	46
53	77 29	46
53	67 29	45
53	56 29	45
53	45 29	45
53	35 29	43
53	24 29	43
53	14 29	42
53	03 29	42
52	92 29	42
52	82 29	40
52	71 29	40
52	60 29	39
52	50 29	39
52	39 29	38
52	28 29	38
52	18 29	36
52	07 29	37
51	96 29	35
51	86 29	35
51	75 29	34
51	65 29	34
51	54 29	34
51	43 29	32
51	33 29	32
51	22 29	31
51	12 29	31
51	01 29	30
50	90 29	30
50	80 29	29
50	69 29	29
50	58 29	27
50	48 29	26
50	37 29	27
50	27 29	25
50	16 29	24
50	05 29	24
49	95 29	24
49	84 29	23
49	74 29	22
49	63 29	22
49	52 29	21
49	42 29	20
49	31 29	20
49	20 29	19
49	10 29	18
48	99 29	18
48	88 29	18
48	78 29	17
48	67 29	15
48	57 29	14
48	46 29	15
48	35 29	14
48	25 29	13
48	14 29	12
48	03 29	12
47	93 29	11
47	82 29	10
47	71 29	10
47	61 29	09
47	50 29	07
47	40 29	08
47	29 29	07
47	18 29	06
47	08 29	06
46	97 29	05
46	86 29	05
46	76 29	03
46	65 29	03
46	55 29	02
46	44 29	01
46	33 29	00
46	23 29	00
46	12 28	99
46	02 28	99
45	91 28	97
45	80 28	98
45	70 28	97
45	59 28	95
45	48 28	95
45	38 28	94
45	27 28	93
45	17 28	94
45	06 28	93
44	95 28	92
44	85 28	91
44	74 28	90
44	63 28	89
44	53 28	88
44	42 28	88
44	31 28	87
44	21 28	87
44	10 28	85
44	00 28	85
43	89 28	85
43	78 28	84
43	68 28	83
43	57 28	83
43	46 28	81
43	36 28	81
43	25 28	81
43	14 28	81
43	04 28	79
42	93 28	78
42	83 28	77
42	72 28	77
42	61 28	76
42	51 28	74
42	40 28	74
42	30 28	74
42	19 28	73
42	08 28	72
41	98 28	72
41	87 28	72
41	76 28	69
41	66 28	69
41	55 28	68
41	45 28	68
41	34 28	67
41	23 28	66
41	13 28	65
41	02 28	64
40	91 28	64
40	81 28	63
40	70 28	62
40	60 28	62
40	49 28	60
40	38 28	60
40	28 28	59
40	17 28	57
40	06 28	58
39	96 28	56
39	85 28	55
39	74 28	56
39	64 28	55
39	53 28	54
39	43 28	53
39	32 28	52
39	21 28	51
39	11 28	50
39	00 28	50
38	89 28	50
38	79 28	48
38	68 28	46
38	58 28	46
38	47 28	46
38	36 28	45
38	26 28	45
38	15 28	43
38	04 28	43
37	94 28	41
37	83 28	41
37	73 28	40
37	62 28	39
37	51 28	39
37	41 28	38
37	30 28	38
37	20 28	36
37	09 28	35
36	98 28	34
36	88 28	33
36	77 28	33
36	66 28	31
36	56 28	31
36	45 28	30
36	34 28	30
36	24 28	28
36	13 28	27
36	03 28	27
35	92 28	26
35	81 28	24
35	71 28	25
35	60 28	24
35	49 28	23
35	39 28	22
35	28 28	21
35	17 28	20
35	07 28	19
34	96 28	19
34	86 28	17
34	75 28	16
34	64 28	14
34	54 28	14
34	43 28	14
34	32 28	13
34	22 28	12
34	11 28	11
34	01 28	10
33	90 28	09
33	79 28	08
33	69 28	08
33	58 28	06
33	48 28	05
33	37 28	04
33	26 28	04
33	16 28	02
33	05 28	01
32	94 28	02
32	84 28	00
32	73 27	98
32	63 28	00
32	52 27	98
32	41 27	96
32	31 27	96
32	20 27	94
32	09 27	94
31	99 27	92
31	88 27	91
31	77 27	91
31	67 27	88
31	56 27	89
31	46 27	88
31	35 27	87
31	24 27	86
31	14 27	85
31	03 27	84
30	92 27	82
30	82 27	82
30	71 27	81
30	60 27	79
30	50 27	80
30	39 27	79
30	29 27	77
30	18 27	76
30	07 27	76
29	97 27	74
29	86 27	73
29	76 27	72
29	65 27	71
29	54 27	70
29	44 27	70
29	33 27	67
29	22 27	68
29	12 27	66
29	01 27	66
28	91 27	63
28	80 27	64
28	69 27	62
28	59 27	61
28	48 27	60
28	38 27	59
28	27 27	57
28	16 27	56
28	06 27	55
27	95 27	55
27	84 27	53
27	74 27	53
27	63 27	52
27	52 27	50
27	42 27	50
27	31 27	48
27	20 27	48
27	10 27	48
26	99 27	45
26	89 27	43
26	78 27	44
26	67 27	42
26	57 27	40
26	46 27	41
26	35 27	39
26	25 27	38
26	14 27	36
26	04 27	35
25	93 27	34
25	82 27	32
25	72 27	33
25	61 27	30
25	50 27	30
25	40 27	28
25	29 27	28
25	19 27	26
25	08 27	24
24	97 27	24
24	87 27	22
24	76 27	21
24	66 27	20
24	55 27	19
24	44 27	18
24	34 27	17
24	23 27	16
24	12 27	15
24	02 27	12
23	91 27	12
23	81 27	11
23	70 27	10
23	59 27	09
23	49 27	07
23	38 27	06
23	27 27	06
23	17 27	04
23	06 27	03
22	95 27	02
22	85 27	01
22	74 26	98
22	63 26	98
22	53 26	97
22	42 26	97
22	32 26	95
22	21 26	93
22	10 26	92
22	00 26	91
21	89 26	90
21	78 26	87
21	68 26	86
21	57 26	85
21	47 26	85
21	36 26	83
21	25 26	82
21	15 26	81
21	04 26	79
20	94 26	77
20	83 26	77
20	72 26	76
20	62 26	74
20	51 26	73
20	40 26	71
20	30 26	71
20	19 26	69
20	09 26	67
19	98 26	66
19	87 26	65
19	77 26	64
19	66 26	62
19	55 26	62
19	45 26	60
19	34 26	58
19	24 26	58
19	13 26	55
19	02 26	54
18	92 26	51
18	81 26	51
18	70 26	50
18	60 26	49
18	49 26	47
18	38 26	46
18	28 26	45
18	17 26	43
18	06 26	42
17	96 26	39
17	85 26	39
17	75 26	38
17	64 26	36
17	53 26	35
17	43 26	32
17	32 26	32
17	22 26	31
17	11 26	29
17	00 26	26
16	90 26	26
16	79 26	23
16	68 26	22
16	58 26	21
16	47 26	19
16	37 26	18
16	26 26	17
16	15 26	15
16	05 26	13
15	94 26	11
15	84 26	11
15	73 26	09
15	62 26	07
15	52 26	06
15	41 26	03
15	30 26	02
15	20 26	00
15	09 25	98
14	98 25	97
14	88 25	95
14	77 25	94
14	67 25	93
14	56 25	90
14	45 25	89
14	35 25	88
14	24 25	86
14	13 25	83
14	03 25	82
13	92 25	81
13	81 25	78
13	71 25	77
13	60 25	76
13	50 25	73
13	39 25	72
13	28 25	70
13	18 25	69
13	07 25	67
12	96 25	64
12	86 25	63
12	75 25	61
12	65 25	59
12	54 25	57
12	43 25	55
12	33 25	53
12	22 25	52
12	12 25	50
12	01 25	49
11	90 25	46
11	80 25	45
11	69 25	43
11	58 25	41
11	48 25	39
11	37 25	36
11	27 25	36
11	16 25	33
11	05 25	30
10	95 25	29
10	84 25	27
10	73 25	25
10	63 25	23
10	52 25	19
10	41 25	18
10	31 25	17
10	20 25	14
10	10 25	12
9	99 25	11
9	88 25	09
9	78 25	07
9	67 25	04
9	56 25	03
9	46 24	99
9	35 24	98
9	24 24	94
9	14 24	92
9	03 24	90
8	93 24	89
8	82 24	86
8	71 24	84
8	61 24	82
8	50 24	79
8	40 24	76
8	29 24	75
8	18 24	73
8	08 24	70
7	97 24	66
7	86 24	66
7	76 24	62
7	65 24	59
7	55 24	57
7	44 24	55
7	33 24	51
7	23 24	48
7	12 24	47
7	01 24	43
6	91 24	41
6	80 24	38
6	70 24	37
6	59 24	34
6	48 24	30
6	38 24	29
6	27 24	25
6	16 24	21
6	06 24	18
5	95 24	16
5	84 24	13
5	74 24	11
5	63 24	07
5	53 24	04
5	42 24	01
5	31 23	96
5	21 23	95
5	10 23	91
4	99 23	90
4	89 23	86
4	78 23	82
4	68 23	79
4	57 23	74
4	46 23	72
4	36 23	68
4	25 23	64
4	14 23	59
4	04 23	57
3	93 23	54
3	83 23	50
3	72 23	48
3	61 23	42
3	51 23	38
3	40 23	33
3	30 23	30
3	19 23	26
3	08 23	20
2	98 23	17
2	87 23	11
2	76 23	06
2	66 23	01
2	55 22	96
2	44 22	90
2	34 22	84
2	23 22	79
2	13 22	74
2	02 22	68
1	91 22	62
1	81 22	56
1	70 22	48
1	59 22	39
1	49 22	31
1	38 22	24
1	27 22	13
1	17 22	03
1	06 21	94
0	96 21	77
0	85 21	28
0	74 19	16
0	64 17	84
0	53 14	53
0	42 12	19
0	32 9	84
0	21 8	63
0	11 5	25
[truncated: 8,000 more rows]
