# Supplementary material for: Tribological and Mechanical Behavior of Graphite Composites of Polytetrafluoroethylene (PTFE) Irradiated by the Electron Beam
Source: Polymers (Basel). 2020 Jul 28;12(8):1676. doi: 10.3390/polym12081676 (PMC7464070; doi:10.3390/polym12081676)
Supplement: Supplementary file 1 [file polymers-12-01676-s001.zip › polymers-869075-supplementary/PTFE 15C 104kGy.txt]

0	00 0	04
0	11 0	27
0	21 0	64
0	32 0	88
0	42 1	10
0	53 1	22
0	64 1	47
0	74 1	64
0	85 1	74
0	96 1	95
1	06 2	09
1	17 2	23
1	27 2	32
1	38 2	49
1	49 2	62
1	59 2	70
1	70 2	84
1	81 2	95
1	91 3	08
2	02 3	17
2	13 3	29
2	23 3	40
2	34 3	47
2	44 3	60
2	55 3	70
2	66 3	80
2	76 3	87
2	87 3	97
2	98 4	08
3	08 4	17
3	19 4	23
3	30 4	33
3	40 4	42
3	51 4	49
3	61 4	58
3	72 4	67
3	83 4	74
3	93 4	81
4	04 4	90
4	14 4	99
4	25 5	04
4	36 5	12
4	46 5	20
4	57 5	28
4	68 5	33
4	78 5	41
4	89 5	50
4	99 5	57
5	10 5	62
5	21 5	70
5	31 5	77
5	42 5	81
5	53 5	90
5	63 5	97
5	74 6	04
5	84 6	08
5	95 6	17
6	06 6	22
6	16 6	27
6	27 6	35
6	38 6	41
6	48 6	48
6	59 6	53
6	70 6	59
6	80 6	65
6	91 6	70
7	01 6	77
7	12 6	83
7	23 6	90
7	33 6	93
7	44 7	00
7	55 7	06
7	65 7	10
7	76 7	17
7	86 7	24
7	97 7	29
8	08 7	33
8	18 7	40
8	29 7	45
8	40 7	51
8	50 7	54
8	61 7	62
8	71 7	67
8	82 7	71
8	93 7	77
9	03 7	83
9	14 7	88
9	24 7	91
9	35 7	98
9	46 8	03
9	56 8	06
9	67 8	12
9	78 8	18
9	88 8	23
9	99 8	27
10	10 8	32
10	20 8	37
10	31 8	43
10	41 8	45
10	52 8	50
10	63 8	56
10	73 8	61
10	84 8	66
10	95 8	71
11	05 8	75
11	16 8	78
11	27 8	85
11	37 8	89
11	48 8	93
11	58 8	97
11	69 9	02
11	80 9	06
11	90 9	10
12	01 9	15
12	12 9	20
12	22 9	23
12	33 9	29
12	43 9	33
12	54 9	38
12	65 9	41
12	75 9	46
12	86 9	50
12	96 9	54
13	07 9	58
13	18 9	63
13	28 9	67
13	39 9	69
13	50 9	75
13	60 9	80
13	71 9	84
13	81 9	87
13	92 9	92
14	03 9	96
14	13 9	99
14	24 10	03
14	35 10	07
14	45 10	11
14	56 10	15
14	67 10	20
14	77 10	24
14	88 10	26
14	98 10	31
15	09 10	35
15	20 10	40
15	30 10	43
15	41 10	46
15	52 10	52
15	62 10	55
15	73 10	59
15	84 10	62
15	94 10	66
16	05 10	69
16	15 10	74
16	26 10	78
16	37 10	82
16	47 10	86
16	58 10	90
16	68 10	94
16	79 10	98
16	90 11	02
17	00 11	06
17	11 11	10
17	22 11	13
17	32 11	18
17	43 11	22
17	53 11	25
17	64 11	29
17	75 11	33
17	85 11	37
17	96 11	39
18	06 11	45
18	17 11	49
18	28 11	51
18	38 11	55
18	49 11	60
18	60 11	63
18	70 11	66
18	81 11	70
18	92 11	74
19	02 11	79
19	13 11	81
19	24 11	85
19	34 11	89
19	45 11	91
19	55 11	96
19	66 12	00
19	77 12	05
19	87 12	06
19	98 12	11
20	09 12	14
20	19 12	18
20	30 12	22
20	40 12	26
20	51 12	29
20	62 12	32
20	72 12	36
20	83 12	41
20	94 12	44
21	04 12	47
21	15 12	50
21	25 12	55
21	36 12	57
21	47 12	62
21	57 12	65
21	68 12	70
21	78 12	72
21	89 12	77
22	00 12	80
22	10 12	83
22	21 12	86
22	32 12	91
22	42 12	95
22	53 12	97
22	63 13	01
22	74 13	06
22	85 13	08
22	95 13	12
23	06 13	16
23	17 13	20
23	27 13	23
23	38 13	27
23	49 13	31
23	59 13	34
23	70 13	38
23	81 13	42
23	91 13	45
24	02 13	48
24	12 13	52
24	23 13	56
24	34 13	59
24	44 13	63
24	55 13	66
24	66 13	71
24	76 13	73
24	87 13	76
24	97 13	81
25	08 13	85
25	19 13	86
25	29 13	91
25	40 13	95
25	50 13	98
25	61 14	01
25	72 14	05
25	82 14	09
25	93 14	11
26	04 14	15
26	14 14	19
26	25 14	23
26	35 14	25
26	46 14	30
26	57 14	33
26	67 14	35
26	78 14	39
26	89 14	43
26	99 14	47
27	10 14	50
27	20 14	54
27	31 14	57
27	42 14	60
27	52 14	64
27	63 14	68
27	74 14	71
27	84 14	74
27	95 14	77
28	06 14	81
28	16 14	83
28	27 14	86
28	38 14	90
28	48 14	95
28	59 14	96
28	69 15	00
28	80 15	05
28	91 15	07
29	01 15	11
29	12 15	14
29	22 15	17
29	33 15	20
29	44 15	23
29	54 15	28
29	65 15	31
29	76 15	34
29	86 15	37
29	97 15	41
30	07 15	43
30	18 15	46
30	29 15	50
30	39 15	53
30	50 15	56
30	60 15	59
30	71 15	62
30	82 15	65
30	92 15	68
31	03 15	72
31	14 15	75
31	24 15	78
31	35 15	82
31	46 15	85
31	56 15	87
31	67 15	89
31	77 15	94
31	88 15	96
31	99 15	98
32	09 16	03
32	20 16	05
32	31 16	08
32	41 16	11
32	52 16	14
32	63 16	18
32	73 16	20
32	84 16	23
32	94 16	26
33	05 16	30
33	16 16	31
33	26 16	36
33	37 16	39
33	48 16	41
33	58 16	45
33	69 16	47
33	79 16	51
33	90 16	52
34	01 16	56
34	11 16	59
34	22 16	62
34	32 16	64
34	43 16	68
34	54 16	72
34	64 16	73
34	75 16	78
34	86 16	80
34	96 16	84
35	07 16	85
35	17 16	88
35	28 16	92
35	39 16	93
35	49 16	97
35	60 17	00
35	71 17	04
35	81 17	05
35	92 17	10
36	03 17	12
36	13 17	14
36	24 17	17
36	34 17	21
36	45 17	23
36	56 17	26
36	66 17	28
36	77 17	32
36	88 17	35
36	98 17	38
37	09 17	40
37	20 17	43
37	30 17	45
37	41 17	48
37	51 17	51
37	62 17	54
37	73 17	56
37	83 17	59
37	94 17	63
38	04 17	65
38	15 17	67
38	26 17	70
38	36 17	74
38	47 17	76
38	58 17	79
38	68 17	81
38	79 17	84
38	89 17	86
39	00 17	89
39	11 17	92
39	21 17	94
39	32 17	98
39	43 18	00
39	53 18	02
39	64 18	05
39	74 18	08
39	85 18	11
39	96 18	13
40	06 18	16
40	17 18	20
40	28 18	22
40	38 18	24
40	49 18	27
40	60 18	29
40	70 18	32
40	81 18	35
40	91 18	38
41	02 18	40
41	13 18	42
41	23 18	45
41	34 18	49
41	45 18	49
41	55 18	52
41	66 18	56
41	76 18	58
41	87 18	60
41	98 18	63
42	08 18	66
42	19 18	69
42	30 18	70
42	40 18	74
42	51 18	76
42	61 18	79
42	72 18	81
42	83 18	85
42	93 18	86
43	04 18	89
43	14 18	92
43	25 18	95
43	36 18	97
43	46 18	99
43	57 19	02
43	68 19	04
43	78 19	07
43	89 19	10
44	00 19	12
44	10 19	15
44	21 19	16
44	31 19	20
44	42 19	22
44	53 19	24
44	63 19	28
44	74 19	30
44	85 19	32
44	95 19	35
45	06 19	37
45	17 19	41
45	27 19	42
45	38 19	45
45	48 19	48
45	59 19	51
45	70 19	53
45	80 19	55
45	91 19	58
46	02 19	59
46	12 19	62
46	23 19	66
46	33 19	68
46	44 19	69
46	55 19	73
46	65 19	76
46	76 19	77
46	86 19	80
46	97 19	82
47	08 19	85
47	18 19	87
47	29 19	90
47	40 19	93
47	50 19	96
47	61 19	98
47	71 20	00
47	82 20	03
47	93 20	06
48	03 20	07
48	14 20	10
48	25 20	13
48	35 20	15
48	46 20	18
48	57 20	20
48	67 20	22
48	78 20	25
48	88 20	29
48	99 20	30
49	10 20	32
49	20 20	34
49	31 20	38
49	42 20	40
49	52 20	42
49	63 20	44
49	74 20	47
49	84 20	49
49	95 20	52
50	05 20	54
50	16 20	57
50	27 20	58
50	37 20	62
50	48 20	65
50	58 20	66
50	69 20	69
50	80 20	70
50	90 20	74
51	01 20	75
51	12 20	78
51	22 20	80
51	33 20	82
51	43 20	85
51	54 20	87
51	65 20	91
51	75 20	92
51	86 20	95
51	96 20	98
52	07 20	98
52	18 21	02
52	28 21	04
52	39 21	07
52	50 21	09
52	60 21	11
52	71 21	14
52	82 21	16
52	92 21	18
53	03 21	21
53	14 21	24
53	24 21	26
53	35 21	28
53	45 21	31
53	56 21	33
53	67 21	35
53	77 21	38
53	88 21	40
53	99 21	42
54	09 21	44
54	20 21	47
54	30 21	49
54	41 21	51
54	52 21	54
54	62 21	56
54	73 21	58
54	84 21	60
54	94 21	63
55	05 21	65
55	15 21	66
55	26 21	70
55	37 21	72
55	47 21	73
55	58 21	76
55	68 21	78
55	79 21	81
55	90 21	83
56	00 21	85
56	11 21	89
56	22 21	91
56	32 21	92
56	43 21	95
56	54 21	97
56	64 21	98
56	75 22	01
56	85 22	03
56	96 22	06
57	07 22	07
57	17 22	10
57	28 22	12
57	39 22	14
57	49 22	16
57	60 22	19
57	71 22	21
57	81 22	24
57	92 22	25
58	02 22	27
58	13 22	30
58	24 22	31
58	34 22	33
58	45 22	37
58	56 22	38
58	66 22	41
58	77 22	42
58	87 22	45
58	98 22	47
59	09 22	49
59	19 22	51
59	30 22	52
59	40 22	55
59	51 22	57
59	62 22	60
59	72 22	61
59	83 22	63
59	94 22	66
60	04 22	67
60	15 22	70
60	25 22	71
60	36 22	74
60	47 22	76
60	57 22	78
60	68 22	81
60	79 22	81
60	89 22	84
61	00 22	87
61	11 22	89
61	21 22	91
61	32 22	93
61	42 22	95
61	53 22	97
61	64 22	99
61	74 23	02
61	85 23	03
61	96 23	05
62	06 23	07
62	17 23	10
62	28 23	11
62	38 23	13
62	49 23	16
62	59 23	18
62	70 23	19
62	81 23	22
62	91 23	23
63	02 23	26
63	12 23	27
63	23 23	29
63	34 23	32
63	44 23	34
63	55 23	35
63	66 23	38
63	76 23	40
63	87 23	42
63	97 23	43
64	08 23	46
64	19 23	49
64	29 23	50
64	40 23	52
64	50 23	54
64	61 23	55
64	72 23	58
64	82 23	59
64	93 23	62
65	04 23	63
65	14 23	66
65	25 23	68
65	36 23	69
65	46 23	72
65	57 23	74
65	68 23	76
65	78 23	78
65	89 23	80
65	99 23	82
66	10 23	84
66	21 23	86
66	31 23	88
66	42 23	91
66	53 23	92
66	63 23	95
66	74 23	97
66	84 23	99
66	95 24	00
67	06 24	02
67	16 24	04
67	27 24	05
67	38 24	09
67	48 24	10
67	59 24	12
67	69 24	14
67	80 24	17
67	91 24	18
68	01 24	20
68	12 24	22
68	22 24	24
68	33 24	27
68	44 24	28
68	54 24	30
68	65 24	32
68	76 24	34
68	86 24	36
68	97 24	38
69	07 24	40
69	18 24	41
69	29 24	44
69	39 24	46
69	50 24	48
69	61 24	50
69	71 24	52
69	82 24	55
69	93 24	55
70	03 24	57
70	14 24	60
70	25 24	62
70	35 24	64
70	46 24	66
70	56 24	69
70	67 24	70
70	78 24	72
70	88 24	74
70	99 24	77
71	10 24	77
71	20 24	79
71	31 24	80
71	41 24	83
71	52 24	85
71	63 24	87
71	73 24	90
71	84 24	91
71	94 24	93
72	05 24	96
72	16 24	98
72	26 24	99
72	37 25	01
72	48 25	03
72	58 25	03
72	69 25	08
72	79 25	08
72	90 25	10
73	01 25	13
73	11 25	14
73	22 25	17
73	33 25	18
73	43 25	19
73	54 25	22
73	64 25	24
73	75 25	26
73	86 25	28
73	96 25	30
74	07 25	32
74	18 25	33
74	28 25	36
74	39 25	38
74	50 25	38
74	60 25	41
74	71 25	44
74	82 25	45
74	92 25	46
75	03 25	49
75	13 25	51
75	24 25	52
75	35 25	54
75	45 25	56
75	56 25	57
75	66 25	59
75	77 25	61
75	88 25	63
75	98 25	65
76	09 25	66
76	20 25	67
76	30 25	71
76	41 25	72
76	51 25	75
76	62 25	76
76	73 25	76
76	83 25	78
76	94 25	82
77	04 25	83
77	15 25	84
77	26 25	86
77	36 25	88
77	47 25	91
77	58 25	92
77	68 25	93
77	79 25	96
77	90 25	97
78	00 26	00
78	11 26	01
78	21 26	03
78	32 26	05
78	43 26	06
78	53 26	09
78	64 26	09
78	75 26	12
78	85 26	14
78	96 26	16
79	07 26	17
79	17 26	20
79	28 26	21
79	38 26	23
79	49 26	25
79	60 26	26
79	70 26	28
79	81 26	30
79	92 26	32
80	02 26	33
80	13 26	36
80	23 26	37
80	34 26	39
80	45 26	41
80	55 26	42
80	66 26	44
80	76 26	46
80	87 26	49
80	98 26	48
81	08 26	52
81	19 26	54
81	30 26	55
81	40 26	56
81	51 26	59
81	61 26	60
81	72 26	62
81	83 26	64
81	93 26	66
82	04 26	68
82	15 26	70
82	25 26	72
82	36 26	74
82	47 26	74
82	57 26	76
82	68 26	78
82	78 26	80
82	89 26	81
83	00 26	83
83	10 26	86
83	21 26	86
83	32 26	89
83	42 26	91
83	53 26	92
83	64 26	93
83	74 26	96
83	85 26	98
83	95 26	98
84	06 27	02
84	17 27	03
84	27 27	05
84	38 27	06
84	48 27	08
84	59 27	10
84	70 27	12
84	80 27	14
84	91 27	15
85	02 27	16
85	12 27	18
85	23 27	21
85	33 27	23
85	44 27	25
85	55 27	25
85	65 27	27
85	76 27	29
85	87 27	30
85	97 27	33
86	08 27	34
86	18 27	37
86	29 27	37
86	40 27	41
86	50 27	41
86	61 27	42
86	72 27	44
86	82 27	46
86	93 27	48
87	04 27	50
87	14 27	51
87	25 27	53
87	35 27	55
87	46 27	58
87	57 27	58
87	67 27	61
87	78 27	62
87	89 27	64
87	99 27	66
88	10 27	66
88	20 27	68
88	31 27	70
88	42 27	72
88	52 27	74
88	63 27	75
88	74 27	78
88	84 27	80
88	95 27	80
89	05 27	82
89	16 27	84
89	27 27	86
89	37 27	87
89	48 27	89
89	58 27	91
89	69 27	92
89	80 27	95
89	90 27	96
90	01 27	98
90	12 28	00
90	22 28	00
90	33 28	02
90	44 28	04
90	54 28	06
90	65 28	06
90	75 28	10
90	86 28	11
90	97 28	13
91	07 28	14
91	18 28	17
91	29 28	18
91	39 28	20
91	50 28	22
91	61 28	23
91	71 28	24
91	82 28	26
91	92 28	28
92	03 28	30
92	14 28	30
92	24 28	33
92	35 28	34
92	46 28	37
92	56 28	38
92	67 28	38
92	77 28	41
92	88 28	43
92	99 28	44
93	09 28	46
93	20 28	49
93	30 28	49
93	41 28	51
93	52 28	53
93	62 28	55
93	73 28	56
93	84 28	58
93	94 28	59
94	05 28	60
94	15 28	62
94	26 28	64
94	37 28	66
94	47 28	68
94	58 28	68
94	69 28	71
94	79 28	73
94	90 28	75
95	01 28	75
95	11 28	78
95	22 28	79
95	32 28	80
95	43 28	82
95	54 28	83
95	64 28	85
95	75 28	86
95	86 28	89
95	96 28	90
96	07 28	91
96	18 28	93
96	28 28	95
96	39 28	97
96	49 28	98
96	60 28	99
96	71 29	01
96	81 29	03
96	92 29	04
97	02 29	06
97	13 29	09
97	24 29	08
97	34 29	11
97	45 29	14
97	56 29	15
97	66 29	16
97	77 29	17
97	87 29	19
97	98 29	20
98	09 29	22
98	19 29	24
98	30 29	25
98	40 29	27
98	51 29	29
98	62 29	31
98	72 29	32
98	83 29	33
98	94 29	35
99	04 29	36
99	15 29	38
99	26 29	39
99	36 29	42
99	47 29	43
99	58 29	45
99	68 29	46
99	79 29	47
99	89 29	49
100	00 29	51
100	00 29	52
100	00 29	54
100	00 29	53
100	00 29	55
100	00 29	56
100	00 29	58
100	00 29	58
100	00 29	59
100	00 29	61
100	00 29	60
100	00 29	62
100	00 29	65
100	00 29	65
100	00 29	65
100	00 29	67
100	00 29	67
100	00 29	68
100	00 29	69
100	00 29	70
100	00 29	70
100	00 29	72
100	00 29	72
100	00 29	73
100	00 29	73
100	00 29	73
100	00 29	75
100	00 29	76
100	00 29	77
100	00 29	78
100	00 29	79
100	00 29	80
100	00 29	80
100	00 29	80
100	00 29	81
100	00 29	82
100	00 29	82
100	00 29	83
100	00 29	84
100	00 29	84
100	00 29	84
100	00 29	86
100	00 29	85
100	00 29	86
100	00 29	87
100	00 29	88
100	00 29	89
100	00 29	89
100	00 29	90
100	00 29	91
100	00 29	91
100	00 29	91
100	00 29	93
100	00 29	93
100	00 29	93
100	00 29	93
100	00 29	94
100	00 29	95
100	00 29	95
100	00 29	95
100	00 29	96
100	00 29	97
100	00 29	97
100	00 29	98
100	00 29	98
100	00 29	99
100	00 30	00
100	00 30	01
100	00 30	00
100	00 30	00
100	00 30	01
100	00 30	02
100	00 30	02
100	00 30	03
100	00 30	03
100	00 30	03
100	00 30	05
100	00 30	05
100	00 30	05
100	00 30	05
100	00 30	06
100	00 30	07
100	00 30	06
100	00 30	08
100	00 30	08
100	00 30	09
100	00 30	09
100	00 30	09
100	00 30	10
100	00 30	10
100	00 30	11
100	00 30	11
100	00 30	11
100	00 30	11
100	00 30	12
100	00 30	13
100	00 30	13
100	00 30	13
100	00 30	14
100	00 30	13
100	00 30	14
100	00 30	15
100	00 30	15
100	00 30	16
100	00 30	16
100	00 30	17
100	00 30	18
100	00 30	18
100	00 30	17
100	00 30	18
100	00 30	19
100	00 30	18
100	00 30	19
100	00 30	20
100	00 30	19
100	00 30	20
100	00 30	21
100	00 30	21
100	00 30	22
99	89 30	21
99	79 30	21
99	68 30	21
99	58 30	21
99	47 30	21
99	36 30	21
99	26 30	22
99	15 30	20
99	04 30	21
98	94 30	21
98	83 30	20
98	72 30	22
98	62 30	21
98	51 30	21
98	40 30	20
98	30 30	21
98	19 30	20
98	09 30	20
97	98 30	19
97	87 30	20
97	77 30	19
97	66 30	20
97	56 30	19
97	45 30	19
97	34 30	18
97	24 30	19
97	13 30	19
97	02 30	19
96	92 30	18
96	81 30	17
96	71 30	17
96	60 30	18
96	49 30	17
96	39 30	18
96	28 30	18
96	18 30	16
96	07 30	17
95	96 30	16
95	86 30	15
95	75 30	15
95	64 30	15
95	54 30	15
95	43 30	14
95	32 30	14
95	22 30	14
95	11 30	14
95	01 30	14
94	90 30	14
94	79 30	14
94	69 30	14
94	58 30	14
94	47 30	13
94	37 30	12
94	26 30	13
94	15 30	11
94	05 30	12
93	94 30	12
93	84 30	11
93	73 30	11
93	62 30	11
93	52 30	11
93	41 30	09
93	30 30	09
93	20 30	09
93	09 30	09
92	99 30	08
92	88 30	09
92	77 30	08
92	67 30	09
92	56 30	07
92	46 30	07
92	35 30	06
92	24 30	08
92	14 30	06
92	03 30	06
91	92 30	06
91	82 30	06
91	71 30	05
91	61 30	05
91	50 30	03
91	39 30	05
91	29 30	03
91	18 30	04
91	07 30	03
90	97 30	02
90	86 30	03
90	75 30	03
90	65 30	02
90	54 30	02
90	44 30	01
90	33 30	01
90	22 30	01
90	12 30	00
90	01 30	00
89	90 30	00
89	80 29	99
89	69 29	99
89	58 29	98
89	48 29	98
89	37 29	98
89	27 29	97
89	16 29	98
89	05 29	97
88	95 29	96
88	84 29	97
88	74 29	96
88	63 29	95
88	52 29	95
88	42 29	95
88	31 29	94
88	20 29	94
88	10 29	93
87	99 29	93
87	89 29	94
87	78 29	93
87	67 29	93
87	57 29	92
87	46 29	91
87	35 29	92
87	25 29	91
87	14 29	91
87	04 29	90
86	93 29	90
86	82 29	88
86	72 29	90
86	61 29	88
86	50 29	88
86	40 29	88
86	29 29	88
86	18 29	86
86	08 29	89
85	97 29	86
85	87 29	87
85	76 29	86
85	65 29	87
85	55 29	86
85	44 29	84
85	33 29	84
85	23 29	85
85	12 29	84
85	02 29	83
84	91 29	84
84	80 29	82
84	70 29	83
84	59 29	82
84	48 29	81
84	38 29	82
84	27 29	82
84	17 29	80
84	06 29	80
83	95 29	80
83	85 29	79
83	74 29	79
83	64 29	78
83	53 29	79
83	42 29	78
83	32 29	78
83	21 29	78
83	10 29	77
83	00 29	77
82	89 29	77
82	78 29	76
82	68 29	75
82	57 29	75
82	47 29	74
82	36 29	73
82	25 29	74
82	15 29	73
82	04 29	73
81	93 29	72
81	83 29	73
81	72 29	73
81	61 29	71
81	51 29	71
81	40 29	70
81	30 29	71
81	19 29	70
81	08 29	70
80	98 29	69
80	87 29	68
80	76 29	69
80	66 29	68
80	55 29	68
80	45 29	67
80	34 29	67
80	23 29	66
80	13 29	66
80	02 29	65
79	92 29	66
79	81 29	65
79	70 29	64
79	60 29	63
79	49 29	64
79	38 29	63
79	28 29	63
79	17 29	62
79	07 29	63
78	96 29	62
78	85 29	61
78	75 29	61
78	64 29	61
78	53 29	61
78	43 29	60
78	32 29	59
78	21 29	58
78	11 29	58
78	00 29	58
77	90 29	57
77	79 29	57
77	68 29	56
77	58 29	56
77	47 29	55
77	36 29	55
77	26 29	55
77	15 29	55
77	04 29	54
76	94 29	54
76	83 29	54
76	73 29	52
76	62 29	53
76	51 29	52
76	41 29	51
76	30 29	51
76	20 29	51
76	09 29	51
75	98 29	50
75	88 29	50
75	77 29	50
75	66 29	50
75	56 29	48
75	45 29	49
75	35 29	47
75	24 29	47
75	13 29	47
75	03 29	46
74	92 29	46
74	82 29	45
74	71 29	44
74	60 29	44
74	50 29	45
74	39 29	43
74	28 29	44
74	18 29	44
74	07 29	42
73	96 29	42
73	86 29	41
73	75 29	42
73	64 29	41
73	54 29	40
73	43 29	40
73	33 29	39
73	22 29	38
73	11 29	38
73	01 29	39
72	90 29	38
72	79 29	38
72	69 29	37
72	58 29	37
72	48 29	36
72	37 29	35
72	26 29	36
72	16 29	35
72	05 29	34
71	94 29	33
71	84 29	33
71	73 29	33
71	63 29	32
71	52 29	32
71	41 29	32
71	31 29	31
71	20 29	30
71	10 29	30
70	99 29	29
70	88 29	30
70	78 29	29
70	67 29	28
70	56 29	28
70	46 29	27
70	35 29	27
70	25 29	26
70	14 29	26
70	03 29	26
69	93 29	26
69	82 29	25
69	71 29	25
69	61 29	23
69	50 29	23
69	39 29	22
69	29 29	23
69	18 29	21
69	07 29	22
68	97 29	21
68	86 29	20
68	76 29	20
68	65 29	20
68	54 29	19
68	44 29	18
68	33 29	18
68	22 29	18
68	12 29	17
68	01 29	16
67	91 29	16
67	80 29	16
67	69 29	15
67	59 29	15
67	48 29	16
67	38 29	14
67	27 29	14
67	16 29	13
67	06 29	13
66	95 29	11
66	84 29	13
66	74 29	12
66	63 29	11
66	53 29	10
66	42 29	11
66	31 29	10
66	21 29	10
66	10 29	10
65	99 29	09
65	89 29	07
65	78 29	08
65	68 29	08
65	57 29	07
65	46 29	05
65	36 29	06
65	25 29	06
65	14 29	05
65	04 29	04
64	93 29	04
64	82 29	04
64	72 29	03
64	61 29	04
64	50 29	03
64	40 29	02
64	29 29	01
64	19 29	01
64	08 29	01
63	97 29	01
63	87 29	00
63	76 28	99
63	66 28	99
63	55 28	98
63	44 28	98
63	34 28	98
63	23 28	97
63	12 28	97
63	02 28	96
62	91 28	95
62	81 28	95
62	70 28	94
62	59 28	95
62	49 28	95
62	38 28	94
62	28 28	92
62	17 28	93
62	06 28	93
61	96 28	92
61	85 28	92
61	74 28	91
61	64 28	90
61	53 28	91
61	42 28	90
61	32 28	90
61	21 28	88
61	11 28	88
61	00 28	87
60	89 28	88
60	79 28	87
60	68 28	86
60	57 28	86
60	47 28	86
60	36 28	85
60	25 28	85
60	15 28	84
60	04 28	84
59	94 28	82
59	83 28	83
59	72 28	82
59	62 28	81
59	51 28	81
59	40 28	80
59	30 28	81
59	19 28	81
59	09 28	79
58	98 28	79
58	87 28	79
58	77 28	78
58	66 28	78
58	56 28	77
58	45 28	76
58	34 28	77
58	24 28	75
58	13 28	74
58	02 28	74
57	92 28	74
57	81 28	74
57	71 28	73
57	60 28	73
57	49 28	72
57	39 28	72
57	28 28	71
57	17 28	71
57	07 28	70
56	96 28	69
56	85 28	70
56	75 28	68
56	64 28	68
56	54 28	69
56	43 28	67
56	32 28	67
56	22 28	66
56	11 28	66
56	00 28	66
55	90 28	65
55	79 28	65
55	68 28	64
55	58 28	63
55	47 28	63
55	37 28	62
55	26 28	62
55	15 28	61
55	05 28	60
54	94 28	61
54	84 28	59
54	73 28	59
54	62 28	59
54	52 28	58
54	41 28	59
54	30 28	58
54	20 28	57
54	09 28	56
53	99 28	57
53	88 28	55
53	77 28	56
53	67 28	54
53	56 28	54
53	45 28	53
53	35 28	53
53	24 28	52
53	14 28	51
53	03 28	51
52	92 28	51
52	82 28	50
52	71 28	50
52	60 28	50
52	50 28	49
52	39 28	47
52	28 28	48
52	18 28	47
52	07 28	48
51	96 28	46
51	86 28	45
51	75 28	45
51	65 28	44
51	54 28	44
51	43 28	44
51	33 28	42
51	22 28	42
51	12 28	42
51	01 28	42
50	90 28	41
50	80 28	40
50	69 28	40
50	58 28	39
50	48 28	39
50	37 28	38
50	27 28	37
50	16 28	36
50	05 28	37
49	95 28	37
49	84 28	35
49	74 28	35
49	63 28	33
49	52 28	34
49	42 28	34
49	31 28	33
49	20 28	33
49	10 28	31
48	99 28	31
48	88 28	31
48	78 28	30
48	67 28	29
48	57 28	29
48	46 28	29
48	35 28	27
48	25 28	27
48	14 28	27
48	03 28	26
47	93 28	25
47	82 28	24
47	71 28	24
47	61 28	24
47	50 28	24
47	40 28	23
47	29 28	23
47	18 28	21
47	08 28	21
46	97 28	21
46	86 28	20
46	76 28	20
46	65 28	20
46	55 28	18
46	44 28	18
46	33 28	17
46	23 28	15
46	12 28	17
46	02 28	16
45	91 28	15
45	80 28	14
45	70 28	14
45	59 28	13
45	48 28	12
45	38 28	12
45	27 28	11
45	17 28	11
45	06 28	10
44	95 28	09
44	85 28	08
44	74 28	09
44	63 28	08
44	53 28	08
44	42 28	07
44	31 28	06
44	21 28	06
44	10 28	04
44	00 28	04
43	89 28	04
43	78 28	03
43	68 28	02
43	57 28	02
43	46 28	02
43	36 28	01
43	25 28	00
43	14 28	00
43	04 27	99
42	93 27	98
42	83 27	97
42	72 27	97
42	61 27	97
42	51 27	96
42	40 27	95
42	30 27	94
42	19 27	93
42	08 27	93
41	98 27	93
41	87 27	91
41	76 27	90
41	66 27	90
41	55 27	90
41	45 27	89
41	34 27	89
41	23 27	89
41	13 27	87
41	02 27	86
40	91 27	87
40	81 27	85
40	70 27	85
40	60 27	84
40	49 27	84
40	38 27	83
40	28 27	82
40	17 27	81
40	06 27	82
39	96 27	81
39	85 27	79
39	74 27	78
39	64 27	79
39	53 27	78
39	43 27	77
39	32 27	77
39	21 27	76
39	11 27	75
39	00 27	75
38	89 27	74
38	79 27	74
38	68 27	73
38	58 27	73
38	47 27	70
38	36 27	70
38	26 27	71
38	15 27	69
38	04 27	69
37	94 27	67
37	83 27	67
37	73 27	66
37	62 27	65
37	51 27	66
37	41 27	64
37	30 27	63
37	20 27	63
37	09 27	62
36	98 27	62
36	88 27	61
36	77 27	61
36	66 27	59
36	56 27	60
36	45 27	58
36	34 27	59
36	24 27	57
36	13 27	58
36	03 27	55
35	92 27	55
35	81 27	54
35	71 27	54
35	60 27	53
35	49 27	52
35	39 27	51
35	28 27	51
35	17 27	50
35	07 27	50
34	96 27	48
34	86 27	48
34	75 27	47
34	64 27	46
34	54 27	45
34	43 27	45
34	32 27	45
34	22 27	43
34	11 27	42
34	01 27	41
33	90 27	41
33	79 27	40
33	69 27	40
33	58 27	39
33	48 27	38
33	37 27	37
33	26 27	36
33	16 27	35
33	05 27	35
32	94 27	35
32	84 27	33
32	73 27	32
32	63 27	32
32	52 27	32
32	41 27	29
32	31 27	29
32	20 27	29
32	09 27	29
31	99 27	27
31	88 27	27
31	77 27	26
31	67 27	25
31	56 27	24
31	46 27	23
31	35 27	22
31	24 27	22
31	14 27	21
31	03 27	20
30	92 27	20
30	82 27	19
30	71 27	18
30	60 27	17
30	50 27	17
30	39 27	15
30	29 27	15
30	18 27	13
30	07 27	13
29	97 27	12
29	86 27	12
29	76 27	10
29	65 27	09
29	54 27	10
29	44 27	09
29	33 27	07
29	22 27	07
29	12 27	06
29	01 27	05
28	91 27	04
28	80 27	02
28	69 27	03
28	59 27	02
28	48 27	01
28	38 27	01
28	27 26	99
28	16 26	97
28	06 26	97
27	95 26	96
27	84 26	96
27	74 26	94
27	63 26	94
27	52 26	93
27	42 26	92
27	31 26	90
27	20 26	90
27	10 26	89
26	99 26	89
26	89 26	88
26	78 26	86
26	67 26	86
26	57 26	85
26	46 26	84
26	35 26	83
26	25 26	82
26	14 26	80
26	04 26	80
25	93 26	79
25	82 26	79
25	72 26	78
25	61 26	77
25	50 26	77
25	40 26	75
25	29 26	74
25	19 26	73
25	08 26	72
24	97 26	71
24	87 26	70
24	76 26	68
24	66 26	69
24	55 26	67
24	44 26	67
24	34 26	65
24	23 26	65
24	12 26	64
24	02 26	63
23	91 26	62
23	81 26	60
23	70 26	60
23	59 26	58
23	49 26	57
23	38 26	57
23	27 26	56
23	17 26	55
23	06 26	54
22	95 26	52
22	85 26	52
22	74 26	50
22	63 26	50
22	53 26	49
22	42 26	47
22	32 26	46
22	21 26	46
22	10 26	45
22	00 26	43
21	89 26	42
21	78 26	41
21	68 26	39
21	57 26	39
21	47 26	38
21	36 26	38
21	25 26	36
21	15 26	35
21	04 26	34
20	94 26	33
20	83 26	32
20	72 26	31
20	62 26	30
20	51 26	28
20	40 26	27
20	30 26	27
20	19 26	25
20	09 26	23
19	98 26	23
19	87 26	22
19	77 26	21
19	66 26	20
19	55 26	19
19	45 26	18
19	34 26	17
19	24 26	16
19	13 26	14
19	02 26	13
18	92 26	12
18	81 26	12
18	70 26	10
18	60 26	09
18	49 26	08
18	38 26	06
18	28 26	05
18	17 26	04
18	06 26	03
17	96 26	02
17	85 26	01
17	75 25	99
17	64 25	97
17	53 25	97
17	43 25	95
17	32 25	95
17	22 25	93
17	11 25	92
17	00 25	90
16	90 25	89
16	79 25	88
16	68 25	86
16	58 25	85
16	47 25	85
16	37 25	83
16	26 25	82
16	15 25	81
16	05 25	80
15	94 25	79
15	84 25	77
15	73 25	76
15	62 25	74
15	52 25	72
15	41 25	72
15	30 25	71
15	20 25	69
15	09 25	67
14	98 25	67
14	88 25	65
14	77 25	63
14	67 25	62
14	56 25	61
14	45 25	60
14	35 25	59
14	24 25	56
14	13 25	56
14	03 25	54
13	92 25	53
13	81 25	52
13	71 25	50
13	60 25	49
13	50 25	47
13	39 25	46
13	28 25	44
13	18 25	44
13	07 25	41
12	96 25	40
12	86 25	38
12	75 25	37
12	65 25	35
12	54 25	34
12	43 25	33
12	33 25	31
12	22 25	30
12	12 25	28
12	01 25	27
11	90 25	24
11	80 25	22
11	69 25	22
11	58 25	21
11	48 25	18
11	37 25	17
11	27 25	16
11	16 25	14
11	05 25	13
10	95 25	10
10	84 25	10
10	73 25	08
10	63 25	06
10	52 25	04
10	41 25	01
10	31 25	00
10	20 24	98
10	10 24	98
9	99 24	95
9	88 24	94
9	78 24	92
9	67 24	90
9	56 24	88
9	46 24	86
9	35 24	84
9	24 24	82
9	14 24	80
9	03 24	79
8	93 24	76
8	82 24	75
8	71 24	72
8	61 24	70
8	50 24	69
8	40 24	67
8	29 24	66
8	18 24	63
8	08 24	61
7	97 24	57
7	86 24	58
7	76 24	55
7	65 24	52
7	55 24	50
7	44 24	49
7	33 24	47
7	23 24	43
7	12 24	41
7	01 24	40
6	91 24	36
6	80 24	34
6	70 24	34
6	59 24	30
6	48 24	28
6	38 24	27
6	27 24	24
6	16 24	21
6	06 24	18
5	95 24	16
5	84 24	14
5	74 24	11
5	63 24	08
5	53 24	06
5	42 24	04
5	31 24	01
5	21 23	99
5	10 23	96
4	99 23	92
4	89 23	88
4	78 23	86
4	68 23	84
4	57 23	80
4	46 23	77
4	36 23	75
4	25 23	71
4	14 23	68
4	04 23	65
3	93 23	61
3	83 23	59
3	72 23	55
3	61 23	52
3	51 23	47
3	40 23	44
3	30 23	41
3	19 23	35
3	08 23	33
2	98 23	30
2	87 23	25
2	76 23	21
2	66 23	17
2	55 23	13
2	44 23	08
2	34 23	02
2	23 22	98
2	13 22	94
2	02 22	89
1	91 22	83
1	81 22	80
1	70 22	72
1	59 22	67
1	49 22	61
1	38 22	56
1	27 22	50
1	17 22	40
1	06 22	35
0	96 22	24
0	85 22	12
0	74 20	16
0	64 18	22
0	53 15	02
0	42 12	55
0	32 10	30
0	21 8	85
0	11 5	65
[truncated: 10,000 more rows]
