# Supplementary material for: Tribological and Mechanical Behavior of Graphite Composites of Polytetrafluoroethylene (PTFE) Irradiated by the Electron Beam
Source: Polymers (Basel). 2020 Jul 28;12(8):1676. doi: 10.3390/polym12081676 (PMC7464070; doi:10.3390/polym12081676)
Supplement: Supplementary file 1 [file polymers-12-01676-s001.zip › polymers-869075-supplementary/PTFE 15C 156kGy.txt]

0	00 0	03
0	11 0	21
0	21 0	53
0	32 0	72
0	42 0	91
0	53 1	02
0	64 1	21
0	74 1	37
0	85 1	44
0	96 1	61
1	06 1	74
1	17 1	85
1	27 1	93
1	38 2	06
1	49 2	18
1	59 2	25
1	70 2	39
1	81 2	49
1	91 2	61
2	02 2	67
2	13 2	79
2	23 2	89
2	34 2	97
2	44 3	03
2	55 3	14
2	66 3	23
2	76 3	29
2	87 3	39
2	98 3	48
3	08 3	56
3	19 3	62
3	30 3	73
3	40 3	80
3	51 3	87
3	61 3	95
3	72 4	03
3	83 4	11
3	93 4	17
4	04 4	25
4	14 4	33
4	25 4	42
4	36 4	46
4	46 4	55
4	57 4	64
4	68 4	70
4	78 4	79
4	89 4	86
4	99 4	94
5	10 4	99
5	21 5	07
5	31 5	16
5	42 5	20
5	53 5	29
5	63 5	37
5	74 5	46
5	84 5	51
5	95 5	58
6	06 5	66
6	16 5	71
6	27 5	80
6	38 5	88
6	48 5	96
6	59 6	00
6	70 6	08
6	80 6	17
6	91 6	21
7	01 6	29
7	12 6	37
7	23 6	45
7	33 6	49
7	44 6	58
7	55 6	65
7	65 6	72
7	76 6	77
7	86 6	85
7	97 6	92
8	08 6	98
8	18 7	03
8	29 7	12
8	40 7	18
8	50 7	23
8	61 7	31
8	71 7	37
8	82 7	43
8	93 7	49
9	03 7	56
9	14 7	61
9	24 7	67
9	35 7	73
9	46 7	78
9	56 7	85
9	67 7	91
9	78 7	96
9	88 8	02
9	99 8	06
10	10 8	14
10	20 8	19
10	31 8	26
10	41 8	29
10	52 8	35
10	63 8	41
10	73 8	45
10	84 8	51
10	95 8	57
11	05 8	63
11	16 8	67
11	27 8	73
11	37 8	78
11	48 8	82
11	58 8	88
11	69 8	92
11	80 8	98
11	90 9	01
12	01 9	07
12	12 9	12
12	22 9	16
12	33 9	21
12	43 9	26
12	54 9	31
12	65 9	35
12	75 9	41
12	86 9	45
12	96 9	50
13	07 9	53
13	18 9	59
13	28 9	64
13	39 9	67
13	50 9	73
13	60 9	78
13	71 9	82
13	81 9	85
13	92 9	91
14	03 9	96
14	13 9	99
14	24 10	04
14	35 10	08
14	45 10	13
14	56 10	16
14	67 10	20
14	77 10	25
14	88 10	30
14	98 10	33
15	09 10	38
15	20 10	42
15	30 10	46
15	41 10	50
15	52 10	56
15	62 10	60
15	73 10	62
15	84 10	67
15	94 10	72
16	05 10	75
16	15 10	79
16	26 10	84
16	37 10	89
16	47 10	92
16	58 10	96
16	68 11	01
16	79 11	04
16	90 11	09
17	00 11	13
17	11 11	18
17	22 11	20
17	32 11	25
17	43 11	29
17	53 11	32
17	64 11	36
17	75 11	41
17	85 11	45
17	96 11	49
18	06 11	53
18	17 11	58
18	28 11	61
18	38 11	64
18	49 11	69
18	60 11	73
18	70 11	75
18	81 11	80
18	92 11	85
19	02 11	88
19	13 11	91
19	24 11	95
19	34 12	00
19	45 12	02
19	55 12	07
19	66 12	10
19	77 12	14
19	87 12	18
19	98 12	22
20	09 12	26
20	19 12	29
20	30 12	32
20	40 12	35
20	51 12	39
20	62 12	43
20	72 12	47
20	83 12	51
20	94 12	55
21	04 12	57
21	15 12	61
21	25 12	66
21	36 12	68
21	47 12	72
21	57 12	76
21	68 12	80
21	78 12	83
21	89 12	87
22	00 12	90
22	10 12	93
22	21 12	98
22	32 13	02
22	42 13	06
22	53 13	08
22	63 13	12
22	74 13	15
22	85 13	18
22	95 13	22
23	06 13	26
23	17 13	30
23	27 13	33
23	38 13	37
23	49 13	41
23	59 13	45
23	70 13	47
23	81 13	52
23	91 13	55
24	02 13	58
24	12 13	61
24	23 13	64
24	34 13	69
24	44 13	72
24	55 13	74
24	66 13	78
24	76 13	82
24	87 13	85
24	97 13	89
25	08 13	92
25	19 13	95
25	29 13	99
25	40 14	02
25	50 14	06
25	61 14	09
25	72 14	12
25	82 14	15
25	93 14	19
26	04 14	22
26	14 14	26
26	25 14	29
26	35 14	32
26	46 14	35
26	57 14	39
26	67 14	42
26	78 14	45
26	89 14	48
26	99 14	52
27	10 14	54
27	20 14	57
27	31 14	61
27	42 14	64
27	52 14	68
27	63 14	71
27	74 14	74
27	84 14	77
27	95 14	80
28	06 14	83
28	16 14	86
28	27 14	89
28	38 14	92
28	48 14	97
28	59 14	98
28	69 15	01
28	80 15	06
28	91 15	08
29	01 15	11
29	12 15	14
29	22 15	17
29	33 15	19
29	44 15	23
29	54 15	27
29	65 15	30
29	76 15	32
29	86 15	36
29	97 15	38
30	07 15	41
30	18 15	44
30	29 15	48
30	39 15	51
30	50 15	53
30	60 15	57
30	71 15	59
30	82 15	62
30	92 15	65
31	03 15	69
31	14 15	72
31	24 15	74
31	35 15	78
31	46 15	80
31	56 15	83
31	67 15	86
31	77 15	89
31	88 15	92
31	99 15	94
32	09 15	98
32	20 16	02
32	31 16	04
32	41 16	06
32	52 16	09
32	63 16	13
32	73 16	14
32	84 16	19
32	94 16	21
33	05 16	25
33	16 16	28
33	26 16	30
33	37 16	34
33	48 16	36
33	58 16	40
33	69 16	42
33	79 16	46
33	90 16	48
34	01 16	50
34	11 16	54
34	22 16	57
34	32 16	59
34	43 16	63
34	54 16	66
34	64 16	68
34	75 16	70
34	86 16	74
34	96 16	78
35	07 16	79
35	17 16	82
35	28 16	85
35	39 16	87
35	49 16	91
35	60 16	94
35	71 16	96
35	81 16	99
35	92 17	02
36	03 17	05
36	13 17	08
36	24 17	11
36	34 17	13
36	45 17	17
36	56 17	19
36	66 17	22
36	77 17	25
36	88 17	28
36	98 17	29
37	09 17	33
37	20 17	36
37	30 17	38
37	41 17	41
37	51 17	44
37	62 17	46
37	73 17	49
37	83 17	51
37	94 17	55
38	04 17	57
38	15 17	59
38	26 17	62
38	36 17	66
38	47 17	67
38	58 17	71
38	68 17	73
38	79 17	76
38	89 17	79
39	00 17	82
39	11 17	83
39	21 17	86
39	32 17	89
39	43 17	92
39	53 17	95
39	64 17	98
39	74 18	00
39	85 18	03
39	96 18	04
40	06 18	07
40	17 18	11
40	28 18	13
40	38 18	14
40	49 18	17
40	60 18	20
40	70 18	22
40	81 18	26
40	91 18	28
41	02 18	30
41	13 18	33
41	23 18	35
41	34 18	38
41	45 18	40
41	55 18	43
41	66 18	46
41	76 18	48
41	87 18	51
41	98 18	53
42	08 18	56
42	19 18	58
42	30 18	60
42	40 18	63
42	51 18	66
42	61 18	67
42	72 18	70
42	83 18	74
42	93 18	75
43	04 18	78
43	14 18	81
43	25 18	83
43	36 18	84
43	46 18	88
43	57 18	90
43	68 18	93
43	78 18	94
43	89 18	98
44	00 19	01
44	10 19	02
44	21 19	05
44	31 19	07
44	42 19	10
44	53 19	11
44	63 19	15
44	74 19	18
44	85 19	20
44	95 19	22
45	06 19	24
45	17 19	28
45	27 19	28
45	38 19	31
45	48 19	34
45	59 19	37
45	70 19	38
45	80 19	41
45	91 19	43
46	02 19	45
46	12 19	48
46	23 19	50
46	33 19	52
46	44 19	55
46	55 19	57
46	65 19	59
46	76 19	62
46	86 19	65
46	97 19	66
47	08 19	70
47	18 19	71
47	29 19	73
47	40 19	76
47	50 19	78
47	61 19	81
47	71 19	83
47	82 19	86
47	93 19	88
48	03 19	89
48	14 19	92
48	25 19	94
48	35 19	97
48	46 19	99
48	57 20	01
48	67 20	03
48	78 20	06
48	88 20	08
48	99 20	11
49	10 20	13
49	20 20	15
49	31 20	17
49	42 20	20
49	52 20	22
49	63 20	25
49	74 20	27
49	84 20	29
49	95 20	31
50	05 20	34
50	16 20	37
50	27 20	38
50	37 20	41
50	48 20	43
50	58 20	45
50	69 20	47
50	80 20	50
50	90 20	52
51	01 20	54
51	12 20	56
51	22 20	59
51	33 20	62
51	43 20	63
51	54 20	66
51	65 20	69
51	75 20	70
51	86 20	73
51	96 20	75
52	07 20	77
52	18 20	79
52	28 20	81
52	39 20	84
52	50 20	85
52	60 20	88
52	71 20	91
52	82 20	92
52	92 20	94
53	03 20	97
53	14 20	99
53	24 21	01
53	35 21	04
53	45 21	06
53	56 21	08
53	67 21	09
53	77 21	12
53	88 21	15
53	99 21	16
54	09 21	19
54	20 21	21
54	30 21	23
54	41 21	25
54	52 21	27
54	62 21	30
54	73 21	31
54	84 21	34
54	94 21	36
55	05 21	38
55	15 21	40
55	26 21	43
55	37 21	45
55	47 21	47
55	58 21	49
55	68 21	50
55	79 21	53
55	90 21	54
56	00 21	56
56	11 21	59
56	22 21	61
56	32 21	62
56	43 21	66
56	54 21	67
56	64 21	69
56	75 21	71
56	85 21	73
56	96 21	76
57	07 21	77
57	17 21	79
57	28 21	82
57	39 21	83
57	49 21	85
57	60 21	87
57	71 21	90
57	81 21	90
57	92 21	94
58	02 21	95
58	13 21	97
58	24 21	99
58	34 22	01
58	45 22	03
58	56 22	04
58	66 22	07
58	77 22	08
58	87 22	11
58	98 22	12
59	09 22	14
59	19 22	17
59	30 22	18
59	40 22	20
59	51 22	23
59	62 22	24
59	72 22	25
59	83 22	28
59	94 22	31
60	04 22	31
60	15 22	34
60	25 22	36
60	36 22	38
60	47 22	40
60	57 22	41
60	68 22	44
60	79 22	46
60	89 22	48
61	00 22	50
61	11 22	52
61	21 22	53
61	32 22	55
61	42 22	57
61	53 22	59
61	64 22	60
61	74 22	62
61	85 22	64
61	96 22	66
62	06 22	68
62	17 22	70
62	28 22	73
62	38 22	73
62	49 22	75
62	59 22	77
62	70 22	80
62	81 22	81
62	91 22	83
63	02 22	86
63	12 22	86
63	23 22	89
63	34 22	90
63	44 22	92
63	55 22	93
63	66 22	96
63	76 22	98
63	87 22	99
63	97 23	01
64	08 23	03
64	19 23	06
64	29 23	07
64	40 23	08
64	50 23	10
64	61 23	11
64	72 23	14
64	82 23	16
64	93 23	18
65	04 23	20
65	14 23	21
65	25 23	23
65	36 23	25
65	46 23	27
65	57 23	29
65	68 23	31
65	78 23	31
65	89 23	34
65	99 23	37
66	10 23	38
66	21 23	39
66	31 23	42
66	42 23	44
66	53 23	46
66	63 23	47
66	74 23	49
66	84 23	50
66	95 23	52
67	06 23	54
67	16 23	57
67	27 23	58
67	38 23	60
67	48 23	61
67	59 23	64
67	69 23	65
67	80 23	68
67	91 23	69
68	01 23	71
68	12 23	72
68	22 23	75
68	33 23	77
68	44 23	79
68	54 23	81
68	65 23	82
68	76 23	84
68	86 23	86
68	97 23	87
69	07 23	90
69	18 23	90
69	29 23	94
69	39 23	95
69	50 23	97
69	61 23	99
69	71 24	01
69	82 24	02
69	93 24	04
70	03 24	06
70	14 24	08
70	25 24	10
70	35 24	11
70	46 24	14
70	56 24	15
70	67 24	16
70	78 24	20
70	88 24	21
70	99 24	22
71	10 24	24
71	20 24	25
71	31 24	29
71	41 24	30
71	52 24	32
71	63 24	34
71	73 24	36
71	84 24	37
71	94 24	38
72	05 24	41
72	16 24	44
72	26 24	45
72	37 24	46
72	48 24	49
72	58 24	50
72	69 24	52
72	79 24	53
72	90 24	55
73	01 24	57
73	11 24	59
73	22 24	61
73	33 24	63
73	43 24	64
73	54 24	67
73	64 24	67
73	75 24	71
73	86 24	72
73	96 24	74
74	07 24	75
74	18 24	77
74	28 24	80
74	39 24	81
74	50 24	82
74	60 24	84
74	71 24	86
74	82 24	88
74	92 24	90
75	03 24	92
75	13 24	94
75	24 24	95
75	35 24	97
75	45 25	00
75	56 25	01
75	66 25	02
75	77 25	04
75	88 25	06
75	98 25	08
76	09 25	10
76	20 25	12
76	30 25	13
76	41 25	15
76	51 25	17
76	62 25	19
76	73 25	21
76	83 25	21
76	94 25	24
77	04 25	26
77	15 25	28
77	26 25	30
77	36 25	32
77	47 25	34
77	58 25	35
77	68 25	37
77	79 25	39
77	90 25	40
78	00 25	41
78	11 25	43
78	21 25	45
78	32 25	47
78	43 25	49
78	53 25	50
78	64 25	52
78	75 25	54
78	85 25	55
78	96 25	58
79	07 25	59
79	17 25	61
79	28 25	63
79	38 25	65
79	49 25	66
79	60 25	68
79	70 25	71
79	81 25	72
79	92 25	73
80	02 25	76
80	13 25	77
80	23 25	78
80	34 25	80
80	45 25	82
80	55 25	84
80	66 25	86
80	76 25	89
80	87 25	89
80	98 25	90
81	08 25	92
81	19 25	94
81	30 25	96
81	40 25	97
81	51 26	00
81	61 26	02
81	72 26	03
81	83 26	05
81	93 26	06
82	04 26	10
82	15 26	10
82	25 26	11
82	36 26	14
82	47 26	15
82	57 26	18
82	68 26	18
82	78 26	21
82	89 26	22
83	00 26	23
83	10 26	26
83	21 26	27
83	32 26	29
83	42 26	31
83	53 26	32
83	64 26	34
83	74 26	36
83	85 26	38
83	95 26	39
84	06 26	41
84	17 26	43
84	27 26	44
84	38 26	46
84	48 26	47
84	59 26	50
84	70 26	53
84	80 26	52
84	91 26	54
85	02 26	57
85	12 26	58
85	23 26	60
85	33 26	61
85	44 26	63
85	55 26	65
85	65 26	67
85	76 26	69
85	87 26	69
85	97 26	71
86	08 26	73
86	18 26	75
86	29 26	76
86	40 26	78
86	50 26	80
86	61 26	81
86	72 26	83
86	82 26	85
86	93 26	87
87	04 26	88
87	14 26	90
87	25 26	93
87	35 26	94
87	46 26	95
87	57 26	98
87	67 26	98
87	78 27	00
87	89 27	03
87	99 27	03
88	10 27	06
88	20 27	07
88	31 27	09
88	42 27	11
88	52 27	13
88	63 27	14
88	74 27	16
88	84 27	17
88	95 27	19
89	05 27	21
89	16 27	23
89	27 27	25
89	37 27	26
89	48 27	28
89	58 27	29
89	69 27	29
89	80 27	32
89	90 27	34
90	01 27	36
90	12 27	37
90	22 27	39
90	33 27	41
90	44 27	43
90	54 27	45
90	65 27	46
90	75 27	47
90	86 27	48
90	97 27	51
91	07 27	52
91	18 27	53
91	29 27	56
91	39 27	57
91	50 27	59
91	61 27	61
91	71 27	62
91	82 27	64
91	92 27	66
92	03 27	67
92	14 27	69
92	24 27	70
92	35 27	72
92	46 27	74
92	56 27	76
92	67 27	77
92	77 27	79
92	88 27	81
92	99 27	82
93	09 27	84
93	20 27	84
93	30 27	87
93	41 27	90
93	52 27	90
93	62 27	92
93	73 27	93
93	84 27	95
93	94 27	96
94	05 28	00
94	15 28	02
94	26 28	02
94	37 28	04
94	47 28	05
94	58 28	07
94	69 28	09
94	79 28	10
94	90 28	12
95	01 28	14
95	11 28	15
95	22 28	16
95	32 28	19
95	43 28	19
95	54 28	21
95	64 28	23
95	75 28	25
95	86 28	26
95	96 28	28
96	07 28	30
96	18 28	32
96	28 28	33
96	39 28	35
96	49 28	36
96	60 28	39
96	71 28	39
96	81 28	41
96	92 28	42
97	02 28	45
97	13 28	46
97	24 28	47
97	34 28	48
97	45 28	51
97	56 28	52
97	66 28	54
97	77 28	54
97	87 28	58
97	98 28	58
98	09 28	60
98	19 28	62
98	30 28	63
98	40 28	65
98	51 28	67
98	62 28	69
98	72 28	70
98	83 28	71
98	94 28	73
99	04 28	74
99	15 28	76
99	26 28	78
99	36 28	80
99	47 28	82
99	58 28	83
99	68 28	85
99	79 28	86
99	89 28	87
100	00 28	89
100	00 28	91
100	00 28	92
100	00 28	93
100	00 28	94
100	00 28	95
100	00 28	97
100	00 28	98
100	00 28	99
100	00 29	00
100	00 29	01
100	00 29	01
100	00 29	02
100	00 29	04
100	00 29	04
100	00 29	04
100	00 29	06
100	00 29	07
100	00 29	07
100	00 29	09
100	00 29	10
100	00 29	10
100	00 29	11
100	00 29	12
100	00 29	13
100	00 29	13
100	00 29	14
100	00 29	15
100	00 29	15
100	00 29	16
100	00 29	17
100	00 29	17
100	00 29	17
100	00 29	19
100	00 29	20
100	00 29	21
100	00 29	22
100	00 29	22
100	00 29	22
100	00 29	22
100	00 29	23
100	00 29	24
100	00 29	25
100	00 29	25
100	00 29	27
100	00 29	27
100	00 29	26
100	00 29	28
100	00 29	28
100	00 29	29
100	00 29	29
100	00 29	29
100	00 29	30
100	00 29	30
100	00 29	31
100	00 29	31
100	00 29	32
100	00 29	34
100	00 29	33
100	00 29	34
100	00 29	34
100	00 29	35
100	00 29	35
100	00 29	35
100	00 29	35
100	00 29	37
100	00 29	37
100	00 29	37
100	00 29	38
100	00 29	38
100	00 29	39
100	00 29	39
100	00 29	40
100	00 29	41
100	00 29	41
100	00 29	42
100	00 29	42
100	00 29	42
100	00 29	42
100	00 29	43
100	00 29	42
100	00 29	44
100	00 29	44
100	00 29	45
100	00 29	45
100	00 29	44
100	00 29	46
100	00 29	46
100	00 29	46
100	00 29	47
100	00 29	47
100	00 29	47
100	00 29	48
100	00 29	48
100	00 29	48
100	00 29	48
100	00 29	50
100	00 29	50
100	00 29	50
100	00 29	50
100	00 29	50
100	00 29	51
100	00 29	52
100	00 29	52
100	00 29	52
100	00 29	52
100	00 29	53
100	00 29	52
100	00 29	53
100	00 29	53
100	00 29	54
100	00 29	54
100	00 29	54
100	00 29	55
100	00 29	56
100	00 29	56
100	00 29	56
100	00 29	56
100	00 29	56
99	89 29	57
99	79 29	55
99	68 29	55
99	58 29	57
99	47 29	57
99	36 29	56
99	26 29	56
99	15 29	55
99	04 29	55
98	94 29	56
98	83 29	55
98	72 29	56
98	62 29	54
98	51 29	55
98	40 29	56
98	30 29	55
98	19 29	55
98	09 29	56
97	98 29	55
97	87 29	55
97	77 29	54
97	66 29	54
97	56 29	54
97	45 29	54
97	34 29	53
97	24 29	53
97	13 29	53
97	02 29	52
96	92 29	53
96	81 29	52
96	71 29	52
96	60 29	52
96	49 29	52
96	39 29	52
96	28 29	51
96	18 29	51
96	07 29	51
95	96 29	51
95	86 29	50
95	75 29	50
95	64 29	49
95	54 29	50
95	43 29	50
95	32 29	49
95	22 29	49
95	11 29	49
95	01 29	48
94	90 29	48
94	79 29	48
94	69 29	47
94	58 29	47
94	47 29	48
94	37 29	47
94	26 29	46
94	15 29	46
94	05 29	46
93	94 29	46
93	84 29	45
93	73 29	46
93	62 29	44
93	52 29	44
93	41 29	45
93	30 29	44
93	20 29	44
93	09 29	43
92	99 29	43
92	88 29	42
92	77 29	43
92	67 29	42
92	56 29	42
92	46 29	41
92	35 29	42
92	24 29	41
92	14 29	42
92	03 29	41
91	92 29	41
91	82 29	40
91	71 29	40
91	61 29	40
91	50 29	40
91	39 29	38
91	29 29	38
91	18 29	38
91	07 29	38
90	97 29	38
90	86 29	37
90	75 29	37
90	65 29	36
90	54 29	36
90	44 29	35
90	33 29	35
90	22 29	35
90	12 29	35
90	01 29	34
89	90 29	34
89	80 29	34
89	69 29	33
89	58 29	33
89	48 29	33
89	37 29	33
89	27 29	32
89	16 29	32
89	05 29	31
88	95 29	31
88	84 29	31
88	74 29	31
88	63 29	30
88	52 29	29
88	42 29	30
88	31 29	30
88	20 29	29
88	10 29	29
87	99 29	28
87	89 29	28
87	78 29	27
87	67 29	27
87	57 29	28
87	46 29	26
87	35 29	26
87	25 29	26
87	14 29	26
87	04 29	25
86	93 29	24
86	82 29	24
86	72 29	24
86	61 29	23
86	50 29	24
86	40 29	23
86	29 29	23
86	18 29	23
86	08 29	22
85	97 29	21
85	87 29	22
85	76 29	21
85	65 29	20
85	55 29	21
85	44 29	20
85	33 29	19
85	23 29	20
85	12 29	20
85	02 29	18
84	91 29	18
84	80 29	18
84	70 29	18
84	59 29	16
84	48 29	16
84	38 29	16
84	27 29	17
84	17 29	15
84	06 29	15
83	95 29	15
83	85 29	15
83	74 29	15
83	64 29	14
83	53 29	14
83	42 29	14
83	32 29	13
83	21 29	12
83	10 29	12
83	00 29	12
82	89 29	11
82	78 29	11
82	68 29	10
82	57 29	10
82	47 29	09
82	36 29	10
82	25 29	09
82	15 29	09
82	04 29	08
81	93 29	07
81	83 29	07
81	72 29	07
81	61 29	07
81	51 29	07
81	40 29	06
81	30 29	06
81	19 29	05
81	08 29	06
80	98 29	04
80	87 29	04
80	76 29	04
80	66 29	04
80	55 29	03
80	45 29	03
80	34 29	02
80	23 29	02
80	13 29	01
80	02 29	01
79	92 29	02
79	81 29	00
79	70 29	00
79	60 29	01
79	49 28	99
79	38 29	00
79	28 28	99
79	17 28	98
79	07 28	97
78	96 28	98
78	85 28	97
78	75 28	97
78	64 28	96
78	53 28	96
78	43 28	96
78	32 28	95
78	21 28	94
78	11 28	95
78	00 28	94
77	90 28	94
77	79 28	94
77	68 28	93
77	58 28	92
77	47 28	93
77	36 28	92
77	26 28	92
77	15 28	91
77	04 28	91
76	94 28	91
76	83 28	89
76	73 28	88
76	62 28	89
76	51 28	88
76	41 28	88
76	30 28	87
76	20 28	87
76	09 28	87
75	98 28	87
75	88 28	86
75	77 28	85
75	66 28	86
75	56 28	84
75	45 28	85
75	35 28	85
75	24 28	84
75	13 28	83
75	03 28	83
74	92 28	82
74	82 28	82
74	71 28	81
74	60 28	82
74	50 28	81
74	39 28	81
74	28 28	80
74	18 28	80
74	07 28	80
73	96 28	79
73	86 28	77
73	75 28	78
73	64 28	78
73	54 28	77
73	43 28	77
73	33 28	77
73	22 28	78
73	11 28	75
73	01 28	75
72	90 28	75
72	79 28	74
72	69 28	73
72	58 28	74
72	48 28	73
72	37 28	72
72	26 28	73
72	16 28	72
72	05 28	71
71	94 28	71
71	84 28	71
71	73 28	70
71	63 28	70
71	52 28	69
71	41 28	68
71	31 28	69
71	20 28	67
71	10 28	68
70	99 28	67
70	88 28	66
70	78 28	66
70	67 28	66
70	56 28	65
70	46 28	65
70	35 28	64
70	25 28	65
70	14 28	64
70	03 28	63
69	93 28	63
69	82 28	62
69	71 28	62
69	61 28	61
69	50 28	61
69	39 28	61
69	29 28	61
69	18 28	60
69	07 28	60
68	97 28	59
68	86 28	59
68	76 28	59
68	65 28	58
68	54 28	57
68	44 28	56
68	33 28	57
68	22 28	57
68	12 28	55
68	01 28	55
67	91 28	55
67	80 28	54
67	69 28	54
67	59 28	54
67	48 28	53
67	38 28	54
67	27 28	52
67	16 28	52
67	06 28	51
66	95 28	51
66	84 28	51
66	74 28	50
66	63 28	51
66	53 28	49
66	42 28	49
66	31 28	48
66	21 28	47
66	10 28	48
65	99 28	48
65	89 28	47
65	78 28	46
65	68 28	46
65	57 28	46
65	46 28	44
65	36 28	45
65	25 28	44
65	14 28	45
65	04 28	44
64	93 28	44
64	82 28	42
64	72 28	42
64	61 28	41
64	50 28	41
64	40 28	42
64	29 28	40
64	19 28	40
64	08 28	40
63	97 28	39
63	87 28	39
63	76 28	37
63	66 28	37
63	55 28	38
63	44 28	37
63	34 28	36
63	23 28	36
63	12 28	36
63	02 28	34
62	91 28	36
62	81 28	34
62	70 28	34
62	59 28	34
62	49 28	33
62	38 28	33
62	28 28	33
62	17 28	32
62	06 28	32
61	96 28	31
61	85 28	30
61	74 28	30
61	64 28	30
61	53 28	30
61	42 28	29
61	32 28	29
61	21 28	28
61	11 28	27
61	00 28	28
60	89 28	28
60	79 28	26
60	68 28	26
60	57 28	27
60	47 28	25
60	36 28	25
60	25 28	25
60	15 28	23
60	04 28	24
59	94 28	23
59	83 28	21
59	72 28	23
59	62 28	21
59	51 28	21
59	40 28	21
59	30 28	21
59	19 28	20
59	09 28	19
58	98 28	19
58	87 28	19
58	77 28	19
58	66 28	17
58	56 28	16
58	45 28	17
58	34 28	16
58	24 28	16
58	13 28	16
58	02 28	14
57	92 28	14
57	81 28	14
57	71 28	15
57	60 28	13
57	49 28	14
57	39 28	12
57	28 28	12
57	17 28	11
57	07 28	11
56	96 28	11
56	85 28	10
56	75 28	09
56	64 28	09
56	54 28	08
56	43 28	08
56	32 28	07
56	22 28	07
56	11 28	06
56	00 28	07
55	90 28	06
55	79 28	05
55	68 28	05
55	58 28	04
55	47 28	03
55	37 28	03
55	26 28	03
55	15 28	02
55	05 28	02
54	94 28	01
54	84 28	01
54	73 28	01
54	62 28	00
54	52 28	00
54	41 28	00
54	30 27	98
54	20 27	99
54	09 27	99
53	99 27	96
53	88 27	96
53	77 27	96
53	67 27	96
53	56 27	95
53	45 27	95
53	35 27	94
53	24 27	93
53	14 27	93
53	03 27	92
52	92 27	92
52	82 27	92
52	71 27	91
52	60 27	91
52	50 27	90
52	39 27	89
52	28 27	89
52	18 27	88
52	07 27	89
51	96 27	88
51	86 27	87
51	75 27	86
51	65 27	86
51	54 27	86
51	43 27	86
51	33 27	84
51	22 27	84
51	12 27	83
51	01 27	84
50	90 27	83
50	80 27	82
50	69 27	82
50	58 27	82
50	48 27	80
50	37 27	79
50	27 27	80
50	16 27	80
50	05 27	78
49	95 27	78
49	84 27	78
49	74 27	77
49	63 27	76
49	52 27	76
49	42 27	76
49	31 27	75
49	20 27	75
49	10 27	74
48	99 27	74
48	88 27	73
48	78 27	73
48	67 27	72
48	57 27	72
48	46 27	71
48	35 27	70
48	25 27	70
48	14 27	69
48	03 27	69
47	93 27	68
47	82 27	68
47	71 27	68
47	61 27	67
47	50 27	66
47	40 27	66
47	29 27	65
47	18 27	64
47	08 27	64
46	97 27	63
46	86 27	62
46	76 27	62
46	65 27	62
46	55 27	62
46	44 27	61
46	33 27	60
46	23 27	60
46	12 27	58
46	02 27	59
45	91 27	58
45	80 27	58
45	70 27	57
45	59 27	56
45	48 27	56
45	38 27	55
45	27 27	54
45	17 27	54
45	06 27	54
44	95 27	53
44	85 27	53
44	74 27	52
44	63 27	51
44	53 27	50
44	42 27	50
44	31 27	49
44	21 27	49
44	10 27	48
44	00 27	48
43	89 27	46
43	78 27	46
43	68 27	46
43	57 27	46
43	46 27	45
43	36 27	44
43	25 27	42
43	14 27	44
43	04 27	43
42	93 27	42
42	83 27	42
42	72 27	42
42	61 27	40
42	51 27	40
42	40 27	39
42	30 27	38
42	19 27	38
42	08 27	37
41	98 27	36
41	87 27	37
41	76 27	35
41	66 27	36
41	55 27	34
41	45 27	35
41	34 27	34
41	23 27	33
41	13 27	32
41	02 27	31
40	91 27	31
40	81 27	30
40	70 27	30
40	60 27	29
40	49 27	28
40	38 27	28
40	28 27	28
40	17 27	26
40	06 27	26
39	96 27	25
39	85 27	24
39	74 27	24
39	64 27	23
39	53 27	22
39	43 27	22
39	32 27	22
39	21 27	21
39	11 27	21
39	00 27	20
38	89 27	19
38	79 27	18
38	68 27	18
38	58 27	17
38	47 27	17
38	36 27	16
38	26 27	15
38	15 27	14
38	04 27	14
37	94 27	13
37	83 27	13
37	73 27	12
37	62 27	10
37	51 27	11
37	41 27	11
37	30 27	09
37	20 27	10
37	09 27	09
36	98 27	07
36	88 27	07
36	77 27	07
36	66 27	05
36	56 27	05
36	45 27	04
36	34 27	04
36	24 27	02
36	13 27	02
36	03 27	02
35	92 27	01
35	81 27	00
35	71 27	00
35	60 26	98
35	49 26	99
35	39 26	98
35	28 26	96
35	17 26	97
35	07 26	96
34	96 26	94
34	86 26	94
34	75 26	95
34	64 26	93
34	54 26	92
34	43 26	91
34	32 26	91
34	22 26	89
34	11 26	89
34	01 26	90
33	90 26	88
33	79 26	87
33	69 26	87
33	58 26	86
33	48 26	85
33	37 26	84
33	26 26	83
33	16 26	84
33	05 26	82
32	94 26	82
32	84 26	80
32	73 26	80
32	63 26	80
32	52 26	79
32	41 26	77
32	31 26	77
32	20 26	76
32	09 26	75
31	99 26	74
31	88 26	74
31	77 26	73
31	67 26	72
31	56 26	72
31	46 26	71
31	35 26	70
31	24 26	70
31	14 26	69
31	03 26	68
30	92 26	68
30	82 26	66
30	71 26	66
30	60 26	65
30	50 26	64
30	39 26	63
30	29 26	63
30	18 26	62
30	07 26	62
29	97 26	60
29	86 26	59
29	76 26	58
29	65 26	58
29	54 26	56
29	44 26	57
29	33 26	56
29	22 26	55
29	12 26	54
29	01 26	52
28	91 26	53
28	80 26	52
28	69 26	51
28	59 26	50
28	48 26	49
28	38 26	48
28	27 26	47
28	16 26	47
28	06 26	46
27	95 26	44
27	84 26	44
27	74 26	43
27	63 26	42
27	52 26	42
27	42 26	41
27	31 26	39
27	20 26	40
27	10 26	39
26	99 26	38
26	89 26	35
26	78 26	36
26	67 26	35
26	57 26	34
26	46 26	32
26	35 26	33
26	25 26	31
26	14 26	31
26	04 26	30
25	93 26	29
25	82 26	27
25	72 26	27
25	61 26	26
25	50 26	25
25	40 26	23
25	29 26	23
25	19 26	23
25	08 26	22
24	97 26	21
24	87 26	20
24	76 26	19
24	66 26	18
24	55 26	17
24	44 26	16
24	34 26	15
24	23 26	14
24	12 26	13
24	02 26	12
23	91 26	12
23	81 26	09
23	70 26	10
23	59 26	09
23	49 26	07
23	38 26	06
23	27 26	06
23	17 26	05
23	06 26	03
22	95 26	02
22	85 26	01
22	74 26	01
22	63 26	01
22	53 25	98
22	42 25	98
22	32 25	97
22	21 25	95
22	10 25	95
22	00 25	94
21	89 25	93
21	78 25	92
21	68 25	91
21	57 25	89
21	47 25	89
21	36 25	88
21	25 25	86
21	15 25	86
21	04 25	85
20	94 25	83
20	83 25	82
20	72 25	82
20	62 25	80
20	51 25	79
20	40 25	78
20	30 25	78
20	19 25	76
20	09 25	76
19	98 25	75
19	87 25	74
19	77 25	72
19	66 25	71
19	55 25	69
19	45 25	70
19	34 25	68
19	24 25	67
19	13 25	65
19	02 25	64
18	92 25	64
18	81 25	62
18	70 25	61
18	60 25	60
18	49 25	59
18	38 25	58
18	28 25	56
18	17 25	56
18	06 25	54
17	96 25	54
17	85 25	51
17	75 25	51
17	64 25	49
17	53 25	49
17	43 25	47
17	32 25	46
17	22 25	44
17	11 25	44
17	00 25	42
16	90 25	42
16	79 25	40
16	68 25	38
16	58 25	38
16	47 25	36
16	37 25	34
16	26 25	33
16	15 25	33
16	05 25	31
15	94 25	30
15	84 25	30
15	73 25	27
15	62 25	27
15	52 25	25
15	41 25	24
15	30 25	22
15	20 25	21
15	09 25	19
14	98 25	19
14	88 25	18
14	77 25	16
14	67 25	15
14	56 25	14
14	45 25	11
14	35 25	10
14	24 25	09
14	13 25	07
14	03 25	06
13	92 25	04
13	81 25	04
13	71 25	01
13	60 25	00
13	50 24	99
13	39 24	98
13	28 24	96
13	18 24	96
13	07 24	94
12	96 24	91
12	86 24	89
12	75 24	89
12	65 24	88
12	54 24	86
12	43 24	84
12	33 24	83
12	22 24	81
12	12 24	80
12	01 24	78
11	90 24	77
11	80 24	76
11	69 24	72
11	58 24	73
11	48 24	70
11	37 24	68
11	27 24	67
11	16 24	65
11	05 24	63
10	95 24	62
10	84 24	61
10	73 24	58
10	63 24	57
10	52 24	55
10	41 24	54
10	31 24	52
10	20 24	50
10	10 24	50
9	99 24	46
9	88 24	45
9	78 24	43
9	67 24	41
9	56 24	39
9	46 24	37
9	35 24	37
9	24 24	34
9	14 24	33
9	03 24	31
8	93 24	28
8	82 24	26
8	71 24	24
8	61 24	23
8	50 24	20
8	40 24	18
8	29 24	15
8	18 24	15
8	08 24	12
7	97 24	10
7	86 24	09
7	76 24	06
7	65 24	04
7	55 24	02
7	44 24	00
7	33 23	98
7	23 23	95
7	12 23	94
7	01 23	91
6	91 23	89
6	80 23	87
6	70 23	85
6	59 23	81
6	48 23	80
6	38 23	77
6	27 23	75
6	16 23	72
6	06 23	69
5	95 23	69
5	84 23	65
5	74 23	63
5	63 23	60
5	53 23	58
5	42 23	55
5	31 23	51
5	21 23	50
5	10 23	46
4	99 23	43
4	89 23	40
4	78 23	38
4	68 23	36
4	57 23	32
4	46 23	30
4	36 23	26
4	25 23	23
4	14 23	20
4	04 23	17
3	93 23	13
3	83 23	10
3	72 23	08
3	61 23	04
3	51 23	00
3	40 22	96
3	30 22	94
3	19 22	90
3	08 22	86
2	98 22	81
2	87 22	79
2	76 22	75
2	66 22	70
2	55 22	68
2	44 22	62
2	34 22	57
2	23 22	53
2	13 22	49
2	02 22	44
1	91 22	39
1	81 22	35
1	70 22	30
1	59 22	24
1	49 22	17
1	38 22	13
1	27 22	06
1	17 21	98
1	06 21	89
0	96 21	82
0	85 21	67
0	74 21	03
0	64 18	16
0	53 14	65
0	42 12	17
0	32 9	93
0	21 8	50
0	11 5	14
[truncated: 10,000 more rows]
