# Supplementary material for: Tribological and Mechanical Behavior of Graphite Composites of Polytetrafluoroethylene (PTFE) Irradiated by the Electron Beam
Source: Polymers (Basel). 2020 Jul 28;12(8):1676. doi: 10.3390/polym12081676 (PMC7464070; doi:10.3390/polym12081676)
Supplement: Supplementary file 1 [file polymers-12-01676-s001.zip › polymers-869075-supplementary/PTFE 15C 52kGy.txt]

0	00 0	04
0	11 0	23
0	21 0	66
0	32 0	89
0	42 1	12
0	53 1	25
0	64 1	50
0	74 1	68
0	85 1	79
0	96 1	98
1	06 2	14
1	17 2	29
1	27 2	38
1	38 2	54
1	49 2	67
1	59 2	75
1	70 2	90
1	81 3	02
1	91 3	15
2	02 3	23
2	13 3	35
2	23 3	47
2	34 3	59
2	44 3	66
2	55 3	76
2	66 3	87
2	76 3	95
2	87 4	06
2	98 4	16
3	08 4	26
3	19 4	31
3	30 4	42
3	40 4	52
3	51 4	58
3	61 4	67
3	72 4	77
3	83 4	85
3	93 4	91
4	04 5	00
4	14 5	09
4	25 5	17
4	36 5	22
4	46 5	31
4	57 5	39
4	68 5	45
4	78 5	54
4	89 5	60
4	99 5	69
5	10 5	73
5	21 5	83
5	31 5	89
5	42 5	95
5	53 6	03
5	63 6	10
5	74 6	17
5	84 6	22
5	95 6	30
6	06 6	37
6	16 6	41
6	27 6	50
6	38 6	55
6	48 6	63
6	59 6	68
6	70 6	74
6	80 6	82
6	91 6	86
7	01 6	93
7	12 7	00
7	23 7	07
7	33 7	10
7	44 7	17
7	55 7	24
7	65 7	30
7	76 7	34
7	86 7	41
7	97 7	46
8	08 7	50
8	18 7	56
8	29 7	63
8	40 7	70
8	50 7	74
8	61 7	80
8	71 7	86
8	82 7	89
8	93 7	95
9	03 8	01
9	14 8	07
9	24 8	11
9	35 8	18
9	46 8	23
9	56 8	28
9	67 8	33
9	78 8	38
9	88 8	45
9	99 8	48
10	10 8	53
10	20 8	60
10	31 8	65
10	41 8	68
10	52 8	75
10	63 8	80
10	73 8	83
10	84 8	89
10	95 8	94
11	05 8	99
11	16 9	04
11	27 9	09
11	37 9	14
11	48 9	17
11	58 9	23
11	69 9	29
11	80 9	33
11	90 9	37
12	01 9	43
12	12 9	48
12	22 9	51
12	33 9	56
12	43 9	61
12	54 9	67
12	65 9	70
12	75 9	76
12	86 9	81
12	96 9	85
13	07 9	88
13	18 9	94
13	28 9	99
13	39 10	02
13	50 10	08
13	60 10	13
13	71 10	17
13	81 10	21
13	92 10	26
14	03 10	31
14	13 10	33
14	24 10	38
14	35 10	44
14	45 10	48
14	56 10	51
14	67 10	56
14	77 10	62
14	88 10	66
14	98 10	69
15	09 10	73
15	20 10	79
15	30 10	82
15	41 10	86
15	52 10	91
15	62 10	97
15	73 10	99
15	84 11	04
15	94 11	09
16	05 11	13
16	15 11	18
16	26 11	22
16	37 11	27
16	47 11	30
16	58 11	35
16	68 11	39
16	79 11	43
16	90 11	47
17	00 11	52
17	11 11	56
17	22 11	60
17	32 11	65
17	43 11	69
17	53 11	72
17	64 11	78
17	75 11	81
17	85 11	86
17	96 11	90
18	06 11	94
18	17 11	98
18	28 12	03
18	38 12	06
18	49 12	11
18	60 12	15
18	70 12	19
18	81 12	23
18	92 12	28
19	02 12	32
19	13 12	35
19	24 12	40
19	34 12	45
19	45 12	47
19	55 12	52
19	66 12	57
19	77 12	61
19	87 12	63
19	98 12	68
20	09 12	73
20	19 12	78
20	30 12	80
20	40 12	85
20	51 12	90
20	62 12	92
20	72 12	97
20	83 13	02
20	94 13	06
21	04 13	09
21	15 13	13
21	25 13	17
21	36 13	20
21	47 13	26
21	57 13	30
21	68 13	34
21	78 13	37
21	89 13	41
22	00 13	45
22	10 13	49
22	21 13	54
22	32 13	58
22	42 13	62
22	53 13	65
22	63 13	69
22	74 13	75
22	85 13	77
22	95 13	82
23	06 13	85
23	17 13	90
23	27 13	94
23	38 13	98
23	49 14	01
23	59 14	07
23	70 14	09
23	81 14	14
23	91 14	18
24	02 14	21
24	12 14	26
24	23 14	29
24	34 14	34
24	44 14	36
24	55 14	41
24	66 14	45
24	76 14	49
24	87 14	53
24	97 14	57
25	08 14	61
25	19 14	63
25	29 14	67
25	40 14	71
25	50 14	77
25	61 14	79
25	72 14	83
25	82 14	88
25	93 14	90
26	04 14	95
26	14 14	99
26	25 15	02
26	35 15	05
26	46 15	10
26	57 15	14
26	67 15	17
26	78 15	20
26	89 15	24
26	99 15	28
27	10 15	31
27	20 15	36
27	31 15	39
27	42 15	42
27	52 15	47
27	63 15	52
27	74 15	54
27	84 15	58
27	95 15	61
28	06 15	66
28	16 15	68
28	27 15	72
28	38 15	76
28	48 15	80
28	59 15	84
28	69 15	87
28	80 15	91
28	91 15	94
29	01 15	97
29	12 16	00
29	22 16	05
29	33 16	07
29	44 16	11
29	54 16	15
29	65 16	19
29	76 16	21
29	86 16	25
29	97 16	29
30	07 16	32
30	18 16	35
30	29 16	40
30	39 16	42
30	50 16	45
30	60 16	50
30	71 16	52
30	82 16	56
30	92 16	58
31	03 16	63
31	14 16	66
31	24 16	68
31	35 16	73
31	46 16	76
31	56 16	80
31	67 16	82
31	77 16	86
31	88 16	89
31	99 16	92
32	09 16	96
32	20 16	98
32	31 17	03
32	41 17	05
32	52 17	09
32	63 17	13
32	73 17	14
32	84 17	18
32	94 17	22
33	05 17	25
33	16 17	28
33	26 17	31
33	37 17	35
33	48 17	36
33	58 17	41
33	69 17	43
33	79 17	47
33	90 17	50
34	01 17	53
34	11 17	57
34	22 17	59
34	32 17	63
34	43 17	66
34	54 17	70
34	64 17	72
34	75 17	74
34	86 17	80
34	96 17	82
35	07 17	84
35	17 17	88
35	28 17	91
35	39 17	95
35	49 17	97
35	60 18	01
35	71 18	03
35	81 18	06
35	92 18	10
36	03 18	13
36	13 18	16
36	24 18	19
36	34 18	23
36	45 18	25
36	56 18	28
36	66 18	31
36	77 18	35
36	88 18	39
36	98 18	41
37	09 18	44
37	20 18	48
37	30 18	49
37	41 18	54
37	51 18	56
37	62 18	60
37	73 18	62
37	83 18	65
37	94 18	69
38	04 18	72
38	15 18	75
38	26 18	78
38	36 18	81
38	47 18	83
38	58 18	88
38	68 18	89
38	79 18	93
38	89 18	96
39	00 18	99
39	11 19	02
39	21 19	05
39	32 19	08
39	43 19	11
39	53 19	15
39	64 19	16
39	74 19	21
39	85 19	23
39	96 19	26
40	06 19	29
40	17 19	33
40	28 19	35
40	38 19	38
40	49 19	41
40	60 19	44
40	70 19	47
40	81 19	50
40	91 19	53
41	02 19	56
41	13 19	58
41	23 19	62
41	34 19	65
41	45 19	68
41	55 19	70
41	66 19	74
41	76 19	77
41	87 19	79
41	98 19	82
42	08 19	86
42	19 19	88
42	30 19	90
42	40 19	94
42	51 19	96
42	61 19	98
42	72 20	02
42	83 20	05
42	93 20	08
43	04 20	10
43	14 20	14
43	25 20	16
43	36 20	19
43	46 20	22
43	57 20	25
43	68 20	27
43	78 20	30
43	89 20	34
44	00 20	36
44	10 20	38
44	21 20	41
44	31 20	44
44	42 20	48
44	53 20	50
44	63 20	54
44	74 20	57
44	85 20	60
44	95 20	61
45	06 20	64
45	17 20	67
45	27 20	70
45	38 20	73
45	48 20	75
45	59 20	78
45	70 20	81
45	80 20	84
45	91 20	87
46	02 20	90
46	12 20	91
46	23 20	95
46	33 20	98
46	44 21	00
46	55 21	04
46	65 21	07
46	76 21	09
46	86 21	11
46	97 21	14
47	08 21	17
47	18 21	19
47	29 21	22
47	40 21	25
47	50 21	28
47	61 21	30
47	71 21	34
47	82 21	36
47	93 21	38
48	03 21	42
48	14 21	45
48	25 21	47
48	35 21	49
48	46 21	52
48	57 21	55
48	67 21	58
48	78 21	60
48	88 21	63
48	99 21	66
49	10 21	68
49	20 21	71
49	31 21	73
49	42 21	76
49	52 21	80
49	63 21	82
49	74 21	85
49	84 21	87
49	95 21	90
50	05 21	93
50	16 21	95
50	27 21	98
50	37 22	01
50	48 22	03
50	58 22	06
50	69 22	08
50	80 22	12
50	90 22	14
51	01 22	16
51	12 22	19
51	22 22	22
51	33 22	23
51	43 22	27
51	54 22	29
51	65 22	33
51	75 22	34
51	86 22	38
51	96 22	40
52	07 22	43
52	18 22	45
52	28 22	48
52	39 22	50
52	50 22	53
52	60 22	54
52	71 22	58
52	82 22	61
52	92 22	63
53	03 22	65
53	14 22	68
53	24 22	70
53	35 22	73
53	45 22	77
53	56 22	79
53	67 22	81
53	77 22	84
53	88 22	87
53	99 22	88
54	09 22	91
54	20 22	95
54	30 22	98
54	41 22	99
54	52 23	02
54	62 23	05
54	73 23	06
54	84 23	10
54	94 23	12
55	05 23	15
55	15 23	16
55	26 23	20
55	37 23	22
55	47 23	26
55	58 23	27
55	68 23	29
55	79 23	32
55	90 23	34
56	00 23	37
56	11 23	39
56	22 23	42
56	32 23	44
56	43 23	47
56	54 23	50
56	64 23	51
56	75 23	55
56	85 23	58
56	96 23	60
57	07 23	62
57	17 23	63
57	28 23	67
57	39 23	70
57	49 23	71
57	60 23	74
57	71 23	77
57	81 23	79
57	92 23	81
58	02 23	83
58	13 23	87
58	24 23	87
58	34 23	91
58	45 23	94
58	56 23	96
58	66 23	98
58	77 24	01
58	87 24	04
58	98 24	05
59	09 24	08
59	19 24	10
59	30 24	12
59	40 24	15
59	51 24	18
59	62 24	20
59	72 24	22
59	83 24	23
59	94 24	26
60	04 24	28
60	15 24	32
60	25 24	34
60	36 24	36
60	47 24	39
60	57 24	41
60	68 24	43
60	79 24	45
60	89 24	48
61	00 24	51
61	11 24	52
61	21 24	55
61	32 24	56
61	42 24	59
61	53 24	63
61	64 24	65
61	74 24	66
61	85 24	68
61	96 24	71
62	06 24	74
62	17 24	76
62	28 24	78
62	38 24	80
62	49 24	83
62	59 24	85
62	70 24	88
62	81 24	89
62	91 24	92
63	02 24	95
63	12 24	96
63	23 24	98
63	34 25	01
63	44 25	03
63	55 25	05
63	66 25	08
63	76 25	10
63	87 25	12
63	97 25	14
64	08 25	17
64	19 25	20
64	29 25	21
64	40 25	23
64	50 25	26
64	61 25	27
64	72 25	30
64	82 25	33
64	93 25	35
65	04 25	37
65	14 25	39
65	25 25	42
65	36 25	43
65	46 25	46
65	57 25	49
65	68 25	50
65	78 25	52
65	89 25	54
65	99 25	57
66	10 25	59
66	21 25	61
66	31 25	64
66	42 25	67
66	53 25	68
66	63 25	69
66	74 25	73
66	84 25	74
66	95 25	77
67	06 25	78
67	16 25	82
67	27 25	83
67	38 25	86
67	48 25	88
67	59 25	91
67	69 25	93
67	80 25	95
67	91 25	96
68	01 25	99
68	12 26	01
68	22 26	03
68	33 26	06
68	44 26	06
68	54 26	11
68	65 26	12
68	76 26	15
68	86 26	16
68	97 26	19
69	07 26	21
69	18 26	23
69	29 26	25
69	39 26	27
69	50 26	30
69	61 26	32
69	71 26	35
69	82 26	36
69	93 26	38
70	03 26	40
70	14 26	43
70	25 26	46
70	35 26	48
70	46 26	50
70	56 26	52
70	67 26	53
70	78 26	57
70	88 26	58
70	99 26	61
71	10 26	63
71	20 26	65
71	31 26	67
71	41 26	68
71	52 26	70
71	63 26	73
71	73 26	76
71	84 26	78
71	94 26	79
72	05 26	82
72	16 26	85
72	26 26	87
72	37 26	89
72	48 26	91
72	58 26	92
72	69 26	95
72	79 26	98
72	90 27	00
73	01 27	01
73	11 27	03
73	22 27	06
73	33 27	08
73	43 27	11
73	54 27	11
73	64 27	15
73	75 27	16
73	86 27	19
73	96 27	20
74	07 27	23
74	18 27	25
74	28 27	27
74	39 27	30
74	50 27	31
74	60 27	34
74	71 27	36
74	82 27	38
74	92 27	40
75	03 27	42
75	13 27	45
75	24 27	46
75	35 27	48
75	45 27	50
75	56 27	54
75	66 27	54
75	77 27	58
75	88 27	59
75	98 27	61
76	09 27	63
76	20 27	65
76	30 27	67
76	41 27	70
76	51 27	72
76	62 27	73
76	73 27	76
76	83 27	78
76	94 27	80
77	04 27	82
77	15 27	85
77	26 27	86
77	36 27	88
77	47 27	90
77	58 27	93
77	68 27	95
77	79 27	97
77	90 27	98
78	00 28	01
78	11 28	03
78	21 28	05
78	32 28	06
78	43 28	08
78	53 28	11
78	64 28	14
78	75 28	15
78	85 28	17
78	96 28	20
79	07 28	21
79	17 28	24
79	28 28	26
79	38 28	28
79	49 28	29
79	60 28	32
79	70 28	34
79	81 28	34
79	92 28	38
80	02 28	40
80	13 28	42
80	23 28	43
80	34 28	46
80	45 28	49
80	55 28	50
80	66 28	52
80	76 28	55
80	87 28	55
80	98 28	58
81	08 28	61
81	19 28	62
81	30 28	63
81	40 28	66
81	51 28	69
81	61 28	71
81	72 28	72
81	83 28	75
81	93 28	77
82	04 28	79
82	15 28	80
82	25 28	83
82	36 28	85
82	47 28	86
82	57 28	89
82	68 28	91
82	78 28	93
82	89 28	94
83	00 28	97
83	10 28	99
83	21 29	00
83	32 29	02
83	42 29	06
83	53 29	07
83	64 29	09
83	74 29	11
83	85 29	13
83	95 29	15
84	06 29	16
84	17 29	20
84	27 29	20
84	38 29	22
84	48 29	24
84	59 29	27
84	70 29	29
84	80 29	31
84	91 29	32
85	02 29	35
85	12 29	37
85	23 29	38
85	33 29	40
85	44 29	43
85	55 29	44
85	65 29	46
85	76 29	48
85	87 29	51
85	97 29	53
86	08 29	55
86	18 29	56
86	29 29	58
86	40 29	59
86	50 29	63
86	61 29	64
86	72 29	66
86	82 29	68
86	93 29	70
87	04 29	74
87	14 29	74
87	25 29	77
87	35 29	78
87	46 29	79
87	57 29	82
87	67 29	84
87	78 29	86
87	89 29	88
87	99 29	90
88	10 29	93
88	20 29	94
88	31 29	95
88	42 29	98
88	52 29	99
88	63 30	01
88	74 30	03
88	84 30	06
88	95 30	08
89	05 30	09
89	16 30	13
89	27 30	14
89	37 30	16
89	48 30	17
89	58 30	20
89	69 30	21
89	80 30	23
89	90 30	25
90	01 30	27
90	12 30	28
90	22 30	31
90	33 30	33
90	44 30	34
90	54 30	37
90	65 30	38
90	75 30	41
90	86 30	42
90	97 30	44
91	07 30	46
91	18 30	47
91	29 30	49
91	39 30	52
91	50 30	53
91	61 30	56
91	71 30	57
91	82 30	59
91	92 30	60
92	03 30	63
92	14 30	64
92	24 30	66
92	35 30	68
92	46 30	71
92	56 30	72
92	67 30	74
92	77 30	75
92	88 30	77
92	99 30	80
93	09 30	81
93	20 30	84
93	30 30	85
93	41 30	87
93	52 30	88
93	62 30	90
93	73 30	92
93	84 30	93
93	94 30	96
94	05 30	98
94	15 31	00
94	26 31	01
94	37 31	03
94	47 31	05
94	58 31	08
94	69 31	09
94	79 31	10
94	90 31	12
95	01 31	14
95	11 31	17
95	22 31	18
95	32 31	21
95	43 31	22
95	54 31	22
95	64 31	26
95	75 31	27
95	86 31	29
95	96 31	30
96	07 31	33
96	18 31	34
96	28 31	35
96	39 31	38
96	49 31	39
96	60 31	42
96	71 31	43
96	81 31	45
96	92 31	46
97	02 31	48
97	13 31	50
97	24 31	52
97	34 31	54
97	45 31	56
97	56 31	58
97	66 31	58
97	77 31	61
97	87 31	63
97	98 31	66
98	09 31	66
98	19 31	68
98	30 31	70
98	40 31	71
98	51 31	74
98	62 31	74
98	72 31	76
98	83 31	78
98	94 31	80
99	04 31	81
99	15 31	84
99	26 31	86
99	36 31	88
99	47 31	88
99	58 31	90
99	68 31	92
99	79 31	94
99	89 31	97
100	00 31	98
100	00 31	99
100	00 31	99
100	00 32	01
100	00 32	03
100	00 32	04
100	00 32	06
100	00 32	07
100	00 32	07
100	00 32	10
100	00 32	10
100	00 32	10
100	00 32	13
100	00 32	14
100	00 32	13
100	00 32	15
100	00 32	16
100	00 32	17
100	00 32	18
100	00 32	18
100	00 32	21
100	00 32	21
100	00 32	20
100	00 32	22
100	00 32	24
100	00 32	24
100	00 32	25
100	00 32	25
100	00 32	27
100	00 32	28
100	00 32	29
100	00 32	29
100	00 32	30
100	00 32	30
100	00 32	32
100	00 32	31
100	00 32	32
100	00 32	33
100	00 32	34
100	00 32	35
100	00 32	36
100	00 32	36
100	00 32	37
100	00 32	37
100	00 32	38
100	00 32	39
100	00 32	40
100	00 32	41
100	00 32	40
100	00 32	42
100	00 32	43
100	00 32	43
100	00 32	43
100	00 32	43
100	00 32	45
100	00 32	45
100	00 32	46
100	00 32	46
100	00 32	48
100	00 32	46
100	00 32	49
100	00 32	50
100	00 32	49
100	00 32	50
100	00 32	50
100	00 32	51
100	00 32	51
100	00 32	52
100	00 32	53
100	00 32	53
100	00 32	55
100	00 32	54
100	00 32	54
100	00 32	55
100	00 32	55
100	00 32	56
100	00 32	57
100	00 32	57
100	00 32	58
100	00 32	57
100	00 32	59
100	00 32	59
100	00 32	59
100	00 32	60
100	00 32	61
100	00 32	61
100	00 32	61
100	00 32	62
100	00 32	62
100	00 32	64
100	00 32	63
100	00 32	64
100	00 32	63
100	00 32	66
100	00 32	64
100	00 32	65
100	00 32	67
100	00 32	66
100	00 32	67
100	00 32	67
100	00 32	68
100	00 32	69
100	00 32	68
100	00 32	69
100	00 32	70
100	00 32	70
100	00 32	70
100	00 32	71
100	00 32	71
100	00 32	72
100	00 32	71
100	00 32	72
100	00 32	72
100	00 32	72
100	00 32	73
100	00 32	73
100	00 32	74
100	00 32	74
100	00 32	75
99	89 32	74
99	79 32	75
99	68 32	75
99	58 32	75
99	47 32	75
99	36 32	74
99	26 32	74
99	15 32	74
99	04 32	73
98	94 32	74
98	83 32	73
98	72 32	73
98	62 32	74
98	51 32	74
98	40 32	73
98	30 32	74
98	19 32	74
98	09 32	73
97	98 32	72
97	87 32	72
97	77 32	73
97	66 32	73
97	56 32	72
97	45 32	72
97	34 32	72
97	24 32	71
97	13 32	71
97	02 32	72
96	92 32	71
96	81 32	70
96	71 32	70
96	60 32	70
96	49 32	71
96	39 32	70
96	28 32	69
96	18 32	69
96	07 32	69
95	96 32	70
95	86 32	69
95	75 32	69
95	64 32	68
95	54 32	68
95	43 32	67
95	32 32	67
95	22 32	67
95	11 32	68
95	01 32	66
94	90 32	66
94	79 32	66
94	69 32	66
94	58 32	65
94	47 32	66
94	37 32	65
94	26 32	66
94	15 32	64
94	05 32	64
93	94 32	64
93	84 32	64
93	73 32	63
93	62 32	63
93	52 32	63
93	41 32	63
93	30 32	62
93	20 32	61
93	09 32	62
92	99 32	62
92	88 32	61
92	77 32	62
92	67 32	60
92	56 32	60
92	46 32	60
92	35 32	60
92	24 32	60
92	14 32	58
92	03 32	58
91	92 32	58
91	82 32	57
91	71 32	58
91	61 32	57
91	50 32	58
91	39 32	56
91	29 32	57
91	18 32	55
91	07 32	55
90	97 32	55
90	86 32	55
90	75 32	54
90	65 32	54
90	54 32	54
90	44 32	54
90	33 32	54
90	22 32	53
90	12 32	52
90	01 32	53
89	90 32	51
89	80 32	51
89	69 32	50
89	58 32	50
89	48 32	50
89	37 32	50
89	27 32	50
89	16 32	50
89	05 32	49
88	95 32	48
88	84 32	49
88	74 32	48
88	63 32	47
88	52 32	48
88	42 32	46
88	31 32	46
88	20 32	46
88	10 32	46
87	99 32	45
87	89 32	46
87	78 32	45
87	67 32	44
87	57 32	44
87	46 32	43
87	35 32	43
87	25 32	43
87	14 32	42
87	04 32	42
86	93 32	42
86	82 32	41
86	72 32	41
86	61 32	41
86	50 32	40
86	40 32	40
86	29 32	39
86	18 32	39
86	08 32	39
85	97 32	38
85	87 32	38
85	76 32	38
85	65 32	38
85	55 32	36
85	44 32	36
85	33 32	36
85	23 32	36
85	12 32	35
85	02 32	34
84	91 32	34
84	80 32	34
84	70 32	33
84	59 32	33
84	48 32	31
84	38 32	32
84	27 32	32
84	17 32	32
84	06 32	31
83	95 32	31
83	85 32	30
83	74 32	30
83	64 32	30
83	53 32	30
83	42 32	29
83	32 32	29
83	21 32	28
83	10 32	27
83	00 32	28
82	89 32	26
82	78 32	26
82	68 32	26
82	57 32	27
82	47 32	25
82	36 32	25
82	25 32	24
82	15 32	24
82	04 32	23
81	93 32	23
81	83 32	22
81	72 32	23
81	61 32	22
81	51 32	20
81	40 32	21
81	30 32	21
81	19 32	21
81	08 32	20
80	98 32	19
80	87 32	20
80	76 32	19
80	66 32	17
80	55 32	17
80	45 32	17
80	34 32	17
80	23 32	17
80	13 32	15
80	02 32	15
79	92 32	15
79	81 32	14
79	70 32	14
79	60 32	14
79	49 32	13
79	38 32	14
79	28 32	13
79	17 32	12
79	07 32	12
78	96 32	11
78	85 32	11
78	75 32	10
78	64 32	10
78	53 32	09
78	43 32	09
78	32 32	09
78	21 32	08
78	11 32	08
78	00 32	08
77	90 32	06
77	79 32	07
77	68 32	07
77	58 32	05
77	47 32	05
77	36 32	06
77	26 32	04
77	15 32	04
77	04 32	03
76	94 32	03
76	83 32	03
76	73 32	02
76	62 32	03
76	51 32	02
76	41 32	01
76	30 32	00
76	20 32	00
76	09 32	00
75	98 32	00
75	88 31	98
75	77 31	98
75	66 31	98
75	56 31	97
75	45 31	97
75	35 31	97
75	24 31	97
75	13 31	96
75	03 31	95
74	92 31	94
74	82 31	93
74	71 31	94
74	60 31	93
74	50 31	94
74	39 31	93
74	28 31	92
74	18 31	92
74	07 31	91
73	96 31	91
73	86 31	90
73	75 31	90
73	64 31	89
73	54 31	89
73	43 31	88
73	33 31	87
73	22 31	87
73	11 31	87
73	01 31	86
72	90 31	86
72	79 31	86
72	69 31	85
72	58 31	83
72	48 31	83
72	37 31	85
72	26 31	84
72	16 31	82
72	05 31	82
71	94 31	81
71	84 31	82
71	73 31	81
71	63 31	80
71	52 31	80
71	41 31	79
71	31 31	79
71	20 31	79
71	10 31	78
70	99 31	77
70	88 31	77
70	78 31	77
70	67 31	77
70	56 31	75
70	46 31	76
70	35 31	75
70	25 31	74
70	14 31	74
70	03 31	74
69	93 31	72
69	82 31	72
69	71 31	72
69	61 31	72
69	50 31	71
69	39 31	70
69	29 31	71
69	18 31	70
69	07 31	69
68	97 31	68
68	86 31	68
68	76 31	68
68	65 31	67
68	54 31	68
68	44 31	66
68	33 31	65
68	22 31	65
68	12 31	66
68	01 31	64
67	91 31	64
67	80 31	63
67	69 31	63
67	59 31	63
67	48 31	63
67	38 31	62
67	27 31	60
67	16 31	61
67	06 31	61
66	95 31	60
66	84 31	59
66	74 31	59
66	63 31	59
66	53 31	58
66	42 31	58
66	31 31	57
66	21 31	57
66	10 31	56
65	99 31	55
65	89 31	54
65	78 31	55
65	68 31	55
65	57 31	54
65	46 31	52
65	36 31	53
65	25 31	52
65	14 31	53
65	04 31	53
64	93 31	51
64	82 31	50
64	72 31	50
64	61 31	49
64	50 31	49
64	40 31	49
64	29 31	49
64	19 31	48
64	08 31	46
63	97 31	48
63	87 31	47
63	76 31	46
63	66 31	46
63	55 31	45
63	44 31	44
63	34 31	44
63	23 31	44
63	12 31	43
63	02 31	43
62	91 31	44
62	81 31	42
62	70 31	41
62	59 31	41
62	49 31	41
62	38 31	40
62	28 31	40
62	17 31	40
62	06 31	38
61	96 31	38
61	85 31	38
61	74 31	37
61	64 31	38
61	53 31	35
61	42 31	36
61	32 31	35
61	21 31	34
61	11 31	34
61	00 31	34
60	89 31	33
60	79 31	32
60	68 31	33
60	57 31	32
60	47 31	32
60	36 31	31
60	25 31	29
60	15 31	29
60	04 31	29
59	94 31	28
59	83 31	28
59	72 31	28
59	62 31	27
59	51 31	27
59	40 31	27
59	30 31	27
59	19 31	26
59	09 31	25
58	98 31	25
58	87 31	24
58	77 31	24
58	66 31	24
58	56 31	23
58	45 31	21
58	34 31	22
58	24 31	22
58	13 31	20
58	02 31	20
57	92 31	20
57	81 31	19
57	71 31	18
57	60 31	19
57	49 31	18
57	39 31	17
57	28 31	16
57	17 31	16
57	07 31	15
56	96 31	15
56	85 31	15
56	75 31	15
56	64 31	14
56	54 31	13
56	43 31	13
56	32 31	11
56	22 31	11
56	11 31	12
56	00 31	10
55	90 31	10
55	79 31	10
55	68 31	09
55	58 31	08
55	47 31	07
55	37 31	08
55	26 31	08
55	15 31	06
55	05 31	05
54	94 31	06
54	84 31	04
54	73 31	04
54	62 31	04
54	52 31	03
54	41 31	03
54	30 31	02
54	20 31	01
54	09 31	01
53	99 31	01
53	88 31	01
53	77 31	00
53	67 30	99
53	56 30	98
53	45 30	97
53	35 30	97
53	24 30	95
53	14 30	97
53	03 30	96
52	92 30	94
52	82 30	94
52	71 30	94
52	60 30	94
52	50 30	92
52	39 30	93
52	28 30	92
52	18 30	91
52	07 30	89
51	96 30	89
51	86 30	90
51	75 30	89
51	65 30	89
51	54 30	88
51	43 30	87
51	33 30	86
51	22 30	86
51	12 30	85
51	01 30	86
50	90 30	84
50	80 30	85
50	69 30	83
50	58 30	83
50	48 30	83
50	37 30	82
50	27 30	81
50	16 30	81
50	05 30	79
49	95 30	81
49	84 30	79
49	74 30	78
49	63 30	78
49	52 30	76
49	42 30	77
49	31 30	76
49	20 30	75
49	10 30	74
48	99 30	74
48	88 30	73
48	78 30	73
48	67 30	72
48	57 30	73
48	46 30	70
48	35 30	71
48	25 30	70
48	14 30	68
48	03 30	69
47	93 30	68
47	82 30	68
47	71 30	67
47	61 30	66
47	50 30	65
47	40 30	65
47	29 30	64
47	18 30	64
47	08 30	63
46	97 30	63
46	86 30	62
46	76 30	62
46	65 30	61
46	55 30	60
46	44 30	60
46	33 30	59
46	23 30	58
46	12 30	58
46	02 30	57
45	91 30	57
45	80 30	56
45	70 30	56
45	59 30	55
45	48 30	55
45	38 30	54
45	27 30	53
45	17 30	52
45	06 30	52
44	95 30	52
44	85 30	50
44	74 30	50
44	63 30	49
44	53 30	49
44	42 30	49
44	31 30	48
44	21 30	46
44	10 30	46
44	00 30	46
43	89 30	45
43	78 30	43
43	68 30	43
43	57 30	43
43	46 30	42
43	36 30	42
43	25 30	41
43	14 30	41
43	04 30	39
42	93 30	39
42	83 30	38
42	72 30	38
42	61 30	37
42	51 30	37
42	40 30	37
42	30 30	35
42	19 30	34
42	08 30	34
41	98 30	34
41	87 30	32
41	76 30	32
41	66 30	31
41	55 30	30
41	45 30	30
41	34 30	29
41	23 30	29
41	13 30	29
41	02 30	27
40	91 30	26
40	81 30	26
40	70 30	25
40	60 30	25
40	49 30	24
40	38 30	23
40	28 30	22
40	17 30	21
40	06 30	21
39	96 30	19
39	85 30	19
39	74 30	18
39	64 30	18
39	53 30	17
39	43 30	17
39	32 30	16
39	21 30	15
39	11 30	15
39	00 30	14
38	89 30	13
38	79 30	12
38	68 30	11
38	58 30	12
38	47 30	10
38	36 30	09
38	26 30	10
38	15 30	09
38	04 30	08
37	94 30	06
37	83 30	06
37	73 30	05
37	62 30	05
37	51 30	04
37	41 30	04
37	30 30	02
37	20 30	02
37	09 30	02
36	98 30	00
36	88 30	00
36	77 29	99
36	66 29	98
36	56 29	97
36	45 29	96
36	34 29	96
36	24 29	95
36	13 29	94
36	03 29	94
35	92 29	93
35	81 29	92
35	71 29	90
35	60 29	90
35	49 29	90
35	39 29	89
35	28 29	88
35	17 29	88
35	07 29	87
34	96 29	86
34	86 29	85
34	75 29	85
34	64 29	84
34	54 29	82
34	43 29	83
34	32 29	81
34	22 29	81
34	11 29	80
34	01 29	80
33	90 29	78
33	79 29	78
33	69 29	76
33	58 29	76
33	48 29	75
33	37 29	75
33	26 29	74
33	16 29	73
33	05 29	72
32	94 29	71
32	84 29	70
32	73 29	70
32	63 29	68
32	52 29	68
32	41 29	67
32	31 29	66
32	20 29	66
32	09 29	64
31	99 29	65
31	88 29	63
31	77 29	62
31	67 29	61
31	56 29	60
31	46 29	60
31	35 29	59
31	24 29	58
31	14 29	58
31	03 29	57
30	92 29	56
30	82 29	54
30	71 29	54
30	60 29	53
30	50 29	51
30	39 29	52
30	29 29	51
30	18 29	50
30	07 29	48
29	97 29	47
29	86 29	47
29	76 29	46
29	65 29	46
29	54 29	45
29	44 29	44
29	33 29	42
29	22 29	42
29	12 29	41
29	01 29	39
28	91 29	39
28	80 29	38
28	69 29	37
28	59 29	38
28	48 29	36
28	38 29	35
28	27 29	33
28	16 29	32
28	06 29	31
27	95 29	31
27	84 29	30
27	74 29	29
27	63 29	28
27	52 29	27
27	42 29	25
27	31 29	25
27	20 29	24
27	10 29	23
26	99 29	22
26	89 29	21
26	78 29	21
26	67 29	19
26	57 29	18
26	46 29	18
26	35 29	17
26	25 29	16
26	14 29	14
26	04 29	14
25	93 29	13
25	82 29	11
25	72 29	12
25	61 29	11
25	50 29	09
25	40 29	09
25	29 29	07
25	19 29	06
25	08 29	06
24	97 29	04
24	87 29	03
24	76 29	03
24	66 29	01
24	55 29	02
24	44 28	99
24	34 28	98
24	23 28	97
24	12 28	96
24	02 28	95
23	91 28	93
23	81 28	94
23	70 28	92
23	59 28	91
23	49 28	90
23	38 28	89
23	27 28	87
23	17 28	87
23	06 28	86
22	95 28	85
22	85 28	83
22	74 28	82
22	63 28	81
22	53 28	80
22	42 28	79
22	32 28	79
22	21 28	77
22	10 28	76
22	00 28	75
21	89 28	74
21	78 28	74
21	68 28	71
21	57 28	71
21	47 28	69
21	36 28	68
21	25 28	67
21	15 28	67
21	04 28	66
20	94 28	64
20	83 28	63
20	72 28	63
20	62 28	61
20	51 28	59
20	40 28	59
20	30 28	57
20	19 28	55
20	09 28	55
19	98 28	54
19	87 28	53
19	77 28	51
19	66 28	50
19	55 28	49
19	45 28	47
19	34 28	46
19	24 28	46
19	13 28	44
19	02 28	44
18	92 28	42
18	81 28	41
18	70 28	40
18	60 28	39
18	49 28	38
18	38 28	35
18	28 28	34
18	17 28	33
18	06 28	33
17	96 28	31
17	85 28	30
17	75 28	29
17	64 28	27
17	53 28	26
17	43 28	25
17	32 28	25
17	22 28	21
17	11 28	19
17	00 28	18
16	90 28	19
16	79 28	17
16	68 28	16
16	58 28	15
16	47 28	12
16	37 28	11
16	26 28	11
16	15 28	09
16	05 28	07
15	94 28	06
15	84 28	05
15	73 28	04
15	62 28	02
15	52 28	01
15	41 28	00
15	30 27	98
15	20 27	96
15	09 27	95
14	98 27	93
14	88 27	93
14	77 27	92
14	67 27	90
14	56 27	88
14	45 27	86
14	35 27	85
14	24 27	83
14	13 27	82
14	03 27	81
13	92 27	80
13	81 27	77
13	71 27	77
13	60 27	74
13	50 27	74
13	39 27	71
13	28 27	70
13	18 27	68
13	07 27	67
12	96 27	66
12	86 27	64
12	75 27	63
12	65 27	61
12	54 27	58
12	43 27	58
12	33 27	56
12	22 27	54
12	12 27	53
12	01 27	52
11	90 27	49
11	80 27	47
11	69 27	47
11	58 27	46
11	48 27	43
11	37 27	41
11	27 27	40
11	16 27	38
11	05 27	35
10	95 27	34
10	84 27	33
10	73 27	31
10	63 27	28
10	52 27	27
10	41 27	25
10	31 27	23
10	20 27	22
10	10 27	21
9	99 27	18
9	88 27	16
9	78 27	15
9	67 27	13
9	56 27	11
9	46 27	08
9	35 27	07
9	24 27	05
9	14 27	02
9	03 27	01
8	93 27	00
8	82 26	96
8	71 26	94
8	61 26	93
8	50 26	90
8	40 26	88
8	29 26	87
8	18 26	84
8	08 26	82
7	97 26	80
7	86 26	78
7	76 26	76
7	65 26	73
7	55 26	70
7	44 26	69
7	33 26	66
7	23 26	65
7	12 26	62
7	01 26	59
6	91 26	57
6	80 26	55
6	70 26	53
6	59 26	51
6	48 26	47
6	38 26	44
6	27 26	42
6	16 26	41
6	06 26	37
5	95 26	34
5	84 26	32
5	74 26	30
5	63 26	26
5	53 26	24
5	42 26	21
5	31 26	18
5	21 26	16
5	10 26	13
4	99 26	09
4	89 26	05
4	78 26	05
4	68 26	00
4	57 25	97
4	46 25	95
4	36 25	90
4	25 25	87
4	14 25	83
4	04 25	80
3	93 25	76
3	83 25	71
3	72 25	68
3	61 25	64
3	51 25	59
3	40 25	55
3	30 25	52
3	19 25	46
3	08 25	41
2	98 25	36
2	87 25	33
2	76 25	27
2	66 25	21
2	55 25	18
2	44 25	11
2	34 25	05
2	23 24	99
2	13 24	94
2	02 24	87
1	91 24	78
1	81 24	74
1	70 24	65
1	59 24	56
1	49 24	44
1	38 24	37
1	27 24	24
1	17 24	12
1	06 23	99
0	96 23	89
0	85 23	72
0	74 21	14
0	64 19	16
0	53 16	01
0	42 13	43
0	32 11	07
0	21 9	73
0	11 6	33
[truncated: 10,000 more rows]
