# Supplementary material for: Tribological and Mechanical Behavior of Graphite Composites of Polytetrafluoroethylene (PTFE) Irradiated by the Electron Beam
Source: Polymers (Basel). 2020 Jul 28;12(8):1676. doi: 10.3390/polym12081676 (PMC7464070; doi:10.3390/polym12081676)
Supplement: Supplementary file 1 [file polymers-12-01676-s001.zip › polymers-869075-supplementary/PTFE 20C 0kGy.txt]

0	00 0	05
0	12 0	29
0	23 0	57
0	35 0	92
0	47 1	09
0	58 1	29
0	70 1	49
0	82 1	71
0	93 1	83
1	05 1	98
1	17 2	11
1	28 2	31
1	40 2	42
1	52 2	54
1	63 2	66
1	75 2	84
1	87 2	93
1	98 3	04
2	10 3	15
2	22 3	26
2	33 3	43
2	45 3	51
2	57 3	61
2	68 3	71
2	80 3	86
2	92 3	94
3	03 4	04
3	15 4	14
3	27 4	27
3	38 4	35
3	50 4	44
3	62 4	53
3	73 4	64
3	85 4	72
3	97 4	80
4	08 4	90
4	20 5	01
4	32 5	08
4	44 5	16
4	55 5	24
4	67 5	35
4	78 5	42
4	90 5	49
5	02 5	57
5	13 5	67
5	25 5	74
5	37 5	80
5	48 5	87
5	60 5	96
5	72 6	02
5	83 6	07
5	95 6	15
6	07 6	20
6	18 6	29
6	30 6	35
6	42 6	41
6	54 6	46
6	65 6	54
6	77 6	59
6	89 6	64
7	00 6	71
7	12 6	78
7	23 6	83
7	35 6	87
7	47 6	95
7	58 7	02
7	70 7	07
7	82 7	13
7	93 7	18
8	05 7	26
8	17 7	30
8	28 7	36
8	40 7	42
8	52 7	50
8	64 7	55
8	75 7	60
8	87 7	65
8	99 7	72
9	10 7	78
9	22 7	82
9	34 7	87
9	45 7	94
9	57 8	00
9	68 8	05
9	80 8	10
9	92 8	15
10	03 8	23
10	15 8	28
10	27 8	31
10	38 8	38
10	50 8	46
10	62 8	50
10	74 8	54
10	85 8	60
10	97 8	68
11	09 8	72
11	20 8	77
11	32 8	82
11	44 8	89
11	55 8	94
11	67 8	98
11	79 9	04
11	90 9	10
12	02 9	15
12	13 9	19
12	25 9	22
12	37 9	30
12	48 9	35
12	60 9	39
12	72 9	45
12	84 9	51
12	95 9	55
13	07 9	59
13	19 9	64
13	30 9	68
13	42 9	76
13	54 9	78
13	65 9	83
13	77 9	88
13	89 9	94
14	00 9	98
14	12 10	02
14	24 10	06
14	35 10	13
14	47 10	17
14	58 10	21
14	70 10	26
14	82 10	32
14	94 10	35
15	05 10	40
15	17 10	44
15	29 10	49
15	40 10	54
15	52 10	58
15	64 10	62
15	75 10	68
15	87 10	72
15	99 10	77
16	10 10	80
16	22 10	86
16	34 10	90
16	45 10	94
16	57 10	98
16	69 11	03
16	80 11	08
16	92 11	12
17	04 11	16
17	15 11	21
17	27 11	27
17	39 11	30
17	50 11	34
17	62 11	38
17	74 11	44
17	85 11	48
17	97 11	52
18	09 11	57
18	20 11	61
18	32 11	66
18	44 11	70
18	55 11	74
18	67 11	79
18	79 11	83
18	90 11	86
19	02 11	90
19	14 11	97
19	25 12	00
19	37 12	03
19	49 12	08
19	60 12	13
19	72 12	17
19	84 12	21
19	95 12	25
20	07 12	30
20	19 12	34
20	30 12	38
20	42 12	42
20	54 12	46
20	65 12	51
20	77 12	55
20	89 12	58
21	00 12	62
21	12 12	69
21	24 12	71
21	35 12	75
21	47 12	79
21	59 12	84
21	70 12	87
21	82 12	91
21	94 12	95
22	05 13	01
22	17 13	04
22	29 13	07
22	40 13	12
22	52 13	16
22	64 13	19
22	75 13	23
22	87 13	27
22	99 13	33
23	10 13	36
23	22 13	39
23	34 13	42
23	45 13	48
23	57 13	52
23	69 13	54
23	80 13	58
23	92 13	63
24	04 13	66
24	15 13	70
24	27 13	73
24	39 13	77
24	50 13	82
24	62 13	84
24	74 13	88
24	85 13	92
24	97 13	96
25	09 14	00
25	20 14	03
25	32 14	06
25	44 14	11
25	56 14	14
25	67 14	18
25	79 14	22
25	90 14	26
26	02 14	29
26	14 14	32
26	25 14	36
26	37 14	41
26	49 14	45
26	60 14	47
26	72 14	50
26	84 14	55
26	95 14	58
27	07 14	61
27	19 14	65
27	30 14	69
27	42 14	73
27	54 14	75
27	66 14	78
27	77 14	84
27	89 14	87
28	01 14	90
28	12 14	93
28	24 14	97
28	35 15	01
28	47 15	04
28	59 15	07
28	70 15	11
28	82 15	15
28	94 15	18
29	05 15	20
29	17 15	24
29	29 15	29
29	40 15	32
29	52 15	35
29	64 15	38
29	76 15	42
29	87 15	46
29	99 15	48
30	11 15	52
30	22 15	57
30	34 15	59
30	46 15	63
30	57 15	66
30	69 15	69
30	80 15	73
30	92 15	75
31	04 15	78
31	15 15	83
31	27 15	86
31	39 15	89
31	50 15	92
31	62 15	94
31	74 16	00
31	86 16	02
31	97 16	05
32	09 16	09
32	21 16	13
32	32 16	16
32	44 16	19
32	56 16	22
32	67 16	26
32	79 16	29
32	91 16	32
33	02 16	35
33	14 16	39
33	25 16	42
33	37 16	45
33	49 16	47
33	60 16	52
33	72 16	54
33	84 16	58
33	96 16	60
34	07 16	65
34	19 16	68
34	31 16	70
34	42 16	73
34	54 16	78
34	66 16	80
34	77 16	83
34	89 16	86
35	01 16	89
35	12 16	93
35	24 16	95
35	36 16	97
35	47 17	01
35	59 17	05
35	70 17	07
35	82 17	10
35	94 17	12
36	06 17	16
36	17 17	20
36	29 17	23
36	41 17	26
36	52 17	30
36	64 17	33
36	76 17	36
36	87 17	38
36	99 17	41
37	11 17	44
37	22 17	48
37	34 17	50
37	46 17	54
37	57 17	56
37	69 17	58
37	81 17	62
37	92 17	66
38	04 17	69
38	16 17	71
38	27 17	74
38	39 17	78
38	51 17	81
38	62 17	83
38	74 17	85
38	86 17	88
38	97 17	93
39	09 17	95
39	21 17	98
39	32 18	00
39	44 18	04
39	56 18	06
39	67 18	09
39	79 18	12
39	91 18	16
40	02 18	18
40	14 18	21
40	26 18	23
40	37 18	27
40	49 18	30
40	61 18	33
40	72 18	34
40	84 18	39
40	96 18	41
41	07 18	43
41	19 18	46
41	31 18	50
41	42 18	52
41	54 18	55
41	66 18	58
41	77 18	62
41	89 18	64
42	01 18	66
42	12 18	69
42	24 18	73
42	36 18	76
42	47 18	78
42	59 18	80
42	71 18	83
42	82 18	86
42	94 18	88
43	06 18	92
43	17 18	94
43	29 18	98
43	41 19	00
43	52 19	03
43	64 19	05
43	76 19	08
43	87 19	12
43	99 19	14
44	11 19	16
44	22 19	20
44	34 19	22
44	46 19	25
44	58 19	27
44	69 19	31
44	81 19	33
44	92 19	35
45	04 19	38
45	16 19	42
45	27 19	44
45	39 19	47
45	51 19	50
45	62 19	53
45	74 19	55
45	86 19	58
45	97 19	59
46	09 19	64
46	21 19	66
46	32 19	68
46	44 19	71
46	56 19	73
46	68 19	77
46	79 19	80
46	91 19	82
47	03 19	84
47	14 19	87
47	26 19	90
47	37 19	92
47	49 19	95
47	61 19	98
47	72 20	01
47	84 20	04
47	96 20	05
48	07 20	08
48	19 20	11
48	31 20	13
48	42 20	16
48	54 20	19
48	66 20	22
48	78 20	24
48	89 20	26
49	01 20	30
49	13 20	32
49	24 20	35
49	36 20	37
49	48 20	40
49	59 20	42
49	71 20	45
49	82 20	48
49	94 20	50
50	06 20	53
50	17 20	55
50	29 20	58
50	41 20	60
50	52 20	64
50	64 20	65
50	76 20	67
50	88 20	70
50	99 20	74
51	11 20	76
51	23 20	77
51	34 20	81
51	46 20	84
51	58 20	86
51	69 20	88
51	81 20	91
51	93 20	94
52	04 20	96
52	16 20	98
52	27 21	00
52	39 21	04
52	51 21	06
52	62 21	09
52	74 21	11
52	86 21	13
52	98 21	16
53	09 21	19
53	21 21	22
53	33 21	24
53	44 21	27
53	56 21	29
53	68 21	31
53	79 21	33
53	91 21	37
54	03 21	39
54	14 21	41
54	26 21	42
54	38 21	46
54	49 21	48
54	61 21	50
54	72 21	53
54	84 21	57
54	96 21	59
55	08 21	61
55	19 21	63
55	31 21	66
55	43 21	68
55	54 21	70
55	66 21	72
55	78 21	76
55	89 21	77
56	01 21	80
56	13 21	82
56	24 21	86
56	36 21	88
56	48 21	90
56	59 21	91
56	71 21	94
56	83 21	98
56	94 21	99
57	06 22	02
57	18 22	03
57	29 22	06
57	41 22	09
57	53 22	11
57	64 22	13
57	76 22	16
57	88 22	18
57	99 22	21
58	11 22	22
58	23 22	25
58	34 22	26
58	46 22	30
58	58 22	33
58	69 22	35
58	81 22	37
58	93 22	39
59	04 22	41
59	16 22	44
59	28 22	47
59	39 22	48
59	51 22	51
59	63 22	54
59	74 22	55
59	86 22	58
59	98 22	60
60	09 22	62
60	21 22	66
60	33 22	68
60	44 22	70
60	56 22	71
60	68 22	75
60	79 22	77
60	91 22	79
61	03 22	81
61	14 22	84
61	26 22	87
61	38 22	88
61	49 22	91
61	61 22	94
61	73 22	96
61	84 22	98
61	96 22	99
62	08 23	03
62	19 23	05
62	31 23	07
62	43 23	08
62	54 23	12
62	66 23	14
62	78 23	15
62	89 23	18
63	01 23	22
63	13 23	23
63	24 23	26
63	36 23	28
63	48 23	31
63	59 23	32
63	71 23	34
63	83 23	36
63	94 23	38
64	06 23	42
64	18 23	43
64	29 23	45
64	41 23	47
64	53 23	50
64	64 23	52
64	76 23	54
64	88 23	56
64	99 23	60
65	11 23	61
65	23 23	64
65	34 23	66
65	46 23	68
65	58 23	71
65	70 23	72
65	81 23	75
65	93 23	78
66	04 23	80
66	16 23	82
66	28 23	84
66	39 23	85
66	51 23	89
66	63 23	91
66	74 23	93
66	86 23	96
66	98 23	98
67	09 24	00
67	21 24	02
67	33 24	05
67	44 24	06
67	56 24	08
67	68 24	11
67	80 24	13
67	91 24	15
68	03 24	17
68	15 24	19
68	26 24	22
68	38 24	25
68	49 24	26
68	61 24	27
68	73 24	30
68	84 24	33
68	96 24	35
69	08 24	36
69	19 24	39
69	31 24	42
69	43 24	43
69	54 24	45
69	66 24	47
69	78 24	50
69	90 24	51
70	01 24	54
70	13 24	56
70	25 24	59
70	36 24	61
70	48 24	63
70	60 24	65
70	71 24	68
70	83 24	69
70	94 24	71
71	06 24	73
71	18 24	75
71	29 24	78
71	41 24	81
71	53 24	81
71	64 24	83
71	76 24	86
71	88 24	88
72	00 24	91
72	11 24	93
72	23 24	95
72	35 24	98
72	46 25	00
72	58 25	01
72	70 25	04
72	81 25	06
72	93 25	08
73	05 25	10
73	16 25	12
73	28 25	14
73	39 25	16
73	51 25	18
73	63 25	21
73	74 25	23
73	86 25	25
73	98 25	26
74	10 25	30
74	21 25	31
74	33 25	33
74	45 25	35
74	56 25	37
74	68 25	39
74	80 25	41
74	91 25	43
75	03 25	45
75	15 25	47
75	26 25	50
75	38 25	51
75	50 25	53
75	61 25	55
75	73 25	57
75	84 25	59
75	96 25	62
76	08 25	64
76	20 25	66
76	31 25	68
76	43 25	70
76	55 25	72
76	66 25	74
76	78 25	76
76	90 25	78
77	01 25	82
77	13 25	82
77	25 25	84
77	36 25	86
77	48 25	89
77	60 25	91
77	71 25	92
77	83 25	94
77	95 25	97
78	06 25	99
78	18 26	00
78	30 26	02
78	41 26	03
78	53 26	06
78	65 26	08
78	76 26	10
78	88 26	13
79	00 26	15
79	11 26	17
79	23 26	18
79	35 26	20
79	46 26	23
79	58 26	25
79	70 26	26
79	81 26	29
79	93 26	30
80	05 26	32
80	16 26	34
80	28 26	36
80	40 26	39
80	51 26	40
80	63 26	42
80	75 26	43
80	86 26	47
80	98 26	48
81	10 26	50
81	21 26	52
81	33 26	54
81	45 26	56
81	56 26	58
81	68 26	60
81	80 26	64
81	91 26	65
82	03 26	66
82	15 26	68
82	26 26	70
82	38 26	71
82	50 26	74
82	61 26	75
82	73 26	76
82	85 26	80
82	96 26	82
83	08 26	84
83	20 26	84
83	31 26	87
83	43 26	90
83	55 26	91
83	66 26	93
83	78 26	96
83	90 26	98
84	01 26	99
84	13 27	01
84	25 27	03
84	36 27	05
84	48 27	07
84	60 27	08
84	72 27	12
84	83 27	13
84	95 27	16
85	06 27	15
85	18 27	19
85	30 27	21
85	41 27	22
85	53 27	24
85	65 27	27
85	76 27	29
85	88 27	30
86	00 27	32
86	11 27	34
86	23 27	36
86	35 27	37
86	46 27	40
86	58 27	42
86	70 27	44
86	82 27	46
86	93 27	47
87	05 27	50
87	17 27	51
87	28 27	54
87	40 27	55
87	51 27	57
87	63 27	58
87	75 27	60
87	86 27	62
87	98 27	64
88	10 27	66
88	21 27	67
88	33 27	70
88	45 27	72
88	56 27	74
88	68 27	76
88	80 27	77
88	92 27	78
89	03 27	81
89	15 27	83
89	27 27	86
89	38 27	86
89	50 27	89
89	62 27	90
89	73 27	93
89	85 27	94
89	96 27	96
90	08 27	98
90	20 28	00
90	31 28	02
90	43 28	03
90	55 28	06
90	66 28	08
90	78 28	10
90	90 28	12
91	02 28	13
91	13 28	15
91	25 28	17
91	37 28	18
91	48 28	22
91	60 28	23
91	72 28	24
91	83 28	26
91	95 28	28
92	07 28	31
92	18 28	31
92	30 28	33
92	41 28	36
92	53 28	38
92	65 28	40
92	76 28	41
92	88 28	44
93	00 28	46
93	12 28	47
93	23 28	49
93	35 28	50
93	47 28	53
93	58 28	54
93	70 28	56
93	82 28	58
93	93 28	61
94	05 28	62
94	17 28	63
94	28 28	66
94	40 28	69
94	52 28	69
94	63 28	71
94	75 28	72
94	86 28	75
94	98 28	75
95	10 28	79
95	22 28	80
95	33 28	83
95	45 28	84
95	57 28	85
95	68 28	87
95	80 28	90
95	92 28	92
96	03 28	94
96	15 28	94
96	27 28	96
96	38 28	98
96	50 29	00
96	62 29	02
96	73 29	04
96	85 29	05
96	97 29	07
97	08 29	09
97	20 29	10
97	32 29	13
97	43 29	15
97	55 29	16
97	67 29	17
97	78 29	20
97	90 29	22
98	02 29	24
98	13 29	25
98	25 29	27
98	37 29	30
98	48 29	31
98	60 29	33
98	72 29	34
98	83 29	37
98	95 29	38
99	07 29	40
99	18 29	43
99	30 29	44
99	42 29	44
99	53 29	46
99	65 29	49
99	77 29	51
99	88 29	53
100	00 29	54
100	00 29	56
100	00 29	58
100	00 29	58
100	00 29	59
100	00 29	61
100	00 29	63
100	00 29	64
100	00 29	64
100	00 29	66
100	00 29	67
100	00 29	67
100	00 29	68
100	00 29	69
100	00 29	70
100	00 29	70
100	00 29	73
100	00 29	73
100	00 29	75
100	00 29	76
100	00 29	76
100	00 29	77
100	00 29	78
100	00 29	79
100	00 29	80
100	00 29	80
100	00 29	82
100	00 29	83
100	00 29	83
100	00 29	84
100	00 29	84
100	00 29	86
100	00 29	86
100	00 29	87
100	00 29	88
100	00 29	89
100	00 29	90
100	00 29	90
100	00 29	91
100	00 29	92
100	00 29	92
100	00 29	94
100	00 29	94
100	00 29	95
100	00 29	96
100	00 29	96
100	00 29	97
100	00 29	98
100	00 29	98
100	00 29	98
100	00 30	00
100	00 30	01
100	00 30	00
100	00 30	01
100	00 30	02
100	00 30	02
100	00 30	03
100	00 30	04
100	00 30	05
100	00 30	05
100	00 30	06
100	00 30	06
100	00 30	07
100	00 30	07
100	00 30	08
100	00 30	09
100	00 30	09
100	00 30	10
100	00 30	10
100	00 30	11
100	00 30	11
100	00 30	11
100	00 30	13
100	00 30	13
100	00 30	14
100	00 30	14
100	00 30	15
100	00 30	15
100	00 30	16
100	00 30	16
100	00 30	17
100	00 30	17
100	00 30	18
100	00 30	19
100	00 30	18
100	00 30	20
100	00 30	20
100	00 30	19
100	00 30	22
100	00 30	22
100	00 30	22
100	00 30	22
100	00 30	22
100	00 30	22
100	00 30	24
100	00 30	25
100	00 30	25
100	00 30	26
100	00 30	26
100	00 30	26
100	00 30	26
100	00 30	27
100	00 30	28
100	00 30	28
100	00 30	29
100	00 30	29
100	00 30	30
100	00 30	29
100	00 30	30
100	00 30	30
100	00 30	31
100	00 30	30
100	00 30	32
100	00 30	32
100	00 30	34
100	00 30	33
100	00 30	33
100	00 30	35
100	00 30	34
100	00 30	35
100	00 30	34
100	00 30	36
100	00 30	35
100	00 30	36
100	00 30	36
100	00 30	37
100	00 30	37
100	00 30	37
100	00 30	38
100	00 30	38
100	00 30	38
100	00 30	38
100	00 30	40
100	00 30	41
100	00 30	41
100	00 30	41
100	00 30	41
100	00 30	41
100	00 30	42
100	00 30	43
100	00 30	42
100	00 30	42
100	00 30	44
100	00 30	43
100	00 30	43
100	00 30	44
100	00 30	44
100	00 30	45
100	00 30	45
100	00 30	46
100	00 30	45
100	00 30	45
100	00 30	46
100	00 30	47
100	00 30	47
100	00 30	48
100	00 30	48
100	00 30	48
100	00 30	49
100	00 30	50
100	00 30	50
100	00 30	50
100	00 30	50
100	00 30	50
100	00 30	51
100	00 30	51
100	00 30	53
100	00 30	51
100	00 30	52
100	00 30	52
100	00 30	53
100	00 30	52
100	00 30	53
100	00 30	54
100	00 30	54
100	00 30	54
100	00 30	54
100	00 30	55
100	00 30	55
100	00 30	55
100	00 30	56
100	00 30	56
100	00 30	56
100	00 30	56
100	00 30	58
100	00 30	57
100	00 30	58
100	00 30	58
100	00 30	58
100	00 30	58
100	00 30	59
100	00 30	59
100	00 30	59
100	00 30	60
100	00 30	60
100	00 30	61
100	00 30	61
100	00 30	60
100	00 30	61
100	00 30	62
100	00 30	61
100	00 30	61
100	00 30	62
100	00 30	63
100	00 30	63
100	00 30	63
100	00 30	63
100	00 30	63
100	00 30	63
100	00 30	64
100	00 30	63
100	00 30	65
100	00 30	65
100	00 30	64
100	00 30	66
100	00 30	65
100	00 30	66
100	00 30	67
100	00 30	66
100	00 30	67
100	00 30	66
100	00 30	67
100	00 30	68
100	00 30	67
100	00 30	69
100	00 30	68
100	00 30	69
100	00 30	69
100	00 30	69
100	00 30	68
100	00 30	70
100	00 30	70
100	00 30	69
100	00 30	70
100	00 30	69
100	00 30	70
100	00 30	71
100	00 30	71
100	00 30	72
100	00 30	72
100	00 30	72
100	00 30	71
100	00 30	73
100	00 30	72
100	00 30	73
100	00 30	73
100	00 30	74
100	00 30	72
100	00 30	74
100	00 30	75
100	00 30	74
100	00 30	75
100	00 30	74
100	00 30	75
100	00 30	75
100	00 30	75
100	00 30	75
100	00 30	76
100	00 30	76
100	00 30	76
100	00 30	76
100	00 30	76
100	00 30	77
100	00 30	77
100	00 30	78
100	00 30	76
100	00 30	78
100	00 30	78
100	00 30	77
100	00 30	78
100	00 30	78
100	00 30	79
100	00 30	80
100	00 30	79
100	00 30	80
100	00 30	80
100	00 30	80
100	00 30	81
100	00 30	80
100	00 30	82
100	00 30	81
100	00 30	81
100	00 30	81
100	00 30	80
100	00 30	82
100	00 30	81
100	00 30	82
99	88 30	81
99	77 30	81
99	65 30	81
99	53 30	82
99	42 30	81
99	30 30	81
99	18 30	81
99	07 30	80
98	95 30	80
98	83 30	79
98	72 30	79
98	60 30	79
98	48 30	78
98	37 30	78
98	25 30	78
98	13 30	78
98	02 30	77
97	90 30	77
97	78 30	77
97	67 30	76
97	55 30	76
97	43 30	76
97	32 30	76
97	20 30	75
97	08 30	75
96	97 30	74
96	85 30	74
96	73 30	74
96	62 30	73
96	50 30	74
96	38 30	73
96	27 30	72
96	15 30	72
96	03 30	71
95	92 30	71
95	80 30	71
95	68 30	71
95	57 30	70
95	45 30	70
95	33 30	69
95	22 30	70
95	10 30	69
94	98 30	69
94	86 30	67
94	75 30	68
94	63 30	67
94	52 30	67
94	40 30	67
94	28 30	65
94	17 30	66
94	05 30	65
93	93 30	65
93	82 30	64
93	70 30	64
93	58 30	64
93	47 30	62
93	35 30	63
93	23 30	62
93	12 30	62
93	00 30	62
92	88 30	61
92	76 30	61
92	65 30	60
92	53 30	60
92	41 30	59
92	30 30	59
92	18 30	58
92	07 30	58
91	95 30	57
91	83 30	58
91	72 30	57
91	60 30	56
91	48 30	56
91	37 30	56
91	25 30	55
91	13 30	55
91	02 30	54
90	90 30	54
90	78 30	52
90	66 30	52
90	55 30	53
90	43 30	51
90	31 30	52
90	20 30	50
90	08 30	50
89	96 30	50
89	85 30	50
89	73 30	48
89	62 30	48
89	50 30	48
89	38 30	48
89	27 30	46
89	15 30	46
89	03 30	47
88	92 30	46
88	80 30	46
88	68 30	44
88	56 30	44
88	45 30	44
88	33 30	45
88	21 30	43
88	10 30	43
87	98 30	42
87	86 30	40
87	75 30	41
87	63 30	40
87	51 30	41
87	40 30	39
87	28 30	38
87	17 30	39
87	05 30	38
86	93 30	37
86	82 30	37
86	70 30	37
86	58 30	36
86	46 30	35
86	35 30	34
86	23 30	34
86	11 30	34
86	00 30	34
85	88 30	32
85	76 30	33
85	65 30	32
85	53 30	31
85	41 30	32
85	30 30	30
85	18 30	30
85	06 30	29
84	95 30	28
84	83 30	28
84	72 30	27
84	60 30	28
84	48 30	27
84	36 30	27
84	25 30	26
84	13 30	26
84	01 30	25
83	90 30	25
83	78 30	25
83	66 30	24
83	55 30	23
83	43 30	22
83	31 30	23
83	20 30	22
83	08 30	21
82	96 30	21
82	85 30	20
82	73 30	20
82	61 30	19
82	50 30	18
82	38 30	18
82	26 30	17
82	15 30	17
82	03 30	15
81	91 30	16
81	80 30	15
81	68 30	15
81	56 30	14
81	45 30	13
81	33 30	14
81	21 30	13
81	10 30	13
80	98 30	11
80	86 30	10
80	75 30	10
80	63 30	09
80	51 30	09
80	40 30	09
80	28 30	07
80	16 30	07
80	05 30	08
79	93 30	07
79	81 30	06
79	70 30	05
79	58 30	05
79	46 30	05
79	35 30	04
79	23 30	04
79	11 30	04
79	00 30	02
78	88 30	01
78	76 30	02
78	65 30	01
78	53 30	00
78	41 30	00
78	30 30	00
78	18 29	99
78	06 29	98
77	95 29	98
77	83 29	97
77	71 29	96
77	60 29	96
77	48 29	96
77	36 29	95
77	25 29	94
77	13 29	93
77	01 29	94
76	90 29	93
76	78 29	91
76	66 29	91
76	55 29	91
76	43 29	91
76	31 29	89
76	20 29	89
76	08 29	89
75	96 29	88
75	84 29	87
75	73 29	87
75	61 29	86
75	50 29	86
75	38 29	85
75	26 29	85
75	15 29	85
75	03 29	83
74	91 29	83
74	80 29	83
74	68 29	82
74	56 29	81
74	45 29	80
74	33 29	79
74	21 29	80
74	10 29	78
73	98 29	78
73	86 29	77
73	74 29	77
73	63 29	77
73	51 29	76
73	39 29	75
73	28 29	74
73	16 29	74
73	05 29	73
72	93 29	72
72	81 29	72
72	70 29	70
72	58 29	71
72	46 29	70
72	35 29	71
72	23 29	70
72	11 29	69
72	00 29	69
71	88 29	67
71	76 29	67
71	64 29	67
71	53 29	65
71	41 29	65
71	29 29	65
71	18 29	64
71	06 29	62
70	94 29	63
70	83 29	62
70	71 29	62
70	60 29	61
70	48 29	60
70	36 29	60
70	25 29	59
70	13 29	58
70	01 29	58
69	90 29	57
69	78 29	57
69	66 29	56
69	54 29	54
69	43 29	54
69	31 29	54
69	19 29	54
69	08 29	53
68	96 29	52
68	84 29	51
68	73 29	50
68	61 29	50
68	49 29	49
68	38 29	50
68	26 29	48
68	15 29	48
68	03 29	47
67	91 29	46
67	80 29	46
67	68 29	45
67	56 29	45
67	44 29	44
67	33 29	44
67	21 29	43
67	09 29	41
66	98 29	40
66	86 29	39
66	74 29	39
66	63 29	38
66	51 29	39
66	39 29	38
66	28 29	37
66	16 29	36
66	04 29	36
65	93 29	36
65	81 29	35
65	70 29	34
65	58 29	33
65	46 29	33
65	34 29	32
65	23 29	31
65	11 29	30
64	99 29	29
64	88 29	30
64	76 29	28
64	64 29	27
64	53 29	28
64	41 29	26
64	29 29	27
64	18 29	26
64	06 29	24
63	94 29	24
63	83 29	23
63	71 29	23
63	59 29	22
63	48 29	22
63	36 29	22
63	24 29	20
63	13 29	19
63	01 29	19
62	89 29	17
62	78 29	18
62	66 29	17
62	54 29	17
62	43 29	15
62	31 29	14
62	19 29	14
62	08 29	14
61	96 29	13
61	84 29	12
61	73 29	11
61	61 29	10
61	49 29	11
61	38 29	09
61	26 29	08
61	14 29	08
61	03 29	07
60	91 29	07
60	79 29	06
60	68 29	05
60	56 29	04
60	44 29	03
60	33 29	03
60	21 29	02
60	09 29	02
59	98 29	01
59	86 29	00
59	74 29	00
59	63 28	98
59	51 28	99
59	39 28	98
59	28 28	97
59	16 28	96
59	04 28	96
58	93 28	94
58	81 28	94
58	69 28	94
58	58 28	92
58	46 28	92
58	34 28	92
58	23 28	91
58	11 28	91
57	99 28	88
57	88 28	90
57	76 28	87
57	64 28	87
57	53 28	86
57	41 28	85
57	29 28	85
57	18 28	84
57	06 28	83
56	94 28	83
56	83 28	82
56	71 28	82
56	59 28	81
56	48 28	81
56	36 28	80
56	24 28	78
56	13 28	79
56	01 28	77
55	89 28	77
55	78 28	76
55	66 28	76
55	54 28	74
55	43 28	74
55	31 28	74
55	19 28	73
55	08 28	71
54	96 28	70
54	84 28	70
54	72 28	70
54	61 28	69
54	49 28	68
54	38 28	67
54	26 28	66
54	14 28	67
54	03 28	65
53	91 28	65
53	79 28	64
53	68 28	62
53	56 28	63
53	44 28	62
53	33 28	60
53	21 28	61
53	09 28	59
52	98 28	58
52	86 28	58
52	74 28	57
52	62 28	57
52	51 28	56
52	39 28	55
52	27 28	54
52	16 28	54
52	04 28	52
51	93 28	51
51	81 28	50
51	69 28	50
51	58 28	50
51	46 28	49
51	34 28	49
51	23 28	47
51	11 28	46
50	99 28	46
50	88 28	45
50	76 28	44
50	64 28	44
50	52 28	43
50	41 28	43
50	29 28	41
50	17 28	40
50	06 28	39
49	94 28	38
49	82 28	38
49	71 28	37
49	59 28	36
49	48 28	36
49	36 28	35
49	24 28	34
49	13 28	34
49	01 28	34
48	89 28	32
48	78 28	31
48	66 28	30
48	54 28	30
48	42 28	29
48	31 28	28
48	19 28	27
48	07 28	26
47	96 28	26
47	84 28	23
47	72 28	24
47	61 28	22
47	49 28	22
47	37 28	22
47	26 28	20
47	14 28	20
47	03 28	19
46	91 28	18
46	79 28	18
46	68 28	16
46	56 28	16
46	44 28	15
46	32 28	14
46	21 28	12
46	09 28	11
45	97 28	12
45	86 28	11
45	74 28	10
45	62 28	08
45	51 28	09
45	39 28	07
45	27 28	07
45	16 28	06
45	04 28	05
44	92 28	03
44	81 28	02
44	69 28	01
44	58 28	02
44	46 28	01
44	34 27	99
44	22 27	98
44	11 27	98
43	99 27	97
43	87 27	97
43	76 27	96
43	64 27	95
43	52 27	92
43	41 27	92
43	29 27	91
43	17 27	90
43	06 27	90
42	94 27	89
42	82 27	88
42	71 27	87
42	59 27	87
42	47 27	85
42	36 27	84
42	24 27	84
42	12 27	83
42	01 27	82
41	89 27	82
41	77 27	79
41	66 27	78
41	54 27	78
41	42 27	78
41	31 27	77
41	19 27	75
41	07 27	74
40	96 27	72
40	84 27	73
40	72 27	72
40	61 27	70
40	49 27	70
40	37 27	69
40	26 27	68
40	14 27	67
40	02 27	66
39	91 27	66
39	79 27	63
39	67 27	63
39	56 27	62
39	44 27	61
39	32 27	60
39	21 27	60
39	09 27	58
38	97 27	58
38	86 27	57
38	74 27	56
38	62 27	54
38	51 27	53
38	39 27	52
38	27 27	51
38	16 27	51
38	04 27	50
37	92 27	49
37	81 27	48
37	69 27	46
37	57 27	46
37	46 27	44
37	34 27	44
37	22 27	43
37	11 27	42
36	99 27	40
36	87 27	39
36	76 27	39
36	64 27	37
36	52 27	36
36	41 27	36
36	29 27	34
36	17 27	34
36	06 27	33
35	94 27	31
35	82 27	30
35	70 27	30
35	59 27	28
35	47 27	27
35	36 27	26
35	24 27	26
35	12 27	24
35	01 27	23
34	89 27	22
34	77 27	20
34	66 27	20
34	54 27	19
34	42 27	18
34	31 27	16
34	19 27	14
34	07 27	14
33	96 27	13
33	84 27	12
33	72 27	11
33	60 27	10
33	49 27	10
33	37 27	07
33	25 27	06
33	14 27	05
33	02 27	05
32	91 27	03
32	79 27	02
32	67 27	01
32	56 27	00
32	44 26	98
32	32 26	97
32	21 26	97
32	09 26	95
31	97 26	94
31	86 26	93
31	74 26	91
31	62 26	90
31	50 26	89
31	39 26	88
31	27 26	88
31	15 26	86
31	04 26	85
30	92 26	83
30	80 26	82
30	69 26	81
30	57 26	80
30	46 26	79
30	34 26	78
30	22 26	77
30	11 26	75
29	99 26	74
29	87 26	72
29	76 26	72
29	64 26	71
29	52 26	70
29	40 26	67
29	29 26	67
29	17 26	66
29	05 26	64
28	94 26	64
28	82 26	62
28	70 26	61
28	59 26	59
28	47 26	58
28	35 26	58
28	24 26	55
28	12 26	55
28	01 26	53
27	89 26	52
27	77 26	51
27	66 26	48
27	54 26	48
27	42 26	46
27	30 26	46
27	19 26	45
27	07 26	43
26	95 26	42
26	84 26	41
26	72 26	39
26	60 26	36
26	49 26	36
26	37 26	34
26	25 26	34
26	14 26	32
26	02 26	30
25	90 26	29
25	79 26	28
25	67 26	28
25	56 26	26
25	44 26	24
25	32 26	22
25	20 26	22
25	09 26	20
24	97 26	19
24	85 26	18
24	74 26	15
24	62 26	13
24	50 26	13
24	39 26	12
24	27 26	10
24	15 26	08
24	04 26	06
23	92 26	05
23	80 26	04
23	69 26	03
23	57 26	01
23	45 26	00
23	34 25	98
23	22 25	97
23	10 25	96
22	99 25	94
22	87 25	92
22	75 25	91
22	64 25	88
22	52 25	89
22	40 25	86
22	29 25	85
22	17 25	83
22	05 25	82
21	94 25	81
21	82 25	79
21	70 25	77
21	59 25	75
21	47 25	74
21	35 25	74
21	24 25	70
21	12 25	69
21	00 25	68
20	89 25	67
20	77 25	64
20	65 25	62
20	54 25	61
20	42 25	60
20	30 25	57
20	19 25	56
20	07 25	55
19	95 25	53
19	84 25	50
19	72 25	50
19	60 25	48
19	49 25	47
19	37 25	44
19	25 25	42
19	14 25	42
19	02 25	39
18	90 25	38
18	79 25	37
18	67 25	34
18	55 25	34
18	44 25	31
18	32 25	29
18	20 25	27
18	09 25	26
17	97 25	24
17	85 25	22
17	74 25	21
17	62 25	18
17	50 25	17
17	39 25	15
17	27 25	13
17	15 25	11
17	04 25	10
16	92 25	07
16	80 25	06
16	69 25	04
16	57 25	02
16	45 25	00
16	34 24	98
16	22 24	96
16	10 24	95
15	99 24	93
15	87 24	91
15	75 24	89
15	64 24	87
15	52 24	85
15	40 24	84
15	29 24	80
15	17 24	79
15	05 24	76
14	94 24	75
14	82 24	74
14	70 24	70
14	58 24	69
14	47 24	66
14	35 24	64
14	24 24	62
14	12 24	61
14	00 24	58
13	89 24	56
13	77 24	53
13	65 24	51
13	54 24	49
13	42 24	47
13	30 24	45
13	19 24	44
13	07 24	39
12	95 24	39
12	84 24	37
12	72 24	35
12	60 24	31
12	48 24	28
12	37 24	28
12	25 24	24
12	13 24	22
12	02 24	20
11	90 24	18
11	79 24	15
11	67 24	13
11	55 24	10
11	44 24	08
11	32 24	06
11	20 24	03
11	09 24	01
10	97 23	99
10	85 23	97
10	74 23	92
10	62 23	91
10	50 23	89
10	38 23	86
10	27 23	84
10	15 23	80
10	03 23	78
9	92 23	75
9	80 23	73
9	68 23	69
9	57 23	67
9	45 23	65
9	34 23	62
9	22 23	58
9	10 23	56
8	99 23	53
8	87 23	50
8	75 23	46
8	64 23	44
8	52 23	41
8	40 23	39
8	28 23	34
8	17 23	32
8	05 23	29
7	93 23	27
7	82 23	22
7	70 23	20
7	58 23	17
7	47 23	13
7	35 23	09
7	23 23	06
7	12 23	04
7	00 23	01
6	89 22	98
6	77 22	92
6	65 22	90
6	54 22	86
6	42 22	83
6	30 22	79
6	18 22	74
6	07 22	73
5	95 22	69
5	83 22	64
5	72 22	60
5	60 22	57
5	48 22	54
5	37 22	48
5	25 22	45
5	13 22	42
5	02 22	36
4	90 22	32
4	78 22	29
4	67 22	24
4	55 22	19
4	44 22	13
4	32 22	10
4	20 22	06
4	08 22	02
3	97 21	95
3	85 21	90
3	73 21	86
3	62 21	81
3	50 21	74
3	38 21	69
3	27 21	64
3	15 21	58
3	03 21	53
2	92 21	45
2	80 21	39
2	68 21	34
2	57 21	27
2	45 21	18
2	33 21	13
2	22 21	06
2	10 20	99
1	98 20	87
1	87 20	80
1	75 20	73
1	63 20	64
1	52 20	49
1	40 20	41
1	28 20	31
1	17 20	18
1	05 19	99
0	93 19	82
0	82 19	58
0	70 19	23
0	58 17	01
0	47 15	40
0	35 13	28
0	23 10	58
0	12 7	05
[truncated: 10,000 more rows]
