# Supplementary material for: Tribological and Mechanical Behavior of Graphite Composites of Polytetrafluoroethylene (PTFE) Irradiated by the Electron Beam
Source: Polymers (Basel). 2020 Jul 28;12(8):1676. doi: 10.3390/polym12081676 (PMC7464070; doi:10.3390/polym12081676)
Supplement: Supplementary file 1 [file polymers-12-01676-s001.zip › polymers-869075-supplementary/PTFE 20C 104kGy.txt]

0	00 0	05
0	12 0	25
0	23 0	58
0	35 0	97
0	47 1	14
0	58 1	36
0	70 1	58
0	82 1	85
0	93 1	96
1	05 2	13
1	17 2	28
1	28 2	49
1	40 2	61
1	52 2	73
1	63 2	87
1	75 3	05
1	87 3	14
1	98 3	26
2	10 3	38
2	22 3	53
2	33 3	62
2	45 3	72
2	57 3	81
2	68 3	92
2	80 4	05
2	92 4	13
3	03 4	22
3	15 4	30
3	27 4	41
3	38 4	49
3	50 4	56
3	62 4	63
3	73 4	74
3	85 4	80
3	97 4	87
4	08 4	95
4	20 5	04
4	32 5	11
4	44 5	18
4	55 5	25
4	67 5	34
4	78 5	40
4	90 5	47
5	02 5	54
5	13 5	65
5	25 5	70
5	37 5	77
5	48 5	83
5	60 5	92
5	72 5	98
5	83 6	04
5	95 6	10
6	07 6	18
6	18 6	26
6	30 6	31
6	42 6	37
6	54 6	44
6	65 6	53
6	77 6	58
6	89 6	64
7	00 6	70
7	12 6	79
7	23 6	84
7	35 6	89
7	47 6	95
7	58 7	05
7	70 7	09
7	82 7	14
7	93 7	20
8	05 7	29
8	17 7	33
8	28 7	40
8	40 7	45
8	52 7	53
8	64 7	58
8	75 7	63
8	87 7	69
8	99 7	77
9	10 7	82
9	22 7	86
9	34 7	92
9	45 7	99
9	57 8	03
9	68 8	10
9	80 8	14
9	92 8	20
10	03 8	28
10	15 8	32
10	27 8	38
10	38 8	43
10	50 8	51
10	62 8	55
10	74 8	61
10	85 8	65
10	97 8	73
11	09 8	77
11	20 8	82
11	32 8	88
11	44 8	95
11	55 8	99
11	67 9	03
11	79 9	08
11	90 9	16
12	02 9	20
12	13 9	24
12	25 9	29
12	37 9	36
12	48 9	40
12	60 9	44
12	72 9	50
12	84 9	57
12	95 9	61
13	07 9	65
13	19 9	69
13	30 9	76
13	42 9	80
13	54 9	84
13	65 9	89
13	77 9	94
13	89 9	99
14	00 10	04
14	12 10	09
14	24 10	12
14	35 10	19
14	47 10	22
14	58 10	26
14	70 10	30
14	82 10	38
14	94 10	41
15	05 10	44
15	17 10	49
15	29 10	55
15	40 10	59
15	52 10	63
15	64 10	67
15	75 10	74
15	87 10	76
15	99 10	80
16	10 10	85
16	22 10	90
16	34 10	93
16	45 10	98
16	57 11	01
16	69 11	07
16	80 11	11
16	92 11	14
17	04 11	18
17	15 11	22
17	27 11	28
17	39 11	32
17	50 11	36
17	62 11	40
17	74 11	45
17	85 11	49
17	97 11	53
18	09 11	57
18	20 11	62
18	32 11	65
18	44 11	69
18	55 11	72
18	67 11	78
18	79 11	81
18	90 11	86
19	02 11	89
19	14 11	94
19	25 11	97
19	37 12	01
19	49 12	05
19	60 12	11
19	72 12	14
19	84 12	17
19	95 12	21
20	07 12	25
20	19 12	30
20	30 12	33
20	42 12	36
20	54 12	41
20	65 12	44
20	77 12	48
20	89 12	51
21	00 12	55
21	12 12	60
21	24 12	63
21	35 12	66
21	47 12	71
21	59 12	76
21	70 12	78
21	82 12	82
21	94 12	85
22	05 12	89
22	17 12	92
22	29 12	96
22	40 12	99
22	52 13	04
22	64 13	08
22	75 13	10
22	87 13	14
22	99 13	19
23	10 13	22
23	22 13	25
23	34 13	28
23	45 13	32
23	57 13	35
23	69 13	38
23	80 13	42
23	92 13	46
24	04 13	49
24	15 13	52
24	27 13	56
24	39 13	58
24	50 13	63
24	62 13	66
24	74 13	69
24	85 13	72
24	97 13	76
25	09 13	79
25	20 13	82
25	32 13	86
25	44 13	90
25	56 13	92
25	67 13	95
25	79 13	98
25	90 14	02
26	02 14	05
26	14 14	09
26	25 14	10
26	37 14	15
26	49 14	18
26	60 14	21
26	72 14	24
26	84 14	29
26	95 14	31
27	07 14	35
27	19 14	37
27	30 14	40
27	42 14	43
27	54 14	46
27	66 14	50
27	77 14	54
27	89 14	56
28	01 14	58
28	12 14	62
28	24 14	65
28	35 14	69
28	47 14	72
28	59 14	74
28	70 14	77
28	82 14	81
28	94 14	83
29	05 14	86
29	17 14	90
29	29 14	93
29	40 14	95
29	52 14	98
29	64 15	01
29	76 15	04
29	87 15	07
29	99 15	11
30	11 15	13
30	22 15	17
30	34 15	19
30	46 15	23
30	57 15	25
30	69 15	29
30	80 15	31
30	92 15	33
31	04 15	37
31	15 15	40
31	27 15	44
31	39 15	45
31	50 15	49
31	62 15	52
31	74 15	54
31	86 15	58
31	97 15	61
32	09 15	63
32	21 15	66
32	32 15	69
32	44 15	72
32	56 15	74
32	67 15	79
32	79 15	81
32	91 15	83
33	02 15	86
33	14 15	90
33	25 15	92
33	37 15	94
33	49 15	98
33	60 16	02
33	72 16	04
33	84 16	06
33	96 16	09
34	07 16	13
34	19 16	16
34	31 16	17
34	42 16	20
34	54 16	24
34	66 16	26
34	77 16	29
34	89 16	32
35	01 16	36
35	12 16	37
35	24 16	39
35	36 16	42
35	47 16	45
35	59 16	49
35	70 16	51
35	82 16	54
35	94 16	57
36	06 16	60
36	17 16	63
36	29 16	65
36	41 16	67
36	52 16	71
36	64 16	73
36	76 16	76
36	87 16	79
36	99 16	82
37	11 16	84
37	22 16	87
37	34 16	89
37	46 16	93
37	57 16	95
37	69 16	98
37	81 17	00
37	92 17	03
38	04 17	06
38	16 17	08
38	27 17	10
38	39 17	14
38	51 17	17
38	62 17	20
38	74 17	22
38	86 17	25
38	97 17	27
39	09 17	29
39	21 17	32
39	32 17	34
39	44 17	38
39	56 17	40
39	67 17	42
39	79 17	44
39	91 17	48
40	02 17	50
40	14 17	54
40	26 17	55
40	37 17	59
40	49 17	62
40	61 17	63
40	72 17	66
40	84 17	70
40	96 17	71
41	07 17	74
41	19 17	76
41	31 17	80
41	42 17	82
41	54 17	84
41	66 17	87
41	77 17	90
41	89 17	92
42	01 17	94
42	12 17	97
42	24 18	00
42	36 18	02
42	47 18	05
42	59 18	07
42	71 18	10
42	82 18	13
42	94 18	15
43	06 18	17
43	17 18	20
43	29 18	22
43	41 18	26
43	52 18	28
43	64 18	30
43	76 18	32
43	87 18	36
43	99 18	37
44	11 18	40
44	22 18	42
44	34 18	45
44	46 18	48
44	58 18	50
44	69 18	54
44	81 18	55
44	92 18	57
45	04 18	59
45	16 18	63
45	27 18	65
45	39 18	67
45	51 18	69
45	62 18	73
45	74 18	74
45	86 18	77
45	97 18	80
46	09 18	81
46	21 18	85
46	32 18	86
46	44 18	89
46	56 18	92
46	68 18	94
46	79 18	97
46	91 18	99
47	03 19	02
47	14 19	05
47	26 19	06
47	37 19	09
47	49 19	11
47	61 19	14
47	72 19	16
47	84 19	19
47	96 19	21
48	07 19	23
48	19 19	27
48	31 19	28
48	42 19	30
48	54 19	33
48	66 19	36
48	78 19	37
48	89 19	41
49	01 19	43
49	13 19	46
49	24 19	47
49	36 19	49
49	48 19	53
49	59 19	54
49	71 19	57
49	82 19	59
49	94 19	62
50	06 19	64
50	17 19	67
50	29 19	68
50	41 19	70
50	52 19	74
50	64 19	75
50	76 19	78
50	88 19	79
50	99 19	84
51	11 19	86
51	23 19	87
51	34 19	89
51	46 19	92
51	58 19	95
51	69 19	97
51	81 19	99
51	93 20	02
52	04 20	03
52	16 20	06
52	27 20	08
52	39 20	12
52	51 20	13
52	62 20	15
52	74 20	18
52	86 20	20
52	98 20	23
53	09 20	24
53	21 20	27
53	33 20	30
53	44 20	32
53	56 20	34
53	68 20	36
53	79 20	37
53	91 20	41
54	03 20	43
54	14 20	45
54	26 20	48
54	38 20	51
54	49 20	53
54	61 20	54
54	72 20	57
54	84 20	59
54	96 20	62
55	08 20	63
55	19 20	65
55	31 20	69
55	43 20	71
55	54 20	72
55	66 20	75
55	78 20	77
55	89 20	80
56	01 20	82
56	13 20	85
56	24 20	87
56	36 20	88
56	48 20	90
56	59 20	91
56	71 20	95
56	83 20	97
56	94 20	99
57	06 21	02
57	18 21	04
57	29 21	07
57	41 21	09
57	53 21	11
57	64 21	14
57	76 21	16
57	88 21	18
57	99 21	19
58	11 21	21
58	23 21	25
58	34 21	26
58	46 21	28
58	58 21	30
58	69 21	33
58	81 21	35
58	93 21	37
59	04 21	39
59	16 21	42
59	28 21	44
59	39 21	46
59	51 21	48
59	63 21	51
59	74 21	52
59	86 21	54
59	98 21	56
60	09 21	60
60	21 21	62
60	33 21	63
60	44 21	66
60	56 21	68
60	68 21	71
60	79 21	73
60	91 21	75
61	03 21	76
61	14 21	79
61	26 21	81
61	38 21	83
61	49 21	86
61	61 21	88
61	73 21	90
61	84 21	91
61	96 21	94
62	08 21	97
62	19 21	99
62	31 22	02
62	43 22	03
62	54 22	06
62	66 22	07
62	78 22	10
62	89 22	11
63	01 22	15
63	13 22	16
63	24 22	18
63	36 22	21
63	48 22	24
63	59 22	25
63	71 22	27
63	83 22	30
63	94 22	31
64	06 22	34
64	18 22	35
64	29 22	37
64	41 22	40
64	53 22	43
64	64 22	45
64	76 22	46
64	88 22	49
64	99 22	52
65	11 22	53
65	23 22	56
65	34 22	57
65	46 22	59
65	58 22	62
65	70 22	63
65	81 22	68
65	93 22	69
66	04 22	71
66	16 22	72
66	28 22	75
66	39 22	77
66	51 22	80
66	63 22	81
66	74 22	83
66	86 22	86
66	98 22	87
67	09 22	89
67	21 22	92
67	33 22	94
67	44 22	96
67	56 22	98
67	68 23	00
67	80 23	03
67	91 23	05
68	03 23	06
68	15 23	08
68	26 23	10
68	38 23	13
68	49 23	15
68	61 23	18
68	73 23	20
68	84 23	22
68	96 23	24
69	08 23	26
69	19 23	27
69	31 23	31
69	43 23	32
69	54 23	35
69	66 23	36
69	78 23	39
69	90 23	40
70	01 23	42
70	13 23	45
70	25 23	47
70	36 23	49
70	48 23	51
70	60 23	53
70	71 23	55
70	83 23	57
70	94 23	59
71	06 23	62
71	18 23	65
71	29 23	66
71	41 23	67
71	53 23	69
71	64 23	72
71	76 23	74
71	88 23	76
72	00 23	78
72	11 23	80
72	23 23	82
72	35 23	84
72	46 23	86
72	58 23	88
72	70 23	90
72	81 23	93
72	93 23	94
73	05 23	96
73	16 23	99
73	28 24	00
73	39 24	02
73	51 24	05
73	63 24	08
73	74 24	09
73	86 24	11
73	98 24	13
74	10 24	15
74	21 24	17
74	33 24	18
74	45 24	21
74	56 24	24
74	68 24	25
74	80 24	27
74	91 24	29
75	03 24	30
75	15 24	32
75	26 24	35
75	38 24	37
75	50 24	39
75	61 24	41
75	73 24	44
75	84 24	44
75	96 24	47
76	08 24	49
76	20 24	51
76	31 24	53
76	43 24	54
76	55 24	57
76	66 24	58
76	78 24	60
76	90 24	63
77	01 24	65
77	13 24	66
77	25 24	68
77	36 24	70
77	48 24	72
77	60 24	74
77	71 24	75
77	83 24	79
77	95 24	80
78	06 24	82
78	18 24	84
78	30 24	86
78	41 24	88
78	53 24	90
78	65 24	92
78	76 24	93
78	88 24	95
79	00 24	97
79	11 24	99
79	23 25	01
79	35 25	03
79	46 25	06
79	58 25	07
79	70 25	09
79	81 25	10
79	93 25	13
80	05 25	15
80	16 25	17
80	28 25	18
80	40 25	21
80	51 25	23
80	63 25	24
80	75 25	26
80	86 25	29
80	98 25	31
81	10 25	32
81	21 25	34
81	33 25	35
81	45 25	38
81	56 25	40
81	68 25	41
81	80 25	43
81	91 25	46
82	03 25	47
82	15 25	49
82	26 25	51
82	38 25	53
82	50 25	54
82	61 25	57
82	73 25	58
82	85 25	61
82	96 25	63
83	08 25	63
83	20 25	66
83	31 25	68
83	43 25	71
83	55 25	71
83	66 25	73
83	78 25	76
83	90 25	78
84	01 25	80
84	13 25	80
84	25 25	82
84	36 25	84
84	48 25	87
84	60 25	87
84	72 25	91
84	83 25	92
84	95 25	94
85	06 25	96
85	18 25	97
85	30 25	99
85	41 26	01
85	53 26	02
85	65 26	05
85	76 26	06
85	88 26	08
86	00 26	10
86	11 26	11
86	23 26	14
86	35 26	15
86	46 26	18
86	58 26	18
86	70 26	20
86	82 26	22
86	93 26	24
87	05 26	26
87	17 26	28
87	28 26	30
87	40 26	31
87	51 26	34
87	63 26	37
87	75 26	38
87	86 26	40
87	98 26	40
88	10 26	43
88	21 26	45
88	33 26	47
88	45 26	48
88	56 26	50
88	68 26	52
88	80 26	54
88	92 26	55
89	03 26	58
89	15 26	60
89	27 26	61
89	38 26	62
89	50 26	65
89	62 26	67
89	73 26	68
89	85 26	68
89	96 26	71
90	08 26	74
90	20 26	76
90	31 26	77
90	43 26	78
90	55 26	81
90	66 26	83
90	78 26	83
90	90 26	85
91	02 26	87
91	13 26	89
91	25 26	91
91	37 26	93
91	48 26	95
91	60 26	97
91	72 26	98
91	83 26	99
91	95 27	02
92	07 27	03
92	18 27	05
92	30 27	07
92	41 27	10
92	53 27	09
92	65 27	12
92	76 27	13
92	88 27	16
93	00 27	17
93	12 27	19
93	23 27	20
93	35 27	22
93	47 27	24
93	58 27	26
93	70 27	27
93	82 27	30
93	93 27	31
94	05 27	33
94	17 27	35
94	28 27	37
94	40 27	38
94	52 27	40
94	63 27	42
94	75 27	43
94	86 27	46
94	98 27	48
95	10 27	49
95	22 27	51
95	33 27	52
95	45 27	53
95	57 27	56
95	68 27	57
95	80 27	59
95	92 27	61
96	03 27	62
96	15 27	65
96	27 27	66
96	38 27	68
96	50 27	69
96	62 27	71
96	73 27	72
96	85 27	75
96	97 27	76
97	08 27	78
97	20 27	78
97	32 27	83
97	43 27	83
97	55 27	85
97	67 27	86
97	78 27	89
97	90 27	90
98	02 27	91
98	13 27	94
98	25 27	95
98	37 27	97
98	48 27	99
98	60 27	99
98	72 28	02
98	83 28	04
98	95 28	05
99	07 28	07
99	18 28	09
99	30 28	09
99	42 28	12
99	53 28	14
99	65 28	16
99	77 28	17
99	88 28	18
100	00 28	20
100	00 28	21
100	00 28	23
100	00 28	24
100	00 28	25
100	00 28	26
100	00 28	27
100	00 28	29
100	00 28	30
100	00 28	30
100	00 28	32
100	00 28	33
100	00 28	34
100	00 28	35
100	00 28	36
100	00 28	37
100	00 28	37
100	00 28	38
100	00 28	39
100	00 28	41
100	00 28	41
100	00 28	42
100	00 28	43
100	00 28	44
100	00 28	43
100	00 28	45
100	00 28	47
100	00 28	47
100	00 28	48
100	00 28	49
100	00 28	50
100	00 28	50
100	00 28	51
100	00 28	51
100	00 28	52
100	00 28	53
100	00 28	53
100	00 28	55
100	00 28	54
100	00 28	56
100	00 28	56
100	00 28	58
100	00 28	58
100	00 28	58
100	00 28	59
100	00 28	60
100	00 28	61
100	00 28	61
100	00 28	62
100	00 28	62
100	00 28	62
100	00 28	63
100	00 28	64
100	00 28	64
100	00 28	65
100	00 28	66
100	00 28	66
100	00 28	66
100	00 28	67
100	00 28	69
100	00 28	68
100	00 28	69
100	00 28	69
100	00 28	70
100	00 28	71
100	00 28	70
100	00 28	71
100	00 28	71
100	00 28	72
100	00 28	73
100	00 28	74
100	00 28	74
100	00 28	75
100	00 28	75
100	00 28	75
100	00 28	76
100	00 28	76
100	00 28	76
100	00 28	78
100	00 28	78
100	00 28	78
100	00 28	78
100	00 28	79
100	00 28	79
100	00 28	80
100	00 28	81
100	00 28	82
100	00 28	81
100	00 28	82
100	00 28	83
100	00 28	81
100	00 28	83
100	00 28	83
100	00 28	84
100	00 28	83
100	00 28	84
100	00 28	84
100	00 28	85
100	00 28	86
100	00 28	86
100	00 28	86
100	00 28	87
100	00 28	89
100	00 28	88
100	00 28	89
100	00 28	89
100	00 28	89
100	00 28	90
100	00 28	89
100	00 28	90
100	00 28	90
100	00 28	90
100	00 28	92
100	00 28	91
100	00 28	92
100	00 28	92
100	00 28	92
100	00 28	94
100	00 28	93
100	00 28	94
100	00 28	94
100	00 28	95
100	00 28	94
100	00 28	94
100	00 28	95
100	00 28	96
100	00 28	97
100	00 28	96
100	00 28	97
100	00 28	97
100	00 28	98
100	00 28	98
100	00 28	97
100	00 28	98
100	00 28	98
100	00 28	98
100	00 29	00
100	00 28	99
100	00 28	99
100	00 29	01
100	00 29	01
100	00 29	01
100	00 29	02
100	00 29	02
100	00 29	02
100	00 29	03
100	00 29	02
100	00 29	03
100	00 29	03
100	00 29	03
100	00 29	05
100	00 29	03
100	00 29	05
100	00 29	04
100	00 29	05
100	00 29	06
100	00 29	05
100	00 29	05
100	00 29	05
100	00 29	06
100	00 29	05
100	00 29	06
100	00 29	07
100	00 29	07
100	00 29	08
100	00 29	07
100	00 29	08
100	00 29	09
100	00 29	09
100	00 29	10
100	00 29	08
100	00 29	10
100	00 29	10
100	00 29	09
100	00 29	09
100	00 29	10
100	00 29	10
100	00 29	10
100	00 29	11
100	00 29	11
100	00 29	11
100	00 29	11
100	00 29	13
100	00 29	11
100	00 29	12
100	00 29	12
100	00 29	13
100	00 29	13
100	00 29	13
100	00 29	14
100	00 29	13
100	00 29	15
100	00 29	14
100	00 29	15
100	00 29	15
100	00 29	15
100	00 29	15
100	00 29	15
100	00 29	15
100	00 29	15
100	00 29	16
100	00 29	16
100	00 29	17
100	00 29	17
100	00 29	18
100	00 29	17
100	00 29	17
100	00 29	18
100	00 29	17
100	00 29	19
100	00 29	19
100	00 29	19
100	00 29	19
100	00 29	19
100	00 29	19
100	00 29	20
100	00 29	19
100	00 29	20
100	00 29	20
100	00 29	20
100	00 29	21
100	00 29	20
100	00 29	22
100	00 29	22
100	00 29	22
100	00 29	22
100	00 29	22
100	00 29	23
100	00 29	23
100	00 29	23
100	00 29	23
100	00 29	23
100	00 29	22
100	00 29	23
100	00 29	24
100	00 29	23
100	00 29	24
100	00 29	23
100	00 29	24
100	00 29	25
100	00 29	25
100	00 29	25
100	00 29	25
100	00 29	26
100	00 29	25
100	00 29	25
100	00 29	26
100	00 29	26
100	00 29	26
100	00 29	27
100	00 29	27
100	00 29	26
100	00 29	26
100	00 29	26
100	00 29	27
100	00 29	27
100	00 29	28
100	00 29	29
100	00 29	28
100	00 29	28
100	00 29	28
100	00 29	28
100	00 29	29
100	00 29	28
100	00 29	28
100	00 29	29
100	00 29	29
100	00 29	30
100	00 29	30
100	00 29	29
100	00 29	30
100	00 29	30
100	00 29	30
100	00 29	32
100	00 29	30
100	00 29	30
100	00 29	31
100	00 29	32
100	00 29	31
100	00 29	31
100	00 29	31
100	00 29	32
100	00 29	32
100	00 29	33
100	00 29	32
100	00 29	32
100	00 29	33
99	88 29	32
99	77 29	33
99	65 29	32
99	53 29	32
99	42 29	32
99	30 29	32
99	18 29	31
99	07 29	32
98	95 29	30
98	83 29	30
98	72 29	31
98	60 29	31
98	48 29	29
98	37 29	30
98	25 29	29
98	13 29	29
98	02 29	28
97	90 29	28
97	78 29	28
97	67 29	28
97	55 29	28
97	43 29	28
97	32 29	26
97	20 29	26
97	08 29	26
96	97 29	26
96	85 29	25
96	73 29	25
96	62 29	25
96	50 29	26
96	38 29	26
96	27 29	24
96	15 29	24
96	03 29	23
95	92 29	23
95	80 29	23
95	68 29	22
95	57 29	22
95	45 29	22
95	33 29	22
95	22 29	22
95	10 29	20
94	98 29	22
94	86 29	20
94	75 29	20
94	63 29	20
94	52 29	19
94	40 29	19
94	28 29	20
94	17 29	19
94	05 29	17
93	93 29	17
93	82 29	16
93	70 29	17
93	58 29	17
93	47 29	16
93	35 29	15
93	23 29	15
93	12 29	14
93	00 29	14
92	88 29	14
92	76 29	14
92	65 29	13
92	53 29	13
92	41 29	12
92	30 29	11
92	18 29	12
92	07 29	11
91	95 29	11
91	83 29	10
91	72 29	09
91	60 29	09
91	48 29	09
91	37 29	10
91	25 29	08
91	13 29	08
91	02 29	07
90	90 29	07
90	78 29	07
90	66 29	07
90	55 29	06
90	43 29	06
90	31 29	05
90	20 29	05
90	08 29	05
89	96 29	04
89	85 29	03
89	73 29	03
89	62 29	03
89	50 29	02
89	38 29	02
89	27 29	01
89	15 29	01
89	03 29	00
88	92 29	01
88	80 28	99
88	68 28	99
88	56 28	98
88	45 28	99
88	33 28	98
88	21 28	97
88	10 28	97
87	98 28	96
87	86 28	97
87	75 28	96
87	63 28	96
87	51 28	96
87	40 28	94
87	28 28	94
87	17 28	94
87	05 28	94
86	93 28	93
86	82 28	92
86	70 28	93
86	58 28	91
86	46 28	92
86	35 28	91
86	23 28	90
86	11 28	91
86	00 28	89
85	88 28	90
85	76 28	88
85	65 28	88
85	53 28	87
85	41 28	87
85	30 28	86
85	18 28	87
85	06 28	86
84	95 28	86
84	83 28	86
84	72 28	85
84	60 28	84
84	48 28	83
84	36 28	83
84	25 28	83
84	13 28	83
84	01 28	82
83	90 28	81
83	78 28	81
83	66 28	82
83	55 28	80
83	43 28	80
83	31 28	80
83	20 28	79
83	08 28	78
82	96 28	78
82	85 28	78
82	73 28	77
82	61 28	76
82	50 28	76
82	38 28	76
82	26 28	77
82	15 28	75
82	03 28	74
81	91 28	74
81	80 28	73
81	68 28	74
81	56 28	73
81	45 28	71
81	33 28	72
81	21 28	71
81	10 28	71
80	98 28	71
80	86 28	69
80	75 28	70
80	63 28	70
80	51 28	69
80	40 28	68
80	28 28	68
80	16 28	67
80	05 28	67
79	93 28	66
79	81 28	65
79	70 28	65
79	58 28	66
79	46 28	64
79	35 28	64
79	23 28	62
79	11 28	63
79	00 28	62
78	88 28	62
78	76 28	61
78	65 28	61
78	53 28	60
78	41 28	59
78	30 28	59
78	18 28	58
78	06 28	58
77	95 28	58
77	83 28	57
77	71 28	57
77	60 28	57
77	48 28	56
77	36 28	56
77	25 28	55
77	13 28	54
77	01 28	55
76	90 28	55
76	78 28	53
76	66 28	52
76	55 28	53
76	43 28	52
76	31 28	50
76	20 28	51
76	08 28	50
75	96 28	50
75	84 28	49
75	73 28	49
75	61 28	48
75	50 28	49
75	38 28	49
75	26 28	48
75	15 28	47
75	03 28	46
74	91 28	46
74	80 28	45
74	68 28	44
74	56 28	44
74	45 28	43
74	33 28	43
74	21 28	42
74	10 28	42
73	98 28	42
73	86 28	41
73	74 28	40
73	63 28	39
73	51 28	39
73	39 28	38
73	28 28	39
73	16 28	38
73	05 28	38
72	93 28	38
72	81 28	36
72	70 28	37
72	58 28	37
72	46 28	35
72	35 28	34
72	23 28	33
72	11 28	33
72	00 28	33
71	88 28	32
71	76 28	32
71	64 28	32
71	53 28	31
71	41 28	30
71	29 28	29
71	18 28	30
71	06 28	29
70	94 28	27
70	83 28	27
70	71 28	26
70	60 28	26
70	48 28	25
70	36 28	26
70	25 28	25
70	13 28	24
70	01 28	24
69	90 28	24
69	78 28	23
69	66 28	22
69	54 28	22
69	43 28	20
69	31 28	20
69	19 28	20
69	08 28	19
68	96 28	19
68	84 28	19
68	73 28	17
68	61 28	17
68	49 28	17
68	38 28	16
68	26 28	15
68	15 28	15
68	03 28	14
67	91 28	13
67	80 28	13
67	68 28	12
67	56 28	12
67	44 28	12
67	33 28	12
67	21 28	10
67	09 28	10
66	98 28	10
66	86 28	08
66	74 28	08
66	63 28	08
66	51 28	07
66	39 28	07
66	28 28	06
66	16 28	06
66	04 28	05
65	93 28	04
65	81 28	05
65	70 28	02
65	58 28	04
65	46 28	03
65	34 28	02
65	23 28	01
65	11 28	00
64	99 27	99
64	88 28	00
64	76 27	99
64	64 27	98
64	53 27	98
64	41 27	98
64	29 27	97
64	18 27	96
64	06 27	96
63	94 27	96
63	83 27	95
63	71 27	94
63	59 27	94
63	48 27	93
63	36 27	92
63	24 27	91
63	13 27	92
63	01 27	90
62	89 27	89
62	78 27	89
62	66 27	88
62	54 27	88
62	43 27	87
62	31 27	87
62	19 27	86
62	08 27	85
61	96 27	85
61	84 27	84
61	73 27	83
61	61 27	83
61	49 27	82
61	38 27	82
61	26 27	82
61	14 27	81
61	03 27	82
60	91 27	80
60	79 27	78
60	68 27	78
60	56 27	79
60	44 27	78
60	33 27	77
60	21 27	77
60	09 27	75
59	98 27	75
59	86 27	75
59	74 27	75
59	63 27	74
59	51 27	72
59	39 27	72
59	28 27	72
59	16 27	72
59	04 27	71
58	93 27	70
58	81 27	70
58	69 27	69
58	58 27	69
58	46 27	69
58	34 27	67
58	23 27	66
58	11 27	66
57	99 27	66
57	88 27	64
57	76 27	64
57	64 27	64
57	53 27	63
57	41 27	63
57	29 27	63
57	18 27	62
57	06 27	60
56	94 27	61
56	83 27	58
56	71 27	59
56	59 27	58
56	48 27	57
56	36 27	57
56	24 27	57
56	13 27	56
56	01 27	55
55	89 27	55
55	78 27	55
55	66 27	53
55	54 27	53
55	43 27	52
55	31 27	53
55	19 27	52
55	08 27	51
54	96 27	50
54	84 27	50
54	72 27	48
54	61 27	49
54	49 27	48
54	38 27	48
54	26 27	47
54	14 27	46
54	03 27	45
53	91 27	45
53	79 27	43
53	68 27	44
53	56 27	43
53	44 27	42
53	33 27	41
53	21 27	41
53	09 27	40
52	98 27	40
52	86 27	40
52	74 27	39
52	62 27	38
52	51 27	38
52	39 27	37
52	27 27	37
52	16 27	36
52	04 27	35
51	93 27	34
51	81 27	34
51	69 27	32
51	58 27	32
51	46 27	32
51	34 27	32
51	23 27	30
51	11 27	30
50	99 27	28
50	88 27	29
50	76 27	28
50	64 27	27
50	52 27	26
50	41 27	26
50	29 27	25
50	17 27	24
50	06 27	23
49	94 27	24
49	82 27	23
49	71 27	22
49	59 27	21
49	48 27	21
49	36 27	21
49	24 27	18
49	13 27	18
49	01 27	17
48	89 27	18
48	78 27	16
48	66 27	16
48	54 27	15
48	42 27	15
48	31 27	14
48	19 27	13
48	07 27	13
47	96 27	12
47	84 27	10
47	72 27	10
47	61 27	09
47	49 27	09
47	37 27	09
47	26 27	07
47	14 27	07
47	03 27	06
46	91 27	06
46	79 27	04
46	68 27	05
46	56 27	02
46	44 27	02
46	32 27	02
46	21 27	01
46	09 27	01
45	97 27	00
45	86 26	98
45	74 26	99
45	62 26	99
45	51 26	97
45	39 26	97
45	27 26	96
45	16 26	95
45	04 26	94
44	92 26	93
44	81 26	93
44	69 26	93
44	58 26	90
44	46 26	90
44	34 26	90
44	22 26	89
44	11 26	88
43	99 26	87
43	87 26	86
43	76 26	86
43	64 26	85
43	52 26	84
43	41 26	83
43	29 26	83
43	17 26	83
43	06 26	82
42	94 26	81
42	82 26	80
42	71 26	80
42	59 26	78
42	47 26	78
42	36 26	77
42	24 26	76
42	12 26	76
42	01 26	75
41	89 26	74
41	77 26	73
41	66 26	72
41	54 26	71
41	42 26	70
41	31 26	69
41	19 26	70
41	07 26	68
40	96 26	67
40	84 26	66
40	72 26	65
40	61 26	65
40	49 26	65
40	37 26	64
40	26 26	63
40	14 26	62
40	02 26	61
39	91 26	59
39	79 26	60
39	67 26	59
39	56 26	58
39	44 26	57
39	32 26	55
39	21 26	56
39	09 26	54
38	97 26	53
38	86 26	53
38	74 26	52
38	62 26	52
38	51 26	50
38	39 26	50
38	27 26	49
38	16 26	49
38	04 26	47
37	92 26	45
37	81 26	45
37	69 26	44
37	57 26	42
37	46 26	42
37	34 26	41
37	22 26	42
37	11 26	40
36	99 26	39
36	87 26	39
36	76 26	37
36	64 26	37
36	52 26	35
36	41 26	36
36	29 26	35
36	17 26	34
36	06 26	33
35	94 26	31
35	82 26	31
35	70 26	30
35	59 26	30
35	47 26	28
35	36 26	27
35	24 26	26
35	12 26	25
35	01 26	24
34	89 26	23
34	77 26	22
34	66 26	22
34	54 26	21
34	42 26	21
34	31 26	18
34	19 26	17
34	07 26	17
33	96 26	16
33	84 26	15
33	72 26	14
33	60 26	13
33	49 26	11
33	37 26	10
33	25 26	10
33	14 26	09
33	02 26	09
32	91 26	08
32	79 26	06
32	67 26	05
32	56 26	05
32	44 26	04
32	32 26	02
32	21 26	02
32	09 26	01
31	97 26	00
31	86 25	99
31	74 25	97
31	62 25	97
31	50 25	96
31	39 25	95
31	27 25	95
31	15 25	93
31	04 25	92
30	92 25	90
30	80 25	90
30	69 25	88
30	57 25	87
30	46 25	86
30	34 25	86
30	22 25	84
30	11 25	84
29	99 25	82
29	87 25	81
29	76 25	82
29	64 25	80
29	52 25	77
29	40 25	78
29	29 25	78
29	17 25	75
29	05 25	74
28	94 25	74
28	82 25	72
28	70 25	71
28	59 25	70
28	47 25	69
28	35 25	66
28	24 25	67
28	12 25	65
28	01 25	65
27	89 25	63
27	77 25	62
27	66 25	62
27	54 25	61
27	42 25	58
27	30 25	58
27	19 25	56
27	07 25	55
26	95 25	55
26	84 25	54
26	72 25	52
26	60 25	51
26	49 25	50
26	37 25	49
26	25 25	48
26	14 25	46
26	02 25	46
25	90 25	45
25	79 25	44
25	67 25	41
25	56 25	40
25	44 25	39
25	32 25	38
25	20 25	36
25	09 25	36
24	97 25	34
24	85 25	34
24	74 25	33
24	62 25	31
24	50 25	30
24	39 25	29
24	27 25	28
24	15 25	26
24	04 25	25
23	92 25	24
23	80 25	23
23	69 25	21
23	57 25	20
23	45 25	19
23	34 25	18
23	22 25	16
23	10 25	14
22	99 25	14
22	87 25	13
22	75 25	11
22	64 25	10
22	52 25	09
22	40 25	08
22	29 25	06
22	17 25	05
22	05 25	03
21	94 25	02
21	82 25	01
21	70 25	00
21	59 24	98
21	47 24	98
21	35 24	96
21	24 24	95
21	12 24	93
21	00 24	91
20	89 24	91
20	77 24	89
20	65 24	88
20	54 24	86
20	42 24	86
20	30 24	85
20	19 24	83
20	07 24	82
19	95 24	81
19	84 24	78
19	72 24	77
19	60 24	75
19	49 24	75
19	37 24	72
19	25 24	72
19	14 24	71
19	02 24	69
18	90 24	68
18	79 24	66
18	67 24	65
18	55 24	63
18	44 24	61
18	32 24	60
18	20 24	59
18	09 24	57
17	97 24	56
17	85 24	54
17	74 24	53
17	62 24	51
17	50 24	51
17	39 24	49
17	27 24	47
17	15 24	46
17	04 24	43
16	92 24	42
16	80 24	41
16	69 24	40
16	57 24	39
16	45 24	36
16	34 24	35
16	22 24	34
16	10 24	32
15	99 24	30
15	87 24	28
15	75 24	27
15	64 24	26
15	52 24	23
15	40 24	22
15	29 24	21
15	17 24	20
15	05 24	17
14	94 24	16
14	82 24	14
14	70 24	14
14	58 24	11
14	47 24	09
14	35 24	08
14	24 24	05
14	12 24	05
14	00 24	02
13	89 24	01
13	77 23	99
13	65 23	98
13	54 23	95
13	42 23	94
13	30 23	92
13	19 23	91
13	07 23	88
12	95 23	86
12	84 23	85
12	72 23	84
12	60 23	81
12	48 23	79
12	37 23	78
12	25 23	76
12	13 23	74
12	02 23	73
11	90 23	71
11	79 23	70
11	67 23	66
11	55 23	66
11	44 23	63
11	32 23	62
11	20 23	58
11	09 23	58
10	97 23	56
10	85 23	54
10	74 23	51
10	62 23	50
10	50 23	48
10	38 23	45
10	27 23	43
10	15 23	41
10	03 23	39
9	92 23	37
9	80 23	35
9	68 23	32
9	57 23	30
9	45 23	29
9	34 23	26
9	22 23	24
9	10 23	22
8	99 23	20
8	87 23	18
8	75 23	15
8	64 23	13
8	52 23	11
8	40 23	08
8	28 23	06
8	17 23	03
8	05 23	02
7	93 23	00
7	82 22	97
7	70 22	95
7	58 22	92
7	47 22	89
7	35 22	86
7	23 22	85
7	12 22	83
7	00 22	80
6	89 22	76
6	77 22	76
6	65 22	71
6	54 22	70
6	42 22	67
6	30 22	63
6	18 22	61
6	07 22	59
5	95 22	56
5	83 22	52
5	72 22	50
5	60 22	47
5	48 22	45
5	37 22	41
5	25 22	39
5	13 22	36
5	02 22	33
4	90 22	29
4	78 22	26
4	67 22	24
4	55 22	20
4	44 22	16
4	32 22	14
4	20 22	10
4	08 22	06
3	97 22	02
3	85 21	98
3	73 21	96
3	62 21	93
3	50 21	87
3	38 21	83
3	27 21	80
3	15 21	76
3	03 21	72
2	92 21	66
2	80 21	63
2	68 21	58
2	57 21	55
2	45 21	48
2	33 21	42
2	22 21	38
2	10 21	33
1	98 21	25
1	87 21	20
1	75 21	15
1	63 21	09
1	52 21	00
1	40 20	94
1	28 20	87
1	17 20	81
1	05 20	69
0	93 20	61
0	82 20	53
0	70 20	44
0	58 20	25
0	47 20	12
0	35 17	90
0	23 11	97
0	12 7	53
[truncated: 10,000 more rows]
