# Supplementary material for: Tribological and Mechanical Behavior of Graphite Composites of Polytetrafluoroethylene (PTFE) Irradiated by the Electron Beam
Source: Polymers (Basel). 2020 Jul 28;12(8):1676. doi: 10.3390/polym12081676 (PMC7464070; doi:10.3390/polym12081676)
Supplement: Supplementary file 1 [file polymers-12-01676-s001.zip › polymers-869075-supplementary/PTFE 20C 156kGy.txt]

0	00 0	06
0	12 0	30
0	23 0	56
0	35 0	85
0	47 0	99
0	58 1	12
0	70 1	24
0	82 1	43
0	93 1	53
1	05 1	69
1	17 1	83
1	28 2	02
1	40 2	13
1	52 2	26
1	63 2	39
1	75 2	58
1	87 2	68
1	98 2	78
2	10 2	90
2	22 3	06
2	33 3	14
2	45 3	24
2	57 3	33
2	68 3	43
2	80 3	56
2	92 3	65
3	03 3	72
3	15 3	80
3	27 3	91
3	38 3	99
3	50 4	06
3	62 4	14
3	73 4	25
3	85 4	32
3	97 4	38
4	08 4	45
4	20 4	56
4	32 4	62
4	44 4	70
4	55 4	76
4	67 4	85
4	78 4	92
4	90 4	98
5	02 5	04
5	13 5	14
5	25 5	19
5	37 5	25
5	48 5	32
5	60 5	41
5	72 5	45
5	83 5	52
5	95 5	58
6	07 5	64
6	18 5	72
6	30 5	78
6	42 5	83
6	54 5	89
6	65 5	96
6	77 6	01
6	89 6	06
7	00 6	11
7	12 6	19
7	23 6	24
7	35 6	28
7	47 6	36
7	58 6	41
7	70 6	48
7	82 6	52
7	93 6	56
8	05 6	63
8	17 6	68
8	28 6	72
8	40 6	78
8	52 6	85
8	64 6	89
8	75 6	94
8	87 6	99
8	99 7	05
9	10 7	10
9	22 7	13
9	34 7	18
9	45 7	26
9	57 7	29
9	68 7	34
9	80 7	39
9	92 7	44
10	03 7	50
10	15 7	55
10	27 7	60
10	38 7	64
10	50 7	70
10	62 7	75
10	74 7	79
10	85 7	85
10	97 7	91
11	09 7	94
11	20 8	00
11	32 8	04
11	44 8	10
11	55 8	16
11	67 8	19
11	79 8	23
11	90 8	30
12	02 8	34
12	13 8	38
12	25 8	43
12	37 8	49
12	48 8	53
12	60 8	58
12	72 8	62
12	84 8	68
12	95 8	73
13	07 8	77
13	19 8	82
13	30 8	84
13	42 8	92
13	54 8	97
13	65 9	00
13	77 9	04
13	89 9	11
14	00 9	14
14	12 9	19
14	24 9	24
14	35 9	29
14	47 9	33
14	58 9	37
14	70 9	42
14	82 9	48
14	94 9	52
15	05 9	55
15	17 9	61
15	29 9	67
15	40 9	70
15	52 9	74
15	64 9	78
15	75 9	85
15	87 9	88
15	99 9	92
16	10 9	96
16	22 10	02
16	34 10	06
16	45 10	10
16	57 10	14
16	69 10	19
16	80 10	23
16	92 10	27
17	04 10	31
17	15 10	35
17	27 10	41
17	39 10	44
17	50 10	49
17	62 10	53
17	74 10	59
17	85 10	61
17	97 10	66
18	09 10	70
18	20 10	75
18	32 10	78
18	44 10	82
18	55 10	86
18	67 10	91
18	79 10	95
18	90 10	98
19	02 11	02
19	14 11	08
19	25 11	11
19	37 11	14
19	49 11	19
19	60 11	24
19	72 11	27
19	84 11	30
19	95 11	34
20	07 11	38
20	19 11	43
20	30 11	46
20	42 11	49
20	54 11	54
20	65 11	58
20	77 11	60
20	89 11	64
21	00 11	68
21	12 11	73
21	24 11	76
21	35 11	79
21	47 11	83
21	59 11	88
21	70 11	91
21	82 11	95
21	94 11	98
22	05 12	03
22	17 12	06
22	29 12	10
22	40 12	13
22	52 12	18
22	64 12	21
22	75 12	23
22	87 12	27
22	99 12	31
23	10 12	34
23	22 12	38
23	34 12	42
23	45 12	46
23	57 12	49
23	69 12	52
23	80 12	56
23	92 12	61
24	04 12	62
24	15 12	66
24	27 12	70
24	39 12	73
24	50 12	78
24	62 12	80
24	74 12	84
24	85 12	87
24	97 12	91
25	09 12	94
25	20 12	97
25	32 13	00
25	44 13	04
25	56 13	08
25	67 13	10
25	79 13	14
25	90 13	18
26	02 13	21
26	14 13	23
26	25 13	28
26	37 13	31
26	49 13	33
26	60 13	37
26	72 13	41
26	84 13	44
26	95 13	48
27	07 13	50
27	19 13	52
27	30 13	57
27	42 13	60
27	54 13	63
27	66 13	66
27	77 13	70
27	89 13	73
28	01 13	76
28	12 13	78
28	24 13	82
28	35 13	86
28	47 13	88
28	59 13	91
28	70 13	95
28	82 13	99
28	94 14	01
29	05 14	04
29	17 14	06
29	29 14	11
29	40 14	13
29	52 14	16
29	64 14	19
29	76 14	23
29	87 14	27
29	99 14	29
30	11 14	32
30	22 14	35
30	34 14	38
30	46 14	41
30	57 14	44
30	69 14	47
30	80 14	50
30	92 14	54
31	04 14	56
31	15 14	60
31	27 14	62
31	39 14	65
31	50 14	67
31	62 14	70
31	74 14	74
31	86 14	77
31	97 14	79
32	09 14	83
32	21 14	86
32	32 14	89
32	44 14	91
32	56 14	94
32	67 14	99
32	79 15	01
32	91 15	03
33	02 15	05
33	14 15	09
33	25 15	12
33	37 15	15
33	49 15	17
33	60 15	22
33	72 15	24
33	84 15	27
33	96 15	30
34	07 15	33
34	19 15	36
34	31 15	38
34	42 15	42
34	54 15	45
34	66 15	47
34	77 15	50
34	89 15	53
35	01 15	56
35	12 15	58
35	24 15	62
35	36 15	64
35	47 15	67
35	59 15	70
35	70 15	72
35	82 15	76
35	94 15	78
36	06 15	81
36	17 15	84
36	29 15	87
36	41 15	88
36	52 15	93
36	64 15	96
36	76 15	98
36	87 16	01
36	99 16	04
37	11 16	06
37	22 16	09
37	34 16	12
37	46 16	15
37	57 16	18
37	69 16	20
37	81 16	23
37	92 16	26
38	04 16	29
38	16 16	31
38	27 16	34
38	39 16	37
38	51 16	39
38	62 16	43
38	74 16	45
38	86 16	48
38	97 16	50
39	09 16	54
39	21 16	56
39	32 16	59
39	44 16	62
39	56 16	65
39	67 16	67
39	79 16	69
39	91 16	73
40	02 16	75
40	14 16	77
40	26 16	80
40	37 16	85
40	49 16	86
40	61 16	88
40	72 16	92
40	84 16	94
40	96 16	97
41	07 17	00
41	19 17	02
41	31 17	05
41	42 17	08
41	54 17	10
41	66 17	13
41	77 17	15
41	89 17	18
42	01 17	22
42	12 17	23
42	24 17	27
42	36 17	30
42	47 17	31
42	59 17	34
42	71 17	36
42	82 17	40
42	94 17	41
43	06 17	45
43	17 17	46
43	29 17	50
43	41 17	53
43	52 17	56
43	64 17	58
43	76 17	61
43	87 17	63
43	99 17	65
44	11 17	68
44	22 17	71
44	34 17	74
44	46 17	77
44	58 17	78
44	69 17	82
44	81 17	85
44	92 17	87
45	04 17	89
45	16 17	92
45	27 17	95
45	39 17	97
45	51 18	00
45	62 18	02
45	74 18	05
45	86 18	07
45	97 18	09
46	09 18	13
46	21 18	15
46	32 18	17
46	44 18	19
46	56 18	22
46	68 18	25
46	79 18	28
46	91 18	30
47	03 18	33
47	14 18	36
47	26 18	38
47	37 18	40
47	49 18	43
47	61 18	46
47	72 18	49
47	84 18	50
47	96 18	53
48	07 18	56
48	19 18	58
48	31 18	61
48	42 18	63
48	54 18	66
48	66 18	68
48	78 18	71
48	89 18	73
49	01 18	76
49	13 18	79
49	24 18	81
49	36 18	83
49	48 18	87
49	59 18	88
49	71 18	91
49	82 18	93
49	94 18	95
50	06 18	99
50	17 19	01
50	29 19	03
50	41 19	05
50	52 19	08
50	64 19	11
50	76 19	13
50	88 19	15
50	99 19	18
51	11 19	21
51	23 19	22
51	34 19	24
51	46 19	29
51	58 19	30
51	69 19	32
51	81 19	34
51	93 19	38
52	04 19	41
52	16 19	43
52	27 19	45
52	39 19	48
52	51 19	50
52	62 19	52
52	74 19	54
52	86 19	56
52	98 19	60
53	09 19	62
53	21 19	65
53	33 19	67
53	44 19	69
53	56 19	72
53	68 19	73
53	79 19	75
53	91 19	79
54	03 19	81
54	14 19	84
54	26 19	85
54	38 19	89
54	49 19	91
54	61 19	93
54	72 19	95
54	84 19	99
54	96 20	01
55	08 20	02
55	19 20	05
55	31 20	08
55	43 20	10
55	54 20	12
55	66 20	15
55	78 20	17
55	89 20	19
56	01 20	21
56	13 20	23
56	24 20	27
56	36 20	28
56	48 20	31
56	59 20	33
56	71 20	36
56	83 20	38
56	94 20	41
57	06 20	43
57	18 20	46
57	29 20	47
57	41 20	50
57	53 20	52
57	64 20	54
57	76 20	57
57	88 20	59
57	99 20	61
58	11 20	63
58	23 20	66
58	34 20	69
58	46 20	71
58	58 20	73
58	69 20	75
58	81 20	77
58	93 20	79
59	04 20	82
59	16 20	84
59	28 20	86
59	39 20	89
59	51 20	92
59	63 20	93
59	74 20	97
59	86 20	98
59	98 21	00
60	09 21	04
60	21 21	05
60	33 21	07
60	44 21	09
60	56 21	10
60	68 21	14
60	79 21	15
60	91 21	18
61	03 21	21
61	14 21	24
61	26 21	25
61	38 21	28
61	49 21	30
61	61 21	33
61	73 21	35
61	84 21	36
61	96 21	39
62	08 21	41
62	19 21	42
62	31 21	45
62	43 21	48
62	54 21	50
62	66 21	52
62	78 21	54
62	89 21	56
63	01 21	58
63	13 21	61
63	24 21	63
63	36 21	65
63	48 21	68
63	59 21	70
63	71 21	73
63	83 21	74
63	94 21	76
64	06 21	79
64	18 21	82
64	29 21	83
64	41 21	85
64	53 21	88
64	64 21	90
64	76 21	91
64	88 21	94
64	99 21	97
65	11 21	98
65	23 22	01
65	34 22	03
65	46 22	06
65	58 22	07
65	70 22	10
65	81 22	11
65	93 22	15
66	04 22	17
66	16 22	18
66	28 22	20
66	39 22	24
66	51 22	25
66	63 22	27
66	74 22	29
66	86 22	31
66	98 22	33
67	09 22	36
67	21 22	38
67	33 22	41
67	44 22	43
67	56 22	44
67	68 22	46
67	80 22	49
67	91 22	51
68	03 22	53
68	15 22	55
68	26 22	57
68	38 22	60
68	49 22	62
68	61 22	64
68	73 22	65
68	84 22	68
68	96 22	70
69	08 22	72
69	19 22	74
69	31 22	77
69	43 22	79
69	54 22	81
69	66 22	83
69	78 22	86
69	90 22	89
70	01 22	90
70	13 22	91
70	25 22	94
70	36 22	95
70	48 22	98
70	60 23	01
70	71 23	02
70	83 23	04
70	94 23	06
71	06 23	08
71	18 23	10
71	29 23	13
71	41 23	15
71	53 23	17
71	64 23	19
71	76 23	21
71	88 23	22
72	00 23	25
72	11 23	27
72	23 23	29
72	35 23	32
72	46 23	33
72	58 23	35
72	70 23	38
72	81 23	40
72	93 23	42
73	05 23	44
73	16 23	46
73	28 23	49
73	39 23	50
73	51 23	52
73	63 23	54
73	74 23	57
73	86 23	58
73	98 23	60
74	10 23	63
74	21 23	66
74	33 23	66
74	45 23	68
74	56 23	71
74	68 23	73
74	80 23	75
74	91 23	76
75	03 23	79
75	15 23	81
75	26 23	83
75	38 23	85
75	50 23	87
75	61 23	89
75	73 23	91
75	84 23	93
75	96 23	95
76	08 23	98
76	20 23	99
76	31 24	00
76	43 24	02
76	55 24	06
76	66 24	07
76	78 24	09
76	90 24	11
77	01 24	13
77	13 24	15
77	25 24	16
77	36 24	18
77	48 24	21
77	60 24	24
77	71 24	25
77	83 24	26
77	95 24	29
78	06 24	31
78	18 24	31
78	30 24	34
78	41 24	37
78	53 24	38
78	65 24	40
78	76 24	42
78	88 24	44
79	00 24	47
79	11 24	49
79	23 24	50
79	35 24	52
79	46 24	54
79	58 24	56
79	70 24	58
79	81 24	59
79	93 24	62
80	05 24	63
80	16 24	64
80	28 24	67
80	40 24	70
80	51 24	72
80	63 24	74
80	75 24	76
80	86 24	78
80	98 24	79
81	10 24	81
81	21 24	83
81	33 24	85
81	45 24	88
81	56 24	89
81	68 24	91
81	80 24	92
81	91 24	95
82	03 24	96
82	15 24	99
82	26 24	99
82	38 25	02
82	50 25	04
82	61 25	05
82	73 25	08
82	85 25	10
82	96 25	12
83	08 25	13
83	20 25	15
83	31 25	18
83	43 25	19
83	55 25	21
83	66 25	22
83	78 25	24
83	90 25	26
84	01 25	28
84	13 25	30
84	25 25	32
84	36 25	34
84	48 25	36
84	60 25	38
84	72 25	40
84	83 25	42
84	95 25	43
85	06 25	45
85	18 25	47
85	30 25	49
85	41 25	51
85	53 25	53
85	65 25	54
85	76 25	57
85	88 25	59
86	00 25	60
86	11 25	62
86	23 25	65
86	35 25	66
86	46 25	68
86	58 25	70
86	70 25	72
86	82 25	74
86	93 25	74
87	05 25	77
87	17 25	80
87	28 25	81
87	40 25	83
87	51 25	85
87	63 25	87
87	75 25	89
87	86 25	90
87	98 25	92
88	10 25	95
88	21 25	96
88	33 25	98
88	45 26	00
88	56 26	02
88	68 26	04
88	80 26	05
88	92 26	08
89	03 26	10
89	15 26	11
89	27 26	13
89	38 26	14
89	50 26	16
89	62 26	17
89	73 26	20
89	85 26	22
89	96 26	23
90	08 26	27
90	20 26	27
90	31 26	29
90	43 26	31
90	55 26	34
90	66 26	34
90	78 26	38
90	90 26	38
91	02 26	41
91	13 26	42
91	25 26	44
91	37 26	45
91	48 26	48
91	60 26	50
91	72 26	50
91	83 26	53
91	95 26	55
92	07 26	57
92	18 26	59
92	30 26	59
92	41 26	63
92	53 26	64
92	65 26	66
92	76 26	68
92	88 26	70
93	00 26	72
93	12 26	73
93	23 26	76
93	35 26	77
93	47 26	80
93	58 26	81
93	70 26	82
93	82 26	85
93	93 26	86
94	05 26	89
94	17 26	90
94	28 26	91
94	40 26	95
94	52 26	97
94	63 26	98
94	75 26	99
94	86 27	01
94	98 27	04
95	10 27	04
95	22 27	08
95	33 27	08
95	45 27	10
95	57 27	13
95	68 27	13
95	80 27	16
95	92 27	17
96	03 27	19
96	15 27	21
96	27 27	23
96	38 27	26
96	50 27	26
96	62 27	27
96	73 27	30
96	85 27	32
96	97 27	34
97	08 27	35
97	20 27	37
97	32 27	39
97	43 27	41
97	55 27	42
97	67 27	45
97	78 27	47
97	90 27	49
98	02 27	50
98	13 27	52
98	25 27	54
98	37 27	55
98	48 27	57
98	60 27	60
98	72 27	62
98	83 27	63
98	95 27	64
99	07 27	65
99	18 27	68
99	30 27	69
99	42 27	71
99	53 27	73
99	65 27	75
99	77 27	76
99	88 27	79
100	00 27	81
100	00 27	83
100	00 27	84
100	00 27	84
100	00 27	86
100	00 27	87
100	00 27	90
100	00 27	90
100	00 27	92
100	00 27	93
100	00 27	93
100	00 27	94
100	00 27	95
100	00 27	95
100	00 27	98
100	00 27	99
100	00 28	01
100	00 28	01
100	00 28	01
100	00 28	02
100	00 28	03
100	00 28	05
100	00 28	05
100	00 28	07
100	00 28	07
100	00 28	08
100	00 28	09
100	00 28	10
100	00 28	11
100	00 28	11
100	00 28	12
100	00 28	14
100	00 28	15
100	00 28	14
100	00 28	16
100	00 28	17
100	00 28	17
100	00 28	17
100	00 28	19
100	00 28	20
100	00 28	21
100	00 28	20
100	00 28	22
100	00 28	22
100	00 28	23
100	00 28	23
100	00 28	24
100	00 28	25
100	00 28	26
100	00 28	26
100	00 28	26
100	00 28	27
100	00 28	29
100	00 28	29
100	00 28	29
100	00 28	29
100	00 28	30
100	00 28	31
100	00 28	32
100	00 28	32
100	00 28	32
100	00 28	34
100	00 28	34
100	00 28	34
100	00 28	35
100	00 28	35
100	00 28	36
100	00 28	37
100	00 28	38
100	00 28	38
100	00 28	38
100	00 28	39
100	00 28	40
100	00 28	40
100	00 28	41
100	00 28	40
100	00 28	41
100	00 28	42
100	00 28	42
100	00 28	43
100	00 28	44
100	00 28	43
100	00 28	44
100	00 28	43
100	00 28	45
100	00 28	46
100	00 28	46
100	00 28	47
100	00 28	48
100	00 28	48
100	00 28	48
100	00 28	48
100	00 28	49
100	00 28	49
100	00 28	50
100	00 28	50
100	00 28	50
100	00 28	51
100	00 28	51
100	00 28	52
100	00 28	52
100	00 28	53
100	00 28	54
100	00 28	53
100	00 28	55
100	00 28	54
100	00 28	55
100	00 28	55
100	00 28	55
100	00 28	56
100	00 28	56
100	00 28	57
100	00 28	57
100	00 28	59
100	00 28	59
100	00 28	58
100	00 28	58
100	00 28	59
100	00 28	59
100	00 28	59
100	00 28	60
100	00 28	61
100	00 28	60
100	00 28	61
100	00 28	62
100	00 28	62
100	00 28	62
100	00 28	62
100	00 28	63
100	00 28	63
100	00 28	65
100	00 28	64
100	00 28	64
100	00 28	65
100	00 28	65
100	00 28	66
100	00 28	66
100	00 28	66
100	00 28	67
100	00 28	67
100	00 28	67
100	00 28	68
100	00 28	68
100	00 28	68
100	00 28	69
100	00 28	69
100	00 28	70
100	00 28	69
100	00 28	70
100	00 28	70
100	00 28	71
100	00 28	70
100	00 28	71
100	00 28	72
100	00 28	72
100	00 28	72
100	00 28	72
100	00 28	72
100	00 28	72
100	00 28	73
100	00 28	74
100	00 28	73
100	00 28	74
100	00 28	74
100	00 28	74
100	00 28	75
100	00 28	74
100	00 28	75
100	00 28	76
100	00 28	76
100	00 28	76
100	00 28	77
100	00 28	77
100	00 28	78
100	00 28	78
100	00 28	77
100	00 28	77
100	00 28	77
100	00 28	78
100	00 28	78
100	00 28	79
100	00 28	79
100	00 28	80
100	00 28	79
100	00 28	79
100	00 28	80
100	00 28	81
100	00 28	80
100	00 28	81
100	00 28	82
100	00 28	81
100	00 28	81
100	00 28	82
100	00 28	83
100	00 28	82
100	00 28	82
100	00 28	84
100	00 28	83
100	00 28	83
100	00 28	83
100	00 28	84
100	00 28	84
100	00 28	85
100	00 28	84
100	00 28	85
100	00 28	85
100	00 28	85
100	00 28	85
100	00 28	85
100	00 28	86
100	00 28	86
100	00 28	86
100	00 28	86
100	00 28	86
100	00 28	87
100	00 28	87
100	00 28	88
100	00 28	88
100	00 28	87
100	00 28	89
100	00 28	88
100	00 28	89
100	00 28	89
100	00 28	90
100	00 28	89
100	00 28	90
100	00 28	90
100	00 28	90
100	00 28	89
100	00 28	91
100	00 28	90
100	00 28	91
100	00 28	92
100	00 28	91
100	00 28	92
100	00 28	92
100	00 28	92
100	00 28	92
100	00 28	92
100	00 28	93
100	00 28	93
100	00 28	92
100	00 28	94
100	00 28	93
100	00 28	95
100	00 28	94
100	00 28	94
100	00 28	94
100	00 28	94
100	00 28	94
100	00 28	95
100	00 28	95
100	00 28	94
100	00 28	96
100	00 28	95
100	00 28	96
100	00 28	96
100	00 28	96
100	00 28	96
100	00 28	97
100	00 28	97
100	00 28	97
100	00 28	98
100	00 28	98
100	00 28	97
100	00 28	97
100	00 28	98
100	00 28	98
100	00 28	98
100	00 28	98
100	00 28	99
100	00 29	00
100	00 28	99
100	00 28	99
100	00 28	99
100	00 29	01
100	00 29	00
100	00 28	99
100	00 29	01
100	00 28	99
100	00 29	01
100	00 29	01
100	00 29	01
100	00 29	01
100	00 29	01
100	00 29	02
100	00 29	02
99	88 29	01
99	77 29	01
99	65 29	01
99	53 29	01
99	42 29	00
99	30 29	01
99	18 29	01
99	07 29	00
98	95 29	00
98	83 28	99
98	72 28	99
98	60 28	99
98	48 28	98
98	37 28	98
98	25 28	99
98	13 28	98
98	02 28	98
97	90 28	98
97	78 28	98
97	67 28	98
97	55 28	97
97	43 28	96
97	32 28	96
97	20 28	95
97	08 28	95
96	97 28	95
96	85 28	94
96	73 28	94
96	62 28	94
96	50 28	94
96	38 28	93
96	27 28	94
96	15 28	93
96	03 28	92
95	92 28	92
95	80 28	92
95	68 28	92
95	57 28	92
95	45 28	92
95	33 28	90
95	22 28	90
95	10 28	89
94	98 28	90
94	86 28	89
94	75 28	89
94	63 28	89
94	52 28	88
94	40 28	89
94	28 28	88
94	17 28	87
94	05 28	86
93	93 28	86
93	82 28	86
93	70 28	85
93	58 28	86
93	47 28	84
93	35 28	85
93	23 28	84
93	12 28	84
93	00 28	84
92	88 28	83
92	76 28	83
92	65 28	83
92	53 28	82
92	41 28	81
92	30 28	82
92	18 28	82
92	07 28	82
91	95 28	81
91	83 28	80
91	72 28	80
91	60 28	79
91	48 28	78
91	37 28	79
91	25 28	78
91	13 28	78
91	02 28	78
90	90 28	78
90	78 28	77
90	66 28	76
90	55 28	76
90	43 28	76
90	31 28	75
90	20 28	74
90	08 28	74
89	96 28	74
89	85 28	75
89	73 28	74
89	62 28	73
89	50 28	73
89	38 28	73
89	27 28	72
89	15 28	72
89	03 28	71
88	92 28	70
88	80 28	71
88	68 28	70
88	56 28	70
88	45 28	70
88	33 28	70
88	21 28	68
88	10 28	67
87	98 28	67
87	86 28	66
87	75 28	67
87	63 28	66
87	51 28	66
87	40 28	65
87	28 28	65
87	17 28	65
87	05 28	65
86	93 28	63
86	82 28	63
86	70 28	63
86	58 28	62
86	46 28	62
86	35 28	62
86	23 28	61
86	11 28	62
86	00 28	61
85	88 28	60
85	76 28	59
85	65 28	60
85	53 28	59
85	41 28	58
85	30 28	59
85	18 28	57
85	06 28	57
84	95 28	57
84	83 28	56
84	72 28	56
84	60 28	56
84	48 28	55
84	36 28	54
84	25 28	54
84	13 28	54
84	01 28	53
83	90 28	52
83	78 28	52
83	66 28	52
83	55 28	52
83	43 28	51
83	31 28	51
83	20 28	50
83	08 28	50
82	96 28	50
82	85 28	49
82	73 28	49
82	61 28	49
82	50 28	48
82	38 28	48
82	26 28	47
82	15 28	47
82	03 28	46
81	91 28	46
81	80 28	45
81	68 28	45
81	56 28	45
81	45 28	44
81	33 28	43
81	21 28	43
81	10 28	44
80	98 28	42
80	86 28	42
80	75 28	41
80	63 28	42
80	51 28	40
80	40 28	40
80	28 28	39
80	16 28	40
80	05 28	40
79	93 28	39
79	81 28	37
79	70 28	38
79	58 28	38
79	46 28	37
79	35 28	36
79	23 28	36
79	11 28	35
79	00 28	34
78	88 28	34
78	76 28	34
78	65 28	33
78	53 28	33
78	41 28	32
78	30 28	32
78	18 28	31
78	06 28	31
77	95 28	32
77	83 28	30
77	71 28	30
77	60 28	29
77	48 28	28
77	36 28	29
77	25 28	28
77	13 28	27
77	01 28	26
76	90 28	26
76	78 28	26
76	66 28	26
76	55 28	26
76	43 28	24
76	31 28	25
76	20 28	22
76	08 28	23
75	96 28	23
75	84 28	23
75	73 28	22
75	61 28	22
75	50 28	21
75	38 28	20
75	26 28	20
75	15 28	20
75	03 28	19
74	91 28	19
74	80 28	19
74	68 28	17
74	56 28	17
74	45 28	17
74	33 28	16
74	21 28	17
74	10 28	16
73	98 28	14
73	86 28	15
73	74 28	14
73	63 28	14
73	51 28	13
73	39 28	12
73	28 28	12
73	16 28	12
73	05 28	10
72	93 28	09
72	81 28	10
72	70 28	10
72	58 28	09
72	46 28	09
72	35 28	08
72	23 28	08
72	11 28	07
72	00 28	06
71	88 28	06
71	76 28	05
71	64 28	05
71	53 28	04
71	41 28	04
71	29 28	03
71	18 28	03
71	06 28	03
70	94 28	03
70	83 28	02
70	71 28	00
70	60 28	01
70	48 28	00
70	36 28	00
70	25 27	98
70	13 27	99
70	01 27	98
69	90 27	97
69	78 27	97
69	66 27	97
69	54 27	96
69	43 27	96
69	31 27	94
69	19 27	96
69	08 27	94
68	96 27	93
68	84 27	93
68	73 27	93
68	61 27	92
68	49 27	92
68	38 27	91
68	26 27	90
68	15 27	90
68	03 27	90
67	91 27	88
67	80 27	88
67	68 27	88
67	56 27	88
67	44 27	86
67	33 27	87
67	21 27	85
67	09 27	85
66	98 27	84
66	86 27	83
66	74 27	84
66	63 27	83
66	51 27	83
66	39 27	82
66	28 27	82
66	16 27	82
66	04 27	80
65	93 27	79
65	81 27	79
65	70 27	79
65	58 27	78
65	46 27	78
65	34 27	78
65	23 27	77
65	11 27	76
64	99 27	75
64	88 27	75
64	76 27	74
64	64 27	73
64	53 27	74
64	41 27	74
64	29 27	72
64	18 27	70
64	06 27	71
63	94 27	70
63	83 27	71
63	71 27	70
63	59 27	70
63	48 27	68
63	36 27	68
63	24 27	67
63	13 27	66
63	01 27	66
62	89 27	66
62	78 27	65
62	66 27	65
62	54 27	64
62	43 27	64
62	31 27	63
62	19 27	63
62	08 27	62
61	96 27	61
61	84 27	61
61	73 27	61
61	61 27	61
61	49 27	60
61	38 27	59
61	26 27	58
61	14 27	58
61	03 27	58
60	91 27	57
60	79 27	56
60	68 27	56
60	56 27	55
60	44 27	55
60	33 27	54
60	21 27	53
60	09 27	53
59	98 27	52
59	86 27	53
59	74 27	51
59	63 27	51
59	51 27	51
59	39 27	50
59	28 27	49
59	16 27	48
59	04 27	48
58	93 27	47
58	81 27	47
58	69 27	46
58	58 27	46
58	46 27	46
58	34 27	46
58	23 27	44
58	11 27	45
57	99 27	44
57	88 27	43
57	76 27	42
57	64 27	41
57	53 27	42
57	41 27	42
57	29 27	40
57	18 27	40
57	06 27	39
56	94 27	38
56	83 27	37
56	71 27	37
56	59 27	37
56	48 27	35
56	36 27	36
56	24 27	34
56	13 27	34
56	01 27	34
55	89 27	33
55	78 27	33
55	66 27	32
55	54 27	32
55	43 27	31
55	31 27	30
55	19 27	30
55	08 27	29
54	96 27	29
54	84 27	27
54	72 27	27
54	61 27	28
54	49 27	27
54	38 27	26
54	26 27	26
54	14 27	24
54	03 27	24
53	91 27	23
53	79 27	24
53	68 27	23
53	56 27	21
53	44 27	20
53	33 27	21
53	21 27	20
53	09 27	20
52	98 27	19
52	86 27	18
52	74 27	18
52	62 27	18
52	51 27	17
52	39 27	16
52	27 27	16
52	16 27	15
52	04 27	15
51	93 27	14
51	81 27	13
51	69 27	12
51	58 27	12
51	46 27	11
51	34 27	11
51	23 27	11
51	11 27	10
50	99 27	08
50	88 27	08
50	76 27	07
50	64 27	08
50	52 27	06
50	41 27	06
50	29 27	06
50	17 27	04
50	06 27	06
49	94 27	04
49	82 27	03
49	71 27	02
49	59 27	01
49	48 27	01
49	36 27	01
49	24 26	99
49	13 26	99
49	01 26	99
48	89 26	98
48	78 26	97
48	66 26	97
48	54 26	96
48	42 26	96
48	31 26	94
48	19 26	93
48	07 26	94
47	96 26	92
47	84 26	92
47	72 26	92
47	61 26	91
47	49 26	90
47	37 26	90
47	26 26	88
47	14 26	88
47	03 26	87
46	91 26	87
46	79 26	87
46	68 26	86
46	56 26	85
46	44 26	85
46	32 26	84
46	21 26	83
46	09 26	83
45	97 26	82
45	86 26	81
45	74 26	81
45	62 26	80
45	51 26	78
45	39 26	78
45	27 26	78
45	16 26	76
45	04 26	76
44	92 26	76
44	81 26	74
44	69 26	74
44	58 26	74
44	46 26	73
44	34 26	72
44	22 26	71
44	11 26	72
43	99 26	71
43	87 26	70
43	76 26	68
43	64 26	68
43	52 26	66
43	41 26	66
43	29 26	66
43	17 26	66
43	06 26	65
42	94 26	64
42	82 26	63
42	71 26	62
42	59 26	62
42	47 26	61
42	36 26	60
42	24 26	60
42	12 26	58
42	01 26	58
41	89 26	58
41	77 26	58
41	66 26	57
41	54 26	55
41	42 26	55
41	31 26	54
41	19 26	53
41	07 26	53
40	96 26	53
40	84 26	51
40	72 26	51
40	61 26	49
40	49 26	49
40	37 26	48
40	26 26	48
40	14 26	47
40	02 26	46
39	91 26	45
39	79 26	45
39	67 26	44
39	56 26	43
39	44 26	42
39	32 26	42
39	21 26	40
39	09 26	40
38	97 26	39
38	86 26	38
38	74 26	38
38	62 26	36
38	51 26	37
38	39 26	37
38	27 26	35
38	16 26	33
38	04 26	33
37	92 26	32
37	81 26	31
37	69 26	31
37	57 26	31
37	46 26	30
37	34 26	28
37	22 26	27
37	11 26	27
36	99 26	26
36	87 26	26
36	76 26	24
36	64 26	24
36	52 26	24
36	41 26	22
36	29 26	21
36	17 26	20
36	06 26	20
35	94 26	19
35	82 26	18
35	70 26	17
35	59 26	17
35	47 26	16
35	36 26	14
35	24 26	14
35	12 26	13
35	01 26	13
34	89 26	12
34	77 26	11
34	66 26	10
34	54 26	09
34	42 26	08
34	31 26	07
34	19 26	08
34	07 26	06
33	96 26	05
33	84 26	04
33	72 26	03
33	60 26	03
33	49 26	02
33	37 26	01
33	25 25	99
33	14 25	98
33	02 25	98
32	91 25	97
32	79 25	96
32	67 25	96
32	56 25	95
32	44 25	93
32	32 25	93
32	21 25	91
32	09 25	90
31	97 25	89
31	86 25	89
31	74 25	88
31	62 25	88
31	50 25	86
31	39 25	86
31	27 25	84
31	15 25	84
31	04 25	84
30	92 25	82
30	80 25	81
30	69 25	81
30	57 25	79
30	46 25	78
30	34 25	78
30	22 25	76
30	11 25	76
29	99 25	74
29	87 25	73
29	76 25	73
29	64 25	72
29	52 25	70
29	40 25	69
29	29 25	69
29	17 25	68
29	05 25	68
28	94 25	66
28	82 25	66
28	70 25	65
28	59 25	64
28	47 25	62
28	35 25	62
28	24 25	60
28	12 25	60
28	01 25	58
27	89 25	58
27	77 25	57
27	66 25	56
27	54 25	54
27	42 25	53
27	30 25	52
27	19 25	52
27	07 25	49
26	95 25	49
26	84 25	48
26	72 25	47
26	60 25	46
26	49 25	46
26	37 25	45
26	25 25	43
26	14 25	41
26	02 25	42
25	90 25	41
25	79 25	38
25	67 25	38
25	56 25	37
25	44 25	36
25	32 25	35
25	20 25	33
25	09 25	31
24	97 25	31
24	85 25	30
24	74 25	29
24	62 25	27
24	50 25	26
24	39 25	26
24	27 25	25
24	15 25	23
24	04 25	23
23	92 25	21
23	80 25	20
23	69 25	20
23	57 25	19
23	45 25	18
23	34 25	16
23	22 25	14
23	10 25	15
22	99 25	13
22	87 25	12
22	75 25	10
22	64 25	09
22	52 25	08
22	40 25	07
22	29 25	04
22	17 25	04
22	05 25	03
21	94 25	02
21	82 25	01
21	70 24	99
21	59 24	99
21	47 24	97
21	35 24	96
21	24 24	95
21	12 24	94
21	00 24	90
20	89 24	92
20	77 24	90
20	65 24	89
20	54 24	87
20	42 24	86
20	30 24	84
20	19 24	84
20	07 24	81
19	95 24	81
19	84 24	78
19	72 24	78
19	60 24	77
19	49 24	76
19	37 24	74
19	25 24	73
19	14 24	72
19	02 24	70
18	90 24	70
18	79 24	68
18	67 24	66
18	55 24	65
18	44 24	64
18	32 24	63
18	20 24	61
18	09 24	61
17	97 24	58
17	85 24	57
17	74 24	55
17	62 24	55
17	50 24	53
17	39 24	52
17	27 24	51
17	15 24	50
17	04 24	49
16	92 24	46
16	80 24	45
16	69 24	43
16	57 24	43
16	45 24	41
16	34 24	39
16	22 24	37
16	10 24	37
15	99 24	35
15	87 24	33
15	75 24	31
15	64 24	31
15	52 24	29
15	40 24	27
15	29 24	27
15	17 24	25
15	05 24	23
14	94 24	21
14	82 24	20
14	70 24	18
14	58 24	17
14	47 24	14
14	35 24	14
14	24 24	12
14	12 24	12
14	00 24	09
13	89 24	07
13	77 24	05
13	65 24	04
13	54 24	02
13	42 24	01
13	30 23	99
13	19 23	98
13	07 23	96
12	95 23	95
12	84 23	93
12	72 23	91
12	60 23	89
12	48 23	88
12	37 23	86
12	25 23	85
12	13 23	83
12	02 23	81
11	90 23	79
11	79 23	78
11	67 23	76
11	55 23	74
11	44 23	73
11	32 23	70
11	20 23	69
11	09 23	67
10	97 23	65
10	85 23	63
10	74 23	60
10	62 23	60
10	50 23	58
10	38 23	56
10	27 23	54
10	15 23	51
10	03 23	49
9	92 23	48
9	80 23	46
9	68 23	44
9	57 23	42
9	45 23	41
9	34 23	38
9	22 23	35
9	10 23	34
8	99 23	32
8	87 23	30
8	75 23	27
8	64 23	26
8	52 23	23
8	40 23	21
8	28 23	19
8	17 23	17
8	05 23	14
7	93 23	13
7	82 23	11
7	70 23	08
7	58 23	06
7	47 23	04
7	35 23	00
7	23 22	98
7	12 22	97
7	00 22	94
6	89 22	91
6	77 22	89
6	65 22	87
6	54 22	84
6	42 22	82
6	30 22	78
6	18 22	76
6	07 22	74
5	95 22	72
5	83 22	68
5	72 22	66
5	60 22	64
5	48 22	61
5	37 22	57
5	25 22	54
5	13 22	52
5	02 22	49
4	90 22	45
4	78 22	43
4	67 22	40
4	55 22	37
4	44 22	33
4	32 22	31
4	20 22	28
4	08 22	26
3	97 22	20
3	85 22	18
3	73 22	14
3	62 22	11
3	50 22	06
3	38 22	03
3	27 22	01
3	15 21	98
3	03 21	93
2	92 21	88
2	80 21	85
2	68 21	81
2	57 21	78
2	45 21	72
2	33 21	68
2	22 21	65
2	10 21	60
1	98 21	53
1	87 21	48
1	75 21	43
1	63 21	38
1	52 21	30
1	40 21	25
1	28 21	20
1	17 21	14
1	05 21	06
0	93 21	00
0	82 20	92
0	70 20	82
0	58 19	01
0	47 15	54
0	35 12	74
0	23 10	36
0	12 6	47
[truncated: 10,000 more rows]
