# Supplementary material for: Tribological and Mechanical Behavior of Graphite Composites of Polytetrafluoroethylene (PTFE) Irradiated by the Electron Beam
Source: Polymers (Basel). 2020 Jul 28;12(8):1676. doi: 10.3390/polym12081676 (PMC7464070; doi:10.3390/polym12081676)
Supplement: Supplementary file 1 [file polymers-12-01676-s001.zip › polymers-869075-supplementary/PTFE 20C 52kGy.txt]

0	00 0	05
0	12 0	27
0	23 0	58
0	35 0	91
0	47 1	06
0	58 1	29
0	70 1	50
0	82 1	74
0	93 1	88
1	05 2	06
1	17 2	21
1	28 2	43
1	40 2	53
1	52 2	67
1	63 2	80
1	75 2	97
1	87 3	08
1	98 3	20
2	10 3	30
2	22 3	43
2	33 3	60
2	45 3	68
2	57 3	78
2	68 3	90
2	80 4	05
2	92 4	14
3	03 4	24
3	15 4	34
3	27 4	47
3	38 4	56
3	50 4	64
3	62 4	74
3	73 4	86
3	85 4	94
3	97 5	02
4	08 5	11
4	20 5	22
4	32 5	29
4	44 5	38
4	55 5	45
4	67 5	57
4	78 5	63
4	90 5	71
5	02 5	79
5	13 5	90
5	25 5	96
5	37 6	04
5	48 6	10
5	60 6	19
5	72 6	27
5	83 6	34
5	95 6	40
6	07 6	48
6	18 6	57
6	30 6	63
6	42 6	70
6	54 6	76
6	65 6	85
6	77 6	91
6	89 6	98
7	00 7	03
7	12 7	12
7	23 7	18
7	35 7	23
7	47 7	30
7	58 7	39
7	70 7	45
7	82 7	50
7	93 7	55
8	05 7	64
8	17 7	69
8	28 7	74
8	40 7	79
8	52 7	87
8	64 7	93
8	75 7	98
8	87 8	03
8	99 8	10
9	10 8	15
9	22 8	20
9	34 8	25
9	45 8	31
9	57 8	38
9	68 8	43
9	80 8	48
9	92 8	52
10	03 8	60
10	15 8	64
10	27 8	70
10	38 8	74
10	50 8	81
10	62 8	86
10	74 8	90
10	85 8	95
10	97 9	02
11	09 9	07
11	20 9	12
11	32 9	17
11	44 9	24
11	55 9	28
11	67 9	32
11	79 9	37
11	90 9	45
12	02 9	48
12	13 9	52
12	25 9	58
12	37 9	65
12	48 9	69
12	60 9	73
12	72 9	78
12	84 9	84
12	95 9	89
13	07 9	94
13	19 9	97
13	30 10	02
13	42 10	09
13	54 10	13
13	65 10	18
13	77 10	23
13	89 10	29
14	00 10	33
14	12 10	38
14	24 10	41
14	35 10	48
14	47 10	52
14	58 10	56
14	70 10	61
14	82 10	66
14	94 10	70
15	05 10	75
15	17 10	79
15	29 10	86
15	40 10	90
15	52 10	93
15	64 10	98
15	75 11	04
15	87 11	07
15	99 11	12
16	10 11	16
16	22 11	22
16	34 11	25
16	45 11	30
16	57 11	33
16	69 11	38
16	80 11	42
16	92 11	46
17	04 11	51
17	15 11	53
17	27 11	60
17	39 11	64
17	50 11	68
17	62 11	71
17	74 11	77
17	85 11	80
17	97 11	84
18	09 11	89
18	20 11	93
18	32 11	98
18	44 12	01
18	55 12	05
18	67 12	10
18	79 12	14
18	90 12	17
19	02 12	22
19	14 12	27
19	25 12	30
19	37 12	33
19	49 12	38
19	60 12	43
19	72 12	46
19	84 12	50
19	95 12	52
20	07 12	59
20	19 12	62
20	30 12	65
20	42 12	70
20	54 12	72
20	65 12	77
20	77 12	82
20	89 12	85
21	00 12	88
21	12 12	93
21	24 12	97
21	35 13	00
21	47 13	03
21	59 13	09
21	70 13	12
21	82 13	16
21	94 13	20
22	05 13	24
22	17 13	27
22	29 13	32
22	40 13	34
22	52 13	40
22	64 13	43
22	75 13	46
22	87 13	50
22	99 13	54
23	10 13	58
23	22 13	61
23	34 13	65
23	45 13	70
23	57 13	74
23	69 13	77
23	80 13	79
23	92 13	84
24	04 13	88
24	15 13	91
24	27 13	95
24	39 13	98
24	50 14	02
24	62 14	06
24	74 14	09
24	85 14	13
24	97 14	18
25	09 14	21
25	20 14	23
25	32 14	26
25	44 14	31
25	56 14	36
25	67 14	38
25	79 14	40
25	90 14	45
26	02 14	49
26	14 14	51
26	25 14	55
26	37 14	58
26	49 14	62
26	60 14	65
26	72 14	68
26	84 14	73
26	95 14	77
27	07 14	79
27	19 14	83
27	30 14	86
27	42 14	89
27	54 14	92
27	66 14	95
27	77 14	98
27	89 15	02
28	01 15	05
28	12 15	09
28	24 15	11
28	35 15	16
28	47 15	18
28	59 15	21
28	70 15	25
28	82 15	29
28	94 15	31
29	05 15	35
29	17 15	38
29	29 15	42
29	40 15	45
29	52 15	47
29	64 15	50
29	76 15	55
29	87 15	58
29	99 15	60
30	11 15	63
30	22 15	68
30	34 15	70
30	46 15	73
30	57 15	76
30	69 15	81
30	80 15	82
30	92 15	86
31	04 15	89
31	15 15	93
31	27 15	95
31	39 15	99
31	50 16	02
31	62 16	04
31	74 16	08
31	86 16	11
31	97 16	14
32	09 16	17
32	21 16	20
32	32 16	22
32	44 16	26
32	56 16	28
32	67 16	33
32	79 16	35
32	91 16	39
33	02 16	40
33	14 16	45
33	25 16	48
33	37 16	50
33	49 16	54
33	60 16	58
33	72 16	60
33	84 16	63
33	96 16	65
34	07 16	70
34	19 16	72
34	31 16	74
34	42 16	77
34	54 16	81
34	66 16	85
34	77 16	86
34	89 16	89
35	01 16	93
35	12 16	95
35	24 16	98
35	36 17	00
35	47 17	04
35	59 17	08
35	70 17	10
35	82 17	13
35	94 17	16
36	06 17	19
36	17 17	23
36	29 17	25
36	41 17	28
36	52 17	31
36	64 17	34
36	76 17	36
36	87 17	38
36	99 17	43
37	11 17	45
37	22 17	47
37	34 17	50
37	46 17	55
37	57 17	57
37	69 17	59
37	81 17	62
37	92 17	66
38	04 17	68
38	16 17	69
38	27 17	73
38	39 17	76
38	51 17	78
38	62 17	81
38	74 17	84
38	86 17	86
38	97 17	91
39	09 17	92
39	21 17	96
39	32 17	97
39	44 18	01
39	56 18	04
39	67 18	06
39	79 18	09
39	91 18	12
40	02 18	14
40	14 18	16
40	26 18	19
40	37 18	22
40	49 18	25
40	61 18	27
40	72 18	30
40	84 18	33
40	96 18	36
41	07 18	38
41	19 18	41
41	31 18	45
41	42 18	47
41	54 18	49
41	66 18	51
41	77 18	55
41	89 18	57
42	01 18	59
42	12 18	62
42	24 18	65
42	36 18	68
42	47 18	70
42	59 18	72
42	71 18	75
42	82 18	78
42	94 18	80
43	06 18	83
43	17 18	85
43	29 18	88
43	41 18	91
43	52 18	93
43	64 18	95
43	76 18	98
43	87 19	01
43	99 19	04
44	11 19	06
44	22 19	09
44	34 19	11
44	46 19	13
44	58 19	16
44	69 19	19
44	81 19	22
44	92 19	24
45	04 19	27
45	16 19	29
45	27 19	31
45	39 19	34
45	51 19	36
45	62 19	40
45	74 19	41
45	86 19	45
45	97 19	47
46	09 19	49
46	21 19	53
46	32 19	54
46	44 19	56
46	56 19	59
46	68 19	62
46	79 19	64
46	91 19	65
47	03 19	69
47	14 19	71
47	26 19	73
47	37 19	77
47	49 19	78
47	61 19	82
47	72 19	83
47	84 19	86
47	96 19	88
48	07 19	91
48	19 19	94
48	31 19	95
48	42 19	98
48	54 20	01
48	66 20	03
48	78 20	06
48	89 20	07
49	01 20	10
49	13 20	13
49	24 20	14
49	36 20	17
49	48 20	20
49	59 20	23
49	71 20	25
49	82 20	27
49	94 20	29
50	06 20	32
50	17 20	34
50	29 20	36
50	41 20	39
50	52 20	42
50	64 20	44
50	76 20	45
50	88 20	48
50	99 20	51
51	11 20	54
51	23 20	55
51	34 20	58
51	46 20	60
51	58 20	63
51	69 20	65
51	81 20	67
51	93 20	70
52	04 20	72
52	16 20	74
52	27 20	76
52	39 20	79
52	51 20	81
52	62 20	84
52	74 20	85
52	86 20	88
52	98 20	90
53	09 20	93
53	21 20	95
53	33 20	99
53	44 21	00
53	56 21	02
53	68 21	03
53	79 21	07
53	91 21	09
54	03 21	12
54	14 21	14
54	26 21	15
54	38 21	18
54	49 21	22
54	61 21	23
54	72 21	26
54	84 21	28
54	96 21	30
55	08 21	32
55	19 21	35
55	31 21	38
55	43 21	39
55	54 21	41
55	66 21	43
55	78 21	46
55	89 21	48
56	01 21	50
56	13 21	53
56	24 21	55
56	36 21	57
56	48 21	59
56	59 21	61
56	71 21	64
56	83 21	67
56	94 21	69
57	06 21	70
57	18 21	73
57	29 21	76
57	41 21	78
57	53 21	79
57	64 21	81
57	76 21	84
57	88 21	86
57	99 21	89
58	11 21	90
58	23 21	93
58	34 21	96
58	46 21	97
58	58 21	99
58	69 22	01
58	81 22	03
58	93 22	06
59	04 22	07
59	16 22	10
59	28 22	13
59	39 22	16
59	51 22	17
59	63 22	20
59	74 22	22
59	86 22	23
59	98 22	26
60	09 22	28
60	21 22	31
60	33 22	33
60	44 22	35
60	56 22	36
60	68 22	39
60	79 22	42
60	91 22	43
61	03 22	46
61	14 22	49
61	26 22	50
61	38 22	52
61	49 22	54
61	61 22	57
61	73 22	58
61	84 22	62
61	96 22	63
62	08 22	66
62	19 22	68
62	31 22	70
62	43 22	72
62	54 22	74
62	66 22	76
62	78 22	78
62	89 22	81
63	01 22	84
63	13 22	86
63	24 22	87
63	36 22	90
63	48 22	92
63	59 22	94
63	71 22	96
63	83 22	98
63	94 23	00
64	06 23	02
64	18 23	05
64	29 23	07
64	41 23	09
64	53 23	11
64	64 23	14
64	76 23	15
64	88 23	18
64	99 23	20
65	11 23	22
65	23 23	24
65	34 23	26
65	46 23	29
65	58 23	31
65	70 23	33
65	81 23	34
65	93 23	39
66	04 23	39
66	16 23	42
66	28 23	43
66	39 23	47
66	51 23	48
66	63 23	51
66	74 23	52
66	86 23	54
66	98 23	56
67	09 23	58
67	21 23	60
67	33 23	63
67	44 23	66
67	56 23	68
67	68 23	69
67	80 23	72
67	91 23	74
68	03 23	75
68	15 23	78
68	26 23	80
68	38 23	82
68	49 23	85
68	61 23	86
68	73 23	89
68	84 23	90
68	96 23	94
69	08 23	94
69	19 23	97
69	31 23	99
69	43 24	00
69	54 24	03
69	66 24	06
69	78 24	08
69	90 24	10
70	01 24	12
70	13 24	13
70	25 24	17
70	36 24	18
70	48 24	20
70	60 24	23
70	71 24	24
70	83 24	27
70	94 24	30
71	06 24	31
71	18 24	34
71	29 24	36
71	41 24	37
71	53 24	39
71	64 24	41
71	76 24	43
71	88 24	46
72	00 24	47
72	11 24	49
72	23 24	52
72	35 24	53
72	46 24	55
72	58 24	58
72	70 24	60
72	81 24	62
72	93 24	63
73	05 24	65
73	16 24	68
73	28 24	70
73	39 24	72
73	51 24	73
73	63 24	77
73	74 24	78
73	86 24	80
73	98 24	82
74	10 24	85
74	21 24	87
74	33 24	87
74	45 24	91
74	56 24	93
74	68 24	95
74	80 24	96
74	91 24	98
75	03 25	00
75	15 25	02
75	26 25	05
75	38 25	05
75	50 25	08
75	61 25	10
75	73 25	12
75	84 25	14
75	96 25	16
76	08 25	18
76	20 25	20
76	31 25	22
76	43 25	24
76	55 25	26
76	66 25	27
76	78 25	30
76	90 25	32
77	01 25	34
77	13 25	36
77	25 25	38
77	36 25	39
77	48 25	42
77	60 25	44
77	71 25	46
77	83 25	47
77	95 25	50
78	06 25	51
78	18 25	54
78	30 25	55
78	41 25	56
78	53 25	60
78	65 25	61
78	76 25	63
78	88 25	64
79	00 25	67
79	11 25	69
79	23 25	70
79	35 25	73
79	46 25	75
79	58 25	77
79	70 25	78
79	81 25	81
79	93 25	83
80	05 25	85
80	16 25	86
80	28 25	89
80	40 25	90
80	51 25	92
80	63 25	94
80	75 25	95
80	86 25	97
80	98 25	99
81	10 26	01
81	21 26	03
81	33 26	06
81	45 26	07
81	56 26	09
81	68 26	11
81	80 26	14
81	91 26	16
82	03 26	17
82	15 26	19
82	26 26	20
82	38 26	22
82	50 26	25
82	61 26	26
82	73 26	28
82	85 26	31
82	96 26	32
83	08 26	34
83	20 26	35
83	31 26	39
83	43 26	40
83	55 26	42
83	66 26	43
83	78 26	46
83	90 26	49
84	01 26	50
84	13 26	50
84	25 26	54
84	36 26	56
84	48 26	57
84	60 26	58
84	72 26	61
84	83 26	62
84	95 26	65
85	06 26	67
85	18 26	70
85	30 26	71
85	41 26	73
85	53 26	74
85	65 26	76
85	76 26	78
85	88 26	80
86	00 26	82
86	11 26	83
86	23 26	86
86	35 26	87
86	46 26	89
86	58 26	91
86	70 26	94
86	82 26	95
86	93 26	97
87	05 26	99
87	17 27	00
87	28 27	02
87	40 27	04
87	51 27	06
87	63 27	08
87	75 27	10
87	86 27	12
87	98 27	13
88	10 27	17
88	21 27	18
88	33 27	19
88	45 27	22
88	56 27	23
88	68 27	25
88	80 27	27
88	92 27	29
89	03 27	31
89	15 27	32
89	27 27	34
89	38 27	35
89	50 27	38
89	62 27	40
89	73 27	41
89	85 27	43
89	96 27	45
90	08 27	46
90	20 27	49
90	31 27	50
90	43 27	52
90	55 27	54
90	66 27	56
90	78 27	57
90	90 27	59
91	02 27	62
91	13 27	63
91	25 27	65
91	37 27	66
91	48 27	69
91	60 27	70
91	72 27	72
91	83 27	73
91	95 27	76
92	07 27	77
92	18 27	80
92	30 27	82
92	41 27	82
92	53 27	85
92	65 27	86
92	76 27	88
92	88 27	90
93	00 27	92
93	12 27	94
93	23 27	96
93	35 27	96
93	47 28	00
93	58 28	02
93	70 28	02
93	82 28	05
93	93 28	07
94	05 28	09
94	17 28	10
94	28 28	11
94	40 28	14
94	52 28	16
94	63 28	17
94	75 28	19
94	86 28	21
94	98 28	22
95	10 28	23
95	22 28	25
95	33 28	27
95	45 28	30
95	57 28	30
95	68 28	31
95	80 28	34
95	92 28	37
96	03 28	38
96	15 28	40
96	27 28	41
96	38 28	43
96	50 28	45
96	62 28	48
96	73 28	48
96	85 28	51
96	97 28	51
97	08 28	53
97	20 28	55
97	32 28	56
97	43 28	59
97	55 28	60
97	67 28	62
97	78 28	64
97	90 28	65
98	02 28	67
98	13 28	68
98	25 28	70
98	37 28	73
98	48 28	74
98	60 28	76
98	72 28	78
98	83 28	78
98	95 28	81
99	07 28	82
99	18 28	86
99	30 28	86
99	42 28	88
99	53 28	89
99	65 28	91
99	77 28	93
99	88 28	94
100	00 28	96
100	00 28	97
100	00 29	00
100	00 29	00
100	00 29	01
100	00 29	02
100	00 29	03
100	00 29	04
100	00 29	05
100	00 29	06
100	00 29	07
100	00 29	08
100	00 29	08
100	00 29	10
100	00 29	10
100	00 29	13
100	00 29	14
100	00 29	14
100	00 29	15
100	00 29	15
100	00 29	17
100	00 29	17
100	00 29	18
100	00 29	18
100	00 29	20
100	00 29	20
100	00 29	22
100	00 29	22
100	00 29	22
100	00 29	23
100	00 29	24
100	00 29	25
100	00 29	26
100	00 29	27
100	00 29	27
100	00 29	28
100	00 29	29
100	00 29	29
100	00 29	30
100	00 29	30
100	00 29	30
100	00 29	32
100	00 29	31
100	00 29	33
100	00 29	34
100	00 29	35
100	00 29	35
100	00 29	36
100	00 29	36
100	00 29	36
100	00 29	37
100	00 29	38
100	00 29	38
100	00 29	38
100	00 29	38
100	00 29	40
100	00 29	40
100	00 29	41
100	00 29	41
100	00 29	42
100	00 29	43
100	00 29	43
100	00 29	43
100	00 29	44
100	00 29	44
100	00 29	46
100	00 29	45
100	00 29	46
100	00 29	46
100	00 29	47
100	00 29	48
100	00 29	48
100	00 29	48
100	00 29	49
100	00 29	50
100	00 29	50
100	00 29	51
100	00 29	50
100	00 29	51
100	00 29	52
100	00 29	53
100	00 29	52
100	00 29	52
100	00 29	53
100	00 29	55
100	00 29	53
100	00 29	55
100	00 29	55
100	00 29	56
100	00 29	56
100	00 29	56
100	00 29	57
100	00 29	58
100	00 29	57
100	00 29	58
100	00 29	59
100	00 29	59
100	00 29	59
100	00 29	59
100	00 29	60
100	00 29	61
100	00 29	61
100	00 29	62
100	00 29	61
100	00 29	61
100	00 29	62
100	00 29	63
100	00 29	64
100	00 29	63
100	00 29	64
100	00 29	65
100	00 29	65
100	00 29	65
100	00 29	65
100	00 29	66
100	00 29	66
100	00 29	66
100	00 29	66
100	00 29	67
100	00 29	69
100	00 29	67
100	00 29	68
100	00 29	68
100	00 29	68
100	00 29	69
100	00 29	70
100	00 29	70
100	00 29	70
100	00 29	70
100	00 29	70
100	00 29	71
100	00 29	71
100	00 29	72
100	00 29	72
100	00 29	73
100	00 29	72
100	00 29	73
100	00 29	74
100	00 29	74
100	00 29	75
100	00 29	74
100	00 29	74
100	00 29	75
100	00 29	75
100	00 29	75
100	00 29	76
100	00 29	77
100	00 29	77
100	00 29	77
100	00 29	78
100	00 29	77
100	00 29	78
100	00 29	77
100	00 29	78
100	00 29	77
100	00 29	78
100	00 29	79
100	00 29	78
100	00 29	79
100	00 29	79
100	00 29	80
100	00 29	80
100	00 29	80
100	00 29	81
100	00 29	81
100	00 29	81
100	00 29	81
100	00 29	82
100	00 29	82
100	00 29	83
100	00 29	83
100	00 29	82
100	00 29	82
100	00 29	84
100	00 29	83
100	00 29	84
100	00 29	84
100	00 29	84
100	00 29	85
100	00 29	84
100	00 29	85
100	00 29	85
100	00 29	86
100	00 29	86
100	00 29	85
100	00 29	86
100	00 29	86
100	00 29	87
100	00 29	87
100	00 29	87
100	00 29	87
100	00 29	87
100	00 29	88
100	00 29	89
100	00 29	89
100	00 29	88
100	00 29	88
100	00 29	90
100	00 29	90
100	00 29	89
100	00 29	91
100	00 29	91
100	00 29	90
100	00 29	90
100	00 29	91
100	00 29	90
100	00 29	91
100	00 29	90
100	00 29	91
100	00 29	91
100	00 29	92
100	00 29	91
100	00 29	92
100	00 29	92
100	00 29	93
100	00 29	92
100	00 29	93
100	00 29	92
100	00 29	94
100	00 29	94
100	00 29	94
100	00 29	94
100	00 29	95
100	00 29	94
100	00 29	94
100	00 29	96
100	00 29	96
100	00 29	95
100	00 29	95
100	00 29	97
100	00 29	96
100	00 29	95
100	00 29	97
100	00 29	96
100	00 29	98
100	00 29	96
100	00 29	96
100	00 29	98
100	00 29	97
100	00 29	97
100	00 29	98
100	00 29	99
100	00 29	98
100	00 29	98
100	00 29	98
100	00 29	98
100	00 29	99
100	00 29	99
100	00 30	00
100	00 29	99
100	00 30	00
100	00 30	00
100	00 30	00
100	00 30	00
100	00 29	99
100	00 30	01
100	00 30	02
100	00 30	01
100	00 30	01
100	00 30	01
100	00 30	02
100	00 30	01
100	00 30	02
100	00 30	02
100	00 30	02
100	00 30	02
100	00 30	03
100	00 30	03
100	00 30	03
100	00 30	03
100	00 30	03
100	00 30	04
100	00 30	04
100	00 30	04
100	00 30	05
100	00 30	04
100	00 30	04
100	00 30	04
100	00 30	05
100	00 30	05
100	00 30	05
100	00 30	06
100	00 30	06
100	00 30	05
100	00 30	06
100	00 30	06
100	00 30	06
99	88 30	05
99	77 30	07
99	65 30	06
99	53 30	05
99	42 30	05
99	30 30	05
99	18 30	04
99	07 30	05
98	95 30	03
98	83 30	03
98	72 30	03
98	60 30	03
98	48 30	02
98	37 30	03
98	25 30	02
98	13 30	02
98	02 30	02
97	90 30	01
97	78 30	00
97	67 30	01
97	55 30	00
97	43 30	00
97	32 30	00
97	20 29	99
97	08 29	99
96	97 29	98
96	85 29	98
96	73 29	98
96	62 29	97
96	50 29	97
96	38 29	98
96	27 29	97
96	15 29	96
96	03 29	97
95	92 29	97
95	80 29	95
95	68 29	94
95	57 29	94
95	45 29	94
95	33 29	94
95	22 29	93
95	10 29	95
94	98 29	92
94	86 29	92
94	75 29	93
94	63 29	92
94	52 29	91
94	40 29	91
94	28 29	91
94	17 29	90
94	05 29	90
93	93 29	90
93	82 29	89
93	70 29	89
93	58 29	88
93	47 29	88
93	35 29	88
93	23 29	88
93	12 29	87
93	00 29	87
92	88 29	86
92	76 29	85
92	65 29	85
92	53 29	85
92	41 29	85
92	30 29	85
92	18 29	84
92	07 29	83
91	95 29	83
91	83 29	83
91	72 29	83
91	60 29	82
91	48 29	81
91	37 29	80
91	25 29	80
91	13 29	80
91	02 29	80
90	90 29	79
90	78 29	78
90	66 29	80
90	55 29	78
90	43 29	78
90	31 29	77
90	20 29	78
90	08 29	75
89	96 29	76
89	85 29	75
89	73 29	75
89	62 29	74
89	50 29	75
89	38 29	74
89	27 29	73
89	15 29	73
89	03 29	73
88	92 29	73
88	80 29	72
88	68 29	72
88	56 29	71
88	45 29	71
88	33 29	70
88	21 29	70
88	10 29	69
87	98 29	67
87	86 29	69
87	75 29	67
87	63 29	68
87	51 29	67
87	40 29	68
87	28 29	66
87	17 29	65
87	05 29	65
86	93 29	64
86	82 29	65
86	70 29	64
86	58 29	64
86	46 29	63
86	35 29	62
86	23 29	63
86	11 29	62
86	00 29	62
85	88 29	63
85	76 29	60
85	65 29	61
85	53 29	60
85	41 29	59
85	30 29	59
85	18 29	58
85	06 29	58
84	95 29	58
84	83 29	56
84	72 29	57
84	60 29	56
84	48 29	55
84	36 29	55
84	25 29	54
84	13 29	54
84	01 29	54
83	90 29	53
83	78 29	54
83	66 29	53
83	55 29	51
83	43 29	52
83	31 29	50
83	20 29	51
83	08 29	50
82	96 29	50
82	85 29	49
82	73 29	49
82	61 29	48
82	50 29	48
82	38 29	47
82	26 29	46
82	15 29	46
82	03 29	45
81	91 29	45
81	80 29	44
81	68 29	44
81	56 29	43
81	45 29	43
81	33 29	43
81	21 29	43
81	10 29	43
80	98 29	41
80	86 29	41
80	75 29	40
80	63 29	39
80	51 29	39
80	40 29	39
80	28 29	39
80	16 29	38
80	05 29	38
79	93 29	37
79	81 29	37
79	70 29	37
79	58 29	36
79	46 29	35
79	35 29	35
79	23 29	35
79	11 29	34
79	00 29	33
78	88 29	32
78	76 29	32
78	65 29	32
78	53 29	31
78	41 29	30
78	30 29	30
78	18 29	30
78	06 29	29
77	95 29	29
77	83 29	28
77	71 29	28
77	60 29	27
77	48 29	26
77	36 29	26
77	25 29	26
77	13 29	26
77	01 29	25
76	90 29	24
76	78 29	24
76	66 29	24
76	55 29	22
76	43 29	23
76	31 29	22
76	20 29	21
76	08 29	21
75	96 29	20
75	84 29	20
75	73 29	19
75	61 29	19
75	50 29	18
75	38 29	18
75	26 29	17
75	15 29	17
75	03 29	16
74	91 29	16
74	80 29	15
74	68 29	15
74	56 29	14
74	45 29	14
74	33 29	13
74	21 29	12
74	10 29	12
73	98 29	12
73	86 29	11
73	74 29	11
73	63 29	10
73	51 29	09
73	39 29	08
73	28 29	09
73	16 29	08
73	05 29	07
72	93 29	07
72	81 29	07
72	70 29	06
72	58 29	06
72	46 29	05
72	35 29	04
72	23 29	03
72	11 29	03
72	00 29	03
71	88 29	02
71	76 29	01
71	64 29	01
71	53 29	01
71	41 29	00
71	29 29	00
71	18 28	99
71	06 28	99
70	94 28	97
70	83 28	97
70	71 28	97
70	60 28	96
70	48 28	95
70	36 28	96
70	25 28	94
70	13 28	93
70	01 28	94
69	90 28	93
69	78 28	93
69	66 28	92
69	54 28	91
69	43 28	91
69	31 28	91
69	19 28	90
69	08 28	89
68	96 28	88
68	84 28	88
68	73 28	89
68	61 28	86
68	49 28	87
68	38 28	86
68	26 28	86
68	15 28	83
68	03 28	84
67	91 28	84
67	80 28	83
67	68 28	82
67	56 28	82
67	44 28	81
67	33 28	81
67	21 28	80
67	09 28	79
66	98 28	79
66	86 28	79
66	74 28	77
66	63 28	78
66	51 28	77
66	39 28	76
66	28 28	75
66	16 28	74
66	04 28	74
65	93 28	74
65	81 28	73
65	70 28	72
65	58 28	72
65	46 28	72
65	34 28	71
65	23 28	70
65	11 28	70
64	99 28	69
64	88 28	68
64	76 28	69
64	64 28	67
64	53 28	67
64	41 28	66
64	29 28	66
64	18 28	65
64	06 28	65
63	94 28	63
63	83 28	64
63	71 28	63
63	59 28	62
63	48 28	62
63	36 28	62
63	24 28	61
63	13 28	59
63	01 28	59
62	89 28	59
62	78 28	58
62	66 28	58
62	54 28	57
62	43 28	56
62	31 28	54
62	19 28	55
62	08 28	55
61	96 28	54
61	84 28	53
61	73 28	52
61	61 28	52
61	49 28	51
61	38 28	51
61	26 28	50
61	14 28	50
61	03 28	49
60	91 28	49
60	79 28	48
60	68 28	47
60	56 28	47
60	44 28	46
60	33 28	45
60	21 28	45
60	09 28	44
59	98 28	45
59	86 28	44
59	74 28	43
59	63 28	42
59	51 28	42
59	39 28	40
59	28 28	41
59	16 28	39
59	04 28	39
58	93 28	38
58	81 28	38
58	69 28	37
58	58 28	38
58	46 28	35
58	34 28	36
58	23 28	35
58	11 28	34
57	99 28	35
57	88 28	34
57	76 28	34
57	64 28	33
57	53 28	31
57	41 28	31
57	29 28	30
57	18 28	30
57	06 28	29
56	94 28	30
56	83 28	27
56	71 28	28
56	59 28	26
56	48 28	27
56	36 28	25
56	24 28	24
56	13 28	25
56	01 28	24
55	89 28	23
55	78 28	22
55	66 28	21
55	54 28	22
55	43 28	20
55	31 28	20
55	19 28	19
55	08 28	19
54	96 28	18
54	84 28	18
54	72 28	17
54	61 28	17
54	49 28	16
54	38 28	16
54	26 28	15
54	14 28	14
54	03 28	14
53	91 28	12
53	79 28	12
53	68 28	12
53	56 28	11
53	44 28	10
53	33 28	09
53	21 28	10
53	09 28	09
52	98 28	08
52	86 28	08
52	74 28	07
52	62 28	06
52	51 28	05
52	39 28	05
52	27 28	04
52	16 28	03
52	04 28	02
51	93 28	02
51	81 28	01
51	69 28	00
51	58 28	00
51	46 27	99
51	34 27	99
51	23 27	97
51	11 27	97
50	99 27	97
50	88 27	96
50	76 27	96
50	64 27	94
50	52 27	95
50	41 27	93
50	29 27	92
50	17 27	92
50	06 27	92
49	94 27	91
49	82 27	90
49	71 27	90
49	59 27	89
49	48 27	88
49	36 27	88
49	24 27	86
49	13 27	86
49	01 27	85
48	89 27	84
48	78 27	84
48	66 27	83
48	54 27	82
48	42 27	83
48	31 27	81
48	19 27	81
48	07 27	79
47	96 27	80
47	84 27	78
47	72 27	77
47	61 27	77
47	49 27	77
47	37 27	75
47	26 27	75
47	14 27	74
47	03 27	74
46	91 27	71
46	79 27	72
46	68 27	72
46	56 27	71
46	44 27	70
46	32 27	68
46	21 27	68
46	09 27	69
45	97 27	67
45	86 27	66
45	74 27	66
45	62 27	64
45	51 27	64
45	39 27	64
45	27 27	62
45	16 27	62
45	04 27	62
44	92 27	61
44	81 27	59
44	69 27	59
44	58 27	58
44	46 27	58
44	34 27	57
44	22 27	56
44	11 27	55
43	99 27	53
43	87 27	54
43	76 27	54
43	64 27	52
43	52 27	51
43	41 27	50
43	29 27	50
43	17 27	49
43	06 27	48
42	94 27	47
42	82 27	46
42	71 27	47
42	59 27	46
42	47 27	45
42	36 27	44
42	24 27	43
42	12 27	44
42	01 27	42
41	89 27	41
41	77 27	41
41	66 27	40
41	54 27	38
41	42 27	37
41	31 27	38
41	19 27	37
41	07 27	35
40	96 27	35
40	84 27	34
40	72 27	33
40	61 27	33
40	49 27	31
40	37 27	31
40	26 27	30
40	14 27	28
40	02 27	27
39	91 27	27
39	79 27	27
39	67 27	26
39	56 27	24
39	44 27	23
39	32 27	24
39	21 27	22
39	09 27	21
38	97 27	21
38	86 27	19
38	74 27	19
38	62 27	17
38	51 27	17
38	39 27	17
38	27 27	15
38	16 27	15
38	04 27	14
37	92 27	14
37	81 27	12
37	69 27	11
37	57 27	11
37	46 27	10
37	34 27	09
37	22 27	08
37	11 27	06
36	99 27	07
36	87 27	06
36	76 27	04
36	64 27	03
36	52 27	03
36	41 27	03
36	29 26	99
36	17 27	00
36	06 26	99
35	94 26	98
35	82 26	97
35	70 26	96
35	59 26	96
35	47 26	95
35	36 26	94
35	24 26	93
35	12 26	91
35	01 26	91
34	89 26	90
34	77 26	89
34	66 26	89
34	54 26	88
34	42 26	86
34	31 26	87
34	19 26	85
34	07 26	83
33	96 26	83
33	84 26	81
33	72 26	82
33	60 26	80
33	49 26	79
33	37 26	78
33	25 26	78
33	14 26	76
33	02 26	76
32	91 26	75
32	79 26	72
32	67 26	73
32	56 26	71
32	44 26	71
32	32 26	70
32	21 26	69
32	09 26	68
31	97 26	67
31	86 26	66
31	74 26	65
31	62 26	63
31	50 26	62
31	39 26	62
31	27 26	60
31	15 26	59
31	04 26	59
30	92 26	59
30	80 26	57
30	69 26	57
30	57 26	55
30	46 26	54
30	34 26	52
30	22 26	52
30	11 26	51
29	99 26	50
29	87 26	49
29	76 26	48
29	64 26	47
29	52 26	46
29	40 26	45
29	29 26	45
29	17 26	43
29	05 26	42
28	94 26	41
28	82 26	39
28	70 26	38
28	59 26	38
28	47 26	36
28	35 26	36
28	24 26	34
28	12 26	34
28	01 26	32
27	89 26	31
27	77 26	30
27	66 26	29
27	54 26	28
27	42 26	28
27	30 26	26
27	19 26	24
27	07 26	24
26	95 26	22
26	84 26	22
26	72 26	21
26	60 26	20
26	49 26	17
26	37 26	17
26	25 26	16
26	14 26	15
26	02 26	14
25	90 26	12
25	79 26	13
25	67 26	10
25	56 26	08
25	44 26	08
25	32 26	07
25	20 26	06
25	09 26	05
24	97 26	05
24	85 26	02
24	74 26	02
24	62 26	00
24	50 26	00
24	39 25	98
24	27 25	97
24	15 25	95
24	04 25	94
23	92 25	94
23	80 25	92
23	69 25	91
23	57 25	90
23	45 25	88
23	34 25	86
23	22 25	86
23	10 25	85
22	99 25	83
22	87 25	83
22	75 25	80
22	64 25	79
22	52 25	78
22	40 25	78
22	29 25	75
22	17 25	75
22	05 25	74
21	94 25	72
21	82 25	70
21	70 25	69
21	59 25	69
21	47 25	68
21	35 25	66
21	24 25	64
21	12 25	63
21	00 25	62
20	89 25	61
20	77 25	59
20	65 25	59
20	54 25	57
20	42 25	56
20	30 25	54
20	19 25	53
20	07 25	51
19	95 25	50
19	84 25	49
19	72 25	48
19	60 25	46
19	49 25	46
19	37 25	43
19	25 25	42
19	14 25	40
19	02 25	40
18	90 25	38
18	79 25	37
18	67 25	35
18	55 25	33
18	44 25	32
18	32 25	31
18	20 25	30
18	09 25	29
17	97 25	27
17	85 25	25
17	74 25	24
17	62 25	23
17	50 25	22
17	39 25	19
17	27 25	18
17	15 25	17
17	04 25	16
16	92 25	13
16	80 25	13
16	69 25	10
16	57 25	09
16	45 25	08
16	34 25	06
16	22 25	05
16	10 25	04
15	99 25	01
15	87 25	00
15	75 24	99
15	64 24	97
15	52 24	95
15	40 24	93
15	29 24	92
15	17 24	91
15	05 24	88
14	94 24	88
14	82 24	86
14	70 24	85
14	58 24	82
14	47 24	81
14	35 24	79
14	24 24	77
14	12 24	76
14	00 24	74
13	89 24	73
13	77 24	71
13	65 24	69
13	54 24	67
13	42 24	66
13	30 24	64
13	19 24	63
13	07 24	60
12	95 24	58
12	84 24	56
12	72 24	55
12	60 24	54
12	48 24	51
12	37 24	49
12	25 24	47
12	13 24	46
12	02 24	44
11	90 24	43
11	79 24	40
11	67 24	39
11	55 24	36
11	44 24	35
11	32 24	33
11	20 24	31
11	09 24	28
10	97 24	27
10	85 24	26
10	74 24	24
10	62 24	21
10	50 24	18
10	38 24	16
10	27 24	15
10	15 24	12
10	03 24	11
9	92 24	09
9	80 24	06
9	68 24	04
9	57 24	02
9	45 24	00
9	34 23	98
9	22 23	95
9	10 23	94
8	99 23	92
8	87 23	89
8	75 23	86
8	64 23	84
8	52 23	83
8	40 23	81
8	28 23	78
8	17 23	76
8	05 23	73
7	93 23	70
7	82 23	69
7	70 23	66
7	58 23	64
7	47 23	62
7	35 23	58
7	23 23	56
7	12 23	54
7	00 23	51
6	89 23	49
6	77 23	46
6	65 23	44
6	54 23	42
6	42 23	38
6	30 23	36
6	18 23	34
6	07 23	30
5	95 23	28
5	83 23	25
5	72 23	22
5	60 23	19
5	48 23	16
5	37 23	12
5	25 23	10
5	13 23	07
5	02 23	04
4	90 23	00
4	78 22	97
4	67 22	94
4	55 22	92
4	44 22	86
4	32 22	84
4	20 22	81
4	08 22	77
3	97 22	72
3	85 22	69
3	73 22	67
3	62 22	62
3	50 22	57
3	38 22	54
3	27 22	50
3	15 22	46
3	03 22	41
2	92 22	36
2	80 22	33
2	68 22	28
2	57 22	24
2	45 22	18
2	33 22	13
2	22 22	08
2	10 22	03
1	98 21	95
1	87 21	90
1	75 21	84
1	63 21	78
1	52 21	69
1	40 21	63
1	28 21	56
1	17 21	48
1	05 21	34
0	93 21	23
0	82 21	12
0	70 20	83
0	58 17	63
0	47 16	05
0	35 13	46
0	23 10	85
0	12 7	32
[truncated: 10,000 more rows]
