# Supplementary material for: Tribological and Mechanical Behavior of Graphite Composites of Polytetrafluoroethylene (PTFE) Irradiated by the Electron Beam
Source: Polymers (Basel). 2020 Jul 28;12(8):1676. doi: 10.3390/polym12081676 (PMC7464070; doi:10.3390/polym12081676)
Supplement: Supplementary file 1 [file polymers-12-01676-s001.zip › polymers-869075-supplementary/PTFE_20%C_2x26k6y_400_-40_1i2.txt]

PTFE_20%C_2x26k6y_400_-40_1i2                                   22.02.2016 12:49
________________________________________________________________________________

PTFE_20%C_2x26k6y_400_-40_1i2


Curve Name:
  PTFE_20%C_2x26k6y_400_-40_1, 12.02.2016 12:00:43
  Performed 12.02.2016 12:00:43
Curve Values:
          Index             Tr          Value
                          [�C]           [mW]
              0            400        3,08544
              1        399,833        3,33826
              2        399,667        3,62525
              3          399,5        3,91705
              4        399,333        4,19437
              5        399,167        4,45168
              6            399        4,68249
              7        398,833        4,89471
              8        398,667        5,06707
              9          398,5        5,22268
             10        398,333        5,36019
             11        398,167         5,4862
             12            398         5,5859
             13        397,833        5,67441
             14        397,667        5,75087
             15          397,5        5,81989
             16        397,333        5,87343
             17        397,167         5,9204
             18            397        5,96041
             19        396,833         5,9962
             20        396,667        6,02355
             21          396,5        6,04706
             22        396,333        6,06764
             23        396,167        6,08608
             24            396        6,09936
             25        395,833        6,11095
             26        395,667         6,1205
             27          395,5        6,12851
             28        395,333         6,1356
             29        395,167        6,14026
             30            395        6,14397
             31        394,833          6,147
             32        394,667         6,1492
             33          394,5         6,1507
             34        394,333        6,15231
             35        394,167        6,15311
             36            394        6,15325
             37        393,833         6,1527
             38        393,667        6,15206
             39          393,5        6,15145
             40        393,333        6,15074
             41        393,167        6,14937
             42            393         6,1481
             43        392,833        6,14676
             44        392,667        6,14533
             45          392,5        6,14345
             46        392,333        6,14173
             47        392,167        6,13999
             48            392         6,1382
             49        391,833        6,13619
             50        391,667        6,13425
             51          391,5        6,13229
             52        391,333        6,13031
             53        391,167        6,12821
             54            391        6,12615
             55        390,833        6,12408
             56        390,667        6,12198
             57          390,5        6,11983
             58        390,333        6,11774
             59        390,167        6,11564
             60            390        6,11353
             61        389,833        6,11139
             62        389,667        6,10926
             63          389,5        6,10718
             64        389,333        6,10513
             65        389,167        6,10305
             66            389        6,10094
             67        388,833        6,09882
             68        388,667         6,0967
             69          388,5        6,09451
             70        388,333        6,09231
             71        388,167        6,09009
             72            388        6,08783
             73        387,833        6,08554
             74        387,667        6,08327
             75          387,5        6,08096
             76        387,333        6,07865
             77        387,167        6,07635
             78            387        6,07401
             79        386,833        6,07169
             80        386,667        6,06934
             81          386,5        6,06688
             82        386,333        6,06439
             83        386,167        6,06185
             84            386        6,05929
             85        385,833        6,05652
             86        385,667        6,05382
             87          385,5        6,05115
             88        385,333        6,04851
             89        385,167        6,04582
             90            385        6,04317
             91        384,833        6,04058
             92        384,667        6,03803
             93          384,5        6,03561
             94        384,333         6,0332
             95        384,167        6,03081
             96            384        6,02843
             97        383,833        6,02607
             98        383,667        6,02378
             99          383,5        6,02142
            100        383,333        6,01907
            101        383,167        6,01673
            102            383        6,01434
            103        382,833        6,01201
            104        382,667        6,00974
            105          382,5        6,00751
            106        382,333        6,00535
            107        382,167        6,00309
            108            382        6,00085
            109        381,833        5,99862
            110        381,667        5,99641
            111          381,5        5,99419
            112        381,333        5,99197
            113        381,167        5,98973
            114            381        5,98759
            115        380,833        5,98542
            116        380,667        5,98326
            117          380,5        5,98111
            118        380,333        5,97895
            119        380,167        5,97672
            120            380        5,97445
            121        379,833        5,97217
            122        379,667        5,96971
            123          379,5        5,96725
            124        379,333        5,96477
            125        379,167        5,96229
            126            379        5,95975
            127        378,833        5,95726
            128        378,667        5,95477
            129          378,5        5,95228
            130        378,333        5,94996
            131        378,167        5,94763
            132            378        5,94533
            133        377,833        5,94306
            134        377,667        5,94094
            135          377,5        5,93873
            136        377,333         5,9365
            137        377,167        5,93432
            138            377        5,93225
            139        376,833        5,93018
            140        376,667        5,92806
            141          376,5        5,92591
            142        376,333         5,9239
            143        376,167        5,92186
            144            376        5,91983
            145        375,833        5,91784
            146        375,667        5,91588
            147          375,5        5,91395
            148        375,333          5,912
            149        375,167        5,91001
            150            375        5,90806
            151        374,833        5,90609
            152        374,667        5,90413
            153          374,5        5,90218
            154        374,333        5,90006
            155        374,167        5,89795
            156            374        5,89585
            157        373,833        5,89375
            158        373,667        5,89151
            159          373,5        5,88931
            160        373,333        5,88709
            161        373,167        5,88488
            162            373        5,88266
            163        372,833        5,88046
            164        372,667        5,87825
            165          372,5        5,87601
            166        372,333        5,87373
            167        372,167        5,87142
            168            372        5,86907
            169        371,833        5,86674
            170        371,667         5,8644
            171          371,5        5,86203
            172        371,333        5,85973
            173        371,167        5,85748
            174            371        5,85526
            175        370,833        5,85316
            176        370,667        5,85101
            177          370,5        5,84889
            178        370,333        5,84677
            179        370,167         5,8447
            180            370        5,84259
            181        369,833        5,84051
            182        369,667        5,83843
            183          369,5        5,83638
            184        369,333        5,83431
            185        369,167        5,83228
            186            369        5,83028
            187        368,833        5,82833
            188        368,667        5,82637
            189          368,5        5,82445
            190        368,333        5,82255
            191        368,167        5,82073
            192            368        5,81887
            193        367,833        5,81701
            194        367,667        5,81515
            195          367,5        5,81326
            196        367,333        5,81133
            197        367,167        5,80937
            198            367        5,80738
            199        366,833        5,80533
            200        366,667        5,80329
            201          366,5        5,80121
            202        366,333        5,79909
            203        366,167         5,7969
            204            366        5,79472
            205        365,833        5,79252
            206        365,667         5,7903
            207          365,5        5,78804
            208        365,333        5,78588
            209        365,167        5,78374
            210            365        5,78155
            211        364,833        5,77945
            212        364,667        5,77732
            213          364,5        5,77522
            214        364,333        5,77312
            215        364,167        5,77098
            216            364        5,76886
            217        363,833        5,76675
            218        363,667        5,76465
            219          363,5        5,76256
            220        363,333        5,76046
            221        363,167        5,75837
            222            363        5,75632
            223        362,833         5,7543
            224        362,667         5,7523
            225          362,5        5,75034
            226        362,333        5,74843
            227        362,167        5,74665
            228            362        5,74481
            229        361,833        5,74296
            230        361,667        5,74111
            231          361,5        5,73933
            232        361,333        5,73752
            233        361,167        5,73568
            234            361        5,73385
            235        360,833          5,732
            236        360,667        5,73013
            237          360,5        5,72824
            238        360,333        5,72633
            239        360,167        5,72442
            240            360        5,72245
            241        359,833        5,72054
            242        359,667        5,71863
            243          359,5        5,71672
            244        359,333        5,71479
            245        359,167         5,7128
            246            359        5,71079
            247        358,833        5,70875
            248        358,667        5,70667
            249          358,5        5,70462
            250        358,333        5,70254
            251        358,167         5,7005
            252            358        5,69848
            253        357,833        5,69648
            254        357,667         5,6945
            255          357,5        5,69248
            256        357,333         5,6905
            257        357,167         5,6885
            258            357        5,68648
            259        356,833        5,68446
            260        356,667        5,68243
            261          356,5        5,68045
            262        356,333        5,67846
            263        356,167         5,6765
            264            356        5,67459
            265        355,833        5,67264
            266        355,667        5,67072
            267          355,5        5,66882
            268        355,333          5,667
            269        355,167         5,6652
            270            355        5,66342
            271        354,833        5,66166
            272        354,667        5,66006
            273          354,5        5,65839
            274        354,333        5,65672
            275        354,167        5,65512
            276            354        5,65351
            277        353,833        5,65185
            278        353,667        5,65017
            279          353,5        5,64849
            280        353,333        5,64677
            281        353,167        5,64507
            282            353        5,64331
            283        352,833        5,64154
            284        352,667        5,63973
            285          352,5        5,63789
            286        352,333        5,63603
            287        352,167         5,6342
            288            352        5,63236
            289        351,833        5,63056
            290        351,667        5,62874
            291          351,5        5,62693
            292        351,333        5,62514
            293        351,167         5,6233
            294            351        5,62145
            295        350,833        5,61957
            296        350,667        5,61759
            297          350,5        5,61569
            298        350,333        5,61381
            299        350,167        5,61196
            300            350        5,61009
            301        349,833        5,60819
            302        349,667        5,60628
            303          349,5        5,60437
            304        349,333         5,6025
            305        349,167         5,6006
            306            349        5,59872
            307        348,833        5,59685
            308        348,667        5,59498
            309          348,5        5,59327
            310        348,333         5,5916
            311        348,167        5,58996
            312            348         5,5883
            313        347,833        5,58686
            314        347,667        5,58534
            315          347,5        5,58383
            316        347,333        5,58233
            317        347,167        5,58086
            318            347        5,57938
            319        346,833        5,57794
            320        346,667        5,57654
            321          346,5        5,57514
            322        346,333        5,57373
            323        346,167        5,57232
            324            346        5,57094
            325        345,833        5,56969
            326        345,667        5,56844
            327          345,5        5,56718
            328        345,333        5,56585
            329        345,167        5,56454
            330            345         5,5631
            331        344,833        5,56153
            332        344,667        5,55992
            333          344,5        5,55798
            334        344,333        5,55613
            335        344,167        5,55426
            336            344        5,55235
            337        343,833        5,55029
            338        343,667         5,5483
            339          343,5        5,54633
            340        343,333        5,54439
            341        343,167        5,54249
            342            343         5,5406
            343        342,833        5,53875
            344        342,667         5,5369
            345          342,5        5,53516
            346        342,333        5,53337
            347        342,167        5,53159
            348            342        5,52984
            349        341,833        5,52812
            350        341,667        5,52639
            351          341,5        5,52468
            352        341,333          5,523
            353        341,167        5,52144
            354            341        5,51988
            355        340,833        5,51832
            356        340,667        5,51678
            357          340,5        5,51542
            358        340,333        5,51406
            359        340,167        5,51273
            360            340         5,5114
            361        339,833        5,51017
            362        339,667        5,50883
            363          339,5        5,50745
            364        339,333        5,50608
            365        339,167        5,50475
            366            339        5,50342
            367        338,833        5,50202
            368        338,667        5,50059
            369          338,5        5,49915
            370        338,333        5,49765
            371        338,167        5,49614
            372            338        5,49461
            373        337,833        5,49308
            374        337,667         5,4915
            375          337,5        5,48997
            376        337,333        5,48843
            377        337,167        5,48689
            378            337        5,48536
            379        336,833        5,48377
            380        336,667        5,48215
            381          336,5        5,48052
            382        336,333        5,47878
            383        336,167         5,4771
            384            336        5,47541
            385        335,833        5,47371
            386        335,667        5,47204
            387          335,5         5,4704
            388        335,333        5,46874
            389        335,167        5,46708
            390            335        5,46547
            391        334,833        5,46381
            392        334,667        5,46216
            393          334,5        5,46051
            394        334,333         5,4589
            395        334,167        5,45735
            396            334        5,45588
            397        333,833        5,45445
            398        333,667        5,45311
            399          333,5        5,45173
            400        333,333        5,45035
            401        333,167        5,44898
            402            333        5,44772
            403        332,833        5,44645
            404        332,667        5,44519
            405          332,5        5,44393
            406        332,333        5,44281
            407        332,167         5,4416
            408            332        5,44038
            409        331,833        5,43915
            410        331,667        5,43785
            411          331,5        5,43655
            412        331,333         5,4353
            413        331,167        5,43409
            414            331        5,43287
            415        330,833        5,43168
            416        330,667        5,43053
            417          330,5        5,42937
            418        330,333        5,42831
            419        330,167        5,42717
            420            330        5,42598
            421        329,833        5,42477
            422        329,667        5,42347
            423          329,5        5,42214
            424        329,333        5,42078
            425        329,167        5,41939
            426            329        5,41798
            427        328,833        5,41669
            428        328,667        5,41543
            429          328,5        5,41413
            430        328,333          5,413
            431        328,167        5,41187
            432            328        5,41081
            433        327,833        5,40979
            434        327,667        5,40894
            435          327,5        5,40811
            436        327,333        5,40737
            437        327,167         5,4067
            438            327        5,40632
            439        326,833        5,40592
            440        326,667        5,40563
            441          326,5        5,40547
            442        326,333        5,40538
            443        326,167        5,40577
            444            326        5,40611
            445        325,833        5,40653
            446        325,667        5,40701
            447          325,5        5,40789
            448        325,333        5,40873
            449        325,167        5,40972
            450            325        5,41081
            451        324,833        5,41224
            452        324,667        5,41363
            453          324,5        5,41511
            454        324,333         5,4167
            455        324,167        5,41878
            456            324        5,42081
            457        323,833        5,42295
            458        323,667        5,42519
            459          323,5        5,42796
            460        323,333        5,43068
            461        323,167        5,43352
            462            323        5,43652
            463        322,833        5,43977
            464        322,667        5,44312
            465          322,5        5,44708
            466        322,333        5,45146
            467        322,167        5,45705
            468            322        5,46286
            469        321,833        5,46918
            470        321,667        5,47592
            471          321,5        5,48371
            472        321,333        5,49175
            473        321,167        5,50107
            474            321        5,51119
            475        320,833        5,52381
            476        320,667        5,53779
            477          320,5        5,55379
            478        320,333        5,57114
            479        320,167        5,59192
            480            320        5,61656
            481        319,833        5,64571
            482        319,667        5,67811
            483          319,5        5,72036
            484        319,333        5,76916
            485        319,167        5,82729
            486            319        5,89746
            487        318,833        5,97671
            488        318,667        6,08424
            489          318,5        6,21169
            490        318,333        6,36621
            491        318,167        6,54181
            492            318        6,78172
            493        317,833        7,06527
            494        317,667        7,40689
            495          317,5        7,79217
            496        317,333        8,29923
            497        317,167        8,87732
            498            317        9,54115
            499        316,833         10,265
            500        316,667        11,1235
            501          316,5        12,0398
            502        316,333        13,0111
            503        316,167        14,0123
            504            316        15,0416
            505        315,833        16,0567
            506        315,667        17,0387
            507          315,5        17,9913
            508        315,333         18,855
            509        315,167         19,666
            510            315        20,4123
            511        314,833        21,1123
            512        314,667        21,7012
            513          314,5         22,238
            514        314,333        22,7164
            515        314,167        23,1559
            516            314        23,5052
            517        313,833        23,8108
            518        313,667         24,077
            519          313,5        24,3157
            520        313,333        24,4843
            521        313,167        24,6191
            522            313        24,7143
            523        312,833        24,7826
            524        312,667        24,7796
            525          312,5        24,7369
            526        312,333         24,644
            527        312,167        24,5143
            528            312        24,2943
            529        311,833        24,0296
            530        311,667        23,7114
            531          311,5        23,3526
            532        311,333        22,8858
            533        311,167         22,373
            534            311        21,8126
            535        310,833        21,2225
            536        310,667        20,5758
            537          310,5         19,908
            538        310,333        19,2226
            539        310,167        18,5282
            540            310        17,8258
            541        309,833        17,1266
            542        309,667        16,4384
            543          309,5        15,7608
            544        309,333        15,1197
            545        309,167        14,5029
            546            309        13,9162
            547        308,833        13,3501
            548        308,667        12,8349
            549          308,5        12,3452
            550        308,333        11,8847
            551        308,167         11,445
            552            308        11,0545
            553        307,833        10,6893
            554        307,667         10,355
            555          307,5         10,049
            556        307,333        9,75863
            557        307,167        9,49839
            558            307        9,25363
            559        306,833        9,02695
            560        306,667        8,81174
            561          306,5        8,62081
            562        306,333        8,44153
            563        306,167        8,27719
            564            306        8,12312
            565        305,833        7,98442
            566        305,667        7,85392
            567          305,5        7,73202
            568        305,333        7,61578
            569        305,167        7,51099
            570            305        7,41209
            571        304,833        7,31935
            572        304,667        7,23092
            573          304,5        7,15531
            574        304,333        7,08816
            575        304,167        7,02564
            576            304        6,96425
            577        303,833        6,90528
            578        303,667        6,84844
            579          303,5        6,79486
            580        303,333        6,74369
            581        303,167        6,69755
            582            303        6,65428
            583        302,833        6,61249
            584        302,667        6,57174
            585          302,5        6,53408
            586        302,333        6,49793
            587        302,167        6,46387
            588            302        6,43121
            589        301,833         6,4018
            590        301,667        6,37328
            591          301,5        6,34535
            592        301,333          6,318
            593        301,167        6,29191
            594            301        6,26677
            595        300,833        6,24217
            596        300,667         6,2186
            597          300,5        6,19813
            598        300,333         6,1788
            599        300,167        6,15993
            600            300        6,14118
            601        299,833        6,12282
            602        299,667        6,10442
            603          299,5        6,08596
            604        299,333        6,06757
            605        299,167         6,0507
            606            299        6,03414
            607        298,833        6,01833
            608        298,667        6,00329
            609          298,5         5,9889
            610        298,333        5,97444
            611        298,167         5,9608
            612            298        5,94783
            613        297,833        5,93556
            614        297,667        5,92328
            615          297,5        5,91125
            616        297,333         5,8994
            617        297,167        5,88845
            618            297         5,8776
            619        296,833        5,86706
            620        296,667        5,85651
            621          296,5        5,84655
            622        296,333        5,83639
            623        296,167        5,82631
            624            296        5,81632
            625        295,833        5,80641
            626        295,667        5,79675
            627          295,5        5,78711
            628        295,333        5,77758
            629        295,167        5,76813
            630            295        5,75916
            631        294,833         5,7502
            632        294,667        5,74135
            633          294,5        5,73261
            634        294,333        5,72446
            635        294,167         5,7161
            636            294        5,70777
            637        293,833        5,69954
            638        293,667        5,69181
            639          293,5        5,68402
            640        293,333        5,67632
            641        293,167        5,66876
            642            293        5,66153
            643        292,833        5,65418
            644        292,667        5,64708
            645          292,5        5,64042
            646        292,333        5,64056
            647        292,167        5,63912
            648            292        5,63413
            649        291,833        5,62774
            650        291,667        5,61863
            651          291,5        5,60988
            652        291,333        5,60147
            653        291,167        5,59322
            654            291        5,58506
            655        290,833        5,57701
            656        290,667        5,56912
            657          290,5        5,56133
            658        290,333        5,55415
            659        290,167        5,54683
            660            290         5,5396
            661        289,833        5,53243
            662        289,667        5,52571
            663          289,5        5,51899
            664        289,333         5,5124
            665        289,167        5,50594
            666            289        5,49992
            667        288,833        5,49378
            668        288,667        5,48779
            669          288,5        5,48207
            670        288,333        5,47625
            671        288,167        5,47036
            672            288        5,46593
            673        287,833        5,46274
            674        287,667        5,46062
            675          287,5        5,45666
            676        287,333        5,45078
            677        287,167        5,44407
            678            287        5,43757
            679        286,833        5,43144
            680        286,667        5,42533
            681          286,5        5,41922
            682        286,333        5,41344
            683        286,167        5,40767
            684            286        5,40199
            685        285,833        5,39637
            686        285,667        5,39105
            687          285,5        5,38572
            688        285,333        5,38047
            689        285,167        5,37518
            690            285        5,37014
            691        284,833        5,36503
            692        284,667        5,35993
            693          284,5        5,35486
            694        284,333        5,34982
            695        284,167        5,34483
            696            284        5,33988
            697        283,833        5,33505
            698        283,667        5,33027
            699          283,5        5,32564
            700        283,333        5,32098
            701        283,167        5,31629
            702            283        5,31159
            703        282,833          5,307
            704        282,667        5,30234
            705          282,5         5,2977
            706        282,333        5,29306
            707        282,167        5,28843
            708            282        5,28387
            709        281,833        5,27939
            710        281,667        5,27495
            711          281,5        5,27067
            712        281,333        5,26629
            713        281,167        5,26196
            714            281        5,25769
            715        280,833        5,25352
            716        280,667        5,24932
            717          280,5        5,24514
            718        280,333        5,24098
            719        280,167        5,23699
            720            280        5,23299
            721        279,833          5,229
            722        279,667        5,22504
            723          279,5        5,22116
            724        279,333        5,21723
            725        279,167        5,21332
            726            279         5,2094
            727        278,833        5,20547
            728        278,667        5,20157
            729          278,5        5,19777
            730        278,333        5,19403
            731        278,167        5,19044
            732            278        5,18685
            733        277,833        5,18333
            734        277,667        5,17986
            735          277,5        5,17658
            736        277,333        5,17303
            737        277,167        5,16934
            738            277        5,16557
            739        276,833        5,16149
            740        276,667        5,15744
            741          276,5         5,1534
            742        276,333         5,1493
            743        276,167        5,14489
            744            276        5,14061
            745        275,833        5,13637
            746        275,667        5,13214
            747          275,5        5,12803
            748        275,333        5,12403
            749        275,167        5,12013
            750            275         5,1163
            751        274,833        5,11289
            752        274,667        5,10941
            753          274,5        5,10595
            754        274,333        5,10246
            755        274,167        5,09909
            756            274        5,09554
            757        273,833        5,09189
            758        273,667        5,08822
            759          273,5        5,08439
            760        273,333        5,08062
            761        273,167        5,07684
            762            273        5,07306
            763        272,833        5,06927
            764        272,667        5,06538
            765          272,5        5,06151
            766        272,333        5,05768
            767        272,167        5,05389
            768            272         5,0501
            769        271,833         5,0464
            770        271,667        5,04275
            771          271,5        5,03914
            772        271,333        5,03568
            773        271,167        5,03215
            774            271        5,02863
            775        270,833         5,0251
            776        270,667        5,02155
            777          270,5        5,01799
            778        270,333        5,01442
            779        270,167        5,01084
            780            270         5,0073
            781        269,833        5,00381
            782        269,667        5,00032
            783          269,5         4,9968
            784        269,333        4,99333
            785        269,167        4,98982
            786            269        4,98628
            787        268,833        4,98273
            788        268,667        4,97909
            789          268,5        4,97554
            790        268,333        4,97204
            791        268,167        4,96855
            792            268        4,96518
            793        267,833        4,96181
            794        267,667        4,95845
            795          267,5        4,95508
            796        267,333        4,95189
            797        267,167        4,94861
            798            267        4,94531
            799        266,833        4,94204
            800        266,667         4,9388
            801          266,5        4,93558
            802        266,333        4,93238
            803        266,167        4,92919
            804            266        4,92607
            805        265,833        4,92292
            806        265,667        4,91979
            807          265,5         4,9167
            808        265,333        4,91371
            809        265,167        4,91071
            810            265        4,90777
            811        264,833        4,90489
            812        264,667         4,9021
            813          264,5        4,89927
            814        264,333        4,89641
            815        264,167        4,89356
            816            264        4,89068
            817        263,833        4,88775
            818        263,667        4,88478
            819          263,5        4,88178
            820        263,333        4,87869
            821        263,167        4,87565
            822            263        4,87256
            823        262,833        4,86947
            824        262,667        4,86639
            825          262,5        4,86335
            826        262,333        4,86033
            827        262,167        4,85733
            828            262        4,85436
            829        261,833         4,8514
            830        261,667        4,84843
            831          261,5        4,84549
            832        261,333        4,84256
            833        261,167        4,83968
            834            261        4,83671
            835        260,833        4,83374
            836        260,667        4,83079
            837          260,5        4,82775
            838        260,333        4,82478
            839        260,167        4,82183
            840            260        4,81888
            841        259,833        4,81602
            842        259,667        4,81318
            843          259,5         4,8103
            844        259,333        4,80741
            845        259,167        4,80466
            846            259        4,80184
            847        258,833        4,79901
            848        258,667        4,79617
            849          258,5        4,79332
            850        258,333        4,79048
            851        258,167        4,78764
            852            258        4,78484
            853        257,833        4,78204
            854        257,667        4,77926
            855          257,5        4,77651
            856        257,333        4,77381
            857        257,167        4,77114
            858            257        4,76845
            859        256,833         4,7658
            860        256,667        4,76319
            861          256,5        4,76058
            862        256,333        4,75795
            863        256,167         4,7553
            864            256        4,75262
            865        255,833        4,74993
            866        255,667        4,74726
            867          255,5        4,74459
            868        255,333         4,7419
            869        255,167        4,73925
            870            255        4,73662
            871        254,833        4,73399
            872        254,667        4,73134
            873          254,5         4,7288
            874        254,333        4,72623
            875        254,167         4,7236
            876            254        4,72093
            877        253,833        4,71827
            878        253,667        4,71561
            879          253,5        4,71296
            880        253,333         4,7103
            881        253,167        4,70755
            882            253        4,70484
            883        252,833        4,70212
            884        252,667        4,69939
            885          252,5        4,69666
            886        252,333          4,694
            887        252,167        4,69138
            888            252        4,68877
            889        251,833        4,68632
            890        251,667        4,68381
            891          251,5        4,68132
            892        251,333        4,67883
            893        251,167        4,67643
            894            251        4,67402
            895        250,833        4,67167
            896        250,667        4,66933
            897          250,5        4,66709
            898        250,333        4,66482
            899        250,167        4,66252
            900            250        4,66018
            901        249,833        4,65785
            902        249,667        4,65548
            903          249,5        4,65314
            904        249,333        4,65081
            905        249,167        4,64847
            906            249        4,64609
            907        248,833        4,64374
            908        248,667        4,64143
            909          248,5        4,63912
            910        248,333        4,63671
            911        248,167        4,63426
            912            248        4,63178
            913        247,833        4,62931
            914        247,667        4,62674
            915          247,5        4,62423
            916        247,333        4,62175
            917        247,167        4,61929
            918            247        4,61686
            919        246,833        4,61436
            920        246,667        4,61187
            921          246,5        4,60942
            922        246,333        4,60687
            923        246,167        4,60436
            924            246        4,60183
            925        245,833        4,59932
            926        245,667         4,5968
            927          245,5        4,59427
            928        245,333        4,59176
            929        245,167        4,58928
            930            245        4,58684
            931        244,833        4,58443
            932        244,667        4,58201
            933          244,5        4,57958
            934        244,333        4,57727
            935        244,167        4,57492
            936            244        4,57257
            937        243,833        4,57024
            938        243,667        4,56795
            939          243,5        4,56565
            940        243,333        4,56339
            941        243,167        4,56114
            942            243         4,5589
            943        242,833        4,55665
            944        242,667        4,55438
            945          242,5        4,55212
            946        242,333        4,54987
            947        242,167        4,54763
            948            242        4,54542
            949        241,833        4,54323
            950        241,667        4,54107
            951          241,5        4,53885
            952        241,333        4,53659
            953        241,167        4,53432
            954            241        4,53207
            955        240,833        4,52987
            956        240,667        4,52766
            957          240,5        4,52546
            958        240,333        4,52331
            959        240,167        4,52109
            960            240        4,51883
            961        239,833        4,51655
            962        239,667        4,51419
            963          239,5        4,51189
            964        239,333        4,50959
            965        239,167        4,50733
            966            239        4,50506
            967        238,833        4,50277
            968        238,667        4,50044
            969          238,5         4,4981
            970        238,333        4,49576
            971        238,167        4,49342
            972            238        4,49109
            973        237,833        4,48877
            974        237,667        4,48651
            975          237,5        4,48427
            976        237,333        4,48205
            977        237,167        4,47981
            978            237        4,47762
            979        236,833        4,47535
            980        236,667        4,47304
            981          236,5         4,4707
            982        236,333        4,46825
            983        236,167        4,46584
            984            236        4,46345
            985        235,833        4,46108
            986        235,667        4,45874
            987          235,5         4,4564
            988        235,333        4,45411
            989        235,167        4,45184
            990            235        4,44965
            991        234,833        4,44743
            992        234,667        4,44519
            993          234,5        4,44294
            994        234,333        4,44077
            995        234,167        4,43861
            996            234        4,43644
            997        233,833         4,4343
            998        233,667        4,43226
            999          233,5        4,43024
           1000        233,333        4,42821
           1001        233,167        4,42621
           1002            233        4,42425
           1003        232,833        4,42225
           1004        232,667        4,42024
           1005          232,5        4,41824
           1006        232,333         4,4162
           1007        232,167        4,41417
           1008            232        4,41214
           1009        231,833        4,41007
           1010        231,667        4,40798
           1011          231,5        4,40591
           1012        231,333        4,40385
           1013        231,167        4,40176
           1014            231        4,39962
           1015        230,833         4,3975
           1016        230,667        4,39536
           1017          230,5        4,39323
           1018        230,333        4,39115
           1019        230,167        4,38911
           1020            230         4,3871
           1021        229,833        4,38509
           1022        229,667        4,38315
           1023          229,5         4,3811
           1024        229,333        4,37906
           1025        229,167        4,37705
           1026            229        4,37484
           1027        228,833        4,37267
           1028        228,667        4,37052
           1029          228,5        4,36838
           1030        228,333        4,36616
           1031        228,167        4,36399
           1032            228        4,36185
           1033        227,833        4,35975
           1034        227,667        4,35771
           1035          227,5        4,35568
           1036        227,333        4,35362
           1037        227,167        4,35154
           1038            227        4,34947
           1039        226,833        4,34749
           1040        226,667        4,34547
           1041          226,5        4,34346
           1042        226,333        4,34149
           1043        226,167        4,33961
           1044            226        4,33771
           1045        225,833        4,33581
           1046        225,667        4,33393
           1047          225,5        4,33211
           1048        225,333         4,3302
           1049        225,167        4,32829
           1050            225        4,32642
           1051        224,833        4,32448
           1052        224,667        4,32254
           1053          224,5        4,32059
           1054        224,333        4,31865
           1055        224,167        4,31664
           1056            224        4,31466
           1057        223,833        4,31269
           1058        223,667        4,31069
           1059          223,5        4,30868
           1060        223,333        4,30666
           1061        223,167        4,30468
           1062            223        4,30274
           1063        222,833        4,30083
           1064        222,667        4,29891
           1065          222,5        4,29702
           1066        222,333        4,29516
           1067        222,167        4,29325
           1068            222        4,29131
           1069        221,833        4,28935
           1070        221,667        4,28734
           1071          221,5        4,28527
           1072        221,333        4,28325
           1073        221,167        4,28126
           1074            221        4,27928
           1075        220,833        4,27736
           1076        220,667        4,27542
           1077          220,5        4,27348
           1078        220,333        4,27158
           1079        220,167        4,26963
           1080            220        4,26768
           1081        219,833        4,26567
           1082        219,667        4,26362
           1083          219,5        4,26154
           1084        219,333         4,2595
           1085        219,167        4,25744
           1086            219        4,25537
           1087        218,833        4,25331
           1088        218,667         4,2513
           1089          218,5        4,24928
           1090        218,333        4,24725
           1091        218,167        4,24527
           1092            218        4,24325
           1093        217,833        4,24126
           1094        217,667        4,23929
           1095          217,5         4,2373
           1096        217,333        4,23532
           1097        217,167        4,23339
           1098            217        4,23146
           1099        216,833        4,22956
           1100        216,667        4,22766
           1101          216,5        4,22576
           1102        216,333        4,22387
           1103        216,167        4,22201
           1104            216        4,22013
           1105        215,833        4,21824
           1106        215,667        4,21631
           1107          215,5        4,21438
           1108        215,333        4,21242
           1109        215,167        4,21052
           1110            215        4,20864
           1111        214,833        4,20673
           1112        214,667        4,20484
           1113          214,5        4,20295
           1114        214,333        4,20105
           1115        214,167        4,19916
           1116            214        4,19722
           1117        213,833         4,1953
           1118        213,667        4,19338
           1119          213,5        4,19144
           1120        213,333        4,18955
           1121        213,167        4,18762
           1122            213        4,18566
           1123        212,833        4,18374
           1124        212,667        4,18186
           1125          212,5        4,18001
           1126        212,333        4,17818
           1127        212,167        4,17637
           1128            212         4,1745
           1129        211,833        4,17264
           1130        211,667        4,17081
           1131          211,5        4,16901
           1132        211,333        4,16695
           1133        211,167        4,16648
           1134            211        4,16778
           1135        210,833        4,16706
           1136        210,667        4,16431
           1137          210,5        4,16176
           1138        210,333         4,1594
           1139        210,167        4,15715
           1140            210        4,15476
           1141        209,833         4,1525
           1142        209,667        4,15038
           1143          209,5        4,14828
           1144        209,333        4,14646
           1145        209,167        4,14456
           1146            209        4,14266
           1147        208,833        4,14073
           1148        208,667        4,13895
           1149          208,5        4,13705
           1150        208,333        4,13512
           1151        208,167        4,13318
           1152            208        4,13113
           1153        207,833        4,12914
           1154        207,667        4,12713
           1155          207,5        4,12512
           1156        207,333        4,12317
           1157        207,167        4,12121
           1158            207        4,11925
           1159        206,833         4,1173
           1160        206,667        4,11537
           1161          206,5        4,11342
           1162        206,333         4,1115
           1163        206,167         4,1096
           1164            206        4,10767
           1165        205,833        4,10574
           1166        205,667        4,10381
           1167          205,5        4,10188
           1168        205,333        4,09999
           1169        205,167        4,09812
           1170            205        4,09624
           1171        204,833        4,09437
           1172        204,667        4,09251
           1173          204,5        4,09063
           1174        204,333        4,08876
           1175        204,167        4,08691
           1176            204        4,08506
           1177        203,833        4,08329
           1178        203,667        4,08158
           1179          203,5        4,07985
           1180        203,333        4,07812
           1181        203,167         4,0765
           1182            203        4,07483
           1183        202,833        4,07317
           1184        202,667        4,07152
           1185          202,5        4,06983
           1186        202,333        4,06812
           1187        202,167        4,06639
           1188            202        4,06468
           1189        201,833        4,06289
           1190        201,667        4,06111
           1191          201,5        4,05936
           1192        201,333        4,05761
           1193        201,167        4,05571
           1194            201        4,05384
           1195        200,833          4,052
           1196        200,667        4,05015
           1197          200,5        4,04825
           1198        200,333        4,04637
           1199        200,167        4,04454
           1200            200        4,04276
           1201        199,833        4,04099
           1202        199,667        4,03916
           1203          199,5        4,03732
           1204        199,333        4,03552
           1205        199,167        4,03371
           1206            199        4,03188
           1207        198,833        4,03004
           1208        198,667        4,02821
           1209          198,5        4,02646
           1210        198,333        4,02469
           1211        198,167        4,02289
           1212            198        4,02108
           1213        197,833         4,0193
           1214        197,667        4,01756
           1215          197,5        4,01585
           1216        197,333        4,01415
           1217        197,167        4,01257
           1218            197        4,01103
           1219        196,833        4,00951
           1220        196,667        4,00801
           1221          196,5        4,00681
           1222        196,333        4,00554
           1223        196,167        4,00429
           1224            196        4,00306
           1225        195,833        4,00195
           1226        195,667        4,00079
           1227          195,5        3,99971
           1228        195,333        3,99868
           1229        195,167        3,99764
           1230            195         3,9966
           1231        194,833        3,99557
           1232        194,667        3,99459
           1233          194,5        3,99369
           1234        194,333        3,99277
           1235        194,167        3,99191
           1236            194         3,9911
           1237        193,833        3,99037
           1238        193,667        3,98956
           1239          193,5         3,9887
           1240        193,333        3,98783
           1241        193,167        3,98683
           1242            193        3,98581
           1243        192,833        3,98477
           1244        192,667         3,9837
           1245          192,5        3,98256
           1246        192,333         3,9812
           1247        192,167        3,97981
           1248            192        3,97838
           1249        191,833        3,97687
           1250        191,667        3,97516
           1251          191,5        3,97352
           1252        191,333        3,97186
           1253        191,167        3,97022
           1254            191        3,96852
           1255        190,833        3,96684
           1256        190,667        3,96514
           1257          190,5        3,96346
           1258        190,333         3,9618
           1259        190,167        3,96014
           1260            190        3,95852
           1261        189,833        3,95694
           1262        189,667        3,95541
           1263          189,5        3,95388
           1264        189,333         3,9524
           1265        189,167        3,95099
           1266            189        3,94973
           1267        188,833        3,94845
           1268        188,667        3,94718
           1269          188,5        3,94598
           1270        188,333        3,94486
           1271        188,167         3,9437
           1272            188        3,94253
           1273        187,833        3,94134
           1274        187,667        3,94014
           1275          187,5        3,93897
           1276        187,333        3,93781
           1277        187,167        3,93666
           1278            187        3,93546
           1279        186,833        3,93423
           1280        186,667        3,93297
           1281          186,5        3,93165
           1282        186,333        3,93017
           1283        186,167        3,92873
           1284            186        3,92739
           1285        185,833        3,92617
           1286        185,667        3,92487
           1287          185,5        3,92349
           1288        185,333        3,92214
           1289        185,167        3,92107
           1290            185        3,91885
           1291        184,833        3,91698
           1292        184,667        3,91521
           1293          184,5         3,9134
           1294        184,333        3,91131
           1295        184,167        3,90928
           1296            184        3,90718
           1297        183,833        3,90501
           1298        183,667        3,90267
           1299          183,5        3,90033
           1300        183,333          3,898
           1301        183,167        3,89566
           1302            183        3,89317
           1303        182,833        3,89078
           1304        182,667        3,88846
           1305          182,5        3,88619
           1306        182,333        3,88402
           1307        182,167        3,88185
           1308            182        3,87976
           1309        181,833        3,87776
           1310        181,667        3,87586
           1311          181,5          3,874
           1312        181,333        3,87226
           1313        181,167        3,87057
           1314            181        3,86893
           1315        180,833        3,86754
           1316        180,667        3,86607
           1317          180,5        3,86464
           1318        180,333        3,86325
           1319        180,167        3,86195
           1320            180        3,86066
           1321        179,833        3,85939
           1322        179,667        3,85809
           1323          179,5        3,85677
           1324        179,333        3,85543
           1325        179,167         3,8541
           1326            179        3,85278
           1327        178,833        3,85123
           1328        178,667        3,84972
           1329          178,5        3,84816
           1330        178,333        3,84658
           1331        178,167        3,84484
           1332            178        3,84312
           1333        177,833        3,84136
           1334        177,667        3,83958
           1335          177,5         3,8376
           1336        177,333         3,8356
           1337        177,167        3,83356
           1338            177        3,83149
           1339        176,833        3,82909
           1340        176,667        3,82679
           1341          176,5         3,8245
           1342        176,333        3,82226
           1343        176,167        3,81994
           1344            176        3,81768
           1345        175,833        3,81546
           1346        175,667        3,81327
           1347          175,5         3,8113
           1348        175,333        3,80924
           1349        175,167        3,80722
           1350            175        3,80524
           1351        174,833        3,80343
           1352        174,667        3,80162
           1353          174,5        3,79986
           1354        174,333        3,79815
           1355        174,167        3,79676
           1356            174        3,79533
           1357        173,833        3,79398
           1358        173,667        3,79274
           1359          173,5        3,79175
           1360        173,333        3,79064
           1361        173,167        3,78953
           1362            173        3,78843
           1363        172,833        3,78744
           1364        172,667        3,78646
           1365          172,5        3,78547
           1366        172,333        3,78445
           1367        172,167        3,78345
           1368            172        3,78238
           1369        171,833        3,78125
           1370        171,667         3,7801
           1371          171,5        3,77872
           1372        171,333        3,77736
           1373        171,167        3,77596
           1374            171        3,77452
           1375        170,833        3,77294
           1376        170,667        3,77142
           1377          170,5        3,76986
           1378        170,333        3,76828
           1379        170,167        3,76663
           1380            170        3,76486
           1381        169,833        3,76304
           1382        169,667        3,76116
           1383          169,5        3,75923
           1384        169,333        3,75699
           1385        169,167        3,75491
           1386            169        3,75285
           1387        168,833        3,75078
           1388        168,667        3,74872
           1389          168,5        3,74668
           1390        168,333        3,74465
           1391        168,167        3,74261
           1392            168        3,74065
           1393        167,833        3,73872
           1394        167,667        3,73683
           1395          167,5        3,73498
           1396        167,333        3,73328
           1397        167,167        3,73159
           1398            167        3,72996
           1399        166,833        3,72835
           1400        166,667          3,727
           1401          166,5        3,72565
           1402        166,333        3,72435
           1403        166,167         3,7231
           1404            166        3,72211
           1405        165,833        3,72109
           1406        165,667        3,72009
           1407          165,5        3,71909
           1408        165,333        3,71828
           1409        165,167        3,71742
           1410            165        3,71657
           1411        164,833         3,7157
           1412        164,667        3,71486
           1413          164,5        3,71396
           1414        164,333        3,71299
           1415        164,167        3,71195
           1416            164        3,71075
           1417        163,833        3,70956
           1418        163,667        3,70831
           1419          163,5          3,707
           1420        163,333         3,7055
           1421        163,167        3,70402
           1422            163        3,70247
           1423        162,833        3,70085
           1424        162,667         3,6989
           1425          162,5        3,69699
           1426        162,333        3,69507
           1427        162,167        3,69313
           1428            162        3,69116
           1429        161,833        3,68902
           1430        161,667        3,68695
           1431          161,5        3,68491
           1432        161,333        3,68292
           1433        161,167        3,68105
           1434            161        3,67912
           1435        160,833        3,67717
           1436        160,667        3,67526
           1437          160,5        3,67355
           1438        160,333        3,67187
           1439        160,167        3,67021
           1440            160        3,66854
           1441        159,833        3,66714
           1442        159,667        3,66576
           1443          159,5        3,66447
           1444        159,333        3,66318
           1445        159,167        3,66213
           1446            159        3,66105
           1447        158,833        3,65999
           1448        158,667        3,65899
           1449          158,5        3,65817
           1450        158,333        3,65726
           1451        158,167        3,65634
           1452            158        3,65542
           1453        157,833        3,65455
           1454        157,667        3,65365
           1455          157,5        3,65271
           1456        157,333        3,65176
           1457        157,167        3,65067
           1458            157        3,64959
           1459        156,833        3,64845
           1460        156,667        3,64728
           1461          156,5        3,64587
           1462        156,333        3,64448
           1463        156,167        3,64302
           1464            156        3,64151
           1465        155,833        3,63976
           1466        155,667        3,63808
           1467          155,5        3,63639
           1468        155,333        3,63466
           1469        155,167         3,6328
           1470            155        3,63096
           1471        154,833        3,62913
           1472        154,667         3,6273
           1473          154,5        3,62538
           1474        154,333        3,62357
           1475        154,167        3,62182
           1476            154        3,62012
           1477        153,833        3,61845
           1478        153,667        3,61672
           1479          153,5        3,61505
           1480        153,333        3,61346
           1481        153,167        3,61204
           1482            153        3,61067
           1483        152,833         3,6094
           1484        152,667        3,60819
           1485          152,5        3,60732
           1486        152,333        3,60632
           1487        152,167        3,60536
           1488            152        3,60444
           1489        151,833         3,6037
           1490        151,667         3,6029
           1491          151,5        3,60209
           1492        151,333        3,60127
           1493        151,167        3,60053
           1494            151        3,59975
           1495        150,833        3,59896
           1496        150,667         3,5982
           1497          150,5        3,59742
           1498        150,333        3,59658
           1499        150,167        3,59574
           1500            150        3,59484
           1501        149,833        3,59391
           1502        149,667        3,59274
           1503          149,5        3,59158
           1504        149,333        3,59037
           1505        149,167        3,58908
           1506            149        3,58744
           1507        148,833        3,58588
           1508        148,667        3,58427
           1509          148,5        3,58263
           1510        148,333        3,58067
           1511        148,167        3,57881
           1512            148        3,57696
           1513        147,833        3,57513
           1514        147,667        3,57315
           1515          147,5        3,57121
           1516        147,333        3,56929
           1517        147,167        3,56739
           1518            147        3,56553
           1519        146,833         3,5637
           1520        146,667        3,56193
           1521          146,5        3,56023
           1522        146,333         3,5587
           1523        146,167        3,55721
           1524            146        3,55578
           1525        145,833        3,55442
           1526        145,667        3,55334
           1527          145,5        3,55224
           1528        145,333        3,55115
           1529        145,167        3,55009
           1530            145        3,54934
           1531        144,833        3,54849
           1532        144,667        3,54765
           1533          144,5        3,54687
           1534        144,333        3,54629
           1535        144,167        3,54564
           1536            144        3,54501
           1537        143,833        3,54439
           1538        143,667        3,54374
           1539          143,5        3,54308
           1540        143,333        3,54236
           1541        143,167        3,54157
           1542            143        3,54062
           1543        142,833        3,53972
           1544        142,667        3,53883
           1545          142,5         3,5379
           1546        142,333        3,53684
           1547        142,167        3,53566
           1548            142        3,53439
           1549        141,833        3,53309
           1550        141,667        3,53157
           1551          141,5        3,53012
           1552        141,333        3,52865
           1553        141,167         3,5272
           1554            141        3,52569
           1555        140,833        3,52419
           1556        140,667        3,52272
           1557          140,5        3,52125
           1558        140,333        3,51982
           1559        140,167        3,51844
           1560            140        3,51707
           1561        139,833        3,51574
           1562        139,667        3,51445
           1563          139,5        3,51317
           1564        139,333        3,51192
           1565        139,167        3,51077
           1566            139         3,5097
           1567        138,833        3,50884
           1568        138,667        3,50797
           1569          138,5        3,50718
           1570        138,333        3,50641
           1571        138,167        3,50583
           1572            138        3,50515
           1573        137,833        3,50451
           1574        137,667         3,5039
           1575          137,5        3,50336
           1576        137,333        3,50284
           1577        137,167        3,50233
           1578            137        3,50184
           1579        136,833         3,5014
           1580        136,667         3,5009
           1581          136,5        3,50032
           1582        136,333        3,49967
           1583        136,167        3,49874
           1584            136        3,49784
           1585        135,833        3,49685
           1586        135,667         3,4958
           1587          135,5        3,49434
           1588        135,333        3,49294
           1589        135,167        3,49146
           1590            135        3,48991
           1591        134,833        3,48816
           1592        134,667        3,48658
           1593          134,5        3,48499
           1594        134,333        3,48334
           1595        134,167        3,48177
           1596            134        3,48017
           1597        133,833        3,47854
           1598        133,667        3,47687
           1599          133,5        3,47517
           1600        133,333        3,47353
           1601        133,167         3,4719
           1602            133        3,47026
           1603        132,833         3,4688
           1604        132,667        3,46738
           1605          132,5        3,46606
           1606        132,333         3,4648
           1607        132,167        3,46381
           1608            132        3,46272
           1609        131,833        3,46166
           1610        131,667        3,46067
           1611          131,5        3,45992
           1612        131,333        3,45912
           1613        131,167        3,45834
           1614            131        3,45764
           1615        130,833        3,45714
           1616        130,667        3,45654
           1617          130,5        3,45594
           1618        130,333        3,45537
           1619        130,167        3,45464
           1620            130        3,45386
           1621        129,833        3,45304
           1622        129,667        3,45219
           1623          129,5        3,45105
           1624        129,333        3,44991
           1625        129,167        3,44867
           1626            129        3,44738
           1627        128,833        3,44576
           1628        128,667        3,44424
           1629          128,5        3,44261
           1630        128,333        3,44089
           1631        128,167        3,43901
           1632            128        3,43727
           1633        127,833        3,43551
           1634        127,667        3,43373
           1635          127,5        3,43198
           1636        127,333        3,43028
           1637        127,167        3,42854
           1638            127        3,42679
           1639        126,833        3,42503
           1640        126,667        3,42332
           1641          126,5        3,42167
           1642        126,333        3,42007
           1643        126,167        3,41849
           1644            126        3,41703
           1645        125,833         3,4156
           1646        125,667        3,41427
           1647          125,5        3,41298
           1648        125,333         3,4119
           1649        125,167        3,41086
           1650            125        3,40993
           1651        124,833        3,40904
           1652        124,667         3,4085
           1653          124,5        3,40785
           1654        124,333        3,40724
           1655        124,167        3,40663
           1656            124        3,40623
           1657        123,833        3,40577
           1658        123,667        3,40523
           1659          123,5        3,40467
           1660        123,333        3,40407
           1661        123,167        3,40337
           1662            123        3,40264
           1663        122,833        3,40187
           1664        122,667        3,40087
           1665          122,5         3,3999
           1666        122,333        3,39883
           1667        122,167        3,39765
           1668            122         3,3962
           1669        121,833        3,39474
           1670        121,667        3,39321
           1671          121,5         3,3917
           1672        121,333        3,38998
           1673        121,167        3,38836
           1674            121        3,38671
           1675        120,833        3,38505
           1676        120,667        3,38351
           1677          120,5        3,38193
           1678        120,333        3,38034
           1679        120,167        3,37874
           1680            120        3,37705
           1681        119,833        3,37542
           1682        119,667        3,37386
           1683          119,5        3,37235
           1684        119,333          3,371
           1685        119,167        3,36968
           1686            119        3,36843
           1687        118,833        3,36719
           1688        118,667         3,3664
           1689          118,5         3,3655
           1690        118,333        3,36463
           1691        118,167        3,36376
           1692            118        3,36311
           1693        117,833        3,36242
           1694        117,667        3,36173
           1695          117,5        3,36106
           1696        117,333        3,36048
           1697        117,167        3,35989
           1698            117        3,35929
           1699        116,833        3,35865
           1700        116,667        3,35796
           1701          116,5        3,35717
           1702        116,333        3,35629
           1703        116,167        3,35533
           1704            116        3,35431
           1705        115,833        3,35293
           1706        115,667        3,35165
           1707          115,5        3,35038
           1708        115,333         3,3491
           1709        115,167        3,34769
           1710            115        3,34632
           1711        114,833        3,34492
           1712        114,667        3,34346
           1713          114,5        3,34196
           1714        114,333        3,34047
           1715        114,167         3,3389
           1716            114        3,33729
           1717        113,833        3,33563
           1718        113,667        3,33406
           1719          113,5        3,33255
           1720        113,333        3,33107
           1721        113,167        3,32962
           1722            113        3,32816
           1723        112,833        3,32673
           1724        112,667        3,32532
           1725          112,5        3,32399
           1726        112,333         3,3227
           1727        112,167         3,3215
           1728            112        3,32036
           1729        111,833        3,31943
           1730        111,667        3,31846
           1731          111,5        3,31756
           1732        111,333        3,31667
           1733        111,167        3,31601
           1734            111         3,3153
           1735        110,833        3,31458
           1736        110,667        3,31389
           1737          110,5        3,31334
           1738        110,333        3,31275
           1739        110,167        3,31209
           1740            110         3,3114
           1741        109,833        3,31059
           1742        109,667        3,30971
           1743          109,5        3,30878
           1744        109,333         3,3078
           1745        109,167        3,30652
           1746            109        3,30536
           1747        108,833        3,30417
           1748        108,667        3,30294
           1749          108,5         3,3016
           1750        108,333         3,3003
           1751        108,167        3,29897
           1752            108        3,29756
           1753        107,833        3,29607
           1754        107,667        3,29459
           1755          107,5        3,29303
           1756        107,333        3,29144
           1757        107,167        3,28979
           1758            107        3,28819
           1759        106,833        3,28665
           1760        106,667        3,28518
           1761          106,5        3,28373
           1762        106,333        3,28229
           1763        106,167        3,28094
           1764            106        3,27967
           1765        105,833        3,27862
           1766        105,667        3,27764
           1767          105,5        3,27674
           1768        105,333        3,27588
           1769        105,167        3,27537
           1770            105        3,27474
           1771        104,833        3,27416
           1772        104,667        3,27361
           1773          104,5        3,27306
           1774        104,333        3,27261
           1775        104,167        3,27212
           1776            104        3,27162
           1777        103,833        3,27111
           1778        103,667        3,27047
           1779          103,5         3,2697
           1780        103,333        3,26886
           1781        103,167        3,26795
           1782            103        3,26667
           1783        102,833         3,2655
           1784        102,667        3,26427
           1785          102,5        3,26302
           1786        102,333        3,26149
           1787        102,167        3,26003
           1788            102        3,25861
           1789        101,833        3,25723
           1790        101,667         3,2558
           1791          101,5        3,25446
           1792        101,333        3,25306
           1793        101,167         3,2516
           1794            101         3,2502
           1795        100,833        3,24875
           1796        100,667        3,24732
           1797          100,5        3,24589
           1798        100,333        3,24433
           1799        100,167        3,24287
           1800            100        3,24151
           1801        99,8333        3,24023
           1802        99,6667        3,23921
           1803           99,5        3,23819
           1804        99,3333        3,23723
           1805        99,1667        3,23633
           1806             99        3,23583
           1807        98,8333        3,23523
           1808        98,6667        3,23465
           1809           98,5         3,2341
           1810        98,3333        3,23372
           1811        98,1667        3,23325
           1812             98        3,23276
           1813        97,8333        3,23227
           1814        97,6667        3,23182
           1815           97,5        3,23138
           1816        97,3333        3,23089
           1817        97,1667        3,23033
           1818             97        3,22968
           1819        96,8333        3,22897
           1820        96,6667        3,22815
           1821           96,5        3,22727
           1822        96,3333        3,22601
           1823        96,1667        3,22486
           1824             96        3,22369
           1825        95,8333        3,22249
           1826        95,6667        3,22105
           1827           95,5        3,21973
           1828        95,3333        3,21836
           1829        95,1667        3,21698
           1830             95         3,2156
           1831        94,8333        3,21418
           1832        94,6667        3,21277
           1833           94,5        3,21134
           1834        94,3333        3,20989
           1835        94,1667         3,2085
           1836             94        3,20718
           1837        93,8333        3,20589
           1838        93,6667        3,20468
           1839           93,5         3,2035
           1840        93,3333        3,20242
           1841        93,1667        3,20144
           1842             93        3,20051
           1843        92,8333        3,19995
           1844        92,6667         3,1993
           1845           92,5        3,19867
           1846        92,3333        3,19814
           1847        92,1667        3,19778
           1848             92        3,19731
           1849        91,8333        3,19682
           1850        91,6667        3,19634
           1851           91,5        3,19591
           1852        91,3333        3,19549
           1853        91,1667        3,19504
           1854             91        3,19459
           1855        90,8333        3,19424
           1856        90,6667        3,19378
           1857           90,5        3,19316
           1858        90,3333        3,19242
           1859        90,1667         3,1915
           1860             90        3,19063
           1861        89,8333        3,18969
           1862        89,6667        3,18874
           1863           89,5        3,18754
           1864        89,3333        3,18641
           1865        89,1667        3,18528
           1866             89        3,18412
           1867        88,8333         3,1828
           1868        88,6667        3,18151
           1869           88,5        3,18015
           1870        88,3333        3,17873
           1871        88,1667        3,17731
           1872             88        3,17595
           1873        87,8333        3,17461
           1874        87,6667        3,17326
           1875           87,5        3,17204
           1876        87,3333        3,17081
           1877        87,1667         3,1697
           1878             87        3,16864
           1879        86,8333        3,16772
           1880        86,6667        3,16686
           1881           86,5        3,16609
           1882        86,3333        3,16535
           1883        86,1667        3,16496
           1884             86        3,16446
           1885        85,8333        3,16398
           1886        85,6667        3,16358
           1887           85,5        3,16324
           1888        85,3333        3,16288
           1889        85,1667        3,16261
           1890             85        3,16233
           1891        84,8333        3,16203
           1892        84,6667         3,1618
           1893           84,5        3,16152
           1894        84,3333        3,16118
           1895        84,1667         3,1606
           1896             84        3,15992
           1897        83,8333        3,15923
           1898        83,6667        3,15857
           1899           83,5        3,15738
           1900        83,3333        3,15636
           1901        83,1667         3,1554
           1902             83        3,15444
           1903        82,8333        3,15339
           1904        82,6667        3,15235
           1905           82,5         3,1513
           1906        82,3333        3,15023
           1907        82,1667        3,14903
           1908             82        3,14786
           1909        81,8333        3,14671
           1910        81,6667        3,14555
           1911           81,5        3,14425
           1912        81,3333          3,143
           1913        81,1667        3,14179
           1914             81        3,14062
           1915        80,8333        3,13959
           1916        80,6667        3,13868
           1917           80,5        3,13781
           1918        80,3333        3,13694
           1919        80,1667         3,1365
           1920             80        3,13601
           1921        79,8333        3,13554
           1922        79,6667        3,13509
           1923           79,5        3,13492
           1924        79,3333        3,13471
           1925        79,1667         3,1346
           1926             79        3,13453
           1927        78,8333        3,13466
           1928        78,6667        3,13466
           1929           78,5        3,13459
           1930        78,3333        3,13442
           1931        78,1667        3,13405
           1932             78        3,13364
           1933        77,8333        3,13317
           1934        77,6667        3,13263
           1935           77,5        3,13166
           1936        77,3333        3,13078
           1937        77,1667        3,12989
           1938             77        3,12891
           1939        76,8333        3,12767
           1940        76,6667        3,12649
           1941           76,5        3,12532
           1942        76,3333        3,12416
           1943        76,1667        3,12286
           1944             76        3,12156
           1945        75,8333        3,12032
           1946        75,6667        3,11912
           1947           75,5        3,11795
           1948        75,3333        3,11672
           1949        75,1667        3,11545
           1950             75        3,11416
           1951        74,8333        3,11293
           1952        74,6667        3,11175
           1953           74,5        3,11062
           1954        74,3333        3,10949
           1955        74,1667        3,10865
           1956             74        3,10788
           1957        73,8333        3,10718
           1958        73,6667        3,10654
           1959           73,5        3,10621
           1960        73,3333        3,10577
           1961        73,1667        3,10535
           1962             73        3,10495
           1963        72,8333        3,10474
           1964        72,6667        3,10451
           1965           72,5        3,10428
           1966        72,3333        3,10405
           1967        72,1667        3,10399
           1968             72        3,10376
           1969        71,8333        3,10346
           1970        71,6667         3,1031
           1971           71,5         3,1025
           1972        71,3333        3,10194
           1973        71,1667         3,1014
           1974             71        3,10081
           1975        70,8333        3,10005
           1976        70,6667        3,09938
           1977           70,5        3,09873
           1978        70,3333        3,09805
           1979        70,1667        3,09734
           1980             70        3,09663
           1981        69,8333        3,09586
           1982        69,6667        3,09501
           1983           69,5        3,09413
           1984        69,3333         3,0931
           1985        69,1667        3,09215
           1986             69        3,09126
           1987        68,8333        3,09041
           1988        68,6667        3,08951
           1989           68,5        3,08869
           1990        68,3333        3,08796
           1991        68,1667        3,08736
           1992             68        3,08697
           1993        67,8333        3,08659
           1994        67,6667        3,08626
           1995           67,5        3,08599
           1996        67,3333        3,08612
           1997        67,1667        3,08627
           1998             67        3,08652
           1999        66,8333        3,08681
           2000        66,6667        3,08731
           2001           66,5         3,0876
           2002        66,3333        3,08781
           2003        66,1667        3,08796
           2004             66        3,08774
           2005        65,8333        3,08751
           2006        65,6667        3,08693
           2007           65,5        3,08644
           2008        65,3333        3,08543
           2009        65,1667        3,08456
           2010             65        3,08368
           2011        64,8333        3,08282
           2012        64,6667        3,08194
           2013           64,5        3,08102
           2014        64,3333        3,08006
           2015        64,1667        3,07911
           2016             64        3,07815
           2017        63,8333        3,07713
           2018        63,6667        3,07612
           2019           63,5         3,0751
           2020        63,3333        3,07395
           2021        63,1667         3,0729
           2022             63        3,07192
           2023        62,8333        3,07096
           2024        62,6667        3,07013
           2025           62,5        3,06927
           2026        62,3333        3,06844
           2027        62,1667        3,06766
           2028             62        3,06716
           2029        61,8333        3,06666
           2030        61,6667        3,06626
           2031           61,5        3,06592
           2032        61,3333        3,06579
           2033        61,1667        3,06554
           2034             61        3,06533
           2035        60,8333        3,06514
           2036        60,6667        3,06506
           2037           60,5        3,06508
           2038        60,3333         3,0652
           2039        60,1667         3,0654
           2040             60        3,06563
           2041        59,8333        3,06566
           2042        59,6667        3,06561
           2043           59,5        3,06552
           2044        59,3333        3,06488
           2045        59,1667        3,06437
           2046             59        3,06381
           2047        58,8333        3,06316
           2048        58,6667        3,06255
           2049           58,5        3,06175
           2050        58,3333        3,06104
           2051        58,1667        3,06037
           2052             58        3,05975
           2053        57,8333        3,05917
           2054        57,6667        3,05845
           2055           57,5        3,05768
           2056        57,3333        3,05685
           2057        57,1667        3,05576
           2058             57        3,05478
           2059        56,8333        3,05381
           2060        56,6667        3,05285
           2061           56,5        3,05174
           2062        56,3333        3,05079
           2063        56,1667        3,04996
           2064             56         3,0492
           2065        55,8333        3,04876
           2066        55,6667        3,04831
           2067           55,5        3,04794
           2068        55,3333        3,04766
           2069        55,1667        3,04773
           2070             55        3,04771
           2071        54,8333        3,04772
           2072        54,6667        3,04776
           2073           54,5        3,04804
           2074        54,3333        3,04827
           2075        54,1667        3,04847
           2076             54        3,04864
           2077        53,8333        3,04883
           2078        53,6667        3,04886
           2079           53,5        3,04882
           2080        53,3333        3,04872
           2081        53,1667        3,04838
           2082             53          3,048
           2083        52,8333        3,04758
           2084        52,6667        3,04718
           2085           52,5        3,04669
           2086        52,3333         3,0462
           2087        52,1667        3,04566
           2088             52        3,04507
           2089        51,8333        3,04445
           2090        51,6667        3,04382
           2091           51,5        3,04307
           2092        51,3333        3,04233
           2093        51,1667        3,04141
           2094             51        3,04051
           2095        50,8333        3,03961
           2096        50,6667        3,03872
           2097           50,5        3,03785
           2098        50,3333        3,03708
           2099        50,1667        3,03638
           2100             50        3,03572
           2101        49,8333         3,0354
           2102        49,6667        3,03503
           2103           49,5        3,03473
           2104        49,3333        3,03442
           2105        49,1667        3,03441
           2106             49        3,03439
           2107        48,8333        3,03442
           2108        48,6667        3,03451
           2109           48,5        3,03484
           2110        48,3333        3,03511
           2111        48,1667        3,03539
           2112             48        3,03569
           2113        47,8333        3,03607
           2114        47,6667        3,03626
           2115           47,5        3,03639
           2116        47,3333        3,03651
           2117        47,1667        3,03655
           2118             47        3,03625
           2119        46,8333        3,03604
           2120        46,6667        3,03581
           2121           46,5        3,03559
           2122        46,3333        3,03528
           2123        46,1667        3,03498
           2124             46        3,03462
           2125        45,8333        3,03419
           2126        45,6667        3,03373
           2127           45,5        3,03326
           2128        45,3333        3,03275
           2129        45,1667        3,03226
           2130             45        3,03163
           2131        44,8333        3,03107
           2132        44,6667        3,03052
           2133           44,5        3,03002
           2134        44,3333        3,02944
           2135        44,1667        3,02892
           2136             44        3,02852
           2137        43,8333        3,02819
           2138        43,6667        3,02811
           2139           43,5         3,0281
           2140        43,3333        3,02818
           2141        43,1667        3,02829
           2142             43        3,02886
           2143        42,8333        3,02925
           2144        42,6667        3,02968
           2145           42,5        3,03023
           2146        42,3333        3,03078
           2147        42,1667        3,03123
           2148             42        3,03162
           2149        41,8333        3,03197
           2150        41,6667        3,03232
           2151           41,5        3,03273
           2152        41,3333         3,0331
           2153        41,1667        3,03344
           2154             41        3,03376
           2155        40,8333        3,03397
           2156        40,6667        3,03405
           2157           40,5        3,03405
           2158        40,3333        3,03388
           2159        40,1667        3,03384
           2160             40        3,03382
           2161        39,8333        3,03371
           2162        39,6667        3,03353
           2163           39,5        3,03347
           2164        39,3333        3,03347
           2165        39,1667        3,03344
           2166             39         3,0334
           2167        38,8333        3,03342
           2168        38,6667        3,03344
           2169           38,5        3,03343
           2170        38,3333        3,03355
           2171        38,1667        3,03372
           2172             38        3,03395
           2173        37,8333         3,0342
           2174        37,6667        3,03473
           2175           37,5        3,03528
           2176        37,3333        3,03591
           2177        37,1667        3,03658
           2178             37        3,03768
           2179        36,8333        3,03869
           2180        36,6667        3,03974
           2181           36,5        3,04087
           2182        36,3333         3,0423
           2183        36,1667        3,04358
           2184             36        3,04487
           2185        35,8333        3,04617
           2186        35,6667        3,04739
           2187           35,5        3,04859
           2188        35,3333        3,04981
           2189        35,1667        3,05094
           2190             35        3,05195
           2191        34,8333        3,05289
           2192        34,6667        3,05392
           2193           34,5        3,05491
           2194        34,3333        3,05586
           2195        34,1667         3,0567
           2196             34        3,05769
           2197        33,8333        3,05872
           2198        33,6667        3,05975
           2199           33,5        3,06091
           2200        33,3333         3,0621
           2201        33,1667         3,0634
           2202             33         3,0648
           2203        32,8333        3,06668
           2204        32,6667        3,06833
           2205           32,5        3,07033
           2206        32,3333        3,07297
           2207        32,1667        3,07634
           2208             32        3,07975
           2209        31,8333        3,08339
           2210        31,6667        3,08701
           2211           31,5        3,09189
           2212        31,3333        3,09749
           2213        31,1667        3,10349
           2214             31           3,11
           2215        30,8333        3,11726
           2216        30,6667        3,12562
           2217           30,5        3,13565
           2218        30,3333        3,14694
           2219        30,1667        3,16124
           2220             30        3,17683
           2221        29,8333        3,19447
           2222        29,6667        3,21368
           2223           29,5        3,23703
           2224        29,3333        3,26491
           2225        29,1667        3,29519
           2226             29        3,32689
           2227        28,8333        3,36173
           2228        28,6667         3,3979
           2229           28,5        3,43575
           2230        28,3333        3,47383
           2231        28,1667        3,51228
           2232             28        3,55013
           2233        27,8333        3,58631
           2234        27,6667        3,62126
           2235           27,5        3,65245
           2236        27,3333        3,68255
           2237        27,1667        3,70987
           2238             27        3,73331
           2239        26,8333         3,7524
           2240        26,6667        3,76757
           2241           26,5        3,78064
           2242        26,3333        3,79258
           2243        26,1667        3,79773
           2244             26         3,8014
           2245        25,8333        3,80292
           2246        25,6667        3,80289
           2247           25,5        3,79978
           2248        25,3333        3,79543
           2249        25,1667        3,78945
           2250             25        3,78217
           2251        24,8333        3,77395
           2252        24,6667        3,76463
           2253           24,5        3,75409
           2254        24,3333        3,74284
           2255        24,1667        3,73114
           2256             24        3,71866
           2257        23,8333        3,70618
           2258        23,6667        3,69358
           2259           23,5          3,681
           2260        23,3333        3,66837
           2261        23,1667        3,65601
           2262             23        3,64383
           2263        22,8333        3,63183
           2264        22,6667        3,62028
           2265           22,5        3,60893
           2266        22,3333        3,59779
           2267        22,1667        3,58667
           2268             22        3,57695
           2269        21,8333        3,56755
           2270        21,6667        3,55952
           2271           21,5        3,55192
           2272        21,3333        3,54558
           2273        21,1667        3,54053
           2274             21        3,53694
           2275        20,8333        3,53434
           2276        20,6667         3,5343
           2277           20,5         3,5375
           2278        20,3333        3,54263
           2279        20,1667        3,54921
           2280             20        3,56004
           2281        19,8333        3,57325
           2282        19,6667        3,59176
           2283           19,5         3,6139
           2284        19,3333        3,64064
           2285        19,1667         3,6735
           2286             19        3,71232
           2287        18,8333        3,75616
           2288        18,6667        3,80917
           2289           18,5        3,86796
           2290        18,3333        3,93509
           2291        18,1667        4,00709
           2292             18        4,09124
           2293        17,8333        4,18283
           2294        17,6667        4,28254
           2295           17,5         4,3879
           2296        17,3333        4,50371
           2297        17,1667        4,62653
           2298             17        4,75552
           2299        16,8333        4,88641
           2300        16,6667        5,02626
           2301           16,5        5,16644
           2302        16,3333         5,3066
           2303        16,1667         5,4468
           2304             16        5,57932
           2305        15,8333        5,70455
           2306        15,6667        5,82029
           2307           15,5        5,92866
           2308        15,3333        6,01156
           2309        15,1667        6,08273
           2310             15        6,13651
           2311        14,8333        6,17645
           2312        14,6667        6,18524
           2313           14,5        6,17756
           2314        14,3333        6,15106
           2315        14,1667        6,11206
           2316             14        6,04633
           2317        13,8333         5,9676
           2318        13,6667        5,87731
           2319           13,5        5,77814
           2320        13,3333        5,66391
           2321        13,1667        5,54501
           2322             13        5,42357
           2323        12,8333        5,29901
           2324        12,6667        5,17386
           2325           12,5        5,04861
           2326        12,3333        4,92556
           2327        12,1667        4,80663
           2328             12        4,68857
           2329        11,8333        4,57849
           2330        11,6667        4,47314
           2331           11,5        4,37345
           2332        11,3333        4,27713
           2333        11,1667        4,19096
           2334             11        4,10752
           2335        10,8333         4,0303
           2336        10,6667        3,95709
           2337           10,5        3,88875
           2338        10,3333          3,826
           2339        10,1667         3,7692
           2340             10        3,71437
           2341        9,83333        3,66365
           2342        9,66667        3,61703
           2343            9,5        3,57275
           2344        9,33333        3,52979
           2345        9,16667        3,49339
           2346              9        3,45835
           2347        8,83333        3,42683
           2348        8,66667        3,39651
           2349            8,5        3,36948
           2350        8,33333        3,34413
           2351        8,16667        3,32069
           2352              8         3,2978
           2353        7,83333          3,276
           2354        7,66667        3,25549
           2355            7,5        3,23655
           2356        7,33333        3,21861
           2357        7,16667         3,2033
           2358              7         3,1888
           2359        6,83333        3,17496
           2360        6,66667        3,16163
           2361            6,5        3,14961
           2362        6,33333         3,1385
           2363        6,16667        3,12769
           2364              6        3,11688
           2365        5,83333        3,10682
           2366        5,66667        3,09672
           2367            5,5        3,08737
           2368        5,33333        3,07873
           2369        5,16667        3,07029
           2370              5         3,0622
           2371        4,83333        3,05406
           2372        4,66667        3,04593
           2373            4,5        3,03801
           2374        4,33333        3,03083
           2375        4,16667        3,02343
           2376              4        3,01608
           2377        3,83333        3,00886
           2378        3,66667        3,00182
           2379            3,5        2,99471
           2380        3,33333        2,98766
           2381        3,16667        2,98059
           2382              3        2,97394
           2383        2,83333        2,96701
           2384        2,66667        2,96096
           2385            2,5        2,95472
           2386        2,33333        2,94871
           2387        2,16667        2,94244
           2388              2        2,93641
           2389        1,83333        2,93136
           2390        1,66667        2,92649
           2391            1,5        2,92147
           2392        1,33333        2,91658
           2393        1,16667        2,91178
           2394              1        2,90727
           2395       0,833333        2,90277
           2396       0,666667        2,89833
           2397            0,5        2,89399
           2398       0,333333        2,88993
           2399       0,166667        2,88566
           2400              0        2,88134
           2401      -0,166667        2,87692
           2402      -0,333333         2,8725
           2403           -0,5        2,86812
           2404      -0,666667        2,86378
           2405      -0,833333        2,85942
           2406             -1        2,85578
           2407       -1,16667        2,85203
           2408       -1,33333        2,84835
           2409           -1,5         2,8448
           2410       -1,66667         2,8416
           2411       -1,83333        2,83821
           2412             -2         2,8348
           2413       -2,16667        2,83149
           2414       -2,33333        2,82832
           2415           -2,5        2,82525
           2416       -2,66667        2,82236
           2417       -2,83333        2,81953
           2418             -3        2,81708
           2419       -3,16667         2,8145
           2420       -3,33333        2,81205
           2421           -3,5        2,80973
           2422       -3,66667        2,80776
           2423       -3,83333        2,80569
           2424             -4        2,80368
           2425       -4,16667        2,80174
           2426       -4,33333        2,80026
           2427           -4,5        2,79874
           2428       -4,66667         2,7972
           2429       -4,83333         2,7957
           2430             -5        2,79437
           2431       -5,16667        2,79293
           2432       -5,33333        2,79152
           2433           -5,5        2,79017
           2434       -5,66667        2,78865
           2435       -5,83333        2,78719
           2436             -6         2,7857
           2437       -6,16667         2,7842
           2438       -6,33333        2,78269
           2439           -6,5        2,78126
           2440       -6,66667        2,77977
           2441       -6,83333        2,77814
           2442             -7        2,77651
           2443       -7,16667        2,77508
           2444       -7,33333        2,77359
           2445           -7,5        2,77207
           2446       -7,66667        2,77056
           2447       -7,83333        2,76876
           2448             -8        2,76704
           2449       -8,16667        2,76538
           2450       -8,33333        2,76379
           2451           -8,5        2,76211
           2452       -8,66667        2,76054
           2453       -8,83333        2,75913
           2454             -9        2,75778
           2455       -9,16667        2,75664
           2456       -9,33333        2,75554
           2457           -9,5        2,75488
           2458       -9,66667        2,75442
           2459       -9,83333        2,75414
           2460            -10        2,75361
           2461       -10,1667        2,75306
           2462       -10,3333         2,7525
           2463          -10,5         2,7517
           2464       -10,6667        2,75101
           2465       -10,8333        2,75042
           2466            -11         2,7499
           2467       -11,1667         2,7492
           2468       -11,3333        2,74855
           2469          -11,5         2,7481
           2470       -11,6667        2,74803
           2471       -11,8333        2,74568
           2472            -12        2,74208
           2473       -12,1667        2,73736
           2474       -12,3333        2,73271
           2475          -12,5        2,72831
           2476       -12,6667        2,72526
           2477       -12,8333        2,72491
           2478            -13        2,72528
           2479       -13,1667        2,72641
           2480       -13,3333        2,72719
           2481          -13,5         2,7279
           2482       -13,6667        2,72866
           2483       -13,8333        2,72877
           2484            -14        2,72914
           2485       -14,1667        2,72935
           2486       -14,3333        2,72925
           2487          -14,5        2,72807
           2488       -14,6667        2,72748
           2489       -14,8333        2,72689
           2490            -15        2,72584
           2491       -15,1667        2,72613
           2492       -15,3333        2,72588
           2493          -15,5        2,72553
           2494       -15,6667        2,72509
           2495       -15,8333         2,7245
           2496            -16        2,72394
           2497       -16,1667         2,7233
           2498       -16,3333        2,72267
           2499          -16,5        2,72186
           2500       -16,6667        2,72117
           2501       -16,8333        2,72056
           2502            -17        2,71956
           2503       -17,1667        2,71916
           2504       -17,3333        2,71867
           2505          -17,5        2,72039
           2506       -17,6667         2,7197
           2507       -17,8333        2,71818
           2508            -18        2,71624
           2509       -18,1667        2,71484
           2510       -18,3333        2,71356
           2511          -18,5        2,71225
           2512       -18,6667        2,71135
           2513       -18,8333        2,71025
           2514            -19        2,70917
           2515       -19,1667        2,70816
           2516       -19,3333        2,70741
           2517          -19,5        2,70673
           2518       -19,6667        2,70606
           2519       -19,8333        2,70544
           2520            -20        2,70522
           2521       -20,1667        2,70482
           2522       -20,3333        2,70443
           2523          -20,5        2,70402
           2524       -20,6667        2,70383
           2525       -20,8333        2,70356
           2526            -21        2,70317
           2527       -21,1667        2,70273
           2528       -21,3333        2,70219
           2529          -21,5        2,70173
           2530       -21,6667        2,70134
           2531       -21,8333        2,70091
           2532            -22        2,70054
           2533       -22,1667        2,70013
           2534       -22,3333        2,70005
           2535          -22,5         2,7004
           2536       -22,6667        2,69883
           2537       -22,8333        2,69735
           2538            -23        2,69633
           2539       -23,1667        2,69542
           2540       -23,3333        2,69411
           2541          -23,5        2,69301
           2542       -23,6667        2,69199
           2543       -23,8333        2,69102
           2544            -24        2,68996
           2545       -24,1667        2,68895
           2546       -24,3333        2,68793
           2547          -24,5         2,6869
           2548       -24,6667        2,68635
           2549       -24,8333        2,68513
           2550            -25        2,68499
           2551       -25,1667         2,6872
           2552       -25,3333        2,68556
           2553          -25,5        2,68493
           2554       -25,6667        2,68457
           2555       -25,8333        2,68427
           2556            -26        2,68402
           2557       -26,1667        2,68379
           2558       -26,3333        2,68355
           2559          -26,5         2,6834
           2560       -26,6667        2,68299
           2561       -26,8333        2,68261
           2562            -27        2,68269
           2563       -27,1667         2,6836
           2564       -27,3333        2,68195
           2565          -27,5        2,68135
           2566       -27,6667        2,68105
           2567       -27,8333        2,68045
           2568            -28        2,67895
           2569       -28,1667        2,67789
           2570       -28,3333        2,67687
           2571          -28,5        2,67583
           2572       -28,6667        2,67486
           2573       -28,8333         2,6739
           2574            -29        2,67298
           2575       -29,1667        2,67221
           2576       -29,3333         2,6715
           2577          -29,5        2,67104
           2578       -29,6667        2,67059
           2579       -29,8333        2,67018
           2580            -30         2,6696
           2581       -30,1667        2,66943
           2582       -30,3333        2,66907
           2583          -30,5        2,66865
           2584       -30,6667        2,66821
           2585       -30,8333        2,66791
           2586            -31        2,66766
           2587       -31,1667        2,66743
           2588       -31,3333        2,66721
           2589          -31,5        2,66688
           2590       -31,6667        2,66647
           2591       -31,8333        2,66613
           2592            -32        2,66586
           2593       -32,1667        2,66532
           2594       -32,3333        2,66506
           2595          -32,5        2,66484
           2596       -32,6667        2,66456
           2597       -32,8333        2,66429
           2598            -33        2,66383
           2599       -33,1667        2,66331
           2600       -33,3333         2,6627
           2601          -33,5        2,66165
           2602       -33,6667        2,66076
           2603       -33,8333        2,65977
           2604            -34        2,65869
           2605       -34,1667        2,65768
           2606       -34,3333        2,65678
           2607          -34,5        2,65588
           2608       -34,6667         2,6546
           2609       -34,8333        2,65455
           2610            -35        2,65414
           2611       -35,1667        2,65405
           2612       -35,3333        2,65373
           2613          -35,5        2,65217
           2614       -35,6667        2,65115
           2615       -35,8333        2,65115
           2616            -36        2,65103
           2617       -36,1667        2,65091
           2618       -36,3333        2,65082
           2619          -36,5        2,65074
           2620       -36,6667        2,65059
           2621       -36,8333        2,65037
           2622            -37        2,65015
           2623       -37,1667        2,64999
           2624       -37,3333        2,64985
           2625          -37,5        2,64993
           2626       -37,6667        2,64901
           2627       -37,8333        2,64639
           2628            -38        2,64574
           2629       -38,1667        2,64541
           2630       -38,3333        2,64524
           2631          -38,5        2,64483
           2632       -38,6667        2,64444
           2633       -38,8333        2,64408
           2634            -39        2,64347
           2635       -39,1667        2,64252
           2636       -39,3333        2,64163
           2637          -39,5         2,6407
           2638       -39,6667        2,63964
           2639       -39,8333        2,63841
           2640            -40        2,63787


Results:
  Crystallinity	54,19 %
  Integral	946,84 mJ
    normalized	44,43 Jg^-1
  Onset	318,06 �C
  Peak	314,29 �C
  Endset	307,51 �C
  Heating Rate	-10,00 �Cmin^-1

  Crystallinity	10,23 %
  Integral	178,79 mJ
    normalized	8,39 Jg^-1
  Onset	19,30 �C
  Peak	14,80 �C
  Endset	9,62 �C
  Heating Rate	-10,00 �Cmin^-1

Sample:
  PTFE_20%C_2x26k6y_400_-40_1, 21,3100 mg


Curve Name:
  PTFE_20%C_2x26k6y_-40_400_1, 12.02.2016 11:15:48
  Performed 12.02.2016 11:15:47
Curve Values:
          Index             Tr          Value
                          [�C]           [mW]
              0            -40      -0,315154
              1       -39,8333      -0,326375
              2       -39,6667      -0,396325
              3          -39,5      -0,534149
              4       -39,3333      -0,795423
              5       -39,1667       -1,03804
              6            -39       -1,23158
              7       -38,8333       -1,39338
              8       -38,6667       -1,53555
              9          -38,5       -1,68043
             10       -38,3333       -1,83125
             11       -38,1667        -1,9815
             12            -38       -2,12735
             13       -37,8333       -2,25385
             14       -37,6667       -2,36489
             15          -37,5       -2,46095
             16       -37,3333       -2,54773
             17       -37,1667       -2,61295
             18            -37       -2,66959
             19       -36,8333       -2,71761
             20       -36,6667       -2,76024
             21          -36,5       -2,78986
             22       -36,3333       -2,81448
             23       -36,1667       -2,83445
             24            -36       -2,85144
             25       -35,8333       -2,86304
             26       -35,6667       -2,87314
             27          -35,5       -2,87956
             28       -35,3333       -2,88492
             29       -35,1667       -2,88754
             30            -35       -2,88935
             31       -34,8333       -2,89049
             32       -34,6667       -2,89105
             33          -34,5       -2,89014
             34       -34,3333       -2,88962
             35       -34,1667       -2,88898
             36            -34         -2,888
             37       -33,8333       -2,88534
             38       -33,6667       -2,88303
             39          -33,5       -2,88012
             40       -33,3333       -2,87721
             41       -33,1667       -2,87423
             42            -33       -2,87144
             43       -32,8333       -2,86878
             44       -32,6667       -2,86623
             45          -32,5       -2,86391
             46       -32,3333       -2,86145
             47       -32,1667         -2,859
             48            -32       -2,85651
             49       -31,8333       -2,85413
             50       -31,6667        -2,8517
             51          -31,5       -2,84923
             52       -31,3333       -2,84688
             53       -31,1667       -2,84465
             54            -31       -2,84234
             55       -30,8333       -2,83996
             56       -30,6667       -2,83765
             57          -30,5       -2,83555
             58       -30,3333       -2,83332
             59       -30,1667       -2,83105
             60            -30       -2,82871
             61       -29,8333       -2,82744
             62       -29,6667       -2,82564
             63          -29,5       -2,82379
             64       -29,3333       -2,82197
             65       -29,1667       -2,82003
             66            -29       -2,81826
             67       -28,8333       -2,81661
             68       -28,6667        -2,8151
             69          -28,5       -2,81363
             70       -28,3333         -2,812
             71       -28,1667       -2,81036
             72            -28       -2,80882
             73       -27,8333       -2,80733
             74       -27,6667       -2,80594
             75          -27,5       -2,80455
             76       -27,3333        -2,8032
             77       -27,1667       -2,80201
             78            -27       -2,80074
             79       -26,8333       -2,79945
             80       -26,6667       -2,79802
             81          -26,5        -2,7968
             82       -26,3333       -2,79571
             83       -26,1667       -2,79468
             84            -26       -2,79358
             85       -25,8333       -2,79258
             86       -25,6667       -2,79187
             87          -25,5       -2,79076
             88       -25,3333       -2,78876
             89       -25,1667       -2,78729
             90            -25       -2,78603
             91       -24,8333       -2,78484
             92       -24,6667       -2,78365
             93          -24,5       -2,78307
             94       -24,3333       -2,78223
             95       -24,1667       -2,78139
             96            -24       -2,78056
             97       -23,8333       -2,77982
             98       -23,6667       -2,77915
             99          -23,5        -2,7785
            100       -23,3333       -2,77785
            101       -23,1667       -2,77727
            102            -23       -2,77654
            103       -22,8333       -2,77584
            104       -22,6667       -2,77519
            105          -22,5       -2,77466
            106       -22,3333       -2,77416
            107       -22,1667       -2,77365
            108            -22       -2,77314
            109       -21,8333       -2,77265
            110       -21,6667       -2,77216
            111          -21,5       -2,77173
            112       -21,3333       -2,77132
            113       -21,1667       -2,77066
            114            -21        -2,7701
            115       -20,8333       -2,76958
            116       -20,6667       -2,76909
            117          -20,5       -2,76859
            118       -20,3333       -2,76811
            119       -20,1667       -2,76753
            120            -20       -2,76696
            121       -19,8333       -2,76648
            122       -19,6667       -2,76608
            123          -19,5       -2,76567
            124       -19,3333       -2,76515
            125       -19,1667       -2,76506
            126            -19       -2,76484
            127       -18,8333       -2,76454
            128       -18,6667        -2,7642
            129          -18,5        -2,7642
            130       -18,3333       -2,76402
            131       -18,1667       -2,76383
            132            -18       -2,76372
            133       -17,8333       -2,76352
            134       -17,6667       -2,76334
            135          -17,5       -2,76334
            136       -17,3333       -2,76334
            137       -17,1667       -2,76329
            138            -17       -2,76323
            139       -16,8333       -2,76323
            140       -16,6667       -2,76322
            141          -16,5       -2,76298
            142       -16,3333       -2,76282
            143       -16,1667       -2,76275
            144            -16       -2,76272
            145       -15,8333       -2,76279
            146       -15,6667       -2,76283
            147          -15,5       -2,76298
            148       -15,3333       -2,76317
            149       -15,1667       -2,76339
            150            -15       -2,76352
            151       -14,8333       -2,76366
            152       -14,6667       -2,76383
            153          -14,5        -2,7639
            154       -14,3333       -2,76371
            155       -14,1667       -2,76368
            156            -14       -2,76372
            157       -13,8333       -2,76391
            158       -13,6667       -2,76405
            159          -13,5       -2,76421
            160       -13,3333       -2,76433
            161       -13,1667       -2,76443
            162            -13       -2,76465
            163       -12,8333       -2,76485
            164       -12,6667       -2,76513
            165          -12,5       -2,76536
            166       -12,3333       -2,76568
            167       -12,1667       -2,76594
            168            -12       -2,76621
            169       -11,8333       -2,76653
            170       -11,6667       -2,76684
            171          -11,5       -2,76715
            172       -11,3333        -2,7675
            173       -11,1667       -2,76786
            174            -11       -2,76801
            175       -10,8333       -2,76826
            176       -10,6667       -2,76861
            177          -10,5         -2,769
            178       -10,3333         -2,769
            179       -10,1667       -2,76915
            180            -10       -2,76938
            181       -9,83333       -2,76984
            182       -9,66667       -2,76976
            183           -9,5       -2,76993
            184       -9,33333       -2,77021
            185       -9,16667       -2,77051
            186             -9       -2,77102
            187       -8,83333        -2,7715
            188       -8,66667       -2,77207
            189           -8,5       -2,77276
            190       -8,33333       -2,77349
            191       -8,16667       -2,77399
            192             -8       -2,77449
            193       -7,83333       -2,77503
            194       -7,66667       -2,77556
            195           -7,5       -2,77617
            196       -7,33333       -2,77684
            197       -7,16667       -2,77752
            198             -7       -2,77822
            199       -6,83333       -2,77879
            200       -6,66667       -2,77939
            201           -6,5       -2,77995
            202       -6,33333       -2,78039
            203       -6,16667       -2,78098
            204             -6       -2,78165
            205       -5,83333       -2,78238
            206       -5,66667       -2,78318
            207           -5,5       -2,78396
            208       -5,33333       -2,78481
            209       -5,16667       -2,78571
            210             -5        -2,7866
            211       -4,83333       -2,78743
            212       -4,66667       -2,78821
            213           -4,5       -2,78893
            214       -4,33333       -2,78961
            215       -4,16667       -2,79042
            216             -4       -2,79124
            217       -3,83333       -2,79202
            218       -3,66667       -2,79275
            219           -3,5       -2,79371
            220       -3,33333       -2,79457
            221       -3,16667       -2,79544
            222             -3       -2,79646
            223       -2,83333       -2,79749
            224       -2,66667       -2,79851
            225           -2,5       -2,79958
            226       -2,33333       -2,80065
            227       -2,16667       -2,80185
            228             -2       -2,80301
            229       -1,83333       -2,80422
            230       -1,66667       -2,80547
            231           -1,5       -2,80685
            232       -1,33333       -2,80825
            233       -1,16667       -2,80965
            234             -1       -2,81102
            235      -0,833333       -2,81267
            236      -0,666667        -2,8143
            237           -0,5        -2,8159
            238      -0,333333       -2,81745
            239      -0,166667       -2,81883
            240              0       -2,82018
            241       0,166667       -2,82156
            242       0,333333       -2,82295
            243            0,5       -2,82406
            244       0,666667       -2,82537
            245       0,833333        -2,8266
            246              1       -2,82779
            247        1,16667       -2,82939
            248        1,33333       -2,83086
            249            1,5       -2,83231
            250        1,66667       -2,83374
            251        1,83333       -2,83538
            252              2       -2,83702
            253        2,16667       -2,83866
            254        2,33333        -2,8403
            255            2,5       -2,84188
            256        2,66667       -2,84338
            257        2,83333       -2,84494
            258              3       -2,84656
            259        3,16667       -2,84813
            260        3,33333       -2,84974
            261            3,5       -2,85144
            262        3,66667       -2,85323
            263        3,83333        -2,8552
            264              4       -2,85709
            265        4,16667       -2,85909
            266        4,33333       -2,86117
            267            4,5       -2,86328
            268        4,66667       -2,86538
            269        4,83333       -2,86751
            270              5       -2,86966
            271        5,16667       -2,87185
            272        5,33333       -2,87405
            273            5,5       -2,87626
            274        5,66667       -2,87847
            275        5,83333       -2,88082
            276              6       -2,88326
            277        6,16667       -2,88577
            278        6,33333        -2,8883
            279            6,5       -2,89099
            280        6,66667       -2,89365
            281        6,83333       -2,89631
            282              7         -2,899
            283        7,16667       -2,90175
            284        7,33333       -2,90448
            285            7,5       -2,90737
            286        7,66667       -2,91032
            287        7,83333       -2,91324
            288              8       -2,91624
            289        8,16667       -2,91933
            290        8,33333        -2,9225
            291            8,5       -2,92573
            292        8,66667       -2,92915
            293        8,83333       -2,93248
            294              9       -2,93582
            295        9,16667       -2,93922
            296        9,33333       -2,94305
            297            9,5       -2,94675
            298        9,66667       -2,95038
            299        9,83333       -2,95397
            300             10       -2,95887
            301        10,1667       -2,96312
            302        10,3333       -2,96734
            303           10,5       -2,97162
            304        10,6667       -2,97609
            305        10,8333        -2,9806
            306             11        -2,9852
            307        11,1667       -2,98986
            308        11,3333       -2,99511
            309           11,5       -3,00025
            310        11,6667       -3,00527
            311        11,8333       -3,01025
            312             12       -3,01642
            313        12,1667       -3,02226
            314        12,3333       -3,02818
            315           12,5       -3,03421
            316        12,6667       -3,04075
            317        12,8333       -3,04721
            318             13       -3,05373
            319        13,1667       -3,06057
            320        13,3333       -3,06851
            321           13,5       -3,07615
            322        13,6667       -3,08396
            323        13,8333       -3,09187
            324             14       -3,10045
            325        14,1667       -3,10886
            326        14,3333       -3,11735
            327           14,5       -3,12621
            328        14,6667       -3,13573
            329        14,8333       -3,14521
            330             15       -3,15526
            331        15,1667       -3,16553
            332        15,3333       -3,17812
            333           15,5       -3,19077
            334        15,6667       -3,20404
            335        15,8333       -3,21782
            336             16       -3,23279
            337        16,1667       -3,24819
            338        16,3333       -3,26423
            339           16,5       -3,28055
            340        16,6667        -3,2993
            341        16,8333       -3,31882
            342             17       -3,33955
            343        17,1667       -3,36104
            344        17,3333       -3,38481
            345           17,5       -3,41024
            346        17,6667       -3,43881
            347        17,8333       -3,46844
            348             18       -3,50106
            349        18,1667       -3,53534
            350        18,3333       -3,57193
            351           18,5       -3,61017
            352        18,6667       -3,65254
            353        18,8333       -3,69848
            354             19       -3,74762
            355        19,1667       -3,80138
            356        19,3333       -3,85669
            357           19,5       -3,91552
            358        19,6667       -3,97708
            359        19,8333       -4,04362
            360             20       -4,11177
            361        20,1667       -4,18587
            362        20,3333       -4,26138
            363           20,5        -4,3404
            364        20,6667       -4,42072
            365        20,8333       -4,50155
            366             21       -4,58208
            367        21,1667       -4,66234
            368        21,3333       -4,74195
            369           21,5       -4,81254
            370        21,6667       -4,87839
            371        21,8333       -4,93667
            372             22       -4,98844
            373        22,1667       -5,01869
            374        22,3333        -5,0352
            375           22,5       -5,03385
            376        22,6667       -5,01977
            377        22,8333       -4,97328
            378             23       -4,90834
            379        23,1667       -4,82474
            380        23,3333       -4,72843
            381           23,5       -4,60907
            382        23,6667       -4,48284
            383        23,8333       -4,35436
            384             24       -4,22505
            385        24,1667       -4,10192
            386        24,3333       -3,98499
            387           24,5       -3,87775
            388        24,6667       -3,77688
            389        24,8333       -3,69156
            390             25       -3,61421
            391        25,1667        -3,5459
            392        25,3333       -3,48326
            393           25,5       -3,43495
            394        25,6667       -3,39208
            395        25,8333       -3,35536
            396             26       -3,32259
            397        26,1667       -3,29824
            398        26,3333       -3,27744
            399           26,5       -3,25969
            400        26,6667       -3,24542
            401        26,8333        -3,2348
            402             27       -3,22589
            403        27,1667         -3,219
            404        27,3333       -3,21355
            405           27,5       -3,21056
            406        27,6667       -3,20857
            407        27,8333       -3,20818
            408             28       -3,20918
            409        28,1667       -3,21138
            410        28,3333       -3,21393
            411           28,5       -3,21781
            412        28,6667       -3,22208
            413        28,8333       -3,22699
            414             29       -3,23192
            415        29,1667       -3,23749
            416        29,3333       -3,24316
            417           29,5       -3,24933
            418        29,6667       -3,25522
            419        29,8333       -3,26104
            420             30       -3,26678
            421        30,1667       -3,27237
            422        30,3333       -3,27805
            423           30,5       -3,28356
            424        30,6667       -3,28812
            425        30,8333       -3,29134
            426             31       -3,29357
            427        31,1667       -3,29469
            428        31,3333       -3,29425
            429           31,5       -3,29249
            430        31,6667       -3,28782
            431        31,8333       -3,28015
            432             32       -3,27056
            433        32,1667       -3,25985
            434        32,3333       -3,24223
            435           32,5       -3,22312
            436        32,6667       -3,20205
            437        32,8333       -3,17956
            438             33       -3,15466
            439        33,1667       -3,13015
            440        33,3333       -3,10589
            441           33,5       -3,08183
            442        33,6667       -3,05878
            443        33,8333       -3,03713
            444             34       -3,01723
            445        34,1667       -2,99828
            446        34,3333       -2,98125
            447           34,5       -2,96688
            448        34,6667       -2,95345
            449        34,8333       -2,94073
            450             35       -2,93092
            451        35,1667       -2,92202
            452        35,3333       -2,91354
            453           35,5       -2,90547
            454        35,6667       -2,89873
            455        35,8333       -2,89231
            456             36       -2,88662
            457        36,1667        -2,8814
            458        36,3333       -2,87759
            459           36,5       -2,87455
            460        36,6667       -2,87142
            461        36,8333       -2,86854
            462             37       -2,86586
            463        37,1667       -2,86325
            464        37,3333       -2,86075
            465           37,5       -2,85835
            466        37,6667       -2,85646
            467        37,8333       -2,85453
            468             38       -2,85297
            469        38,1667       -2,85134
            470        38,3333       -2,85012
            471           38,5       -2,84881
            472        38,6667       -2,84757
            473        38,8333       -2,84637
            474             39       -2,84547
            475        39,1667       -2,84461
            476        39,3333       -2,84378
            477           39,5       -2,84301
            478        39,6667       -2,84243
            479        39,8333       -2,84168
            480             40       -2,84096
            481        40,1667       -2,84021
            482        40,3333       -2,83936
            483           40,5       -2,83869
            484        40,6667        -2,8381
            485        40,8333       -2,83749
            486             41       -2,83709
            487        41,1667       -2,83669
            488        41,3333       -2,83632
            489           41,5       -2,83597
            490        41,6667       -2,83572
            491        41,8333       -2,83549
            492             42       -2,83528
            493        42,1667       -2,83517
            494        42,3333       -2,83511
            495           42,5       -2,83506
            496        42,6667       -2,83492
            497        42,8333       -2,83477
            498             43       -2,83456
            499        43,1667       -2,83423
            500        43,3333         -2,834
            501           43,5       -2,83375
            502        43,6667       -2,83355
            503        43,8333       -2,83334
            504             44       -2,83317
            505        44,1667       -2,83303
            506        44,3333       -2,83296
            507           44,5       -2,83299
            508        44,6667       -2,83298
            509        44,8333       -2,83296
            510             45       -2,83296
            511        45,1667       -2,83309
            512        45,3333       -2,83313
            513           45,5       -2,83317
            514        45,6667       -2,83318
            515        45,8333       -2,83317
            516             46       -2,83317
            517        46,1667       -2,83308
            518        46,3333       -2,83305
            519           46,5       -2,83304
            520        46,6667       -2,83305
            521        46,8333       -2,83301
            522             47       -2,83295
            523        47,1667       -2,83315
            524        47,3333       -2,83319
            525           47,5       -2,83326
            526        47,6667       -2,83341
            527        47,8333       -2,83363
            528             48       -2,83376
            529        48,1667       -2,83387
            530        48,3333       -2,83402
            531           48,5       -2,83409
            532        48,6667       -2,83415
            533        48,8333       -2,83423
            534             49       -2,83431
            535        49,1667       -2,83417
            536        49,3333       -2,83412
            537           49,5       -2,83404
            538        49,6667       -2,83391
            539        49,8333       -2,83035
            540             50       -2,82421
            541        50,1667       -2,82282
            542        50,3333       -2,82305
            543           50,5       -2,82434
            544        50,6667       -2,82513
            545        50,8333       -2,82569
            546             51        -2,8263
            547        51,1667       -2,82686
            548        51,3333       -2,82743
            549           51,5       -2,82792
            550        51,6667        -2,8283
            551        51,8333       -2,82863
            552             52       -2,82907
            553        52,1667       -2,82947
            554        52,3333       -2,82985
            555           52,5       -2,83024
            556        52,6667       -2,83061
            557        52,8333       -2,83092
            558             53        -2,8312
            559        53,1667       -2,83129
            560        53,3333       -2,83148
            561           53,5       -2,83171
            562        53,6667       -2,83194
            563        53,8333       -2,83206
            564             54        -2,8322
            565        54,1667       -2,83234
            566        54,3333       -2,83247
            567           54,5       -2,83247
            568        54,6667       -2,83255
            569        54,8333       -2,83261
            570             55       -2,83264
            571        55,1667        -2,8326
            572        55,3333       -2,83261
            573           55,5       -2,83259
            574        55,6667       -2,83264
            575        55,8333       -2,83268
            576             56       -2,83269
            577        56,1667       -2,83274
            578        56,3333       -2,83281
            579           56,5       -2,83293
            580        56,6667       -2,83303
            581        56,8333       -2,83317
            582             57       -2,83331
            583        57,1667       -2,83344
            584        57,3333       -2,83354
            585           57,5       -2,83359
            586        57,6667       -2,83358
            587        57,8333       -2,83332
            588             58       -2,83316
            589        58,1667       -2,83309
            590        58,3333       -2,83301
            591           58,5        -2,8328
            592        58,6667       -2,83263
            593        58,8333       -2,83243
            594             59       -2,83225
            595        59,1667       -2,83212
            596        59,3333       -2,83197
            597           59,5       -2,83184
            598        59,6667       -2,83175
            599        59,8333       -2,83156
            600             60       -2,83141
            601        60,1667       -2,83129
            602        60,3333       -2,83117
            603           60,5       -2,83095
            604        60,6667       -2,83073
            605        60,8333       -2,83045
            606             61       -2,83015
            607        61,1667       -2,82987
            608        61,3333        -2,8297
            609           61,5        -2,8295
            610        61,6667       -2,82928
            611        61,8333       -2,82904
            612             62       -2,82872
            613        62,1667       -2,82844
            614        62,3333       -2,82816
            615           62,5       -2,82772
            616        62,6667       -2,82741
            617        62,8333       -2,82711
            618             63        -2,8268
            619        63,1667       -2,82677
            620        63,3333       -2,82671
            621           63,5       -2,82661
            622        63,6667       -2,82648
            623        63,8333       -2,82644
            624             64       -2,82638
            625        64,1667       -2,82633
            626        64,3333       -2,82625
            627           64,5       -2,82599
            628        64,6667       -2,82584
            629        64,8333       -2,82573
            630             65       -2,82561
            631        65,1667       -2,82543
            632        65,3333       -2,82528
            633           65,5       -2,82513
            634        65,6667       -2,82501
            635        65,8333       -2,82495
            636             66       -2,82482
            637        66,1667       -2,82473
            638        66,3333       -2,82468
            639           66,5       -2,82459
            640        66,6667       -2,82461
            641        66,8333       -2,82461
            642             67       -2,82453
            643        67,1667        -2,8244
            644        67,3333       -2,82426
            645           67,5       -2,82408
            646        67,6667       -2,82395
            647        67,8333       -2,82384
            648             68       -2,82366
            649        68,1667       -2,82355
            650        68,3333       -2,82342
            651           68,5       -2,82333
            652        68,6667        -2,8233
            653        68,8333       -2,82323
            654             69       -2,82318
            655        69,1667       -2,82307
            656        69,3333       -2,82306
            657           69,5       -2,82306
            658        69,6667       -2,82308
            659        69,8333       -2,82311
            660             70       -2,82323
            661        70,1667       -2,82327
            662        70,3333       -2,82324
            663           70,5       -2,82324
            664        70,6667       -2,82321
            665        70,8333        -2,8232
            666             71       -2,82321
            667        71,1667       -2,82319
            668        71,3333       -2,82319
            669           71,5       -2,82318
            670        71,6667       -2,82314
            671        71,8333       -2,82308
            672             72       -2,82294
            673        72,1667       -2,82278
            674        72,3333       -2,82265
            675           72,5       -2,82259
            676        72,6667        -2,8225
            677        72,8333       -2,82247
            678             73       -2,82247
            679        73,1667       -2,82248
            680        73,3333       -2,82254
            681           73,5       -2,82253
            682        73,6667       -2,82251
            683        73,8333       -2,82254
            684             74       -2,82251
            685        74,1667       -2,82249
            686        74,3333        -2,8225
            687           74,5       -2,82255
            688        74,6667       -2,82262
            689        74,8333       -2,82261
            690             75       -2,82253
            691        75,1667       -2,82245
            692        75,3333       -2,82223
            693           75,5       -2,82209
            694        75,6667         -2,822
            695        75,8333       -2,82188
            696             76       -2,82172
            697        76,1667       -2,82168
            698        76,3333        -2,8217
            699           76,5       -2,82175
            700        76,6667       -2,82179
            701        76,8333       -2,82204
            702             77       -2,82217
            703        77,1667       -2,82223
            704        77,3333       -2,82232
            705           77,5       -2,82242
            706        77,6667        -2,8225
            707        77,8333       -2,82261
            708             78       -2,82271
            709        78,1667        -2,8228
            710        78,3333        -2,8229
            711           78,5       -2,82305
            712        78,6667       -2,82323
            713        78,8333       -2,82337
            714             79       -2,82341
            715        79,1667       -2,82336
            716        79,3333       -2,82326
            717           79,5       -2,82311
            718        79,6667       -2,82309
            719        79,8333       -2,82307
            720             80       -2,82303
            721        80,1667        -2,8231
            722        80,3333       -2,82314
            723           80,5       -2,82313
            724        80,6667       -2,82308
            725        80,8333       -2,82317
            726             81       -2,82327
            727        81,1667       -2,82334
            728        81,3333       -2,82339
            729           81,5       -2,82344
            730        81,6667       -2,82345
            731        81,8333       -2,82346
            732             82       -2,82348
            733        82,1667       -2,82324
            734        82,3333       -2,82308
            735           82,5       -2,82296
            736        82,6667       -2,82284
            737        82,8333       -2,82267
            738             83       -2,82258
            739        83,1667       -2,82256
            740        83,3333       -2,82254
            741           83,5       -2,82264
            742        83,6667       -2,82265
            743        83,8333       -2,82261
            744             84       -2,82258
            745        84,1667       -2,82257
            746        84,3333        -2,8226
            747           84,5       -2,82263
            748        84,6667       -2,82262
            749        84,8333       -2,82276
            750             85       -2,82285
            751        85,1667       -2,82287
            752        85,3333       -2,82284
            753           85,5        -2,8228
            754        85,6667       -2,82271
            755        85,8333       -2,82267
            756             86       -2,82267
            757        86,1667       -2,82272
            758        86,3333       -2,82278
            759           86,5       -2,82283
            760        86,6667       -2,82291
            761        86,8333        -2,8231
            762             87       -2,82321
            763        87,1667        -2,8233
            764        87,3333       -2,82342
            765           87,5       -2,82351
            766        87,6667       -2,82359
            767        87,8333       -2,82365
            768             88       -2,82371
            769        88,1667       -2,82378
            770        88,3333       -2,82383
            771           88,5       -2,82399
            772        88,6667       -2,82415
            773        88,8333       -2,82433
            774             89       -2,82446
            775        89,1667        -2,8245
            776        89,3333       -2,82446
            777           89,5        -2,8244
            778        89,6667       -2,82424
            779        89,8333       -2,82417
            780             90       -2,82409
            781        90,1667       -2,82405
            782        90,3333       -2,82411
            783           90,5       -2,82407
            784        90,6667       -2,82405
            785        90,8333       -2,82406
            786             91        -2,8242
            787        91,1667       -2,82434
            788        91,3333       -2,82447
            789           91,5       -2,82461
            790        91,6667       -2,82487
            791        91,8333       -2,82504
            792             92        -2,8252
            793        92,1667       -2,82536
            794        92,3333       -2,82536
            795           92,5       -2,82539
            796        92,6667       -2,82546
            797        92,8333       -2,82551
            798             93       -2,82544
            799        93,1667       -2,82548
            800        93,3333        -2,8255
            801           93,5       -2,82548
            802        93,6667       -2,82552
            803        93,8333       -2,82555
            804             94        -2,8256
            805        94,1667       -2,82566
            806        94,3333       -2,82583
            807           94,5       -2,82601
            808        94,6667       -2,82615
            809        94,8333       -2,82626
            810             95       -2,82647
            811        95,1667        -2,8266
            812        95,3333       -2,82668
            813           95,5       -2,82674
            814        95,6667        -2,8268
            815        95,8333       -2,82687
            816             96       -2,82691
            817        96,1667       -2,82697
            818        96,3333       -2,82709
            819           96,5       -2,82721
            820        96,6667       -2,82731
            821        96,8333       -2,82741
            822             97       -2,82757
            823        97,1667       -2,82774
            824        97,3333       -2,82788
            825           97,5         -2,828
            826        97,6667        -2,8281
            827        97,8333       -2,82817
            828             98       -2,82821
            829        98,1667       -2,82826
            830        98,3333       -2,82838
            831           98,5       -2,82864
            832        98,6667       -2,82891
            833        98,8333        -2,8291
            834             99        -2,8295
            835        99,1667       -2,82977
            836        99,3333       -2,82999
            837           99,5       -2,83022
            838        99,6667       -2,83046
            839        99,8333       -2,83063
            840            100       -2,83083
            841        100,167       -2,83106
            842        100,333       -2,83125
            843          100,5       -2,83143
            844        100,667       -2,83157
            845        100,833        -2,8317
            846            101       -2,83183
            847        101,167       -2,83193
            848        101,333       -2,83209
            849          101,5       -2,83232
            850        101,667       -2,83256
            851        101,833       -2,83292
            852            102        -2,8332
            853        102,167       -2,83341
            854        102,333       -2,83359
            855          102,5       -2,83373
            856        102,667       -2,83389
            857        102,833         -2,834
            858            103       -2,83408
            859        103,167       -2,83414
            860        103,333       -2,83426
            861          103,5       -2,83437
            862        103,667        -2,8345
            863        103,833       -2,83472
            864            104        -2,8349
            865        104,167       -2,83504
            866        104,333        -2,8352
            867          104,5       -2,83545
            868        104,667       -2,83566
            869        104,833       -2,83586
            870            105       -2,83602
            871        105,167       -2,83618
            872        105,333       -2,83628
            873          105,5        -2,8364
            874        105,667       -2,83654
            875        105,833       -2,83665
            876            106       -2,83683
            877        106,167       -2,83707
            878        106,333       -2,83733
            879          106,5       -2,83763
            880        106,667       -2,83786
            881        106,833       -2,83801
            882            107       -2,83817
            883        107,167       -2,83826
            884        107,333       -2,83833
            885          107,5       -2,83841
            886        107,667       -2,83851
            887        107,833       -2,83863
            888            108       -2,83874
            889        108,167       -2,83889
            890        108,333        -2,8391
            891          108,5       -2,83933
            892        108,667       -2,83949
            893        108,833       -2,83965
            894            109       -2,83979
            895        109,167       -2,83997
            896        109,333       -2,84016
            897          109,5       -2,84035
            898        109,667       -2,84054
            899        109,833       -2,84081
            900            110       -2,84109
            901        110,167       -2,84135
            902        110,333       -2,84158
            903          110,5       -2,84177
            904        110,667       -2,84195
            905        110,833       -2,84218
            906            111        -2,8424
            907        111,167       -2,84262
            908        111,333       -2,84278
            909          111,5       -2,84299
            910        111,667       -2,84317
            911        111,833       -2,84331
            912            112       -2,84353
            913        112,167       -2,84374
            914        112,333       -2,84389
            915          112,5       -2,84404
            916        112,667       -2,84427
            917        112,833       -2,84437
            918            113       -2,84441
            919        113,167       -2,84445
            920        113,333       -2,84444
            921          113,5       -2,84449
            922        113,667       -2,84459
            923        113,833       -2,84472
            924            114        -2,8449
            925        114,167       -2,84506
            926        114,333       -2,84518
            927          114,5       -2,84522
            928        114,667       -2,84532
            929        114,833       -2,84545
            930            115       -2,84559
            931        115,167       -2,84573
            932        115,333       -2,84594
            933          115,5       -2,84618
            934        115,667       -2,84643
            935        115,833       -2,84666
            936            116       -2,84698
            937        116,167       -2,84726
            938        116,333       -2,84746
            939          116,5       -2,84759
            940        116,667        -2,8477
            941        116,833       -2,84787
            942            117       -2,84804
            943        117,167       -2,84823
            944        117,333       -2,84844
            945          117,5       -2,84865
            946        117,667       -2,84887
            947        117,833        -2,8491
            948            118        -2,8494
            949        118,167       -2,84967
            950        118,333       -2,84994
            951          118,5       -2,85022
            952        118,667       -2,85045
            953        118,833       -2,85073
            954            119       -2,85097
            955        119,167       -2,85117
            956        119,333       -2,85138
            957          119,5       -2,85162
            958        119,667       -2,85187
            959        119,833       -2,85217
            960            120       -2,85256
            961        120,167       -2,85289
            962        120,333       -2,85322
            963          120,5       -2,85357
            964        120,667       -2,85394
            965        120,833       -2,85427
            966            121       -2,85455
            967        121,167       -2,85483
            968        121,333       -2,85508
            969          121,5        -2,8553
            970        121,667       -2,85552
            971        121,833       -2,85574
            972            122       -2,85605
            973        122,167       -2,85642
            974        122,333       -2,85676
            975          122,5       -2,85704
            976        122,667       -2,85729
            977        122,833       -2,85763
            978            123       -2,85793
            979        123,167       -2,85822
            980        123,333       -2,85846
            981          123,5       -2,85856
            982        123,667       -2,85875
            983        123,833       -2,85898
            984            124       -2,85921
            985        124,167        -2,8595
            986        124,333       -2,85978
            987          124,5       -2,86003
            988        124,667       -2,86025
            989        124,833       -2,86071
            990            125       -2,86111
            991        125,167       -2,86148
            992        125,333       -2,86188
            993          125,5       -2,86226
            994        125,667        -2,8626
            995        125,833       -2,86288
            996            126       -2,86311
            997        126,167       -2,86331
            998        126,333       -2,86354
            999          126,5        -2,8638
           1000        126,667       -2,86409
           1001        126,833       -2,86449
           1002            127       -2,86486
           1003        127,167       -2,86526
           1004        127,333       -2,86572
           1005          127,5       -2,86617
           1006        127,667       -2,86659
           1007        127,833       -2,86703
           1008            128       -2,86748
           1009        128,167       -2,86786
           1010        128,333       -2,86824
           1011          128,5       -2,86868
           1012        128,667       -2,86917
           1013        128,833       -2,86962
           1014            129       -2,87007
           1015        129,167       -2,87052
           1016        129,333       -2,87103
           1017          129,5       -2,87149
           1018        129,667       -2,87199
           1019        129,833       -2,87254
           1020            130       -2,87313
           1021        130,167       -2,87376
           1022        130,333       -2,87447
           1023          130,5       -2,87513
           1024        130,667       -2,87576
           1025        130,833       -2,87638
           1026            131       -2,87699
           1027        131,167       -2,87758
           1028        131,333       -2,87814
           1029          131,5       -2,87868
           1030        131,667       -2,87914
           1031        131,833        -2,8796
           1032            132       -2,88005
           1033        132,167       -2,88051
           1034        132,333       -2,88098
           1035          132,5       -2,88146
           1036        132,667       -2,88194
           1037        132,833        -2,8824
           1038            133       -2,88294
           1039        133,167       -2,88348
           1040        133,333       -2,88402
           1041          133,5       -2,88461
           1042        133,667       -2,88523
           1043        133,833       -2,88582
           1044            134       -2,88642
           1045        134,167       -2,88705
           1046        134,333       -2,88766
           1047          134,5        -2,8882
           1048        134,667       -2,88869
           1049        134,833       -2,88912
           1050            135       -2,88948
           1051        135,167       -2,88991
           1052        135,333       -2,89035
           1053          135,5       -2,89081
           1054        135,667        -2,8913
           1055        135,833        -2,8918
           1056            136       -2,89227
           1057        136,167       -2,89274
           1058        136,333       -2,89326
           1059          136,5       -2,89379
           1060        136,667       -2,89428
           1061        136,833       -2,89477
           1062            137       -2,89523
           1063        137,167        -2,8957
           1064        137,333       -2,89616
           1065          137,5        -2,8966
           1066        137,667         -2,897
           1067        137,833       -2,89741
           1068            138       -2,89783
           1069        138,167       -2,89826
           1070        138,333       -2,89858
           1071          138,5       -2,89895
           1072        138,667       -2,89941
           1073        138,833       -2,89989
           1074            139       -2,90033
           1075        139,167       -2,90083
           1076        139,333        -2,9013
           1077          139,5       -2,90175
           1078        139,667       -2,90227
           1079        139,833       -2,90275
           1080            140       -2,90313
           1081        140,167       -2,90345
           1082        140,333       -2,90375
           1083          140,5       -2,90405
           1084        140,667       -2,90432
           1085        140,833       -2,90458
           1086            141       -2,90493
           1087        141,167       -2,90529
           1088        141,333       -2,90565
           1089          141,5       -2,90599
           1090        141,667       -2,90635
           1091        141,833       -2,90675
           1092            142       -2,90709
           1093        142,167        -2,9074
           1094        142,333       -2,90767
           1095          142,5       -2,90785
           1096        142,667       -2,90806
           1097        142,833       -2,90832
           1098            143       -2,90861
           1099        143,167       -2,90881
           1100        143,333       -2,90902
           1101          143,5       -2,90924
           1102        143,667       -2,90944
           1103        143,833        -2,9096
           1104            144       -2,90977
           1105        144,167       -2,90993
           1106        144,333       -2,91007
           1107          144,5       -2,91016
           1108        144,667       -2,91021
           1109        144,833       -2,91025
           1110            145       -2,91031
           1111        145,167       -2,91039
           1112        145,333       -2,91049
           1113          145,5       -2,91057
           1114        145,667       -2,91059
           1115        145,833       -2,91065
           1116            146       -2,91069
           1117        146,167       -2,91074
           1118        146,333       -2,91078
           1119          146,5       -2,91071
           1120        146,667       -2,91065
           1121        146,833       -2,91063
           1122            147       -2,91065
           1123        147,167       -2,91069
           1124        147,333       -2,91078
           1125          147,5       -2,91089
           1126        147,667       -2,91105
           1127        147,833       -2,91123
           1128            148       -2,91141
           1129        148,167       -2,91158
           1130        148,333       -2,91175
           1131          148,5       -2,91193
           1132        148,667       -2,91214
           1133        148,833       -2,91239
           1134            149       -2,91266
           1135        149,167       -2,91308
           1136        149,333       -2,91347
           1137          149,5       -2,91384
           1138        149,667       -2,91424
           1139        149,833       -2,91471
           1140            150       -2,91512
           1141        150,167       -2,91552
           1142        150,333       -2,91588
           1143          150,5       -2,91627
           1144        150,667       -2,91668
           1145        150,833       -2,91704
           1146            151       -2,91734
           1147        151,167       -2,91772
           1148        151,333       -2,91814
           1149          151,5       -2,91862
           1150        151,667       -2,91909
           1151        151,833       -2,91962
           1152            152       -2,92013
           1153        152,167       -2,92064
           1154        152,333       -2,92114
           1155          152,5       -2,92167
           1156        152,667       -2,92216
           1157        152,833       -2,92263
           1158            153       -2,92309
           1159        153,167       -2,92354
           1160        153,333         -2,924
           1161          153,5       -2,92447
           1162        153,667        -2,9249
           1163        153,833       -2,92526
           1164            154       -2,92562
           1165        154,167       -2,92602
           1166        154,333       -2,92649
           1167          154,5       -2,92696
           1168        154,667       -2,92741
           1169        154,833       -2,92792
           1170            155       -2,92853
           1171        155,167       -2,92917
           1172        155,333       -2,92979
           1173          155,5       -2,93035
           1174        155,667       -2,93092
           1175        155,833       -2,93153
           1176            156       -2,93206
           1177        156,167       -2,93267
           1178        156,333       -2,93331
           1179          156,5       -2,93394
           1180        156,667       -2,93452
           1181        156,833       -2,93501
           1182            157       -2,93552
           1183        157,167       -2,93604
           1184        157,333       -2,93634
           1185          157,5       -2,93675
           1186        157,667        -2,9372
           1187        157,833       -2,93769
           1188            158       -2,93825
           1189        158,167       -2,93871
           1190        158,333       -2,93921
           1191          158,5       -2,93972
           1192        158,667       -2,94019
           1193        158,833       -2,94062
           1194            159       -2,94104
           1195        159,167       -2,94145
           1196        159,333       -2,94175
           1197          159,5       -2,94214
           1198        159,667       -2,94251
           1199        159,833       -2,94285
           1200            160       -2,94322
           1201        160,167       -2,94359
           1202        160,333        -2,9439
           1203          160,5       -2,94419
           1204        160,667       -2,94451
           1205        160,833       -2,94487
           1206            161       -2,94526
           1207        161,167       -2,94566
           1208        161,333       -2,94618
           1209          161,5       -2,94666
           1210        161,667       -2,94713
           1211        161,833       -2,94764
           1212            162       -2,94822
           1213        162,167       -2,94873
           1214        162,333       -2,94921
           1215          162,5       -2,94966
           1216        162,667       -2,95011
           1217        162,833       -2,95059
           1218            163       -2,95103
           1219        163,167       -2,95149
           1220        163,333       -2,95194
           1221          163,5       -2,95239
           1222        163,667       -2,95286
           1223        163,833       -2,95335
           1224            164       -2,95387
           1225        164,167       -2,95437
           1226        164,333       -2,95485
           1227          164,5       -2,95533
           1228        164,667       -2,95578
           1229        164,833       -2,95633
           1230            165        -2,9569
           1231        165,167        -2,9575
           1232        165,333       -2,95809
           1233          165,5       -2,95877
           1234        165,667       -2,95947
           1235        165,833        -2,9602
           1236            166       -2,96089
           1237        166,167       -2,96148
           1238        166,333       -2,96216
           1239          166,5       -2,96287
           1240        166,667       -2,96358
           1241        166,833       -2,96426
           1242            167       -2,96501
           1243        167,167       -2,96577
           1244        167,333       -2,96653
           1245          167,5       -2,96745
           1246        167,667       -2,96832
           1247        167,833       -2,96917
           1248            168       -2,97001
           1249        168,167         -2,971
           1250        168,333       -2,97192
           1251          168,5        -2,9728
           1252        168,667       -2,97365
           1253        168,833       -2,97436
           1254            169       -2,97505
           1255        169,167        -2,9757
           1256        169,333       -2,97631
           1257          169,5        -2,9768
           1258        169,667       -2,97747
           1259        169,833       -2,97817
           1260            170       -2,97885
           1261        170,167       -2,97975
           1262        170,333       -2,98061
           1263          170,5       -2,98146
           1264        170,667        -2,9823
           1265        170,833       -2,98326
           1266            171       -2,98422
           1267        171,167       -2,98513
           1268        171,333       -2,98602
           1269          171,5       -2,98689
           1270        171,667       -2,98773
           1271        171,833       -2,98854
           1272            172       -2,98932
           1273        172,167       -2,98992
           1274        172,333       -2,99055
           1275          172,5       -2,99118
           1276        172,667       -2,99181
           1277        172,833       -2,99225
           1278            173       -2,99279
           1279        173,167       -2,99337
           1280        173,333       -2,99396
           1281          173,5       -2,99453
           1282        173,667       -2,99515
           1283        173,833       -2,99579
           1284            174        -2,9964
           1285        174,167       -2,99714
           1286        174,333       -2,99784
           1287          174,5       -2,99852
           1288        174,667       -2,99921
           1289        174,833       -2,99993
           1290            175       -3,00061
           1291        175,167       -3,00134
           1292        175,333        -3,0021
           1293          175,5       -3,00292
           1294        175,667       -3,00373
           1295        175,833       -3,00451
           1296            176       -3,00527
           1297        176,167       -3,00604
           1298        176,333       -3,00692
           1299          176,5       -3,00778
           1300        176,667       -3,00863
           1301        176,833       -3,00947
           1302            177       -3,01035
           1303        177,167       -3,01121
           1304        177,333       -3,01206
           1305          177,5       -3,01292
           1306        177,667       -3,01367
           1307        177,833       -3,01445
           1308            178       -3,01523
           1309        178,167         -3,016
           1310        178,333       -3,01667
           1311          178,5        -3,0174
           1312        178,667       -3,01818
           1313        178,833       -3,01898
           1314            179       -3,01967
           1315        179,167        -3,0204
           1316        179,333       -3,02115
           1317          179,5       -3,02187
           1318        179,667       -3,02262
           1319        179,833       -3,02335
           1320            180       -3,02407
           1321        180,167       -3,02476
           1322        180,333       -3,02539
           1323          180,5       -3,02603
           1324        180,667       -3,02667
           1325        180,833       -3,02732
           1326            181       -3,02792
           1327        181,167       -3,02857
           1328        181,333       -3,02924
           1329          181,5        -3,0299
           1330        181,667       -3,03065
           1331        181,833       -3,03135
           1332            182       -3,03201
           1333        182,167       -3,03264
           1334        182,333       -3,03318
           1335          182,5       -3,03377
           1336        182,667       -3,03438
           1337        182,833       -3,03495
           1338            183       -3,03543
           1339        183,167       -3,03594
           1340        183,333       -3,03646
           1341          183,5       -3,03697
           1342        183,667       -3,03753
           1343        183,833       -3,03814
           1344            184       -3,03878
           1345        184,167       -3,03942
           1346        184,333       -3,04013
           1347          184,5       -3,04078
           1348        184,667        -3,0414
           1349        184,833         -3,042
           1350            185        -3,0425
           1351        185,167       -3,04309
           1352        185,333       -3,04374
           1353          185,5       -3,04441
           1354        185,667       -3,04507
           1355        185,833       -3,04571
           1356            186        -3,0464
           1357        186,167        -3,0471
           1358        186,333       -3,04772
           1359          186,5       -3,04834
           1360        186,667       -3,04896
           1361        186,833       -3,04958
           1362            187       -3,05021
           1363        187,167       -3,05086
           1364        187,333       -3,05151
           1365          187,5        -3,0522
           1366        187,667       -3,05291
           1367        187,833       -3,05358
           1368            188       -3,05424
           1369        188,167        -3,0549
           1370        188,333       -3,05552
           1371          188,5       -3,05614
           1372        188,667        -3,0568
           1373        188,833       -3,05744
           1374            189       -3,05804
           1375        189,167       -3,05873
           1376        189,333       -3,05941
           1377          189,5       -3,06009
           1378        189,667       -3,06074
           1379        189,833       -3,06135
           1380            190       -3,06196
           1381        190,167        -3,0626
           1382        190,333       -3,06326
           1383          190,5       -3,06393
           1384        190,667        -3,0646
           1385        190,833       -3,06531
           1386            191       -3,06603
           1387        191,167       -3,06687
           1388        191,333       -3,06768
           1389          191,5       -3,06845
           1390        191,667       -3,06918
           1391        191,833       -3,07005
           1392            192       -3,07105
           1393        192,167       -3,07209
           1394        192,333       -3,07312
           1395          192,5       -3,07428
           1396        192,667       -3,07532
           1397        192,833       -3,07625
           1398            193        -3,0771
           1399        193,167       -3,07777
           1400        193,333       -3,07861
           1401          193,5       -3,07954
           1402        193,667        -3,0804
           1403        193,833       -3,08122
           1404            194       -3,08241
           1405        194,167       -3,08444
           1406        194,333       -3,08671
           1407          194,5       -3,08657
           1408        194,667        -3,0867
           1409        194,833       -3,08721
           1410            195        -3,0878
           1411        195,167       -3,08829
           1412        195,333       -3,08877
           1413          195,5       -3,08925
           1414        195,667        -3,0897
           1415        195,833        -3,0901
           1416            196       -3,09051
           1417        196,167       -3,09097
           1418        196,333       -3,09144
           1419          196,5       -3,09188
           1420        196,667       -3,09239
           1421        196,833       -3,09291
           1422            197       -3,09348
           1423        197,167       -3,09424
           1424        197,333         -3,095
           1425          197,5       -3,09572
           1426        197,667       -3,09642
           1427        197,833       -3,09709
           1428            198       -3,09763
           1429        198,167       -3,09811
           1430        198,333       -3,09855
           1431          198,5       -3,09873
           1432        198,667       -3,09901
           1433        198,833        -3,0993
           1434            199       -3,09959
           1435        199,167       -3,09989
           1436        199,333       -3,10021
           1437          199,5        -3,1006
           1438        199,667       -3,10102
           1439        199,833       -3,10142
           1440            200       -3,10196
           1441        200,167       -3,10245
           1442        200,333       -3,10297
           1443          200,5       -3,10353
           1444        200,667       -3,10401
           1445        200,833       -3,10447
           1446            201       -3,10494
           1447        201,167       -3,10542
           1448        201,333       -3,10581
           1449          201,5       -3,10628
           1450        201,667       -3,10678
           1451        201,833        -3,1073
           1452            202       -3,10783
           1453        202,167       -3,10827
           1454        202,333       -3,10874
           1455          202,5       -3,10919
           1456        202,667       -3,10963
           1457        202,833       -3,11012
           1458            203       -3,11063
           1459        203,167       -3,11113
           1460        203,333       -3,11163
           1461          203,5       -3,11207
           1462        203,667       -3,11251
           1463        203,833       -3,11293
           1464            204        -3,1133
           1465        204,167        -3,1137
           1466        204,333       -3,11413
           1467          204,5       -3,11457
           1468        204,667        -3,1151
           1469        204,833       -3,11561
           1470            205       -3,11612
           1471        205,167        -3,1166
           1472        205,333       -3,11699
           1473          205,5       -3,11744
           1474        205,667       -3,11793
           1475        205,833       -3,11848
           1476            206       -3,11901
           1477        206,167       -3,11956
           1478        206,333       -3,12009
           1479          206,5       -3,12062
           1480        206,667       -3,12127
           1481        206,833       -3,12183
           1482            207       -3,12238
           1483        207,167       -3,12293
           1484        207,333       -3,12349
           1485          207,5       -3,12403
           1486        207,667       -3,12457
           1487        207,833       -3,12512
           1488            208       -3,12573
           1489        208,167       -3,12628
           1490        208,333        -3,1268
           1491          208,5       -3,12731
           1492        208,667       -3,12784
           1493        208,833       -3,12838
           1494            209       -3,12892
           1495        209,167       -3,12942
           1496        209,333       -3,12991
           1497          209,5       -3,13045
           1498        209,667       -3,13104
           1499        209,833       -3,13165
           1500            210        -3,1322
           1501        210,167       -3,13273
           1502        210,333       -3,13325
           1503          210,5       -3,13372
           1504        210,667       -3,13423
           1505        210,833       -3,13478
           1506            211       -3,13535
           1507        211,167       -3,13593
           1508        211,333       -3,13654
           1509          211,5       -3,13712
           1510        211,667        -3,1377
           1511        211,833       -3,13829
           1512            212       -3,13889
           1513        212,167       -3,13947
           1514        212,333       -3,14008
           1515          212,5       -3,14068
           1516        212,667       -3,14129
           1517        212,833       -3,14186
           1518            213       -3,14243
           1519        213,167       -3,14302
           1520        213,333        -3,1436
           1521          213,5        -3,1442
           1522        213,667        -3,1448
           1523        213,833        -3,1454
           1524            214       -3,14607
           1525        214,167       -3,14671
           1526        214,333       -3,14736
           1527          214,5       -3,14801
           1528        214,667       -3,14862
           1529        214,833       -3,14922
           1530            215       -3,14985
           1531        215,167       -3,15051
           1532        215,333       -3,15113
           1533          215,5       -3,15175
           1534        215,667       -3,15236
           1535        215,833       -3,15296
           1536            216       -3,15361
           1537        216,167       -3,15423
           1538        216,333       -3,15484
           1539          216,5       -3,15542
           1540        216,667       -3,15602
           1541        216,833       -3,15663
           1542            217       -3,15725
           1543        217,167       -3,15785
           1544        217,333       -3,15842
           1545          217,5         -3,159
           1546        217,667       -3,15959
           1547        217,833       -3,16014
           1548            218       -3,16071
           1549        218,167       -3,16133
           1550        218,333       -3,16197
           1551          218,5       -3,16261
           1552        218,667       -3,16333
           1553        218,833       -3,16403
           1554            219       -3,16472
           1555        219,167       -3,16542
           1556        219,333        -3,1661
           1557          219,5       -3,16674
           1558        219,667       -3,16737
           1559        219,833       -3,16803
           1560            220       -3,16865
           1561        220,167       -3,16924
           1562        220,333       -3,16982
           1563          220,5       -3,17041
           1564        220,667       -3,17106
           1565        220,833        -3,1717
           1566            221       -3,17235
           1567        221,167       -3,17297
           1568        221,333       -3,17364
           1569          221,5       -3,17432
           1570        221,667       -3,17503
           1571        221,833       -3,17575
           1572            222       -3,17644
           1573        222,167       -3,17716
           1574        222,333       -3,17789
           1575          222,5       -3,17863
           1576        222,667       -3,17939
           1577        222,833       -3,18013
           1578            223       -3,18088
           1579        223,167       -3,18163
           1580        223,333        -3,1824
           1581          223,5       -3,18322
           1582        223,667       -3,18397
           1583        223,833       -3,18468
           1584            224       -3,18539
           1585        224,167       -3,18608
           1586        224,333       -3,18675
           1587          224,5        -3,1874
           1588        224,667       -3,18807
           1589        224,833       -3,18865
           1590            225       -3,18924
           1591        225,167       -3,18985
           1592        225,333       -3,19049
           1593          225,5       -3,19111
           1594        225,667        -3,1918
           1595        225,833       -3,19253
           1596            226       -3,19329
           1597        226,167       -3,19407
           1598        226,333       -3,19481
           1599          226,5        -3,1955
           1600        226,667       -3,19616
           1601        226,833       -3,19679
           1602            227       -3,19741
           1603        227,167       -3,19798
           1604        227,333       -3,19854
           1605          227,5       -3,19911
           1606        227,667       -3,19971
           1607        227,833       -3,20026
           1608            228       -3,20077
           1609        228,167       -3,20102
           1610        228,333       -3,20113
           1611          228,5        -3,2012
           1612        228,667       -3,20128
           1613        228,833       -3,20103
           1614            229       -3,20103
           1615        229,167       -3,20114
           1616        229,333       -3,20134
           1617          229,5        -3,2019
           1618        229,667        -3,2024
           1619        229,833       -3,20302
           1620            230       -3,20373
           1621        230,167       -3,20473
           1622        230,333       -3,20565
           1623          230,5        -3,2066
           1624        230,667       -3,20757
           1625        230,833       -3,20879
           1626            231       -3,20999
           1627        231,167       -3,21117
           1628        231,333       -3,21232
           1629          231,5       -3,21358
           1630        231,667       -3,21475
           1631        231,833       -3,21587
           1632            232       -3,21701
           1633        232,167       -3,21798
           1634        232,333       -3,21902
           1635          232,5        -3,2201
           1636        232,667       -3,22118
           1637        232,833       -3,22236
           1638            233        -3,2236
           1639        233,167       -3,22485
           1640        233,333       -3,22606
           1641          233,5       -3,22724
           1642        233,667       -3,22851
           1643        233,833       -3,22968
           1644            234       -3,23076
           1645        234,167       -3,23181
           1646        234,333       -3,23266
           1647          234,5       -3,23352
           1648        234,667       -3,23432
           1649        234,833       -3,23509
           1650            235       -3,23575
           1651        235,167       -3,23647
           1652        235,333       -3,23718
           1653          235,5        -3,2379
           1654        235,667       -3,23873
           1655        235,833        -3,2396
           1656            236       -3,24049
           1657        236,167       -3,24143
           1658        236,333        -3,2425
           1659          236,5       -3,24348
           1660        236,667       -3,24448
           1661        236,833        -3,2455
           1662            237       -3,24648
           1663        237,167       -3,24745
           1664        237,333        -3,2484
           1665          237,5       -3,24932
           1666        237,667       -3,25027
           1667        237,833       -3,25116
           1668            238       -3,25197
           1669        238,167       -3,25273
           1670        238,333       -3,25347
           1671          238,5       -3,25424
           1672        238,667       -3,25501
           1673        238,833       -3,25577
           1674            239       -3,25645
           1675        239,167       -3,25713
           1676        239,333       -3,25781
           1677          239,5       -3,25849
           1678        239,667       -3,25911
           1679        239,833       -3,25979
           1680            240       -3,26049
           1681        240,167        -3,2612
           1682        240,333       -3,26197
           1683          240,5       -3,26272
           1684        240,667       -3,26344
           1685        240,833       -3,26411
           1686            241       -3,26483
           1687        241,167       -3,26549
           1688        241,333       -3,26611
           1689          241,5       -3,26674
           1690        241,667       -3,26737
           1691        241,833       -3,26805
           1692            242       -3,26874
           1693        242,167       -3,26939
           1694        242,333       -3,27003
           1695          242,5       -3,27062
           1696        242,667       -3,27115
           1697        242,833       -3,27169
           1698            243        -3,2721
           1699        243,167       -3,27261
           1700        243,333       -3,27312
           1701          243,5       -3,27366
           1702        243,667       -3,27424
           1703        243,833       -3,27481
           1704            244       -3,27536
           1705        244,167       -3,27589
           1706        244,333        -3,2764
           1707          244,5       -3,27691
           1708        244,667       -3,27743
           1709        244,833       -3,27795
           1710            245       -3,27844
           1711        245,167       -3,27889
           1712        245,333       -3,27938
           1713          245,5       -3,27984
           1714        245,667       -3,28031
           1715        245,833       -3,28069
           1716            246       -3,28108
           1717        246,167       -3,28147
           1718        246,333       -3,28188
           1719          246,5       -3,28224
           1720        246,667       -3,28264
           1721        246,833       -3,28304
           1722            247       -3,28343
           1723        247,167       -3,28388
           1724        247,333       -3,28438
           1725          247,5        -3,2849
           1726        247,667        -3,2854
           1727        247,833       -3,28593
           1728            248       -3,28638
           1729        248,167       -3,28684
           1730        248,333       -3,28732
           1731          248,5       -3,28771
           1732        248,667       -3,28814
           1733        248,833       -3,28857
           1734            249       -3,28898
           1735        249,167       -3,28938
           1736        249,333       -3,28978
           1737          249,5       -3,29018
           1738        249,667       -3,29062
           1739        249,833       -3,29103
           1740            250       -3,29145
           1741        250,167       -3,29187
           1742        250,333       -3,29227
           1743          250,5       -3,29271
           1744        250,667       -3,29311
           1745        250,833       -3,29352
           1746            251       -3,29395
           1747        251,167       -3,29441
           1748        251,333       -3,29489
           1749          251,5       -3,29534
           1750        251,667       -3,29578
           1751        251,833       -3,29621
           1752            252       -3,29658
           1753        252,167       -3,29694
           1754        252,333       -3,29728
           1755          252,5       -3,29741
           1756        252,667       -3,29761
           1757        252,833       -3,29784
           1758            253       -3,29802
           1759        253,167       -3,29815
           1760        253,333       -3,29831
           1761          253,5       -3,29845
           1762        253,667       -3,29857
           1763        253,833       -3,29868
           1764            254        -3,2988
           1765        254,167       -3,29893
           1766        254,333       -3,29908
           1767          254,5       -3,29927
           1768        254,667       -3,29949
           1769        254,833       -3,29974
           1770            255       -3,29999
           1771        255,167        -3,3003
           1772        255,333       -3,30053
           1773          255,5       -3,30074
           1774        255,667       -3,30099
           1775        255,833       -3,30104
           1776            256       -3,30116
           1777        256,167        -3,3013
           1778        256,333       -3,30144
           1779          256,5       -3,30156
           1780        256,667        -3,3016
           1781        256,833       -3,30163
           1782            257       -3,30164
           1783        257,167       -3,30164
           1784        257,333       -3,30154
           1785          257,5       -3,30145
           1786        257,667       -3,30131
           1787        257,833       -3,30119
           1788            258       -3,30096
           1789        258,167       -3,30077
           1790        258,333       -3,30063
           1791          258,5       -3,30051
           1792        258,667       -3,30041
           1793        258,833       -3,30037
           1794            259       -3,30035
           1795        259,167       -3,30032
           1796        259,333        -3,3004
           1797          259,5       -3,30041
           1798        259,667       -3,30041
           1799        259,833        -3,3004
           1800            260       -3,30027
           1801        260,167       -3,30015
           1802        260,333       -3,30003
           1803          260,5       -3,29995
           1804        260,667       -3,29972
           1805        260,833        -3,2995
           1806            261       -3,29928
           1807        261,167       -3,29909
           1808        261,333       -3,29888
           1809          261,5       -3,29866
           1810        261,667       -3,29848
           1811        261,833        -3,2983
           1812            262       -3,29817
           1813        262,167       -3,29796
           1814        262,333       -3,29771
           1815          262,5       -3,29742
           1816        262,667       -3,29717
           1817        262,833       -3,29698
           1818            263       -3,29676
           1819        263,167       -3,29652
           1820        263,333       -3,29637
           1821          263,5       -3,29613
           1822        263,667       -3,29584
           1823        263,833       -3,29549
           1824            264       -3,29503
           1825        264,167       -3,29464
           1826        264,333       -3,29434
           1827          264,5       -3,29406
           1828        264,667       -3,29373
           1829        264,833       -3,29343
           1830            265       -3,29312
           1831        265,167       -3,29281
           1832        265,333       -3,29252
           1833          265,5       -3,29221
           1834        265,667       -3,29189
           1835        265,833       -3,29158
           1836            266       -3,29122
           1837        266,167       -3,29091
           1838        266,333       -3,29059
           1839          266,5       -3,29027
           1840        266,667       -3,28993
           1841        266,833       -3,28956
           1842            267       -3,28918
           1843        267,167       -3,28877
           1844        267,333       -3,28838
           1845          267,5       -3,28802
           1846        267,667       -3,28764
           1847        267,833       -3,28723
           1848            268        -3,2868
           1849        268,167       -3,28642
           1850        268,333       -3,28604
           1851          268,5        -3,2857
           1852        268,667       -3,28535
           1853        268,833       -3,28504
           1854            269       -3,28472
           1855        269,167        -3,2844
           1856        269,333        -3,2841
           1857          269,5       -3,28382
           1858        269,667       -3,28349
           1859        269,833       -3,28307
           1860            270       -3,28261
           1861        270,167       -3,28208
           1862        270,333       -3,28155
           1863          270,5       -3,28099
           1864        270,667        -3,2804
           1865        270,833        -3,2797
           1866            271       -3,27905
           1867        271,167       -3,27843
           1868        271,333       -3,27785
           1869          271,5        -3,2773
           1870        271,667       -3,27675
           1871        271,833       -3,27624
           1872            272       -3,27575
           1873        272,167       -3,27532
           1874        272,333       -3,27484
           1875          272,5       -3,27438
           1876        272,667       -3,27394
           1877        272,833       -3,27352
           1878            273       -3,27311
           1879        273,167       -3,27269
           1880        273,333       -3,27226
           1881          273,5       -3,27192
           1882        273,667       -3,27156
           1883        273,833        -3,2712
           1884            274       -3,27084
           1885        274,167       -3,27048
           1886        274,333       -3,27011
           1887          274,5       -3,26968
           1888        274,667       -3,26923
           1889        274,833       -3,26874
           1890            275       -3,26828
           1891        275,167       -3,26785
           1892        275,333       -3,26743
           1893          275,5       -3,26699
           1894        275,667       -3,26657
           1895        275,833        -3,2662
           1896            276       -3,26581
           1897        276,167       -3,26538
           1898        276,333       -3,26497
           1899          276,5       -3,26453
           1900        276,667       -3,26406
           1901        276,833       -3,26354
           1902            277       -3,26309
           1903        277,167       -3,26269
           1904        277,333       -3,26228
           1905          277,5       -3,26197
           1906        277,667       -3,26165
           1907        277,833       -3,26132
           1908            278       -3,26096
           1909        278,167       -3,26074
           1910        278,333       -3,26046
           1911          278,5       -3,26017
           1912        278,667       -3,25988
           1913        278,833        -3,2596
           1914            279       -3,25932
           1915        279,167       -3,25905
           1916        279,333       -3,25885
           1917          279,5       -3,25871
           1918        279,667       -3,25868
           1919        279,833       -3,25868
           1920            280       -3,25867
           1921        280,167       -3,25865
           1922        280,333       -3,25887
           1923          280,5       -3,25903
           1924        280,667       -3,25917
           1925        280,833       -3,25933
           1926            281       -3,25952
           1927        281,167       -3,25969
           1928        281,333       -3,25988
           1929          281,5       -3,26007
           1930        281,667       -3,26024
           1931        281,833       -3,26041
           1932            282       -3,26057
           1933        282,167       -3,26073
           1934        282,333        -3,2609
           1935          282,5       -3,26109
           1936        282,667       -3,26128
           1937        282,833       -3,26147
           1938            283        -3,2617
           1939        283,167       -3,26197
           1940        283,333       -3,26228
           1941          283,5       -3,26258
           1942        283,667       -3,26301
           1943        283,833       -3,26344
           1944            284       -3,26387
           1945        284,167        -3,2643
           1946        284,333       -3,26488
           1947          284,5       -3,26542
           1948        284,667       -3,26599
           1949        284,833       -3,26662
           1950            285       -3,26736
           1951        285,167       -3,26808
           1952        285,333       -3,26882
           1953          285,5        -3,2696
           1954        285,667        -3,2706
           1955        285,833       -3,27159
           1956            286       -3,27258
           1957        286,167       -3,27361
           1958        286,333       -3,27483
           1959          286,5       -3,27596
           1960        286,667       -3,27706
           1961        286,833       -3,27817
           1962            287       -3,27928
           1963        287,167       -3,28045
           1964        287,333       -3,28163
           1965          287,5       -3,28287
           1966        287,667       -3,28412
           1967        287,833        -3,2856
           1968            288       -3,28704
           1969        288,167       -3,28849
           1970        288,333       -3,28995
           1971          288,5       -3,29157
           1972        288,667       -3,29316
           1973        288,833        -3,2948
           1974            289       -3,29646
           1975        289,167        -3,2982
           1976        289,333       -3,29995
           1977          289,5       -3,30179
           1978        289,667       -3,30369
           1979        289,833       -3,30575
           1980            290        -3,3078
           1981        290,167       -3,30988
           1982        290,333       -3,31198
           1983          290,5       -3,31426
           1984        290,667       -3,31654
           1985        290,833       -3,31888
           1986            291       -3,32126
           1987        291,167       -3,32367
           1988        291,333       -3,32604
           1989          291,5       -3,32849
           1990        291,667       -3,33095
           1991        291,833       -3,33348
           1992            292       -3,33605
           1993        292,167       -3,33863
           1994        292,333       -3,34126
           1995          292,5       -3,34409
           1996        292,667       -3,34684
           1997        292,833       -3,34961
           1998            293       -3,35239
           1999        293,167        -3,3553
           2000        293,333       -3,35821
           2001          293,5       -3,36109
           2002        293,667       -3,36397
           2003        293,833       -3,36695
           2004            294        -3,3699
           2005        294,167       -3,37291
           2006        294,333       -3,37596
           2007          294,5       -3,37911
           2008        294,667       -3,38226
           2009        294,833       -3,38548
           2010            295       -3,38875
           2011        295,167       -3,39226
           2012        295,333       -3,39577
           2013          295,5       -3,39933
           2014        295,667       -3,40296
           2015        295,833       -3,40684
           2016            296       -3,41066
           2017        296,167       -3,41451
           2018        296,333       -3,41838
           2019          296,5       -3,42237
           2020        296,667        -3,4263
           2021        296,833       -3,43025
           2022            297        -3,4342
           2023        297,167       -3,43826
           2024        297,333       -3,44235
           2025          297,5       -3,44647
           2026        297,667       -3,45064
           2027        297,833       -3,45495
           2028            298       -3,45924
           2029        298,167       -3,46357
           2030        298,333       -3,46797
           2031          298,5       -3,47239
           2032        298,667       -3,47695
           2033        298,833       -3,48148
           2034            299       -3,48601
           2035        299,167       -3,49056
           2036        299,333        -3,4952
           2037          299,5        -3,4998
           2038        299,667       -3,50445
           2039        299,833       -3,50911
           2040            300        -3,5139
           2041        300,167       -3,51867
           2042        300,333       -3,52347
           2043          300,5       -3,52833
           2044        300,667        -3,5334
           2045        300,833       -3,53844
           2046            301       -3,54353
           2047        301,167        -3,5487
           2048        301,333       -3,55407
           2049          301,5       -3,55939
           2050        301,667       -3,56474
           2051        301,833       -3,57011
           2052            302       -3,57562
           2053        302,167       -3,58108
           2054        302,333       -3,58656
           2055          302,5       -3,59207
           2056        302,667       -3,59764
           2057        302,833       -3,60317
           2058            303       -3,60873
           2059        303,167       -3,61431
           2060        303,333       -3,62002
           2061          303,5        -3,6257
           2062        303,667       -3,63143
           2063        303,833       -3,63721
           2064            304       -3,64312
           2065        304,167       -3,64896
           2066        304,333        -3,6548
           2067          304,5       -3,66068
           2068        304,667       -3,66676
           2069        304,833       -3,67284
           2070            305       -3,67897
           2071        305,167       -3,68516
           2072        305,333       -3,69164
           2073          305,5       -3,69802
           2074        305,667       -3,70438
           2075        305,833       -3,71081
           2076            306       -3,71737
           2077        306,167       -3,72393
           2078        306,333       -3,73053
           2079          306,5       -3,73716
           2080        306,667        -3,7439
           2081        306,833       -3,75059
           2082            307       -3,75732
           2083        307,167       -3,76409
           2084        307,333       -3,77101
           2085          307,5       -3,77799
           2086        307,667       -3,78507
           2087        307,833       -3,79222
           2088            308       -3,79979
           2089        308,167       -3,80731
           2090        308,333        -3,8149
           2091          308,5       -3,82259
           2092        308,667       -3,83067
           2093        308,833       -3,83865
           2094            309       -3,84669
           2095        309,167       -3,85478
           2096        309,333       -3,86324
           2097          309,5       -3,87165
           2098        309,667       -3,88019
           2099        309,833       -3,88891
           2100            310       -3,89775
           2101        310,167       -3,90703
           2102        310,333       -3,91628
           2103          310,5       -3,92565
           2104        310,667       -3,93509
           2105        310,833       -3,94499
           2106            311       -3,95483
           2107        311,167       -3,96477
           2108        311,333       -3,97482
           2109          311,5       -3,98537
           2110        311,667       -3,99589
           2111        311,833       -4,00657
           2112            312       -4,01734
           2113        312,167       -4,02878
           2114        312,333       -4,04012
           2115          312,5       -4,05161
           2116        312,667       -4,06326
           2117        312,833       -4,07557
           2118            313       -4,08755
           2119        313,167       -4,09998
           2120        313,333       -4,11321
           2121          313,5       -4,12702
           2122        313,667       -4,14081
           2123        313,833       -4,15492
           2124            314       -4,16926
           2125        314,167       -4,18442
           2126        314,333       -4,19961
           2127          314,5       -4,21558
           2128        314,667        -4,2317
           2129        314,833       -4,24871
           2130            315       -4,26564
           2131        315,167       -4,28342
           2132        315,333       -4,30196
           2133          315,5        -4,3212
           2134        315,667       -4,34039
           2135        315,833       -4,36045
           2136            316       -4,38111
           2137        316,167       -4,40336
           2138        316,333       -4,42584
           2139          316,5         -4,449
           2140        316,667       -4,47273
           2141        316,833       -4,49776
           2142            317       -4,52317
           2143        317,167       -4,54923
           2144        317,333       -4,57556
           2145          317,5       -4,60437
           2146        317,667       -4,63402
           2147        317,833       -4,66503
           2148            318       -4,69711
           2149        318,167          -4,73
           2150        318,333       -4,76392
           2151          318,5       -4,79936
           2152        318,667       -4,83588
           2153        318,833       -4,87487
           2154            319       -4,91477
           2155        319,167       -4,95615
           2156        319,333       -4,99869
           2157          319,5         -5,044
           2158        319,667       -5,09065
           2159        319,833        -5,1392
           2160            320       -5,18923
           2161        320,167       -5,24277
           2162        320,333       -5,29794
           2163          320,5       -5,35538
           2164        320,667        -5,4144
           2165        320,833       -5,47753
           2166            321        -5,5427
           2167        321,167        -5,6108
           2168        321,333       -5,68203
           2169          321,5       -5,75526
           2170        321,667       -5,83312
           2171        321,833       -5,91487
           2172            322       -5,99945
           2173        322,167       -6,08699
           2174        322,333       -6,18238
           2175          322,5       -6,27982
           2176        322,667       -6,38194
           2177        322,833       -6,48712
           2178            323       -6,59982
           2179        323,167       -6,71685
           2180        323,333       -6,83921
           2181          323,5       -6,96512
           2182        323,667       -7,10007
           2183        323,833       -7,24063
           2184            324       -7,38737
           2185        324,167       -7,53808
           2186        324,333       -7,69836
           2187          324,5       -7,86447
           2188        324,667       -8,03738
           2189        324,833       -8,21488
           2190            325       -8,40244
           2191        325,167       -8,59518
           2192        325,333       -8,79371
           2193          325,5       -8,99592
           2194        325,667       -9,20616
           2195        325,833       -9,42141
           2196            326        -9,6417
           2197        326,167       -9,86402
           2198        326,333       -10,0911
           2199          326,5       -10,3195
           2200        326,667       -10,5491
           2201        326,833       -10,7785
           2202            327       -11,0082
           2203        327,167       -11,2373
           2204        327,333       -11,4647
           2205          327,5        -11,691
           2206        327,667       -11,9149
           2207        327,833       -12,1379
           2208            328       -12,3608
           2209        328,167       -12,5834
           2210        328,333       -12,8078
           2211          328,5        -13,037
           2212        328,667       -13,2737
           2213        328,833       -13,5167
           2214            329        -13,783
           2215        329,167       -14,0622
           2216        329,333       -14,3584
           2217          329,5       -14,6674
           2218        329,667       -15,0074
           2219        329,833       -15,3651
           2220            330       -15,7447
           2221        330,167        -16,139
           2222        330,333       -16,5636
           2223          330,5       -16,9981
           2224        330,667       -17,4404
           2225        330,833       -17,8852
           2226            331       -18,3344
           2227        331,167       -18,7866
           2228        331,333       -19,2345
           2229          331,5       -19,6732
           2230        331,667       -20,0889
           2231        331,833       -20,4914
           2232            332       -20,8706
           2233        332,167       -21,2316
           2234        332,333       -21,5313
           2235          332,5       -21,7914
           2236        332,667       -22,0008
           2237        332,833       -22,1508
           2238            333       -22,2554
           2239        333,167       -22,2431
           2240        333,333       -22,1745
           2241          333,5        -22,033
           2242        333,667       -21,8371
           2243        333,833       -21,5007
           2244            334       -21,0888
           2245        334,167       -20,5893
           2246        334,333       -20,0294
           2247          334,5       -19,3305
           2248        334,667       -18,5686
           2249        334,833       -17,7427
           2250            335       -16,8795
           2251        335,167       -15,9603
           2252        335,333       -15,0366
           2253          335,5       -14,1226
           2254        335,667       -13,2213
           2255        335,833       -12,3754
           2256            336       -11,5687
           2257        336,167       -10,8118
           2258        336,333       -10,0912
           2259          336,5       -9,46042
           2260        336,667       -8,87447
           2261        336,833       -8,33899
           2262            337       -7,83758
           2263        337,167        -7,4118
           2264        337,333       -7,02048
           2265          337,5       -6,66676
           2266        337,667       -6,33736
           2267        337,833       -6,06165
           2268            338       -5,80949
           2269        338,167        -5,5832
           2270        338,333       -5,37374
           2271          338,5       -5,20306
           2272        338,667        -5,0473
           2273        338,833       -4,90678
           2274            339       -4,77602
           2275        339,167       -4,66508
           2276        339,333       -4,56446
           2277          339,5       -4,47398
           2278        339,667       -4,38951
           2279        339,833        -4,3188
           2280            340       -4,25368
           2281        340,167       -4,19544
           2282        340,333       -4,14123
           2283          340,5       -4,09627
           2284        340,667       -4,05537
           2285        340,833        -4,0176
           2286            341       -3,98217
           2287        341,167       -3,95188
           2288        341,333       -3,92507
           2289          341,5       -3,90049
           2290        341,667       -3,87738
           2291        341,833       -3,85774
           2292            342       -3,83932
           2293        342,167        -3,8226
           2294        342,333       -3,80699
           2295          342,5       -3,79397
           2296        342,667       -3,78219
           2297        342,833       -3,77185
           2298            343       -3,76193
           2299        343,167       -3,75366
           2300        343,333       -3,74566
           2301          343,5       -3,73836
           2302        343,667       -3,73178
           2303        343,833        -3,7254
           2304            344       -3,71955
           2305        344,167         -3,715
           2306        344,333       -3,71108
           2307          344,5       -3,70779
           2308        344,667       -3,70512
           2309        344,833       -3,70246
           2310            345       -3,70012
           2311        345,167         -3,698
           2312        345,333       -3,69683
           2313          345,5       -3,69527
           2314        345,667        -3,6937
           2315        345,833       -3,69219
           2316            346       -3,69089
           2317        346,167        -3,6895
           2318        346,333       -3,68814
           2319          346,5       -3,68679
           2320        346,667       -3,68559
           2321        346,833       -3,68447
           2322            347       -3,68346
           2323        347,167       -3,68252
           2324        347,333       -3,68182
           2325          347,5       -3,68096
           2326        347,667       -3,68009
           2327        347,833       -3,67918
           2328            348       -3,67823
           2329        348,167       -3,67728
           2330        348,333       -3,67634
           2331          348,5       -3,67543
           2332        348,667       -3,67456
           2333        348,833        -3,6738
           2334            349       -3,67303
           2335        349,167       -3,67223
           2336        349,333       -3,67145
           2337          349,5       -3,67052
           2338        349,667       -3,66956
           2339        349,833       -3,66863
           2340            350       -3,66756
           2341        350,167       -3,66674
           2342        350,333       -3,66609
           2343          350,5        -3,6655
           2344        350,667       -3,66535
           2345        350,833        -3,6651
           2346            351       -3,66492
           2347        351,167       -3,66481
           2348        351,333       -3,66496
           2349          351,5       -3,66502
           2350        351,667       -3,66511
           2351        351,833       -3,66523
           2352            352       -3,66551
           2353        352,167       -3,66578
           2354        352,333       -3,66604
           2355          352,5       -3,66628
           2356        352,667        -3,6665
           2357        352,833       -3,66657
           2358            353       -3,66649
           2359        353,167       -3,66634
           2360        353,333       -3,66578
           2361          353,5       -3,66533
           2362        353,667       -3,66489
           2363        353,833       -3,66441
           2364            354       -3,66384
           2365        354,167       -3,66339
           2366        354,333         -3,663
           2367          354,5       -3,66262
           2368        354,667       -3,66253
           2369        354,833       -3,66235
           2370            355        -3,6621
           2371        355,167       -3,66184
           2372        355,333       -3,66163
           2373          355,5       -3,66131
           2374        355,667       -3,66092
           2375        355,833       -3,66044
           2376            356        -3,6599
           2377        356,167       -3,65913
           2378        356,333        -3,6585
           2379          356,5       -3,65797
           2380        356,667       -3,65751
           2381        356,833       -3,65708
           2382            357       -3,65666
           2383        357,167       -3,65626
           2384        357,333       -3,65587
           2385          357,5       -3,65553
           2386        357,667       -3,65511
           2387        357,833       -3,65464
           2388            358       -3,65417
           2389        358,167       -3,65361
           2390        358,333        -3,6531
           2391          358,5       -3,65256
           2392        358,667       -3,65202
           2393        358,833       -3,65145
           2394            359       -3,65087
           2395        359,167       -3,65023
           2396        359,333       -3,64954
           2397          359,5       -3,64875
           2398        359,667       -3,64802
           2399        359,833       -3,64729
           2400            360       -3,64657
           2401        360,167       -3,64589
           2402        360,333       -3,64515
           2403          360,5       -3,64437
           2404        360,667       -3,64359
           2405        360,833        -3,6429
           2406            361       -3,64226
           2407        361,167       -3,64166
           2408        361,333       -3,64109
           2409          361,5       -3,64063
           2410        361,667       -3,64017
           2411        361,833       -3,63972
           2412            362       -3,63927
           2413        362,167        -3,6389
           2414        362,333       -3,63852
           2415          362,5       -3,63817
           2416        362,667       -3,63783
           2417        362,833       -3,63748
           2418            363       -3,63713
           2419        363,167       -3,63682
           2420        363,333       -3,63653
           2421          363,5       -3,63633
           2422        363,667       -3,63616
           2423        363,833         -3,636
           2424            364       -3,63584
           2425        364,167       -3,63584
           2426        364,333       -3,63577
           2427          364,5       -3,63568
           2428        364,667       -3,63556
           2429        364,833       -3,63542
           2430            365       -3,63523
           2431        365,167       -3,63503
           2432        365,333       -3,63482
           2433          365,5       -3,63457
           2434        365,667       -3,63438
           2435        365,833       -3,63418
           2436            366       -3,63396
           2437        366,167       -3,63373
           2438        366,333       -3,63341
           2439          366,5       -3,63302
           2440        366,667       -3,63263
           2441        366,833       -3,63205
           2442            367       -3,63147
           2443        367,167       -3,63089
           2444        367,333       -3,63035
           2445          367,5       -3,62972
           2446        367,667       -3,62912
           2447        367,833        -3,6285
           2448            368       -3,62787
           2449        368,167       -3,62731
           2450        368,333       -3,62672
           2451          368,5       -3,62616
           2452        368,667        -3,6256
           2453        368,833       -3,62503
           2454            369       -3,62446
           2455        369,167        -3,6239
           2456        369,333       -3,62335
           2457          369,5       -3,62298
           2458        369,667       -3,62267
           2459        369,833       -3,62242
           2460            370       -3,62218
           2461        370,167       -3,62227
           2462        370,333       -3,62222
           2463          370,5       -3,62217
           2464        370,667       -3,62213
           2465        370,833        -3,6222
           2466            371       -3,62223
           2467        371,167       -3,62222
           2468        371,333       -3,62222
           2469          371,5       -3,62228
           2470        371,667       -3,62226
           2471        371,833       -3,62221
           2472            372       -3,62214
           2473        372,167       -3,62193
           2474        372,333        -3,6217
           2475          372,5        -3,6214
           2476        372,667       -3,62106
           2477        372,833       -3,62056
           2478            373       -3,62014
           2479        373,167       -3,61974
           2480        373,333       -3,61937
           2481          373,5       -3,61895
           2482        373,667       -3,61853
           2483        373,833        -3,6181
           2484            374       -3,61768
           2485        374,167       -3,61729
           2486        374,333       -3,61689
           2487          374,5       -3,61648
           2488        374,667       -3,61607
           2489        374,833       -3,61576
           2490            375       -3,61543
           2491        375,167       -3,61511
           2492        375,333       -3,61479
           2493          375,5       -3,61447
           2494        375,667       -3,61411
           2495        375,833       -3,61375
           2496            376       -3,61339
           2497        376,167       -3,61308
           2498        376,333       -3,61286
           2499          376,5       -3,61269
           2500        376,667        -3,6126
           2501        376,833       -3,61277
           2502            377       -3,61285
           2503        377,167       -3,61288
           2504        377,333       -3,61288
           2505          377,5       -3,61294
           2506        377,667       -3,61292
           2507        377,833       -3,61282
           2508            378       -3,61269
           2509        378,167        -3,6124
           2510        378,333       -3,61214
           2511          378,5       -3,61184
           2512        378,667       -3,61149
           2513        378,833       -3,61109
           2514            379       -3,61052
           2515        379,167       -3,60998
           2516        379,333       -3,60949
           2517          379,5       -3,60899
           2518        379,667       -3,60842
           2519        379,833       -3,60795
           2520            380       -3,60756
           2521        380,167       -3,60719
           2522        380,333       -3,60683
           2523          380,5       -3,60636
           2524        380,667       -3,60587
           2525        380,833       -3,60537
           2526            381       -3,60474
           2527        381,167       -3,60422
           2528        381,333       -3,60381
           2529          381,5       -3,60343
           2530        381,667       -3,60317
           2531        381,833       -3,60293
           2532            382       -3,60274
           2533        382,167       -3,60257
           2534        382,333       -3,60262
           2535          382,5       -3,60263
           2536        382,667       -3,60268
           2537        382,833       -3,60277
           2538            383       -3,60305
           2539        383,167       -3,60327
           2540        383,333        -3,6035
           2541          383,5       -3,60374
           2542        383,667       -3,60404
           2543        383,833       -3,60431
           2544            384       -3,60454
           2545        384,167       -3,60471
           2546        384,333       -3,60469
           2547          384,5       -3,60467
           2548        384,667        -3,6046
           2549        384,833       -3,60449
           2550            385       -3,60411
           2551        385,167        -3,6038
           2552        385,333       -3,60349
           2553          385,5       -3,60313
           2554        385,667       -3,60274
           2555        385,833       -3,60234
           2556            386       -3,60193
           2557        386,167        -3,6015
           2558        386,333       -3,60104
           2559          386,5       -3,60058
           2560        386,667       -3,60013
           2561        386,833       -3,59968
           2562            387       -3,59925
           2563        387,167       -3,59885
           2564        387,333       -3,59848
           2565          387,5       -3,59815
           2566        387,667       -3,59796
           2567        387,833       -3,59773
           2568            388       -3,59744
           2569        388,167       -3,59712
           2570        388,333       -3,59682
           2571          388,5       -3,59649
           2572        388,667       -3,59619
           2573        388,833       -3,59591
           2574            389       -3,59563
           2575        389,167       -3,59541
           2576        389,333       -3,59524
           2577          389,5       -3,59508
           2578        389,667       -3,59502
           2579        389,833       -3,59492
           2580            390       -3,59485
           2581        390,167       -3,59475
           2582        390,333       -3,59463
           2583          390,5       -3,59443
           2584        390,667       -3,59419
           2585        390,833       -3,59392
           2586            391       -3,59363
           2587        391,167       -3,59315
           2588        391,333       -3,59273
           2589          391,5       -3,59229
           2590        391,667       -3,59183
           2591        391,833       -3,59126
           2592            392       -3,59071
           2593        392,167       -3,59016
           2594        392,333       -3,58959
           2595          392,5       -3,58886
           2596        392,667       -3,58814
           2597        392,833        -3,5874
           2598            393       -3,58666
           2599        393,167       -3,58583
           2600        393,333       -3,58503
           2601          393,5       -3,58422
           2602        393,667       -3,58342
           2603        393,833       -3,58266
           2604            394       -3,58195
           2605        394,167        -3,5813
           2606        394,333       -3,58067
           2607          394,5       -3,58013
           2608        394,667        -3,5796
           2609        394,833       -3,57911
           2610            395       -3,57866
           2611        395,167       -3,57835
           2612        395,333       -3,57803
           2613          395,5       -3,57774
           2614        395,667       -3,57748
           2615        395,833       -3,57733
           2616            396       -3,57709
           2617        396,167       -3,57682
           2618        396,333       -3,57656
           2619          396,5       -3,57632
           2620        396,667       -3,57609
           2621        396,833       -3,57587
           2622            397       -3,57558
           2623        397,167       -3,57522
           2624        397,333       -3,57479
           2625          397,5       -3,57436
           2626        397,667       -3,57395
           2627        397,833       -3,57349
           2628            398         -3,573
           2629        398,167       -3,57248
           2630        398,333       -3,57194
           2631          398,5       -3,57137
           2632        398,667       -3,57078
           2633        398,833       -3,57018
           2634            399       -3,56953
           2635        399,167       -3,56878
           2636        399,333       -3,56803
           2637          399,5        -3,5673
           2638        399,667       -3,56661
           2639        399,833       -3,56596
           2640            400       -3,56536


Results:
  Crystallinity	6,28 %
  Integral	-109,66 mJ
    normalized	-5,15 Jg^-1
  Onset	17,22 �C
  Peak	22,22 �C
  Endset	25,81 �C
  Heating Rate	10,00 �Cmin^-1

  Crystallinity	60,77 %
  Integral	-1061,95 mJ
    normalized	-49,83 Jg^-1
  Onset	324,92 �C
  Peak	331,66 �C
  Endset	337,05 �C
  Heating Rate	10,00 �Cmin^-1

Sample:
  PTFE_20%C_2x26k6y_-40_400_1, 21,3100 mg


________________________________________________________________________________
Not signed                                                        STARe SW 11.00
