# Supplementary material for: Tribological and Mechanical Behavior of Graphite Composites of Polytetrafluoroethylene (PTFE) Irradiated by the Electron Beam
Source: Polymers (Basel). 2020 Jul 28;12(8):1676. doi: 10.3390/polym12081676 (PMC7464070; doi:10.3390/polym12081676)
Supplement: Supplementary file 1 [file polymers-12-01676-s001.zip › polymers-869075-supplementary/PTFE_20%C_4x26k6y_400_-40_1i2.txt]

PTFE_20%C_4x26k6y_400_-40_1i2                                   22.02.2016 12:45
________________________________________________________________________________

PTFE_20%C_4x26k6y_400_-40_1i2


Curve Name:
  PTFE_20%C_4x26k6y_400_-40_1, 12.02.2016 08:37:07
  Performed 12.02.2016 08:37:07
Curve Values:
          Index             Tr          Value
                          [�C]           [mW]
              0            400        2,95746
              1        399,833        3,22402
              2        399,667         3,5377
              3          399,5        3,86556
              4        399,333        4,19632
              5        399,167         4,5052
              6            399        4,79321
              7        398,833        5,05674
              8        398,667        5,30438
              9          398,5        5,51643
             10        398,333        5,71205
             11        398,167        5,88915
             12            398        6,05313
             13        397,833        6,18929
             14        397,667        6,31313
             15          397,5        6,42352
             16        397,333        6,52478
             17        397,167        6,60754
             18            397        6,68219
             19        396,833        6,74829
             20        396,667        6,80909
             21          396,5        6,85776
             22        396,333         6,9017
             23        396,167        6,94052
             24            396        6,97593
             25        395,833        7,00421
             26        395,667        7,03025
             27          395,5         7,0519
             28        395,333        7,07168
             29        395,167        7,08725
             30            395        7,10139
             31        394,833        7,11373
             32        394,667        7,12498
             33          394,5        7,13403
             34        394,333        7,14204
             35        394,167        7,14871
             36            394        7,15505
             37        393,833        7,15999
             38        393,667        7,16463
             39          393,5        7,16798
             40        393,333        7,17098
             41        393,167        7,17258
             42            393        7,17437
             43        392,833        7,17581
             44        392,667         7,1768
             45          392,5        7,17759
             46        392,333         7,1781
             47        392,167        7,17829
             48            392         7,1785
             49        391,833        7,17807
             50        391,667        7,17774
             51          391,5         7,1773
             52        391,333        7,17678
             53        391,167        7,17573
             54            391         7,1748
             55        390,833        7,17378
             56        390,667        7,17268
             57          390,5        7,17124
             58        390,333        7,16988
             59        390,167        7,16846
             60            390          7,167
             61        389,833        7,16529
             62        389,667        7,16358
             63          389,5        7,16178
             64        389,333        7,15992
             65        389,167        7,15769
             66            389        7,15544
             67        388,833        7,15307
             68        388,667         7,1506
             69          388,5         7,1478
             70        388,333        7,14517
             71        388,167        7,14263
             72            388        7,14015
             73        387,833        7,13768
             74        387,667        7,13539
             75          387,5        7,13307
             76        387,333        7,13074
             77        387,167         7,1284
             78            387        7,12624
             79        386,833          7,124
             80        386,667        7,12175
             81          386,5        7,11951
             82        386,333        7,11726
             83        386,167        7,11497
             84            386        7,11265
             85        385,833        7,11031
             86        385,667        7,10798
             87          385,5        7,10569
             88        385,333         7,1034
             89        385,167        7,10112
             90            385        7,09892
             91        384,833        7,09667
             92        384,667        7,09442
             93          384,5         7,0922
             94        384,333        7,09003
             95        384,167        7,08787
             96            384        7,08571
             97        383,833        7,08354
             98        383,667         7,0814
             99          383,5        7,07918
            100        383,333        7,07694
            101        383,167        7,07468
            102            383        7,07224
            103        382,833        7,06979
            104        382,667        7,06729
            105          382,5        7,06482
            106        382,333        7,06212
            107        382,167         7,0594
            108            382        7,05661
            109        381,833        7,05382
            110        381,667        7,05081
            111          381,5        7,04788
            112        381,333        7,04498
            113        381,167        7,04213
            114            381        7,03927
            115        380,833        7,03648
            116        380,667        7,03374
            117          380,5        7,03102
            118        380,333        7,02846
            119        380,167        7,02586
            120            380         7,0233
            121        379,833        7,02075
            122        379,667        7,01823
            123          379,5        7,01574
            124        379,333        7,01335
            125        379,167          7,011
            126            379        7,00851
            127        378,833        7,00591
            128        378,667        7,00327
            129          378,5        7,00061
            130        378,333        6,99779
            131        378,167         6,9951
            132            378        6,99242
            133        377,833         6,9898
            134        377,667        6,98741
            135          377,5        6,98501
            136        377,333        6,98266
            137        377,167        6,98033
            138            377         6,9782
            139        376,833        6,97596
            140        376,667        6,97367
            141          376,5        6,97135
            142        376,333        6,96903
            143        376,167        6,96661
            144            376        6,96419
            145        375,833        6,96177
            146        375,667        6,95934
            147          375,5        6,95675
            148        375,333         6,9541
            149        375,167        6,95139
            150            375        6,94867
            151        374,833        6,94566
            152        374,667        6,94272
            153          374,5        6,93977
            154        374,333        6,93685
            155        374,167        6,93387
            156            374        6,93099
            157        373,833        6,92821
            158        373,667        6,92549
            159          373,5        6,92308
            160        373,333        6,92059
            161        373,167        6,91807
            162            373        6,91555
            163        372,833        6,91323
            164        372,667        6,91084
            165          372,5        6,90844
            166        372,333        6,90603
            167        372,167         6,9037
            168            372        6,90143
            169        371,833        6,89921
            170        371,667        6,89701
            171          371,5        6,89502
            172        371,333        6,89296
            173        371,167        6,89096
            174            371        6,88898
            175        370,833        6,88713
            176        370,667        6,88524
            177          370,5        6,88339
            178        370,333        6,88154
            179        370,167        6,87971
            180            370        6,87777
            181        369,833        6,87578
            182        369,667        6,87379
            183          369,5        6,87164
            184        369,333        6,86956
            185        369,167        6,86746
            186            369        6,86536
            187        368,833        6,86323
            188        368,667        6,86109
            189          368,5        6,85892
            190        368,333        6,85675
            191        368,167        6,85452
            192            368        6,85226
            193        367,833        6,84994
            194        367,667        6,84758
            195          367,5        6,84502
            196        367,333        6,84255
            197        367,167         6,8401
            198            367        6,83766
            199        366,833        6,83516
            200        366,667        6,83272
            201          366,5        6,83031
            202        366,333        6,82785
            203        366,167        6,82548
            204            366        6,82307
            205        365,833        6,82065
            206        365,667        6,81826
            207          365,5        6,81586
            208        365,333        6,81353
            209        365,167        6,81127
            210            365        6,80905
            211        364,833        6,80684
            212        364,667         6,8048
            213          364,5        6,80271
            214        364,333        6,80062
            215        364,167        6,79855
            216            364        6,79653
            217        363,833        6,79454
            218        363,667        6,79257
            219          363,5         6,7906
            220        363,333        6,78869
            221        363,167        6,78674
            222            363        6,78481
            223        362,833         6,7829
            224        362,667        6,78101
            225          362,5        6,77915
            226        362,333        6,77725
            227        362,167        6,77533
            228            362        6,77333
            229        361,833         6,7713
            230        361,667        6,76923
            231          361,5        6,76714
            232        361,333         6,7648
            233        361,167        6,76253
            234            361        6,76021
            235        360,833        6,75786
            236        360,667        6,75533
            237          360,5        6,75287
            238        360,333        6,75047
            239        360,167        6,74809
            240            360        6,74567
            241        359,833        6,74331
            242        359,667        6,74095
            243          359,5        6,73858
            244        359,333        6,73624
            245        359,167        6,73386
            246            359        6,73151
            247        358,833         6,7292
            248        358,667        6,72685
            249          358,5        6,72459
            250        358,333        6,72242
            251        358,167        6,72032
            252            358        6,71838
            253        357,833         6,7164
            254        357,667        6,71446
            255          357,5        6,71255
            256        357,333        6,71077
            257        357,167        6,70894
            258            357        6,70709
            259        356,833        6,70526
            260        356,667        6,70354
            261          356,5        6,70176
            262        356,333        6,69998
            263        356,167        6,69819
            264            356        6,69644
            265        355,833        6,69464
            266        355,667        6,69279
            267          355,5         6,6909
            268        355,333        6,68895
            269        355,167        6,68707
            270            355        6,68522
            271        354,833        6,68341
            272        354,667         6,6816
            273          354,5        6,67976
            274        354,333         6,6779
            275        354,167        6,67597
            276            354        6,67395
            277        353,833        6,67186
            278        353,667        6,66972
            279          353,5        6,66755
            280        353,333        6,66536
            281        353,167        6,66291
            282            353        6,66057
            283        352,833        6,65825
            284        352,667        6,65595
            285          352,5        6,65371
            286        352,333        6,65146
            287        352,167        6,64922
            288            352        6,64698
            289        351,833        6,64489
            290        351,667        6,64279
            291          351,5        6,64071
            292        351,333        6,63864
            293        351,167        6,63669
            294            351        6,63469
            295        350,833        6,63268
            296        350,667        6,63072
            297          350,5        6,62889
            298        350,333        6,62713
            299        350,167        6,62541
            300            350         6,6237
            301        349,833         6,6222
            302        349,667        6,62061
            303          349,5        6,61901
            304        349,333        6,61742
            305        349,167        6,61578
            306            349        6,61414
            307        348,833        6,61251
            308        348,667        6,61087
            309          348,5        6,60915
            310        348,333        6,60747
            311        348,167         6,6058
            312            348        6,60412
            313        347,833        6,60231
            314        347,667        6,60048
            315          347,5        6,59864
            316        347,333         6,5968
            317        347,167        6,59488
            318            347        6,59297
            319        346,833        6,59105
            320        346,667        6,58911
            321          346,5        6,58717
            322        346,333        6,58521
            323        346,167        6,58324
            324            346        6,58125
            325        345,833        6,57919
            326        345,667        6,57716
            327          345,5        6,57512
            328        345,333        6,57306
            329        345,167        6,57105
            330            345        6,56906
            331        344,833        6,56707
            332        344,667        6,56504
            333          344,5        6,56312
            334        344,333        6,56121
            335        344,167        6,55934
            336            344        6,55753
            337        343,833        6,55579
            338        343,667        6,55407
            339          343,5         6,5524
            340        343,333        6,55078
            341        343,167        6,54925
            342            343        6,54768
            343        342,833        6,54615
            344        342,667        6,54463
            345          342,5        6,54314
            346        342,333         6,5416
            347        342,167        6,54006
            348            342        6,53851
            349        341,833        6,53696
            350        341,667        6,53537
            351          341,5        6,53382
            352        341,333        6,53228
            353        341,167        6,53073
            354            341        6,52918
            355        340,833        6,52758
            356        340,667        6,52595
            357          340,5        6,52431
            358        340,333        6,52261
            359        340,167        6,52091
            360            340         6,5192
            361        339,833        6,51749
            362        339,667        6,51568
            363          339,5        6,51383
            364        339,333        6,51194
            365        339,167        6,51005
            366            339        6,50801
            367        338,833        6,50606
            368        338,667        6,50412
            369          338,5        6,50218
            370        338,333        6,50025
            371        338,167        6,49836
            372            338        6,49653
            373        337,833         6,4947
            374        337,667        6,49303
            375          337,5        6,49134
            376        337,333        6,48966
            377        337,167        6,48802
            378            337        6,48657
            379        336,833        6,48503
            380        336,667        6,48349
            381          336,5        6,48199
            382        336,333        6,48054
            383        336,167        6,47911
            384            336         6,4777
            385        335,833        6,47626
            386        335,667        6,47484
            387          335,5        6,47344
            388        335,333        6,47207
            389        335,167        6,47075
            390            335        6,46948
            391        334,833        6,46824
            392        334,667        6,46704
            393          334,5        6,46583
            394        334,333        6,46472
            395        334,167        6,46351
            396            334        6,46229
            397        333,833        6,46108
            398        333,667        6,45979
            399          333,5        6,45848
            400        333,333        6,45714
            401        333,167        6,45579
            402            333        6,45434
            403        332,833        6,45291
            404        332,667        6,45147
            405          332,5        6,44998
            406        332,333        6,44839
            407        332,167        6,44682
            408            332        6,44523
            409        331,833        6,44363
            410        331,667        6,44191
            411          331,5        6,44019
            412        331,333        6,43852
            413        331,167         6,4369
            414            331        6,43527
            415        330,833        6,43367
            416        330,667         6,4321
            417          330,5        6,43055
            418        330,333        6,42903
            419        330,167        6,42765
            420            330        6,42627
            421        329,833        6,42496
            422        329,667         6,4237
            423          329,5         6,4226
            424        329,333        6,42148
            425        329,167        6,42037
            426            329        6,41927
            427        328,833        6,41833
            428        328,667        6,41736
            429          328,5        6,41643
            430        328,333        6,41552
            431        328,167        6,41471
            432            328        6,41389
            433        327,833        6,41306
            434        327,667        6,41225
            435          327,5        6,41157
            436        327,333        6,41091
            437        327,167        6,41031
            438            327        6,40974
            439        326,833        6,40936
            440        326,667        6,40901
            441          326,5        6,40874
            442        326,333        6,40851
            443        326,167         6,4086
            444            326        6,40867
            445        325,833        6,40876
            446        325,667        6,40888
            447          325,5        6,40929
            448        325,333        6,40966
            449        325,167        6,41009
            450            325        6,41057
            451        324,833        6,41131
            452        324,667        6,41205
            453          324,5        6,41285
            454        324,333        6,41374
            455        324,167        6,41514
            456            324        6,41656
            457        323,833         6,4181
            458        323,667        6,41973
            459          323,5        6,42201
            460        323,333        6,42424
            461        323,167        6,42654
            462            323        6,42897
            463        322,833         6,4318
            464        322,667        6,43553
            465          322,5        6,43928
            466        322,333        6,44335
            467        322,167        6,44765
            468            322        6,45293
            469        321,833         6,4581
            470        321,667         6,4641
            471          321,5        6,47068
            472        321,333        6,47873
            473        321,167        6,48711
            474            321        6,49678
            475        320,833        6,50659
            476        320,667        6,51868
            477          320,5        6,53215
            478        320,333         6,5477
            479        320,167        6,56474
            480            320        6,58535
            481        319,833         6,6075
            482        319,667         6,6326
            483          319,5        6,66129
            484        319,333        6,69453
            485        319,167        6,73257
            486            319        6,77655
            487        318,833        6,82484
            488        318,667        6,88588
            489          318,5        6,95573
            490        318,333        7,03814
            491        318,167        7,13036
            492            318        7,25255
            493        317,833        7,39529
            494        317,667        7,56691
            495          317,5        7,76119
            496        317,333        8,02298
            497        317,167        8,32984
            498            317         8,6963
            499        316,833        9,10835
            500        316,667        9,64713
            501          316,5        10,2602
            502        316,333        10,9631
            503        316,167        11,7288
            504            316        12,6368
            505        315,833        13,6047
            506        315,667        14,6279
            507          315,5        15,6807
            508        315,333        16,7596
            509        315,167         17,824
            510            315        18,8562
            511        314,833        19,8595
            512        314,667        20,7667
            513          314,5        21,6156
            514        314,333        22,3937
            515        314,167        23,1224
            516            314        23,7281
            517        313,833         24,281
            518        313,667        24,7718
            519          313,5        25,2203
            520        313,333        25,5712
            521        313,167        25,8749
            522            313        26,1241
            523        312,833        26,3365
            524        312,667        26,4633
            525          312,5        26,5465
            526        312,333        26,5773
            527        312,167        26,5737
            528            312        26,4929
            529        311,833        26,3742
            530        311,667        26,2108
            531          311,5        26,0024
            532        311,333        25,7652
            533        311,167        25,4591
            534            311        25,1192
            535        310,833        24,7415
            536        310,667        24,3396
            537          310,5        23,8869
            538        310,333        23,4126
            539        310,167        22,9101
            540            310        22,3919
            541        309,833        21,8456
            542        309,667        21,2932
            543          309,5        20,7346
            544        309,333        20,1722
            545        309,167        19,6083
            546            309        19,0485
            547        308,833        18,4967
            548        308,667        17,9522
            549          308,5        17,4316
            550        308,333        16,9264
            551        308,167        16,4404
            552            308         15,968
            553        307,833        15,5283
            554        307,667        15,1062
            555          307,5        14,7042
            556        307,333        14,3157
            557        307,167        13,9585
            558            307        13,6172
            559        306,833        13,2931
            560        306,667        12,9803
            561          306,5        12,6941
            562        306,333          12,42
            563        306,167        12,1592
            564            306        11,9075
            565        305,833        11,6766
            566        305,667        11,4551
            567          305,5        11,2443
            568        305,333        11,0403
            569        305,167         10,854
            570            305        10,6748
            571        304,833        10,5039
            572        304,667        10,3389
            573          304,5        10,1854
            574        304,333        10,0377
            575        304,167        9,89697
            576            304        9,76103
            577        303,833        9,63495
            578        303,667        9,51393
            579          303,5        9,39837
            580        303,333         9,2861
            581        303,167        9,18223
            582            303        9,08237
            583        302,833        8,98575
            584        302,667        8,89265
            585          302,5        8,80696
            586        302,333        8,72356
            587        302,167        8,64466
            588            302        8,56772
            589        301,833        8,49499
            590        301,667        8,42582
            591          301,5        8,36037
            592        301,333        8,29651
            593        301,167         8,2369
            594            301         8,1793
            595        300,833        8,12428
            596        300,667        8,07086
            597          300,5        8,02092
            598        300,333        7,97247
            599        300,167        7,92613
            600            300        7,88184
            601        299,833        7,83887
            602        299,667        7,79856
            603          299,5        7,75935
            604        299,333        7,72172
            605        299,167         7,6852
            606            299        7,65124
            607        298,833        7,61814
            608        298,667        7,58555
            609          298,5        7,55401
            610        298,333        7,52471
            611        298,167        7,49613
            612            298        7,46806
            613        297,833        7,44095
            614        297,667        7,41637
            615          297,5        7,39177
            616        297,333         7,3679
            617        297,167        7,34468
            618            297        7,32186
            619        296,833        7,29958
            620        296,667        7,27801
            621          296,5        7,25695
            622        296,333        7,23745
            623        296,167        7,21817
            624            296        7,19903
            625        295,833        7,18013
            626        295,667        7,16215
            627          295,5        7,14415
            628        295,333        7,12688
            629        295,167        7,10971
            630            295        7,09353
            631        294,833        7,07741
            632        294,667        7,06161
            633          294,5        7,04606
            634        294,333        7,03158
            635        294,167          7,017
            636            294        7,00277
            637        293,833          6,989
            638        293,667        6,97562
            639          293,5        6,96219
            640        293,333        6,94895
            641        293,167        6,93585
            642            293         6,9235
            643        292,833        6,91097
            644        292,667        6,89857
            645          292,5         6,8867
            646        292,333        6,87527
            647        292,167        6,86367
            648            292        6,85215
            649        291,833        6,84099
            650        291,667        6,83065
            651          291,5        6,82029
            652        291,333        6,80988
            653        291,167        6,79958
            654            291        6,78985
            655        290,833        6,78003
            656        290,667         6,7703
            657          290,5        6,76065
            658        290,333        6,75146
            659        290,167        6,74214
            660            290         6,7329
            661        289,833        6,72372
            662        289,667        6,71485
            663          289,5        6,70597
            664        289,333        6,69717
            665        289,167        6,68844
            666            289        6,68006
            667        288,833         6,6716
            668        288,667        6,66316
            669          288,5        6,65479
            670        288,333         6,6465
            671        288,167        6,63842
            672            288         6,6303
            673        287,833        6,62224
            674        287,667        6,61426
            675          287,5        6,60665
            676        287,333        6,59906
            677        287,167        6,59152
            678            287        6,58402
            679        286,833        6,57701
            680        286,667        6,56978
            681          286,5        6,56253
            682        286,333        6,55534
            683        286,167         6,5483
            684            286        6,54125
            685        285,833        6,53421
            686        285,667        6,52723
            687          285,5        6,52049
            688        285,333        6,51375
            689        285,167        6,50704
            690            285        6,50037
            691        284,833        6,49404
            692        284,667        6,48763
            693          284,5        6,48127
            694        284,333        6,47497
            695        284,167        6,46894
            696            284        6,46282
            697        283,833        6,45668
            698        283,667        6,45053
            699          283,5        6,44456
            700        283,333        6,43856
            701        283,167        6,43261
            702            283        6,42671
            703        282,833        6,42093
            704        282,667        6,41517
            705          282,5        6,40944
            706        282,333        6,40374
            707        282,167        6,39823
            708            282        6,39263
            709        281,833        6,38703
            710        281,667        6,38148
            711          281,5        6,37599
            712        281,333        6,37051
            713        281,167        6,36505
            714            281        6,35959
            715        280,833        6,35414
            716        280,667        6,34868
            717          280,5        6,34323
            718        280,333        6,33781
            719        280,167        6,33234
            720            280        6,32691
            721        279,833        6,32151
            722        279,667        6,31614
            723          279,5        6,31087
            724        279,333        6,30561
            725        279,167         6,3004
            726            279        6,29522
            727        278,833         6,2902
            728        278,667        6,28515
            729          278,5        6,28014
            730        278,333        6,27518
            731        278,167        6,27039
            732            278        6,26557
            733        277,833        6,26075
            734        277,667        6,25591
            735          277,5        6,25124
            736        277,333        6,24651
            737        277,167        6,24174
            738            277        6,23696
            739        276,833        6,23218
            740        276,667        6,22745
            741          276,5        6,22276
            742        276,333        6,21809
            743        276,167        6,21342
            744            276        6,20879
            745        275,833        6,20413
            746        275,667        6,19949
            747          275,5         6,1949
            748        275,333        6,19024
            749        275,167        6,18563
            750            275        6,18102
            751        274,833        6,17638
            752        274,667        6,17178
            753          274,5        6,16719
            754        274,333        6,16265
            755        274,167        6,15816
            756            274        6,15362
            757        273,833        6,14905
            758        273,667        6,14443
            759          273,5         6,1398
            760        273,333        6,13514
            761        273,167        6,13052
            762            273        6,12589
            763        272,833        6,12124
            764        272,667        6,11667
            765          272,5        6,11214
            766        272,333        6,10761
            767        272,167        6,10308
            768            272        6,09863
            769        271,833        6,09411
            770        271,667        6,08954
            771          271,5        6,08497
            772        271,333        6,08036
            773        271,167        6,07576
            774            271        6,07118
            775        270,833        6,06663
            776        270,667         6,0621
            777          270,5        6,05759
            778        270,333        6,05314
            779        270,167        6,04871
            780            270        6,04435
            781        269,833        6,03995
            782        269,667        6,03556
            783          269,5        6,03114
            784        269,333        6,02678
            785        269,167        6,02245
            786            269        6,01814
            787        268,833        6,01386
            788        268,667        6,00966
            789          268,5        6,00542
            790        268,333        6,00117
            791        268,167        5,99691
            792            268        5,99275
            793        267,833        5,98857
            794        267,667        5,98439
            795          267,5         5,9802
            796        267,333        5,97607
            797        267,167         5,9719
            798            267        5,96773
            799        266,833        5,96357
            800        266,667        5,95934
            801          266,5        5,95513
            802        266,333        5,95092
            803        266,167        5,94672
            804            266        5,94253
            805        265,833        5,93834
            806        265,667        5,93415
            807          265,5        5,92996
            808        265,333        5,92577
            809        265,167        5,92159
            810            265        5,91742
            811        264,833        5,91329
            812        264,667        5,90918
            813          264,5        5,90504
            814        264,333        5,90097
            815        264,167        5,89692
            816            264        5,89287
            817        263,833        5,88882
            818        263,667        5,88475
            819          263,5        5,88072
            820        263,333        5,87667
            821        263,167        5,87263
            822            263        5,86864
            823        262,833        5,86469
            824        262,667        5,86074
            825          262,5        5,85693
            826        262,333        5,85309
            827        262,167        5,84921
            828            262        5,84531
            829        261,833        5,84152
            830        261,667        5,83772
            831          261,5        5,83396
            832        261,333        5,83017
            833        261,167        5,82643
            834            261        5,82268
            835        260,833        5,81894
            836        260,667         5,8152
            837          260,5        5,81144
            838        260,333        5,80773
            839        260,167        5,80407
            840            260        5,80045
            841        259,833        5,79687
            842        259,667         5,7933
            843          259,5        5,78977
            844        259,333        5,78629
            845        259,167        5,78288
            846            259        5,77941
            847        258,833        5,77597
            848        258,667        5,77256
            849          258,5        5,76913
            850        258,333        5,76573
            851        258,167        5,76233
            852            258        5,75893
            853        257,833        5,75552
            854        257,667        5,75211
            855          257,5        5,74869
            856        257,333        5,74526
            857        257,167        5,74191
            858            257        5,73857
            859        256,833         5,7352
            860        256,667        5,73184
            861          256,5        5,72861
            862        256,333        5,72534
            863        256,167        5,72205
            864            256        5,71873
            865        255,833        5,71543
            866        255,667        5,71218
            867          255,5        5,70893
            868        255,333        5,70566
            869        255,167        5,70242
            870            255        5,69915
            871        254,833        5,69586
            872        254,667        5,69259
            873          254,5        5,68934
            874        254,333        5,68608
            875        254,167        5,68285
            876            254        5,67969
            877        253,833        5,67654
            878        253,667         5,6734
            879          253,5        5,67032
            880        253,333        5,66727
            881        253,167        5,66423
            882            253        5,66119
            883        252,833        5,65815
            884        252,667        5,65512
            885          252,5        5,65208
            886        252,333        5,64902
            887        252,167        5,64597
            888            252        5,64299
            889        251,833        5,64005
            890        251,667        5,63715
            891          251,5        5,63421
            892        251,333        5,63127
            893        251,167        5,62835
            894            251        5,62546
            895        250,833        5,62256
            896        250,667        5,61969
            897          250,5        5,61682
            898        250,333        5,61399
            899        250,167        5,61118
            900            250        5,60841
            901        249,833        5,60563
            902        249,667        5,60287
            903          249,5        5,60009
            904        249,333         5,5973
            905        249,167         5,5945
            906            249        5,59166
            907        248,833        5,58881
            908        248,667        5,58595
            909          248,5        5,58308
            910        248,333        5,58016
            911        248,167        5,57721
            912            248        5,57428
            913        247,833        5,57134
            914        247,667        5,56831
            915          247,5        5,56532
            916        247,333        5,56237
            917        247,167        5,55942
            918            247        5,55648
            919        246,833        5,55356
            920        246,667        5,55066
            921          246,5        5,54781
            922        246,333          5,545
            923        246,167        5,54222
            924            246         5,5394
            925        245,833        5,53662
            926        245,667        5,53384
            927          245,5        5,53095
            928        245,333        5,52816
            929        245,167        5,52541
            930            245        5,52266
            931        244,833        5,51988
            932        244,667        5,51712
            933          244,5        5,51438
            934        244,333        5,51166
            935        244,167        5,50903
            936            244         5,5063
            937        243,833        5,50355
            938        243,667        5,50085
            939          243,5        5,49817
            940        243,333        5,49548
            941        243,167        5,49281
            942            243        5,49013
            943        242,833        5,48739
            944        242,667        5,48463
            945          242,5        5,48188
            946        242,333        5,47914
            947        242,167        5,47629
            948            242        5,47348
            949        241,833        5,47069
            950        241,667        5,46791
            951          241,5        5,46518
            952        241,333        5,46243
            953        241,167        5,45962
            954            241        5,45676
            955        240,833        5,45393
            956        240,667        5,45108
            957          240,5        5,44826
            958        240,333        5,44546
            959        240,167        5,44261
            960            240         5,4398
            961        239,833        5,43702
            962        239,667        5,43426
            963          239,5        5,43162
            964        239,333        5,42894
            965        239,167        5,42625
            966            239        5,42359
            967        238,833        5,42106
            968        238,667        5,41849
            969          238,5        5,41591
            970        238,333        5,41334
            971        238,167        5,41083
            972            238        5,40825
            973        237,833        5,40565
            974        237,667        5,40309
            975          237,5        5,40053
            976        237,333        5,39794
            977        237,167        5,39534
            978            237        5,39273
            979        236,833        5,39016
            980        236,667         5,3876
            981          236,5        5,38503
            982        236,333        5,38248
            983        236,167        5,38001
            984            236        5,37753
            985        235,833        5,37504
            986        235,667        5,37258
            987          235,5        5,37017
            988        235,333        5,36773
            989        235,167        5,36527
            990            235         5,3628
            991        234,833        5,36032
            992        234,667        5,35775
            993          234,5         5,3552
            994        234,333        5,35262
            995        234,167        5,35007
            996            234        5,34746
            997        233,833        5,34492
            998        233,667        5,34238
            999          233,5        5,33987
           1000        233,333         5,3375
           1001        233,167        5,33505
           1002            233        5,33256
           1003        232,833        5,33005
           1004        232,667        5,32755
           1005          232,5        5,32502
           1006        232,333        5,32247
           1007        232,167        5,31992
           1008            232        5,31728
           1009        231,833        5,31471
           1010        231,667        5,31213
           1011          231,5        5,30956
           1012        231,333        5,30712
           1013        231,167        5,30468
           1014            231        5,30224
           1015        230,833        5,29981
           1016        230,667        5,29746
           1017          230,5        5,29503
           1018        230,333        5,29257
           1019        230,167        5,29009
           1020            230        5,28755
           1021        229,833        5,28506
           1022        229,667         5,2826
           1023          229,5        5,28015
           1024        229,333        5,27775
           1025        229,167        5,27534
           1026            229        5,27293
           1027        228,833        5,27051
           1028        228,667        5,26813
           1029          228,5        5,26575
           1030        228,333        5,26338
           1031        228,167        5,26098
           1032            228        5,25863
           1033        227,833        5,25629
           1034        227,667        5,25395
           1035          227,5        5,25163
           1036        227,333        5,24934
           1037        227,167        5,24707
           1038            227        5,24482
           1039        226,833        5,24259
           1040        226,667        5,24036
           1041          226,5        5,23811
           1042        226,333        5,23588
           1043        226,167        5,23366
           1044            226        5,23149
           1045        225,833        5,22936
           1046        225,667        5,22722
           1047          225,5        5,22507
           1048        225,333        5,22296
           1049        225,167        5,22077
           1050            225        5,21857
           1051        224,833        5,21636
           1052        224,667        5,21405
           1053          224,5        5,21179
           1054        224,333        5,20953
           1055        224,167        5,20725
           1056            224        5,20508
           1057        223,833         5,2029
           1058        223,667        5,20066
           1059          223,5        5,19841
           1060        223,333        5,19621
           1061        223,167        5,19398
           1062            223        5,19178
           1063        222,833        5,18961
           1064        222,667        5,18744
           1065          222,5        5,18525
           1066        222,333        5,18302
           1067        222,167        5,18078
           1068            222        5,17855
           1069        221,833         5,1763
           1070        221,667        5,17405
           1071          221,5        5,17184
           1072        221,333         5,1696
           1073        221,167         5,1674
           1074            221         5,1652
           1075        220,833        5,16306
           1076        220,667        5,16091
           1077          220,5        5,15871
           1078        220,333        5,15651
           1079        220,167        5,15428
           1080            220        5,15204
           1081        219,833         5,1498
           1082        219,667        5,14761
           1083          219,5        5,14537
           1084        219,333        5,14313
           1085        219,167        5,14104
           1086            219        5,13894
           1087        218,833        5,13682
           1088        218,667        5,13465
           1089          218,5        5,13254
           1090        218,333        5,13043
           1091        218,167        5,12831
           1092            218        5,12616
           1093        217,833        5,12396
           1094        217,667        5,12175
           1095          217,5        5,11954
           1096        217,333        5,11736
           1097        217,167        5,11509
           1098            217        5,11283
           1099        216,833        5,11062
           1100        216,667        5,10844
           1101          216,5         5,1063
           1102        216,333        5,10414
           1103        216,167        5,10198
           1104            216        5,09985
           1105        215,833        5,09771
           1106        215,667        5,09553
           1107          215,5        5,09333
           1108        215,333        5,09111
           1109        215,167        5,08888
           1110            215        5,08671
           1111        214,833        5,08454
           1112        214,667        5,08237
           1113          214,5        5,08026
           1114        214,333        5,07807
           1115        214,167        5,07584
           1116            214        5,07357
           1117        213,833        5,07131
           1118        213,667        5,06913
           1119          213,5        5,06699
           1120        213,333        5,06482
           1121        213,167        5,06282
           1122            213        5,06077
           1123        212,833        5,05874
           1124        212,667         5,0567
           1125          212,5        5,05467
           1126        212,333        5,05258
           1127        212,167        5,05047
           1128            212        5,04836
           1129        211,833        5,04624
           1130        211,667        5,04406
           1131          211,5        5,04192
           1132        211,333        5,03975
           1133        211,167        5,03758
           1134            211        5,03547
           1135        210,833        5,03336
           1136        210,667        5,03124
           1137          210,5        5,02914
           1138        210,333        5,02706
           1139        210,167          5,025
           1140            210        5,02292
           1141        209,833        5,02087
           1142        209,667         5,0188
           1143          209,5         5,0167
           1144        209,333        5,01459
           1145        209,167        5,01247
           1146            209        5,01034
           1147        208,833        5,00816
           1148        208,667        5,00597
           1149          208,5        5,00379
           1150        208,333        5,00156
           1151        208,167        4,99933
           1152            208        4,99709
           1153        207,833         4,9949
           1154        207,667        4,99262
           1155          207,5        4,99037
           1156        207,333        4,98811
           1157        207,167        4,98586
           1158            207        4,98368
           1159        206,833        4,98154
           1160        206,667        4,97942
           1161          206,5        4,97728
           1162        206,333        4,97535
           1163        206,167        4,97335
           1164            206        4,97135
           1165        205,833        4,96933
           1166        205,667        4,96739
           1167          205,5        4,96539
           1168        205,333        4,96338
           1169        205,167        4,96134
           1170            205        4,95929
           1171        204,833        4,95726
           1172        204,667        4,95522
           1173          204,5        4,95317
           1174        204,333        4,95115
           1175        204,167        4,94917
           1176            204        4,94716
           1177        203,833        4,94514
           1178        203,667        4,94308
           1179          203,5        4,94106
           1180        203,333         4,9391
           1181        203,167        4,93716
           1182            203        4,93521
           1183        202,833        4,93322
           1184        202,667        4,93121
           1185          202,5        4,92922
           1186        202,333        4,92727
           1187        202,167         4,9253
           1188            202        4,92331
           1189        201,833        4,92131
           1190        201,667        4,91923
           1191          201,5        4,91717
           1192        201,333        4,91514
           1193        201,167        4,91313
           1194            201        4,91105
           1195        200,833        4,90901
           1196        200,667        4,90695
           1197          200,5        4,90484
           1198        200,333        4,90271
           1199        200,167        4,90056
           1200            200        4,89835
           1201        199,833        4,89607
           1202        199,667        4,89376
           1203          199,5        4,89132
           1204        199,333        4,88895
           1205        199,167         4,8866
           1206            199        4,88428
           1207        198,833        4,88202
           1208        198,667         4,8798
           1209          198,5        4,87766
           1210        198,333        4,87556
           1211        198,167        4,87389
           1212            198        4,87216
           1213        197,833        4,87041
           1214        197,667        4,86866
           1215          197,5        4,86712
           1216        197,333        4,86544
           1217        197,167        4,86377
           1218            197        4,86214
           1219        196,833        4,86036
           1220        196,667         4,8587
           1221          196,5        4,85713
           1222        196,333         4,8556
           1223        196,167        4,85429
           1224            196        4,85292
           1225        195,833        4,85157
           1226        195,667        4,85027
           1227          195,5        4,84918
           1228        195,333        4,84806
           1229        195,167        4,84697
           1230            195        4,84592
           1231        194,833        4,84504
           1232        194,667         4,8441
           1233          194,5        4,84316
           1234        194,333        4,84225
           1235        194,167        4,84136
           1236            194        4,84044
           1237        193,833         4,8395
           1238        193,667        4,83855
           1239          193,5        4,83751
           1240        193,333        4,83648
           1241        193,167        4,83537
           1242            193         4,8342
           1243        192,833        4,83284
           1244        192,667        4,83153
           1245          192,5        4,83021
           1246        192,333        4,82883
           1247        192,167        4,82724
           1248            192        4,82574
           1249        191,833        4,82424
           1250        191,667        4,82274
           1251          191,5        4,82115
           1252        191,333        4,81959
           1253        191,167        4,81801
           1254            191        4,81637
           1255        190,833        4,81472
           1256        190,667         4,8131
           1257          190,5        4,81148
           1258        190,333        4,80985
           1259        190,167        4,80818
           1260            190        4,80658
           1261        189,833        4,80503
           1262        189,667         4,8035
           1263          189,5        4,80197
           1264        189,333        4,80045
           1265        189,167        4,79897
           1266            189        4,79754
           1267        188,833        4,79614
           1268        188,667        4,79486
           1269          188,5        4,79353
           1270        188,333        4,79221
           1271        188,167         4,7909
           1272            188        4,78965
           1273        187,833        4,78839
           1274        187,667        4,78712
           1275          187,5        4,78588
           1276        187,333        4,78462
           1277        187,167        4,78338
           1278            187        4,78215
           1279        186,833        4,78088
           1280        186,667        4,77952
           1281          186,5        4,77811
           1282        186,333        4,77666
           1283        186,167        4,77515
           1284            186        4,77338
           1285        185,833        4,77167
           1286        185,667        4,76989
           1287          185,5        4,76803
           1288        185,333        4,76596
           1289        185,167        4,76391
           1290            185        4,76181
           1291        184,833        4,75965
           1292        184,667        4,75734
           1293          184,5        4,75508
           1294        184,333        4,75282
           1295        184,167        4,75053
           1296            184        4,74827
           1297        183,833        4,74602
           1298        183,667        4,74377
           1299          183,5        4,74153
           1300        183,333        4,73934
           1301        183,167        4,73713
           1302            183        4,73489
           1303        182,833        4,73266
           1304        182,667        4,73042
           1305          182,5        4,72826
           1306        182,333        4,72616
           1307        182,167        4,72412
           1308            182        4,72223
           1309        181,833        4,72032
           1310        181,667        4,71845
           1311          181,5        4,71661
           1312        181,333        4,71507
           1313        181,167        4,71347
           1314            181        4,71189
           1315        180,833        4,71035
           1316        180,667        4,70897
           1317          180,5         4,7075
           1318        180,333        4,70604
           1319        180,167         4,7046
           1320            180        4,70309
           1321        179,833        4,70162
           1322        179,667        4,70017
           1323          179,5        4,69875
           1324        179,333        4,69726
           1325        179,167        4,69574
           1326            179        4,69414
           1327        178,833        4,69249
           1328        178,667        4,69069
           1329          178,5        4,68887
           1330        178,333        4,68699
           1331        178,167        4,68502
           1332            178        4,68292
           1333        177,833        4,68086
           1334        177,667        4,67878
           1335          177,5        4,67665
           1336        177,333        4,67453
           1337        177,167        4,67227
           1338            177        4,67006
           1339        176,833        4,66787
           1340        176,667         4,6657
           1341          176,5        4,66343
           1342        176,333        4,66119
           1343        176,167        4,65898
           1344            176        4,65676
           1345        175,833        4,65451
           1346        175,667        4,65232
           1347          175,5        4,65017
           1348        175,333        4,64802
           1349        175,167        4,64591
           1350            175        4,64386
           1351        174,833        4,64186
           1352        174,667        4,63986
           1353          174,5        4,63805
           1354        174,333        4,63628
           1355        174,167        4,63459
           1356            174        4,63299
           1357        173,833        4,63162
           1358        173,667        4,63019
           1359          173,5        4,62876
           1360        173,333        4,62736
           1361        173,167        4,62613
           1362            173        4,62485
           1363        172,833        4,62361
           1364        172,667        4,62244
           1365          172,5        4,62137
           1366        172,333        4,62025
           1367        172,167        4,61912
           1368            172        4,61795
           1369        171,833         4,6167
           1370        171,667        4,61542
           1371          171,5        4,61414
           1372        171,333        4,61282
           1373        171,167        4,61119
           1374            171        4,60955
           1375        170,833        4,60785
           1376        170,667         4,6061
           1377          170,5        4,60409
           1378        170,333         4,6021
           1379        170,167        4,60006
           1380            170        4,59793
           1381        169,833        4,59578
           1382        169,667        4,59337
           1383          169,5          4,591
           1384        169,333        4,58861
           1385        169,167        4,58624
           1386            169        4,58378
           1387        168,833        4,58135
           1388        168,667        4,57897
           1389          168,5        4,57661
           1390        168,333        4,57427
           1391        168,167        4,57192
           1392            168        4,56964
           1393        167,833        4,56744
           1394        167,667        4,56534
           1395          167,5        4,56329
           1396        167,333        4,56125
           1397        167,167        4,55925
           1398            167        4,55757
           1399        166,833        4,55589
           1400        166,667        4,55429
           1401          166,5        4,55279
           1402        166,333        4,55157
           1403        166,167        4,55025
           1404            166        4,54898
           1405        165,833        4,54774
           1406        165,667        4,54663
           1407          165,5        4,54544
           1408        165,333        4,54427
           1409        165,167        4,54311
           1410            165        4,54207
           1411        164,833        4,54101
           1412        164,667         4,5399
           1413          164,5        4,53875
           1414        164,333        4,53764
           1415        164,167        4,53646
           1416            164        4,53523
           1417        163,833        4,53393
           1418        163,667        4,53233
           1419          163,5        4,53076
           1420        163,333        4,52911
           1421        163,167        4,52741
           1422            163        4,52538
           1423        162,833        4,52345
           1424        162,667        4,52152
           1425          162,5        4,51955
           1426        162,333        4,51743
           1427        162,167        4,51536
           1428            162        4,51326
           1429        161,833        4,51116
           1430        161,667        4,50904
           1431          161,5        4,50691
           1432        161,333        4,50473
           1433        161,167        4,50255
           1434            161        4,50044
           1435        160,833        4,49835
           1436        160,667        4,49631
           1437          160,5        4,49431
           1438        160,333        4,49247
           1439        160,167        4,49061
           1440            160        4,48882
           1441        159,833        4,48712
           1442        159,667        4,48573
           1443          159,5         4,4843
           1444        159,333        4,48293
           1445        159,167         4,4816
           1446            159        4,48066
           1447        158,833        4,47963
           1448        158,667         4,4786
           1449          158,5         4,4776
           1450        158,333        4,47668
           1451        158,167        4,47587
           1452            158        4,47497
           1453        157,833        4,47403
           1454        157,667        4,47309
           1455          157,5        4,47199
           1456        157,333        4,47085
           1457        157,167        4,46965
           1458            157         4,4684
           1459        156,833        4,46698
           1460        156,667        4,46556
           1461          156,5        4,46408
           1462        156,333        4,46258
           1463        156,167        4,46087
           1464            156        4,45913
           1465        155,833        4,45734
           1466        155,667        4,45552
           1467          155,5        4,45348
           1468        155,333        4,45152
           1469        155,167        4,44953
           1470            155        4,44748
           1471        154,833        4,44545
           1472        154,667        4,44341
           1473          154,5        4,44132
           1474        154,333         4,4392
           1475        154,167        4,43712
           1476            154        4,43506
           1477        153,833          4,433
           1478        153,667        4,43097
           1479          153,5        4,42909
           1480        153,333        4,42725
           1481        153,167        4,42552
           1482            153        4,42386
           1483        152,833        4,42242
           1484        152,667        4,42092
           1485          152,5         4,4195
           1486        152,333        4,41817
           1487        152,167        4,41708
           1488            152        4,41595
           1489        151,833        4,41488
           1490        151,667        4,41386
           1491          151,5        4,41311
           1492        151,333        4,41226
           1493        151,167        4,41143
           1494            151        4,41059
           1495        150,833        4,40987
           1496        150,667        4,40907
           1497          150,5        4,40827
           1498        150,333        4,40749
           1499        150,167        4,40671
           1500            150        4,40586
           1501        149,833        4,40492
           1502        149,667        4,40394
           1503          149,5        4,40274
           1504        149,333        4,40149
           1505        149,167        4,40019
           1506            149        4,39882
           1507        148,833        4,39702
           1508        148,667        4,39535
           1509          148,5        4,39362
           1510        148,333        4,39181
           1511        148,167        4,38974
           1512            148        4,38776
           1513        147,833        4,38579
           1514        147,667        4,38382
           1515          147,5        4,38171
           1516        147,333        4,37966
           1517        147,167        4,37763
           1518            147        4,37565
           1519        146,833         4,3737
           1520        146,667         4,3718
           1521          146,5        4,36989
           1522        146,333        4,36801
           1523        146,167         4,3662
           1524            146        4,36456
           1525        145,833          4,363
           1526        145,667        4,36155
           1527          145,5        4,36013
           1528        145,333        4,35907
           1529        145,167        4,35792
           1530            145        4,35685
           1531        144,833        4,35586
           1532        144,667        4,35506
           1533          144,5        4,35418
           1534        144,333        4,35329
           1535        144,167        4,35244
           1536            144        4,35173
           1537        143,833        4,35103
           1538        143,667        4,35032
           1539          143,5        4,34958
           1540        143,333        4,34885
           1541        143,167        4,34803
           1542            143         4,3472
           1543        142,833        4,34638
           1544        142,667        4,34527
           1545          142,5        4,34423
           1546        142,333         4,3431
           1547        142,167        4,34187
           1548            142        4,34039
           1549        141,833        4,33892
           1550        141,667        4,33736
           1551          141,5        4,33574
           1552        141,333        4,33393
           1553        141,167         4,3322
           1554            141        4,33041
           1555        140,833        4,32857
           1556        140,667        4,32672
           1557          140,5         4,3249
           1558        140,333         4,3231
           1559        140,167        4,32129
           1560            140        4,31951
           1561        139,833        4,31775
           1562        139,667        4,31603
           1563          139,5        4,31433
           1564        139,333        4,31278
           1565        139,167        4,31129
           1566            139        4,30985
           1567        138,833        4,30848
           1568        138,667        4,30736
           1569          138,5        4,30621
           1570        138,333        4,30507
           1571        138,167        4,30393
           1572            138        4,30299
           1573        137,833        4,30203
           1574        137,667        4,30115
           1575          137,5        4,30031
           1576        137,333         4,2996
           1577        137,167        4,29885
           1578            137        4,29814
           1579        136,833        4,29742
           1580        136,667        4,29672
           1581          136,5        4,29594
           1582        136,333        4,29511
           1583        136,167        4,29429
           1584            136        4,29328
           1585        135,833        4,29225
           1586        135,667        4,29111
           1587          135,5        4,28988
           1588        135,333        4,28861
           1589        135,167        4,28711
           1590            135        4,28571
           1591        134,833        4,28432
           1592        134,667        4,28292
           1593          134,5        4,28143
           1594        134,333        4,27994
           1595        134,167        4,27837
           1596            134        4,27674
           1597        133,833        4,27502
           1598        133,667        4,27335
           1599          133,5        4,27167
           1600        133,333        4,27001
           1601        133,167         4,2683
           1602            133        4,26668
           1603        132,833         4,2651
           1604        132,667        4,26351
           1605          132,5        4,26209
           1606        132,333        4,26075
           1607        132,167        4,25941
           1608            132        4,25804
           1609        131,833        4,25697
           1610        131,667        4,25587
           1611          131,5        4,25486
           1612        131,333        4,25388
           1613        131,167        4,25303
           1614            131        4,25213
           1615        130,833        4,25129
           1616        130,667        4,25045
           1617          130,5        4,24972
           1618        130,333        4,24892
           1619        130,167        4,24814
           1620            130        4,24735
           1621        129,833        4,24664
           1622        129,667        4,24577
           1623          129,5        4,24483
           1624        129,333        4,24387
           1625        129,167        4,24279
           1626            129        4,24164
           1627        128,833        4,24041
           1628        128,667        4,23912
           1629          128,5         4,2376
           1630        128,333        4,23612
           1631        128,167        4,23461
           1632            128        4,23301
           1633        127,833        4,23118
           1634        127,667        4,22944
           1635          127,5        4,22768
           1636        127,333        4,22589
           1637        127,167        4,22392
           1638            127        4,22202
           1639        126,833        4,22015
           1640        126,667         4,2183
           1641          126,5        4,21641
           1642        126,333         4,2146
           1643        126,167        4,21285
           1644            126        4,21115
           1645        125,833        4,20963
           1646        125,667        4,20803
           1647          125,5        4,20648
           1648        125,333          4,205
           1649        125,167        4,20372
           1650            125        4,20241
           1651        124,833        4,20118
           1652        124,667        4,19998
           1653          124,5        4,19902
           1654        124,333         4,1981
           1655        124,167        4,19724
           1656            124        4,19639
           1657        123,833        4,19557
           1658        123,667        4,19502
           1659          123,5        4,19437
           1660        123,333        4,19376
           1661        123,167        4,19321
           1662            123        4,19253
           1663        122,833        4,19179
           1664        122,667        4,19097
           1665          122,5        4,19007
           1666        122,333        4,18897
           1667        122,167        4,18793
           1668            122        4,18682
           1669        121,833        4,18564
           1670        121,667        4,18425
           1671          121,5         4,1829
           1672        121,333        4,18143
           1673        121,167        4,17985
           1674            121        4,17804
           1675        120,833        4,17629
           1676        120,667        4,17459
           1677          120,5         4,1729
           1678        120,333        4,17108
           1679        120,167        4,16926
           1680            120        4,16738
           1681        119,833        4,16543
           1682        119,667        4,16346
           1683          119,5        4,16156
           1684        119,333        4,15973
           1685        119,167        4,15793
           1686            119        4,15631
           1687        118,833        4,15481
           1688        118,667        4,15336
           1689          118,5        4,15194
           1690        118,333        4,15093
           1691        118,167        4,14989
           1692            118        4,14896
           1693        117,833        4,14806
           1694        117,667        4,14741
           1695          117,5        4,14667
           1696        117,333        4,14594
           1697        117,167        4,14523
           1698            117        4,14456
           1699        116,833        4,14384
           1700        116,667         4,1431
           1701          116,5        4,14232
           1702        116,333        4,14148
           1703        116,167        4,14065
           1704            116        4,13976
           1705        115,833        4,13879
           1706        115,667        4,13769
           1707          115,5         4,1366
           1708        115,333        4,13552
           1709        115,167        4,13449
           1710            115        4,13329
           1711        114,833        4,13201
           1712        114,667        4,13065
           1713          114,5        4,12922
           1714        114,333        4,12746
           1715        114,167         4,1257
           1716            114        4,12389
           1717        113,833        4,12205
           1718        113,667        4,11982
           1719          113,5        4,11778
           1720        113,333        4,11578
           1721        113,167        4,11386
           1722            113        4,11194
           1723        112,833        4,11005
           1724        112,667        4,10828
           1725          112,5        4,10657
           1726        112,333        4,10487
           1727        112,167        4,10348
           1728            112        4,10205
           1729        111,833        4,10069
           1730        111,667        4,09944
           1731          111,5        4,09854
           1732        111,333        4,09753
           1733        111,167        4,09655
           1734            111        4,09558
           1735        110,833        4,09489
           1736        110,667        4,09416
           1737          110,5        4,09343
           1738        110,333        4,09269
           1739        110,167        4,09205
           1740            110        4,09134
           1741        109,833        4,09059
           1742        109,667        4,08982
           1743          109,5        4,08882
           1744        109,333         4,0878
           1745        109,167        4,08677
           1746            109        4,08578
           1747        108,833        4,08437
           1748        108,667        4,08309
           1749          108,5        4,08373
           1750        108,333        4,08799
           1751        108,167        4,10452
           1752            108        4,10621
           1753        107,833        4,10113
           1754        107,667         4,0949
           1755          107,5        4,09025
           1756        107,333        4,08542
           1757        107,167        4,08087
           1758            107        4,07711
           1759        106,833        4,07397
           1760        106,667        4,07086
           1761          106,5        4,06805
           1762        106,333        4,06559
           1763        106,167        4,06356
           1764            106        4,06142
           1765        105,833        4,05938
           1766        105,667        4,05748
           1767          105,5        4,05602
           1768        105,333        4,05449
           1769        105,167        4,05307
           1770            105        4,05174
           1771        104,833        4,05077
           1772        104,667        4,04967
           1773          104,5        4,04862
           1774        104,333        4,04766
           1775        104,167        4,04714
           1776            104        4,04652
           1777        103,833        4,04594
           1778        103,667         4,0454
           1779          103,5        4,04506
           1780        103,333        4,04447
           1781        103,167        4,04372
           1782            103        4,04288
           1783        102,833        4,04157
           1784        102,667        4,04035
           1785          102,5        4,03908
           1786        102,333         4,0378
           1787        102,167        4,03613
           1788            102        4,03456
           1789        101,833        4,03292
           1790        101,667        4,03121
           1791          101,5        4,02941
           1792        101,333        4,02774
           1793        101,167        4,02606
           1794            101        4,02435
           1795        100,833        4,02267
           1796        100,667        4,02102
           1797          100,5        4,01931
           1798        100,333        4,01759
           1799        100,167        4,01593
           1800            100        4,01422
           1801        99,8333        4,01264
           1802        99,6667        4,01112
           1803           99,5        4,00962
           1804        99,3333        4,00838
           1805        99,1667        4,00711
           1806             99        4,00594
           1807        98,8333        4,00489
           1808        98,6667        4,00413
           1809           98,5        4,00331
           1810        98,3333        4,00254
           1811        98,1667        4,00184
           1812             98        4,00141
           1813        97,8333        4,00082
           1814        97,6667        4,00024
           1815           97,5        3,99973
           1816        97,3333        3,99922
           1817        97,1667        3,99868
           1818             97        3,99811
           1819        96,8333        3,99751
           1820        96,6667         3,9968
           1821           96,5        3,99598
           1822        96,3333         3,9951
           1823        96,1667        3,99418
           1824             96        3,99293
           1825        95,8333        3,99165
           1826        95,6667        3,99027
           1827           95,5        3,98884
           1828        95,3333        3,98715
           1829        95,1667        3,98563
           1830             95        3,98411
           1831        94,8333        3,98257
           1832        94,6667          3,981
           1833           94,5        3,97948
           1834        94,3333        3,97799
           1835        94,1667        3,97649
           1836             94        3,97493
           1837        93,8333        3,97341
           1838        93,6667        3,97185
           1839           93,5        3,97025
           1840        93,3333        3,96867
           1841        93,1667        3,96715
           1842             93        3,96571
           1843        92,8333        3,96435
           1844        92,6667        3,96317
           1845           92,5        3,96202
           1846        92,3333        3,96099
           1847        92,1667        3,96007
           1848             92        3,95959
           1849        91,8333        3,95895
           1850        91,6667        3,95829
           1851           91,5        3,95765
           1852        91,3333        3,95731
           1853        91,1667        3,95684
           1854             91        3,95638
           1855        90,8333        3,95597
           1856        90,6667         3,9556
           1857           90,5        3,95514
           1858        90,3333        3,95456
           1859        90,1667        3,95394
           1860             90        3,95314
           1861        89,8333        3,95238
           1862        89,6667        3,95158
           1863           89,5        3,95075
           1864        89,3333        3,94958
           1865        89,1667        3,94849
           1866             89        3,94738
           1867        88,8333        3,94627
           1868        88,6667        3,94493
           1869           88,5        3,94365
           1870        88,3333        3,94234
           1871        88,1667        3,94098
           1872             88        3,93953
           1873        87,8333         3,9381
           1874        87,6667        3,93667
           1875           87,5        3,93525
           1876        87,3333        3,93377
           1877        87,1667        3,93232
           1878             87        3,93089
           1879        86,8333        3,92958
           1880        86,6667        3,92835
           1881           86,5        3,92716
           1882        86,3333        3,92606
           1883        86,1667        3,92503
           1884             86        3,92437
           1885        85,8333        3,92369
           1886        85,6667        3,92306
           1887           85,5        3,92252
           1888        85,3333         3,9224
           1889        85,1667        3,92203
           1890             85         3,9216
           1891        84,8333        3,92116
           1892        84,6667        3,92099
           1893           84,5        3,92069
           1894        84,3333        3,92038
           1895        84,1667         3,9201
           1896             84        3,91982
           1897        83,8333        3,91946
           1898        83,6667        3,91898
           1899           83,5        3,91841
           1900        83,3333        3,91756
           1901        83,1667        3,91674
           1902             83        3,91586
           1903        82,8333        3,91487
           1904        82,6667        3,91359
           1905           82,5         3,9125
           1906        82,3333        3,91139
           1907        82,1667        3,91023
           1908             82        3,90894
           1909        81,8333        3,90769
           1910        81,6667        3,90641
           1911           81,5        3,90516
           1912        81,3333        3,90372
           1913        81,1667        3,90231
           1914             81        3,90096
           1915        80,8333        3,89964
           1916        80,6667        3,89825
           1917           80,5        3,89702
           1918        80,3333        3,89587
           1919        80,1667        3,89472
           1920             80        3,89382
           1921        79,8333        3,89292
           1922        79,6667        3,89211
           1923           79,5         3,8914
           1924        79,3333        3,89095
           1925        79,1667        3,89044
           1926             79        3,88999
           1927        78,8333        3,88961
           1928        78,6667        3,88944
           1929           78,5        3,88918
           1930        78,3333        3,88886
           1931        78,1667         3,8885
           1932             78         3,8881
           1933        77,8333        3,88765
           1934        77,6667        3,88715
           1935           77,5        3,88664
           1936        77,3333        3,88612
           1937        77,1667        3,88552
           1938             77        3,88495
           1939        76,8333         3,8844
           1940        76,6667        3,88383
           1941           76,5        3,88323
           1942        76,3333        3,88251
           1943        76,1667        3,88169
           1944             76        3,88082
           1945        75,8333        3,87977
           1946        75,6667        3,87877
           1947           75,5        3,87776
           1948        75,3333        3,87669
           1949        75,1667        3,87555
           1950             75        3,87437
           1951        74,8333        3,87325
           1952        74,6667        3,87216
           1953           74,5        3,87107
           1954        74,3333        3,87012
           1955        74,1667        3,86929
           1956             74        3,86855
           1957        73,8333        3,86793
           1958        73,6667         3,8672
           1959           73,5        3,86654
           1960        73,3333        3,86593
           1961        73,1667        3,86546
           1962             73        3,86511
           1963        72,8333        3,86486
           1964        72,6667        3,86466
           1965           72,5        3,86469
           1966        72,3333        3,86452
           1967        72,1667        3,86441
           1968             72        3,86433
           1969        71,8333        3,86411
           1970        71,6667         3,8639
           1971           71,5        3,86364
           1972        71,3333        3,86332
           1973        71,1667        3,86283
           1974             71        3,86238
           1975        70,8333        3,86195
           1976        70,6667        3,86146
           1977           70,5        3,86077
           1978        70,3333        3,86015
           1979        70,1667        3,85947
           1980             70        3,85869
           1981        69,8333        3,85771
           1982        69,6667        3,85675
           1983           69,5        3,85578
           1984        69,3333        3,85475
           1985        69,1667        3,85351
           1986             69        3,85246
           1987        68,8333        3,85145
           1988        68,6667         3,8504
           1989           68,5        3,84944
           1990        68,3333        3,84851
           1991        68,1667        3,84758
           1992             68        3,84663
           1993        67,8333        3,84574
           1994        67,6667        3,84492
           1995           67,5        3,84255
           1996        67,3333        3,83674
           1997        67,1667        3,83514
           1998             67        3,83454
           1999        66,8333        3,83425
           2000        66,6667        3,83412
           2001           66,5        3,83384
           2002        66,3333         3,8338
           2003        66,1667        3,83373
           2004             66        3,83366
           2005        65,8333        3,83355
           2006        65,6667        3,83332
           2007           65,5        3,83308
           2008        65,3333        3,83278
           2009        65,1667        3,83244
           2010             65        3,83192
           2011        64,8333        3,83148
           2012        64,6667        3,83101
           2013           64,5        3,83049
           2014        64,3333        3,82993
           2015        64,1667        3,82939
           2016             64        3,82879
           2017        63,8333         3,8281
           2018        63,6667        3,82734
           2019           63,5        3,82654
           2020        63,3333        3,82568
           2021        63,1667        3,82474
           2022             63        3,82365
           2023        62,8333         3,8227
           2024        62,6667        3,82178
           2025           62,5        3,82085
           2026        62,3333        3,81995
           2027        62,1667        3,81905
           2028             62        3,81822
           2029        61,8333        3,81751
           2030        61,6667        3,81686
           2031           61,5        3,81626
           2032        61,3333        3,81577
           2033        61,1667         3,8153
           2034             61        3,81517
           2035        60,8333        3,81503
           2036        60,6667        3,81491
           2037           60,5        3,81481
           2038        60,3333        3,81496
           2039        60,1667        3,81502
           2040             60        3,81505
           2041        59,8333          3,815
           2042        59,6667        3,81489
           2043           59,5        3,81476
           2044        59,3333         3,8146
           2045        59,1667         3,8144
           2046             59        3,81395
           2047        58,8333        3,81353
           2048        58,6667        3,81312
           2049           58,5        3,81272
           2050        58,3333        3,81219
           2051        58,1667        3,81166
           2052             58        3,81109
           2053        57,8333        3,81047
           2054        57,6667         3,8097
           2055           57,5        3,80898
           2056        57,3333        3,80832
           2057        57,1667         3,8076
           2058             57        3,80665
           2059        56,8333        3,80577
           2060        56,6667        3,80486
           2061           56,5        3,80388
           2062        56,3333        3,80292
           2063        56,1667        3,80205
           2064             56        3,80129
           2065        55,8333        3,80059
           2066        55,6667        3,79999
           2067           55,5        3,79939
           2068        55,3333        3,79889
           2069        55,1667        3,79851
           2070             55        3,79824
           2071        54,8333        3,79815
           2072        54,6667        3,79805
           2073           54,5        3,79805
           2074        54,3333        3,79815
           2075        54,1667        3,79837
           2076             54        3,79855
           2077        53,8333        3,79876
           2078        53,6667        3,79898
           2079           53,5        3,79916
           2080        53,3333        3,79921
           2081        53,1667        3,79919
           2082             53        3,79907
           2083        52,8333        3,79866
           2084        52,6667        3,79834
           2085           52,5        3,79801
           2086        52,3333        3,79767
           2087        52,1667        3,79706
           2088             52        3,79651
           2089        51,8333        3,79598
           2090        51,6667        3,79544
           2091           51,5        3,79466
           2092        51,3333        3,79401
           2093        51,1667        3,79332
           2094             51        3,79256
           2095        50,8333        3,79175
           2096        50,6667        3,79098
           2097           50,5        3,79014
           2098        50,3333        3,78924
           2099        50,1667        3,78826
           2100             50        3,78734
           2101        49,8333        3,78639
           2102        49,6667        3,78548
           2103           49,5        3,78466
           2104        49,3333        3,78405
           2105        49,1667         3,7836
           2106             49        3,78327
           2107        48,8333        3,78342
           2108        48,6667        3,78343
           2109           48,5        3,78346
           2110        48,3333        3,78353
           2111        48,1667        3,78394
           2112             48        3,78432
           2113        47,8333        3,78464
           2114        47,6667         3,7849
           2115           47,5        3,78515
           2116        47,3333        3,78528
           2117        47,1667        3,78536
           2118             47        3,78545
           2119        46,8333         3,7853
           2120        46,6667        3,78527
           2121           46,5        3,78516
           2122        46,3333        3,78499
           2123        46,1667        3,78482
           2124             46        3,78455
           2125        45,8333        3,78427
           2126        45,6667         3,7839
           2127           45,5        3,78336
           2128        45,3333        3,78284
           2129        45,1667        3,78227
           2130             45        3,78168
           2131        44,8333        3,78099
           2132        44,6667        3,78041
           2133           44,5        3,77981
           2134        44,3333        3,77925
           2135        44,1667         3,7785
           2136             44        3,77781
           2137        43,8333        3,77723
           2138        43,6667        3,77679
           2139           43,5        3,77638
           2140        43,3333        3,77612
           2141        43,1667        3,77585
           2142             43        3,77577
           2143        42,8333        3,77589
           2144        42,6667        3,77587
           2145           42,5        3,77597
           2146        42,3333        3,77706
           2147        42,1667        3,77796
           2148             42        3,77883
           2149        41,8333        3,77964
           2150        41,6667        3,78042
           2151           41,5        3,78118
           2152        41,3333        3,78169
           2153        41,1667        3,78219
           2154             41        3,78257
           2155        40,8333        3,78286
           2156        40,6667        3,78301
           2157           40,5        3,78324
           2158        40,3333         3,7834
           2159        40,1667        3,78346
           2160             40        3,78348
           2161        39,8333        3,78343
           2162        39,6667        3,78334
           2163           39,5        3,78334
           2164        39,3333         3,7832
           2165        39,1667        3,78313
           2166             39         3,7831
           2167        38,8333        3,78314
           2168        38,6667        3,78324
           2169           38,5        3,78322
           2170        38,3333        3,78314
           2171        38,1667        3,78305
           2172             38        3,78284
           2173        37,8333        3,78277
           2174        37,6667        3,78287
           2175           37,5        3,78309
           2176        37,3333        3,78343
           2177        37,1667        3,78375
           2178             37        3,78415
           2179        36,8333        3,78463
           2180        36,6667        3,78548
           2181           36,5        3,78636
           2182        36,3333        3,78727
           2183        36,1667        3,78823
           2184             36        3,78969
           2185        35,8333        3,79092
           2186        35,6667        3,79203
           2187           35,5        3,79311
           2188        35,3333        3,79427
           2189        35,1667        3,79542
           2190             35        3,79659
           2191        34,8333        3,79778
           2192        34,6667        3,79894
           2193           34,5        3,80004
           2194        34,3333        3,80103
           2195        34,1667          3,802
           2196             34        3,80283
           2197        33,8333        3,80376
           2198        33,6667        3,80482
           2199           33,5        3,80595
           2200        33,3333        3,80702
           2201        33,1667        3,80824
           2202             33        3,80962
           2203        32,8333        3,81117
           2204        32,6667        3,81302
           2205           32,5        3,81483
           2206        32,3333        3,81674
           2207        32,1667        3,81884
           2208             32        3,82115
           2209        31,8333        3,82385
           2210        31,6667        3,82644
           2211           31,5        3,82946
           2212        31,3333        3,83277
           2213        31,1667        3,83685
           2214             31        3,84086
           2215        30,8333        3,84565
           2216        30,6667        3,85105
           2217           30,5         3,8574
           2218        30,3333        3,86495
           2219        30,1667        3,87385
           2220             30        3,88329
           2221        29,8333        3,89398
           2222        29,6667        3,90595
           2223           29,5        3,91975
           2224        29,3333         3,9346
           2225        29,1667        3,95262
           2226             29        3,97183
           2227        28,8333        3,99314
           2228        28,6667        4,01677
           2229           28,5         4,0422
           2230        28,3333        4,07104
           2231        28,1667        4,10139
           2232             28        4,13212
           2233        27,8333         4,1641
           2234        27,6667        4,19711
           2235           27,5         4,2302
           2236        27,3333        4,26307
           2237        27,1667        4,29633
           2238             27        4,32899
           2239        26,8333        4,36005
           2240        26,6667        4,38998
           2241           26,5        4,41631
           2242        26,3333         4,4411
           2243        26,1667        4,46362
           2244             26         4,4847
           2245        25,8333        4,50223
           2246        25,6667        4,51837
           2247           25,5        4,53236
           2248        25,3333        4,54481
           2249        25,1667        4,55372
           2250             25        4,56134
           2251        24,8333        4,56697
           2252        24,6667          4,571
           2253           24,5        4,57177
           2254        24,3333        4,57204
           2255        24,1667        4,57176
           2256             24        4,57042
           2257        23,8333        4,56626
           2258        23,6667        4,56144
           2259           23,5        4,55526
           2260        23,3333         4,5479
           2261        23,1667        4,54043
           2262             23        4,53311
           2263        22,8333        4,52522
           2264        22,6667        4,51628
           2265           22,5         4,5061
           2266        22,3333         4,4964
           2267        22,1667         4,4869
           2268             22         4,4774
           2269        21,8333        4,46783
           2270        21,6667        4,45847
           2271           21,5        4,44924
           2272        21,3333        4,43991
           2273        21,1667        4,43061
           2274             21        4,42253
           2275        20,8333         4,4163
           2276        20,6667        4,41157
           2277           20,5        4,40726
           2278        20,3333        4,40418
           2279        20,1667        4,40242
           2280             20        4,40272
           2281        19,8333        4,40452
           2282        19,6667        4,40907
           2283           19,5        4,41512
           2284        19,3333        4,42545
           2285        19,1667         4,4394
           2286             19        4,46076
           2287        18,8333        4,48413
           2288        18,6667        4,51289
           2289           18,5        4,54676
           2290        18,3333        4,58613
           2291        18,1667        4,63122
           2292             18        4,68304
           2293        17,8333         4,7391
           2294        17,6667        4,80627
           2295           17,5        4,88024
           2296        17,3333        4,96018
           2297        17,1667        5,04494
           2298             17        5,14199
           2299        16,8333        5,24407
           2300        16,6667        5,35193
           2301           16,5        5,46375
           2302        16,3333        5,58552
           2303        16,1667        5,70848
           2304             16        5,83295
           2305        15,8333        5,95754
           2306        15,6667        6,08249
           2307           15,5        6,20596
           2308        15,3333         6,3252
           2309        15,1667        6,44085
           2310             15        6,54681
           2311        14,8333        6,64507
           2312        14,6667        6,73392
           2313           14,5        6,81536
           2314        14,3333        6,87843
           2315        14,1667        6,93102
           2316             14        6,97072
           2317        13,8333        7,00159
           2318        13,6667        7,01266
           2319           13,5        7,01125
           2320        13,3333        6,99645
           2321        13,1667        6,96986
           2322             13        6,93561
           2323        12,8333        6,88142
           2324        12,6667        6,81828
           2325           12,5        6,74603
           2326        12,3333        6,66805
           2327        12,1667        6,57891
           2328             12        6,48356
           2329        11,8333        6,38486
           2330        11,6667        6,28293
           2331           11,5        6,17809
           2332        11,3333        6,07288
           2333        11,1667        5,96786
           2334             11        5,86266
           2335        10,8333        5,75844
           2336        10,6667        5,65544
           2337           10,5         5,5545
           2338        10,3333        5,45507
           2339        10,1667        5,36346
           2340             10         5,2736
           2341        9,83333        5,18604
           2342        9,66667        5,09983
           2343            9,5        5,02174
           2344        9,33333        4,94568
           2345        9,16667        4,87404
           2346              9        4,80376
           2347        8,83333        4,74104
           2348        8,66667        4,67987
           2349            8,5        4,62166
           2350        8,33333        4,56696
           2351        8,16667        4,51644
           2352              8        4,46864
           2353        7,83333        4,42299
           2354        7,66667        4,38029
           2355            7,5        4,34135
           2356        7,33333        4,30357
           2357        7,16667        4,26797
           2358              7        4,23498
           2359        6,83333        4,20476
           2360        6,66667        4,17603
           2361            6,5        4,14933
           2362        6,33333        4,12389
           2363        6,16667        4,10103
           2364              6        4,07898
           2365        5,83333        4,05758
           2366        5,66667        4,03675
           2367            5,5        4,01755
           2368        5,33333        3,99871
           2369        5,16667        3,98058
           2370              5        3,96274
           2371        4,83333        3,94758
           2372        4,66667        3,93296
           2373            4,5        3,91888
           2374        4,33333        3,90544
           2375        4,16667        3,89263
           2376              4        3,87976
           2377        3,83333        3,86694
           2378        3,66667        3,85436
           2379            3,5        3,84381
           2380        3,33333        3,83322
           2381        3,16667        3,82262
           2382              3        3,81204
           2383        2,83333        3,80184
           2384        2,66667        3,79148
           2385            2,5        3,78154
           2386        2,33333        3,77242
           2387        2,16667        3,76404
           2388              2        3,75532
           2389        1,83333        3,74671
           2390        1,66667        3,73815
           2391            1,5        3,72972
           2392        1,33333        3,72272
           2393        1,16667        3,71566
           2394              1        3,70888
           2395       0,833333        3,70202
           2396       0,666667        3,69585
           2397            0,5        3,68956
           2398       0,333333        3,68332
           2399       0,166667        3,67701
           2400              0        3,67094
           2401      -0,166667        3,66493
           2402      -0,333333        3,65882
           2403           -0,5        3,65228
           2404      -0,666667        3,64729
           2405      -0,833333         3,6419
           2406             -1        3,63643
           2407       -1,16667        3,63103
           2408       -1,33333        3,62611
           2409           -1,5        3,62098
           2410       -1,66667        3,61587
           2411       -1,83333        3,61084
           2412             -2        3,60611
           2413       -2,16667        3,60134
           2414       -2,33333        3,59659
           2415           -2,5        3,59194
           2416       -2,66667        3,58766
           2417       -2,83333        3,58317
           2418             -3        3,57869
           2419       -3,16667        3,57429
           2420       -3,33333        3,57018
           2421           -3,5        3,56558
           2422       -3,66667        3,56148
           2423       -3,83333        3,55842
           2424             -4        3,55564
           2425       -4,16667        3,55261
           2426       -4,33333        3,54975
           2427           -4,5        3,54736
           2428       -4,66667        3,57339
           2429       -4,83333        3,59853
           2430             -5        3,59415
           2431       -5,16667        3,58313
           2432       -5,33333        3,56928
           2433           -5,5        3,55728
           2434       -5,66667        3,54766
           2435       -5,83333        3,53935
           2436             -6        3,53375
           2437       -6,16667        3,52868
           2438       -6,33333        3,52408
           2439           -6,5        3,52019
           2440       -6,66667        3,51675
           2441       -6,83333        3,51327
           2442             -7        3,50787
           2443       -7,16667        3,50182
           2444       -7,33333        3,50017
           2445           -7,5        3,49768
           2446       -7,66667        3,49495
           2447       -7,83333        3,49212
           2448             -8        3,48966
           2449       -8,16667         3,4872
           2450       -8,33333        3,48461
           2451           -8,5        3,48202
           2452       -8,66667        3,47996
           2453       -8,83333        3,47762
           2454             -9         3,4749
           2455       -9,16667        3,47242
           2456       -9,33333        3,47195
           2457           -9,5        3,47088
           2458       -9,66667        3,46953
           2459       -9,83333         3,4682
           2460            -10        3,46713
           2461       -10,1667        3,46565
           2462       -10,3333        3,46363
           2463          -10,5        3,46231
           2464       -10,6667         3,4633
           2465       -10,8333        3,46326
           2466            -11        3,46104
           2467       -11,1667        3,45988
           2468       -11,3333        3,45842
           2469          -11,5        3,45663
           2470       -11,6667        3,45459
           2471       -11,8333        3,45112
           2472            -12        3,44605
           2473       -12,1667        3,44044
           2474       -12,3333        3,43544
           2475          -12,5        3,43384
           2476       -12,6667         3,4337
           2477       -12,8333        3,43532
           2478            -13        3,43611
           2479       -13,1667        3,43659
           2480       -13,3333        3,43727
           2481          -13,5        3,43705
           2482       -13,6667        3,43698
           2483       -13,8333        3,43657
           2484            -14        3,43628
           2485       -14,1667         3,4353
           2486       -14,3333        3,43463
           2487          -14,5        3,43394
           2488       -14,6667        3,43317
           2489       -14,8333        3,43216
           2490            -15        3,43136
           2491       -15,1667        3,43068
           2492       -15,3333        3,43001
           2493          -15,5        3,42962
           2494       -15,6667        3,42928
           2495       -15,8333        3,42895
           2496            -16        3,42863
           2497       -16,1667        3,42844
           2498       -16,3333          3,428
           2499          -16,5        3,42745
           2500       -16,6667        3,42694
           2501       -16,8333        3,42597
           2502            -17        3,42505
           2503       -17,1667        3,42415
           2504       -17,3333        3,42328
           2505          -17,5        3,42221
           2506       -17,6667        3,42121
           2507       -17,8333         3,4201
           2508            -18          3,419
           2509       -18,1667        3,41787
           2510       -18,3333         3,4168
           2511          -18,5        3,41582
           2512       -18,6667        3,41481
           2513       -18,8333        3,41355
           2514            -19        3,41227
           2515       -19,1667        3,41095
           2516       -19,3333        3,40963
           2517          -19,5        3,40811
           2518       -19,6667        3,40694
           2519       -19,8333         3,4058
           2520            -20        3,40471
           2521       -20,1667         3,4042
           2522       -20,3333        3,40355
           2523          -20,5        3,40288
           2524       -20,6667        3,40227
           2525       -20,8333        3,40212
           2526            -21        3,40166
           2527       -21,1667        3,40118
           2528       -21,3333        3,40078
           2529          -21,5        3,40037
           2530       -21,6667        3,39971
           2531       -21,8333        3,39913
           2532            -22        3,39853
           2533       -22,1667        3,39784
           2534       -22,3333        3,39719
           2535          -22,5        3,39649
           2536       -22,6667        3,39576
           2537       -22,8333        3,39503
           2538            -23         3,3943
           2539       -23,1667         3,3934
           2540       -23,3333        3,39243
           2541          -23,5        3,39145
           2542       -23,6667        3,39026
           2543       -23,8333         3,3891
           2544            -24        3,38799
           2545       -24,1667        3,38685
           2546       -24,3333        3,38579
           2547          -24,5        3,38485
           2548       -24,6667        3,38402
           2549       -24,8333         3,3831
           2550            -25        3,38301
           2551       -25,1667        3,38245
           2552       -25,3333        3,38182
           2553          -25,5        3,38121
           2554       -25,6667        3,38059
           2555       -25,8333        3,37998
           2556            -26        3,37952
           2557       -26,1667        3,37935
           2558       -26,3333        3,37986
           2559          -26,5        3,38021
           2560       -26,6667        3,38036
           2561       -26,8333        3,37959
           2562            -27        3,37897
           2563       -27,1667        3,37851
           2564       -27,3333          3,378
           2565          -27,5        3,37741
           2566       -27,6667        3,37681
           2567       -27,8333        3,37609
           2568            -28        3,37517
           2569       -28,1667        3,37443
           2570       -28,3333        3,37223
           2571          -28,5        3,37109
           2572       -28,6667        3,37258
           2573       -28,8333        3,37445
           2574            -29         3,3708
           2575       -29,1667        3,36855
           2576       -29,3333        3,36752
           2577          -29,5        3,36683
           2578       -29,6667        3,36624
           2579       -29,8333        3,36553
           2580            -30        3,36484
           2581       -30,1667         3,3642
           2582       -30,3333        3,36355
           2583          -30,5        3,36297
           2584       -30,6667        3,36248
           2585       -30,8333        3,36209
           2586            -31        3,36202
           2587       -31,1667        3,36193
           2588       -31,3333        3,36181
           2589          -31,5        3,36172
           2590       -31,6667        3,36185
           2591       -31,8333        3,36177
           2592            -32        3,36164
           2593       -32,1667        3,36144
           2594       -32,3333        3,36084
           2595          -32,5        3,36031
           2596       -32,6667         3,3598
           2597       -32,8333        3,35916
           2598            -33        3,35843
           2599       -33,1667        3,35756
           2600       -33,3333        3,35675
           2601          -33,5        3,35597
           2602       -33,6667        3,35528
           2603       -33,8333        3,35452
           2604            -34        3,35379
           2605       -34,1667        3,35298
           2606       -34,3333        3,35217
           2607          -34,5        3,35135
           2608       -34,6667        3,35046
           2609       -34,8333        3,34962
           2610            -35        3,34881
           2611       -35,1667        3,34786
           2612       -35,3333        3,34689
           2613          -35,5         3,3458
           2614       -35,6667        3,34475
           2615       -35,8333        3,34363
           2616            -36        3,34267
           2617       -36,1667        3,34145
           2618       -36,3333        3,34036
           2619          -36,5        3,34067
           2620       -36,6667        3,34148
           2621       -36,8333        3,34236
           2622            -37        3,34335
           2623       -37,1667        3,34319
           2624       -37,3333        3,34205
           2625          -37,5        3,34097
           2626       -37,6667         3,3401
           2627       -37,8333        3,33925
           2628            -38         3,3385
           2629       -38,1667        3,33783
           2630       -38,3333        3,33732
           2631          -38,5        3,33681
           2632       -38,6667        3,33624
           2633       -38,8333        3,33571
           2634            -39        3,33511
           2635       -39,1667        3,33447
           2636       -39,3333        3,33383
           2637          -39,5        3,33318
           2638       -39,6667        3,33266
           2639       -39,8333        3,33217
           2640            -40        3,33168


Results:
  Crystallinity	53,77 %
  Integral	1128,70 mJ
    normalized	44,09 Jg^-1
  Onset	317,51 �C
  Peak	313,89 �C
  Endset	305,80 �C
  Heating Rate	-10,00 �Cmin^-1

  Crystallinity	10,28 %
  Integral	215,74 mJ
    normalized	8,43 Jg^-1
  Onset	19,06 �C
  Peak	13,81 �C
  Endset	7,42 �C
  Heating Rate	-10,00 �Cmin^-1

Sample:
  PTFE_20%C_4x26k6y_400_-40_1, 25,6000 mg


Curve Name:
  PTFE_20%C_4x26k6y_-40_400_1, 12.02.2016 07:52:11
  Performed 12.02.2016 07:52:11
Curve Values:
          Index             Tr          Value
                          [�C]           [mW]
              0            -40      -0,316622
              1       -39,8333      -0,331655
              2       -39,6667      -0,402978
              3          -39,5      -0,541068
              4       -39,3333      -0,803325
              5       -39,1667        -1,0336
              6            -39       -1,20533
              7       -38,8333       -1,34035
              8       -38,6667       -1,42037
              9          -38,5       -1,52897
             10       -38,3333        -1,6642
             11       -38,1667       -1,81788
             12            -38       -1,98235
             13       -37,8333       -2,14396
             14       -37,6667       -2,29697
             15          -37,5       -2,44495
             16       -37,3333       -2,57371
             17       -37,1667       -2,69367
             18            -37        -2,8018
             19       -36,8333       -2,90301
             20       -36,6667       -2,98751
             21          -36,5       -3,06347
             22       -36,3333       -3,13125
             23       -36,1667       -3,19446
             24            -36       -3,24506
             25       -35,8333       -3,29197
             26       -35,6667       -3,33314
             27          -35,5       -3,36942
             28       -35,3333       -3,40034
             29       -35,1667       -3,42659
             30            -35       -3,45044
             31       -34,8333       -3,47277
             32       -34,6667       -3,49086
             33          -34,5       -3,50724
             34       -34,3333       -3,52129
             35       -34,1667       -3,53371
             36            -34       -3,54271
             37       -33,8333       -3,55103
             38       -33,6667       -3,55907
             39          -33,5       -3,56687
             40       -33,3333       -3,57241
             41       -33,1667       -3,57519
             42            -33       -3,57886
             43       -32,8333       -3,58175
             44       -32,6667       -3,58448
             45          -32,5       -3,58684
             46       -32,3333       -3,58811
             47       -32,1667       -3,58886
             48            -32       -3,59012
             49       -31,8333       -3,59109
             50       -31,6667       -3,59197
             51          -31,5       -3,59343
             52       -31,3333       -3,59074
             53       -31,1667       -3,58951
             54            -31        -3,5905
             55       -30,8333        -3,5897
             56       -30,6667       -3,58828
             57          -30,5       -3,58728
             58       -30,3333       -3,58621
             59       -30,1667       -3,58501
             60            -30       -3,58376
             61       -29,8333       -3,58269
             62       -29,6667       -3,58174
             63          -29,5        -3,5809
             64       -29,3333       -3,58006
             65       -29,1667       -3,57911
             66            -29       -3,57856
             67       -28,8333         -3,578
             68       -28,6667        -3,5758
             69          -28,5       -3,57432
             70       -28,3333       -3,57306
             71       -28,1667       -3,57181
             72            -28       -3,57061
             73       -27,8333       -3,56943
             74       -27,6667       -3,56831
             75          -27,5       -3,56721
             76       -27,3333        -3,5661
             77       -27,1667       -3,56501
             78            -27       -3,56391
             79       -26,8333       -3,56272
             80       -26,6667       -3,56163
             81          -26,5       -3,56064
             82       -26,3333       -3,55966
             83       -26,1667        -3,5583
             84            -26       -3,55694
             85       -25,8333        -3,5573
             86       -25,6667       -3,55689
             87          -25,5       -3,55633
             88       -25,3333       -3,55589
             89       -25,1667       -3,55482
             90            -25       -3,55385
             91       -24,8333       -3,55283
             92       -24,6667       -3,55184
             93          -24,5       -3,55083
             94       -24,3333       -3,54996
             95       -24,1667       -3,54917
             96            -24       -3,54841
             97       -23,8333       -3,54751
             98       -23,6667       -3,54658
             99          -23,5       -3,54578
            100       -23,3333       -3,54497
            101       -23,1667       -3,54388
            102            -23       -3,54299
            103       -22,8333       -3,54215
            104       -22,6667       -3,54138
            105          -22,5       -3,54086
            106       -22,3333       -3,54039
            107       -22,1667       -3,53999
            108            -22       -3,53962
            109       -21,8333       -3,53921
            110       -21,6667       -3,53896
            111          -21,5       -3,53884
            112       -21,3333       -3,53773
            113       -21,1667       -3,53724
            114            -21       -3,53681
            115       -20,8333       -3,53639
            116       -20,6667       -3,53594
            117          -20,5       -3,53572
            118       -20,3333       -3,53545
            119       -20,1667       -3,53525
            120            -20       -3,53505
            121       -19,8333       -3,53472
            122       -19,6667       -3,53432
            123          -19,5       -3,53397
            124       -19,3333       -3,53365
            125       -19,1667       -3,53328
            126            -19       -3,53297
            127       -18,8333       -3,53263
            128       -18,6667       -3,53234
            129          -18,5       -3,53219
            130       -18,3333       -3,53203
            131       -18,1667       -3,53191
            132            -18       -3,53184
            133       -17,8333       -3,53177
            134       -17,6667       -3,53171
            135          -17,5       -3,53168
            136       -17,3333       -3,53164
            137       -17,1667       -3,53151
            138            -17       -3,53141
            139       -16,8333       -3,53129
            140       -16,6667       -3,53117
            141          -16,5       -3,53101
            142       -16,3333       -3,53091
            143       -16,1667       -3,53088
            144            -16       -3,53091
            145       -15,8333       -3,53087
            146       -15,6667       -3,53077
            147          -15,5       -3,53076
            148       -15,3333       -3,53087
            149       -15,1667       -3,53089
            150            -15        -3,5309
            151       -14,8333       -3,53093
            152       -14,6667       -3,53084
            153          -14,5       -3,53078
            154       -14,3333       -3,53065
            155       -14,1667       -3,53066
            156            -14       -3,53073
            157       -13,8333       -3,53103
            158       -13,6667       -3,53146
            159          -13,5        -3,5319
            160       -13,3333        -3,5324
            161       -13,1667       -3,53288
            162            -13       -3,53334
            163       -12,8333       -3,53369
            164       -12,6667       -3,53396
            165          -12,5        -3,5342
            166       -12,3333        -3,5342
            167       -12,1667       -3,53444
            168            -12       -3,53472
            169       -11,8333       -3,53494
            170       -11,6667       -3,53536
            171          -11,5       -3,53568
            172       -11,3333       -3,53593
            173       -11,1667       -3,53618
            174            -11       -3,53646
            175       -10,8333       -3,53683
            176       -10,6667       -3,53723
            177          -10,5       -3,53755
            178       -10,3333       -3,53803
            179       -10,1667       -3,53843
            180            -10       -3,53879
            181       -9,83333       -3,53914
            182       -9,66667       -3,53942
            183           -9,5       -3,53986
            184       -9,33333       -3,54038
            185       -9,16667       -3,54088
            186             -9       -3,54138
            187       -8,83333       -3,54185
            188       -8,66667       -3,54233
            189           -8,5        -3,5429
            190       -8,33333       -3,54343
            191       -8,16667       -3,54405
            192             -8       -3,54458
            193       -7,83333       -3,54502
            194       -7,66667       -3,54594
            195           -7,5       -3,54677
            196       -7,33333        -3,5469
            197       -7,16667       -3,54588
            198             -7       -3,54872
            199       -6,83333       -3,55015
            200       -6,66667       -3,55084
            201           -6,5       -3,55167
            202       -6,33333       -3,55228
            203       -6,16667       -3,55304
            204             -6        -3,5539
            205       -5,83333       -3,55482
            206       -5,66667       -3,55583
            207           -5,5       -3,55677
            208       -5,33333        -3,5577
            209       -5,16667       -3,55865
            210             -5       -3,55958
            211       -4,83333       -3,56046
            212       -4,66667       -3,56125
            213           -4,5       -3,56205
            214       -4,33333       -3,56273
            215       -4,16667       -3,56349
            216             -4       -3,56434
            217       -3,83333       -3,56527
            218       -3,66667       -3,56615
            219           -3,5       -3,56723
            220       -3,33333       -3,56838
            221       -3,16667       -3,56956
            222             -3       -3,57073
            223       -2,83333       -3,57182
            224       -2,66667       -3,57282
            225           -2,5       -3,57348
            226       -2,33333       -3,57396
            227       -2,16667       -3,57441
            228             -2       -3,57509
            229       -1,83333       -3,57587
            230       -1,66667       -3,57667
            231           -1,5       -3,57799
            232       -1,33333       -3,57907
            233       -1,16667       -3,58023
            234             -1       -3,58148
            235      -0,833333       -3,58303
            236      -0,666667        -3,5844
            237           -0,5       -3,58585
            238      -0,333333       -3,58744
            239      -0,166667       -3,58914
            240              0       -3,59081
            241       0,166667       -3,59254
            242       0,333333       -3,59433
            243            0,5        -3,5962
            244       0,666667       -3,59799
            245       0,833333        -3,5998
            246              1       -3,60165
            247        1,16667       -3,60357
            248        1,33333       -3,60553
            249            1,5       -3,60746
            250        1,66667       -3,60946
            251        1,83333       -3,61148
            252              2       -3,61352
            253        2,16667       -3,61561
            254        2,33333       -3,61771
            255            2,5       -3,61985
            256        2,66667       -3,62196
            257        2,83333       -3,62415
            258              3       -3,62636
            259        3,16667       -3,62852
            260        3,33333       -3,63064
            261            3,5       -3,63281
            262        3,66667        -3,6349
            263        3,83333       -3,63706
            264              4       -3,63941
            265        4,16667       -3,64178
            266        4,33333       -3,64415
            267            4,5       -3,64683
            268        4,66667       -3,64922
            269        4,83333       -3,65159
            270              5       -3,65401
            271        5,16667       -3,65649
            272        5,33333       -3,65899
            273            5,5       -3,66153
            274        5,66667        -3,6647
            275        5,83333       -3,66775
            276              6       -3,67058
            277        6,16667       -3,67342
            278        6,33333       -3,67637
            279            6,5       -3,67921
            280        6,66667       -3,68206
            281        6,83333       -3,68491
            282              7       -3,68785
            283        7,16667       -3,69117
            284        7,33333       -3,69438
            285            7,5       -3,69754
            286        7,66667       -3,70128
            287        7,83333       -3,70498
            288              8       -3,70852
            289        8,16667       -3,71205
            290        8,33333       -3,71572
            291            8,5       -3,71945
            292        8,66667       -3,72312
            293        8,83333       -3,72691
            294              9       -3,73074
            295        9,16667       -3,73462
            296        9,33333        -3,7387
            297            9,5       -3,74281
            298        9,66667       -3,74693
            299        9,83333       -3,75103
            300             10       -3,75549
            301        10,1667       -3,76005
            302        10,3333       -3,76471
            303           10,5       -3,76939
            304        10,6667       -3,77466
            305        10,8333       -3,77971
            306             11        -3,7848
            307        11,1667       -3,78998
            308        11,3333       -3,79554
            309           11,5       -3,80105
            310        11,6667       -3,80646
            311        11,8333       -3,81182
            312             12        -3,8188
            313        12,1667       -3,82516
            314        12,3333       -3,83154
            315           12,5        -3,8381
            316        12,6667       -3,84511
            317        12,8333        -3,8521
            318             13       -3,85916
            319        13,1667       -3,86616
            320        13,3333       -3,87437
            321           13,5       -3,88217
            322        13,6667       -3,89012
            323        13,8333       -3,89826
            324             14       -3,90673
            325        14,1667         -3,915
            326        14,3333       -3,92365
            327           14,5         -3,933
            328        14,6667       -3,94274
            329        14,8333       -3,95251
            330             15       -3,96306
            331        15,1667       -3,97414
            332        15,3333       -3,98602
            333           15,5        -3,9978
            334        15,6667       -4,01024
            335        15,8333       -4,02302
            336             16       -4,03709
            337        16,1667       -4,05193
            338        16,3333       -4,06712
            339           16,5       -4,08283
            340        16,6667       -4,09969
            341        16,8333       -4,11683
            342             17        -4,1347
            343        17,1667       -4,15345
            344        17,3333       -4,17462
            345           17,5       -4,19656
            346        17,6667       -4,21994
            347        17,8333       -4,24429
            348             18        -4,2717
            349        18,1667       -4,30013
            350        18,3333        -4,3301
            351           18,5       -4,36109
            352        18,6667       -4,39564
            353        18,8333       -4,43206
            354             19       -4,47126
            355        19,1667       -4,51234
            356        19,3333        -4,5573
            357           19,5       -4,60354
            358        19,6667       -4,65259
            359        19,8333       -4,70527
            360             20       -4,76196
            361        20,1667          -4,82
            362        20,3333       -4,88088
            363           20,5       -4,94531
            364        20,6667       -5,01319
            365        20,8333       -5,08279
            366             21       -5,15471
            367        21,1667       -5,22814
            368        21,3333       -5,30437
            369           21,5       -5,38039
            370        21,6667       -5,45655
            371        21,8333       -5,53284
            372             22       -5,60731
            373        22,1667       -5,67829
            374        22,3333        -5,7465
            375           22,5       -5,81127
            376        22,6667       -5,86491
            377        22,8333       -5,91174
            378             23       -5,94853
            379        23,1667       -5,97818
            380        23,3333       -5,98467
            381           23,5       -5,97932
            382        23,6667       -5,95836
            383        23,8333       -5,92569
            384             24       -5,86802
            385        24,1667       -5,79751
            386        24,3333       -5,71381
            387           24,5       -5,62245
            388        24,6667       -5,51751
            389        24,8333       -5,41134
            390             25       -5,30465
            391        25,1667       -5,19827
            392        25,3333       -5,09488
            393           25,5       -4,99708
            394        25,6667        -4,9064
            395        25,8333       -4,81782
            396             26       -4,74067
            397        26,1667       -4,66951
            398        26,3333       -4,60584
            399           26,5       -4,54861
            400        26,6667       -4,49651
            401        26,8333       -4,44963
            402             27       -4,40632
            403        27,1667       -4,36682
            404        27,3333       -4,33238
            405           27,5         -4,303
            406        27,6667       -4,27647
            407        27,8333       -4,25151
            408             28       -4,23374
            409        28,1667       -4,21751
            410        28,3333       -4,20341
            411           28,5       -4,19091
            412        28,6667       -4,18146
            413        28,8333       -4,17449
            414             29       -4,16847
            415        29,1667       -4,16254
            416        29,3333        -4,1589
            417           29,5       -4,15625
            418        29,6667       -4,15521
            419        29,8333       -4,15548
            420             30       -4,15681
            421        30,1667       -4,15853
            422        30,3333       -4,16028
            423           30,5       -4,16196
            424        30,6667       -4,16414
            425        30,8333       -4,16597
            426             31       -4,16767
            427        31,1667       -4,16949
            428        31,3333       -4,17133
            429           31,5       -4,17203
            430        31,6667       -4,17163
            431        31,8333       -4,16957
            432             32       -4,16635
            433        32,1667       -4,15997
            434        32,3333       -4,15236
            435           32,5        -4,1427
            436        32,6667        -4,1315
            437        32,8333       -4,11676
            438             33       -4,10009
            439        33,1667       -4,07957
            440        33,3333       -4,05787
            441           33,5       -4,03592
            442        33,6667       -4,01175
            443        33,8333       -3,98791
            444             34       -3,96453
            445        34,1667       -3,94103
            446        34,3333       -3,91748
            447           34,5       -3,89534
            448        34,6667        -3,8742
            449        34,8333       -3,85522
            450             35       -3,83692
            451        35,1667       -3,81973
            452        35,3333       -3,80332
            453           35,5       -3,78946
            454        35,6667        -3,7755
            455        35,8333       -3,76219
            456             36       -3,74978
            457        36,1667        -3,7395
            458        36,3333       -3,73009
            459           36,5       -3,72107
            460        36,6667       -3,71235
            461        36,8333       -3,70506
            462             37       -3,69803
            463        37,1667       -3,69163
            464        37,3333       -3,68592
            465           37,5       -3,68088
            466        37,6667       -3,67585
            467        37,8333        -3,6712
            468             38       -3,66666
            469        38,1667       -3,66241
            470        38,3333       -3,65837
            471           38,5       -3,65471
            472        38,6667       -3,65141
            473        38,8333       -3,64844
            474             39       -3,64543
            475        39,1667       -3,64253
            476        39,3333       -3,64006
            477           39,5       -3,63802
            478        39,6667       -3,63584
            479        39,8333       -3,63377
            480             40       -3,63179
            481        40,1667       -3,63027
            482        40,3333       -3,62861
            483           40,5       -3,62705
            484        40,6667       -3,62554
            485        40,8333       -3,62425
            486             41       -3,62298
            487        41,1667       -3,62181
            488        41,3333       -3,62069
            489           41,5       -3,61986
            490        41,6667       -3,61893
            491        41,8333       -3,61795
            492             42       -3,61695
            493        42,1667       -3,61618
            494        42,3333       -3,61543
            495           42,5       -3,61469
            496        42,6667       -3,61394
            497        42,8333       -3,61319
            498             43       -3,61268
            499        43,1667       -3,61205
            500        43,3333       -3,61143
            501           43,5       -3,61085
            502        43,6667       -3,61021
            503        43,8333       -3,60957
            504             44       -3,60898
            505        44,1667       -3,60842
            506        44,3333       -3,60781
            507           44,5       -3,60726
            508        44,6667       -3,60674
            509        44,8333       -3,60619
            510             45       -3,60572
            511        45,1667       -3,60521
            512        45,3333        -3,6048
            513           45,5       -3,60448
            514        45,6667       -3,60434
            515        45,8333       -3,60423
            516             46       -3,60411
            517        46,1667       -3,60399
            518        46,3333       -3,60417
            519           46,5       -3,60413
            520        46,6667       -3,60398
            521        46,8333       -3,60378
            522             47       -3,60347
            523        47,1667       -3,60332
            524        47,3333       -3,60316
            525           47,5       -3,60305
            526        47,6667       -3,60302
            527        47,8333       -3,60295
            528             48       -3,60284
            529        48,1667       -3,60267
            530        48,3333       -3,60261
            531           48,5       -3,60254
            532        48,6667       -3,60248
            533        48,8333       -3,60245
            534             49       -3,60258
            535        49,1667        -3,6027
            536        49,3333       -3,60275
            537           49,5       -3,60279
            538        49,6667       -3,60309
            539        49,8333       -3,60323
            540             50       -3,60334
            541        50,1667       -3,60346
            542        50,3333       -3,60354
            543           50,5        -3,6037
            544        50,6667       -3,60386
            545        50,8333       -3,60395
            546             51       -3,60412
            547        51,1667        -3,6042
            548        51,3333       -3,60437
            549           51,5       -3,60455
            550        51,6667       -3,60476
            551        51,8333       -3,60494
            552             52       -3,60514
            553        52,1667       -3,60535
            554        52,3333       -3,60554
            555           52,5       -3,60567
            556        52,6667       -3,60577
            557        52,8333       -3,60585
            558             53       -3,60595
            559        53,1667       -3,60611
            560        53,3333       -3,60623
            561           53,5       -3,60633
            562        53,6667       -3,60652
            563        53,8333       -3,60667
            564             54       -3,60682
            565        54,1667       -3,60689
            566        54,3333       -3,60695
            567           54,5       -3,60687
            568        54,6667        -3,6069
            569        54,8333       -3,60699
            570             55       -3,60714
            571        55,1667       -3,60732
            572        55,3333       -3,60748
            573           55,5       -3,60763
            574        55,6667       -3,60782
            575        55,8333       -3,60818
            576             56        -3,6084
            577        56,1667       -3,60862
            578        56,3333       -3,60887
            579           56,5        -3,6091
            580        56,6667       -3,60927
            581        56,8333       -3,60939
            582             57       -3,60949
            583        57,1667       -3,60954
            584        57,3333       -3,60961
            585           57,5        -3,6097
            586        57,6667       -3,60973
            587        57,8333       -3,60995
            588             58       -3,61013
            589        58,1667       -3,61035
            590        58,3333       -3,61063
            591           58,5       -3,61108
            592        58,6667       -3,61142
            593        58,8333       -3,61178
            594             59        -3,6122
            595        59,1667       -3,61241
            596        59,3333        -3,6127
            597           59,5       -3,61295
            598        59,6667        -3,6132
            599        59,8333       -3,61325
            600             60       -3,61337
            601        60,1667       -3,61343
            602        60,3333       -3,61347
            603           60,5        -3,6135
            604        60,6667       -3,61346
            605        60,8333       -3,61338
            606             61        -3,6133
            607        61,1667       -3,61329
            608        61,3333        -3,6133
            609           61,5       -3,61324
            610        61,6667       -3,61317
            611        61,8333       -3,61306
            612             62       -3,61291
            613        62,1667       -3,61275
            614        62,3333       -3,61261
            615           62,5       -3,61231
            616        62,6667       -3,61215
            617        62,8333       -3,61204
            618             63       -3,61195
            619        63,1667       -3,61184
            620        63,3333        -3,6117
            621           63,5        -3,6116
            622        63,6667       -3,61149
            623        63,8333       -3,61117
            624             64       -3,61094
            625        64,1667       -3,61079
            626        64,3333       -3,61064
            627           64,5       -3,61034
            628        64,6667       -3,61007
            629        64,8333       -3,60987
            630             65       -3,60968
            631        65,1667       -3,60937
            632        65,3333       -3,60906
            633           65,5       -3,60878
            634        65,6667       -3,60852
            635        65,8333       -3,60825
            636             66        -3,6079
            637        66,1667       -3,60764
            638        66,3333       -3,60745
            639           66,5       -3,60728
            640        66,6667       -3,60715
            641        66,8333         -3,607
            642             67       -3,60687
            643        67,1667       -3,60674
            644        67,3333       -3,60665
            645           67,5       -3,60653
            646        67,6667       -3,60636
            647        67,8333       -3,60616
            648             68       -3,60593
            649        68,1667       -3,60576
            650        68,3333       -3,60562
            651           68,5       -3,60549
            652        68,6667       -3,60539
            653        68,8333       -3,60528
            654             69       -3,60515
            655        69,1667       -3,60502
            656        69,3333       -3,60501
            657           69,5       -3,60491
            658        69,6667       -3,60476
            659        69,8333       -3,60466
            660             70        -3,6045
            661        70,1667        -3,6043
            662        70,3333       -3,60408
            663           70,5       -3,60382
            664        70,6667       -3,60348
            665        70,8333       -3,60328
            666             71       -3,60313
            667        71,1667       -3,60297
            668        71,3333       -3,60289
            669           71,5       -3,60289
            670        71,6667       -3,60291
            671        71,8333        -3,6029
            672             72       -3,60281
            673        72,1667       -3,60266
            674        72,3333       -3,60255
            675           72,5        -3,6025
            676        72,6667       -3,60233
            677        72,8333       -3,60225
            678             73       -3,60221
            679        73,1667       -3,60221
            680        73,3333       -3,60235
            681           73,5       -3,60243
            682        73,6667        -3,6025
            683        73,8333       -3,60255
            684             74       -3,60265
            685        74,1667       -3,60272
            686        74,3333       -3,60281
            687           74,5       -3,60292
            688        74,6667       -3,60309
            689        74,8333       -3,60323
            690             75       -3,60334
            691        75,1667       -3,60341
            692        75,3333       -3,60341
            693           75,5       -3,60348
            694        75,6667       -3,60362
            695        75,8333       -3,60377
            696             76       -3,60389
            697        76,1667       -3,60398
            698        76,3333       -3,60404
            699           76,5       -3,60415
            700        76,6667       -3,60431
            701        76,8333       -3,60445
            702             77       -3,60456
            703        77,1667       -3,60464
            704        77,3333       -3,60472
            705           77,5        -3,6048
            706        77,6667       -3,60484
            707        77,8333       -3,60481
            708             78       -3,60484
            709        78,1667       -3,60499
            710        78,3333       -3,60509
            711           78,5       -3,60519
            712        78,6667       -3,60528
            713        78,8333       -3,60545
            714             79       -3,60552
            715        79,1667       -3,60559
            716        79,3333        -3,6057
            717           79,5       -3,60565
            718        79,6667       -3,60573
            719        79,8333       -3,60584
            720             80       -3,60592
            721        80,1667       -3,60612
            722        80,3333       -3,60626
            723           80,5       -3,60642
            724        80,6667       -3,60658
            725        80,8333        -3,6067
            726             81       -3,60664
            727        81,1667       -3,60638
            728        81,3333        -3,6061
            729           81,5        -3,6056
            730        81,6667        -3,6053
            731        81,8333       -3,60509
            732             82       -3,60492
            733        82,1667       -3,60485
            734        82,3333       -3,60476
            735           82,5       -3,60466
            736        82,6667       -3,60455
            737        82,8333       -3,60456
            738             83       -3,60444
            739        83,1667       -3,60428
            740        83,3333       -3,60412
            741           83,5       -3,60403
            742        83,6667       -3,60404
            743        83,8333       -3,60404
            744             84       -3,60402
            745        84,1667       -3,60424
            746        84,3333       -3,60437
            747           84,5       -3,60454
            748        84,6667       -3,60476
            749        84,8333       -3,60493
            750             85       -3,60507
            751        85,1667       -3,60522
            752        85,3333       -3,60535
            753           85,5       -3,60544
            754        85,6667       -3,60553
            755        85,8333        -3,6057
            756             86       -3,60596
            757        86,1667       -3,60623
            758        86,3333       -3,60649
            759           86,5       -3,60676
            760        86,6667       -3,60704
            761        86,8333       -3,60729
            762             87       -3,60753
            763        87,1667       -3,60778
            764        87,3333       -3,60806
            765           87,5       -3,60824
            766        87,6667       -3,60843
            767        87,8333       -3,60863
            768             88       -3,60883
            769        88,1667       -3,60892
            770        88,3333       -3,60901
            771           88,5       -3,60912
            772        88,6667        -3,6092
            773        88,8333       -3,60924
            774             89       -3,60921
            775        89,1667       -3,60919
            776        89,3333       -3,60921
            777           89,5       -3,60925
            778        89,6667        -3,6094
            779        89,8333       -3,60958
            780             90       -3,60977
            781        90,1667       -3,60994
            782        90,3333        -3,6103
            783           90,5       -3,61058
            784        90,6667       -3,61087
            785        90,8333       -3,61112
            786             91       -3,61131
            787        91,1667       -3,61142
            788        91,3333       -3,61148
            789           91,5       -3,61158
            790        91,6667       -3,61164
            791        91,8333       -3,61177
            792             92       -3,61194
            793        92,1667       -3,61213
            794        92,3333       -3,61242
            795           92,5       -3,61265
            796        92,6667       -3,61294
            797        92,8333       -3,61325
            798             93        -3,6136
            799        93,1667       -3,61397
            800        93,3333       -3,61433
            801           93,5       -3,61467
            802        93,6667       -3,61519
            803        93,8333       -3,61559
            804             94       -3,61593
            805        94,1667       -3,61628
            806        94,3333       -3,61652
            807           94,5       -3,61677
            808        94,6667       -3,61703
            809        94,8333       -3,61733
            810             95       -3,61761
            811        95,1667       -3,61795
            812        95,3333       -3,61828
            813           95,5       -3,61862
            814        95,6667       -3,61922
            815        95,8333       -3,61975
            816             96       -3,62025
            817        96,1667       -3,62079
            818        96,3333       -3,62145
            819           96,5       -3,62197
            820        96,6667       -3,62243
            821        96,8333       -3,62287
            822             97       -3,62314
            823        97,1667       -3,62349
            824        97,3333       -3,62389
            825           97,5       -3,62439
            826        97,6667       -3,62476
            827        97,8333       -3,62519
            828             98       -3,62559
            829        98,1667       -3,62596
            830        98,3333       -3,62634
            831           98,5       -3,62667
            832        98,6667       -3,62702
            833        98,8333       -3,62735
            834             99       -3,62765
            835        99,1667       -3,62798
            836        99,3333       -3,62826
            837           99,5       -3,62853
            838        99,6667       -3,62885
            839        99,8333       -3,62912
            840            100       -3,62935
            841        100,167       -3,62959
            842        100,333        -3,6298
            843          100,5       -3,63005
            844        100,667       -3,63032
            845        100,833       -3,63064
            846            101       -3,63091
            847        101,167        -3,6311
            848        101,333       -3,63126
            849          101,5       -3,63142
            850        101,667       -3,63146
            851        101,833       -3,63161
            852            102       -3,63179
            853        102,167         -3,632
            854        102,333       -3,63224
            855          102,5       -3,63242
            856        102,667       -3,63264
            857        102,833        -3,6329
            858            103       -3,63323
            859        103,167       -3,63354
            860        103,333       -3,63383
            861          103,5       -3,63406
            862        103,667       -3,63442
            863        103,833       -3,63469
            864            104       -3,63497
            865        104,167       -3,63524
            866        104,333       -3,63552
            867          104,5       -3,63583
            868        104,667       -3,63614
            869        104,833       -3,63648
            870            105       -3,63688
            871        105,167        -3,6373
            872        105,333       -3,63775
            873          105,5       -3,63815
            874        105,667       -3,63846
            875        105,833        -3,6388
            876            106       -3,63913
            877        106,167       -3,63945
            878        106,333       -3,63974
            879          106,5       -3,64013
            880        106,667       -3,64054
            881        106,833         -3,641
            882            107       -3,64167
            883        107,167       -3,64228
            884        107,333       -3,64284
            885          107,5       -3,64334
            886        107,667       -3,64386
            887        107,833       -3,64433
            888            108       -3,64479
            889        108,167       -3,64525
            890        108,333       -3,64564
            891          108,5       -3,64611
            892        108,667        -3,6466
            893        108,833       -3,64713
            894            109       -3,64774
            895        109,167       -3,64829
            896        109,333       -3,64884
            897          109,5        -3,6494
            898        109,667       -3,64997
            899        109,833       -3,65052
            900            110       -3,65099
            901        110,167       -3,65142
            902        110,333       -3,65187
            903          110,5       -3,65236
            904        110,667       -3,65287
            905        110,833       -3,65336
            906            111       -3,65387
            907        111,167       -3,65437
            908        111,333       -3,65485
            909          111,5       -3,65532
            910        111,667       -3,65575
            911        111,833       -3,65623
            912            112       -3,65675
            913        112,167       -3,65722
            914        112,333       -3,65769
            915          112,5       -3,65813
            916        112,667       -3,65854
            917        112,833       -3,65891
            918            113       -3,65923
            919        113,167       -3,65942
            920        113,333       -3,65972
            921          113,5       -3,66005
            922        113,667       -3,66043
            923        113,833       -3,66081
            924            114       -3,66119
            925        114,167       -3,66159
            926        114,333       -3,66202
            927          114,5       -3,66248
            928        114,667       -3,66296
            929        114,833       -3,66349
            930            115        -3,6641
            931        115,167       -3,66475
            932        115,333       -3,66539
            933          115,5       -3,66602
            934        115,667       -3,66662
            935        115,833       -3,66721
            936            116       -3,66779
            937        116,167       -3,66832
            938        116,333       -3,66882
            939          116,5        -3,6692
            940        116,667       -3,66963
            941        116,833       -3,67002
            942            117       -3,67042
            943        117,167       -3,67071
            944        117,333       -3,67109
            945          117,5        -3,6715
            946        117,667       -3,67195
            947        117,833       -3,67239
            948            118        -3,6728
            949        118,167       -3,67321
            950        118,333       -3,67365
            951          118,5       -3,67412
            952        118,667       -3,67459
            953        118,833       -3,67509
            954            119       -3,67557
            955        119,167       -3,67599
            956        119,333       -3,67648
            957          119,5       -3,67699
            958        119,667       -3,67751
            959        119,833       -3,67797
            960            120        -3,6785
            961        120,167       -3,67904
            962        120,333       -3,67954
            963          120,5       -3,68012
            964        120,667       -3,68063
            965        120,833       -3,68113
            966            121        -3,6816
            967        121,167       -3,68207
            968        121,333       -3,68256
            969          121,5       -3,68308
            970        121,667       -3,68361
            971        121,833       -3,68416
            972            122       -3,68474
            973        122,167       -3,68533
            974        122,333       -3,68593
            975          122,5       -3,68648
            976        122,667       -3,68708
            977        122,833       -3,68772
            978            123        -3,6883
            979        123,167       -3,68889
            980        123,333       -3,68948
            981          123,5       -3,69008
            982        123,667       -3,69068
            983        123,833       -3,69131
            984            124       -3,69202
            985        124,167       -3,69274
            986        124,333       -3,69341
            987          124,5       -3,69409
            988        124,667       -3,69478
            989        124,833       -3,69535
            990            125       -3,69591
            991        125,167        -3,6965
            992        125,333       -3,69696
            993          125,5       -3,69752
            994        125,667        -3,6981
            995        125,833       -3,69867
            996            126       -3,69938
            997        126,167           -3,7
            998        126,333       -3,70056
            999          126,5       -3,70109
           1000        126,667       -3,70163
           1001        126,833       -3,70223
           1002            127       -3,70287
           1003        127,167       -3,70352
           1004        127,333       -3,70421
           1005          127,5       -3,70491
           1006        127,667       -3,70556
           1007        127,833       -3,70615
           1008            128       -3,70675
           1009        128,167       -3,70742
           1010        128,333       -3,70811
           1011          128,5       -3,70878
           1012        128,667       -3,70953
           1013        128,833       -3,71021
           1014            129       -3,71088
           1015        129,167       -3,71156
           1016        129,333       -3,71227
           1017          129,5       -3,71296
           1018        129,667        -3,7136
           1019        129,833       -3,71424
           1020            130       -3,71489
           1021        130,167       -3,71552
           1022        130,333       -3,71617
           1023          130,5       -3,71685
           1024        130,667        -3,7175
           1025        130,833       -3,71815
           1026            131       -3,71879
           1027        131,167       -3,71944
           1028        131,333       -3,72005
           1029          131,5       -3,72062
           1030        131,667       -3,72126
           1031        131,833       -3,72192
           1032            132       -3,72255
           1033        132,167       -3,72319
           1034        132,333       -3,72378
           1035          132,5       -3,72433
           1036        132,667       -3,72492
           1037        132,833        -3,7255
           1038            133       -3,72603
           1039        133,167       -3,72655
           1040        133,333       -3,72697
           1041          133,5       -3,72745
           1042        133,667       -3,72795
           1043        133,833       -3,72849
           1044            134       -3,72896
           1045        134,167       -3,72945
           1046        134,333       -3,72996
           1047          134,5        -3,7305
           1048        134,667       -3,73105
           1049        134,833       -3,73164
           1050            135       -3,73221
           1051        135,167       -3,73278
           1052        135,333       -3,73336
           1053          135,5       -3,73395
           1054        135,667       -3,73459
           1055        135,833       -3,73526
           1056            136       -3,73591
           1057        136,167       -3,73653
           1058        136,333       -3,73714
           1059          136,5       -3,73771
           1060        136,667       -3,73827
           1061        136,833       -3,73886
           1062            137       -3,73947
           1063        137,167       -3,74008
           1064        137,333       -3,74068
           1065          137,5       -3,74136
           1066        137,667       -3,74202
           1067        137,833       -3,74266
           1068            138       -3,74329
           1069        138,167       -3,74384
           1070        138,333       -3,74439
           1071          138,5       -3,74495
           1072        138,667       -3,74553
           1073        138,833       -3,74606
           1074            139       -3,74668
           1075        139,167        -3,7473
           1076        139,333       -3,74788
           1077          139,5        -3,7486
           1078        139,667       -3,74927
           1079        139,833       -3,74993
           1080            140        -3,7506
           1081        140,167       -3,75125
           1082        140,333       -3,75187
           1083          140,5       -3,75247
           1084        140,667       -3,75307
           1085        140,833        -3,7537
           1086            141       -3,75434
           1087        141,167         -3,755
           1088        141,333       -3,75564
           1089          141,5       -3,75628
           1090        141,667       -3,75686
           1091        141,833       -3,75744
           1092            142         -3,758
           1093        142,167       -3,75848
           1094        142,333       -3,75906
           1095          142,5       -3,75967
           1096        142,667       -3,76029
           1097        142,833       -3,76089
           1098            143       -3,76143
           1099        143,167       -3,76193
           1100        143,333       -3,76239
           1101          143,5       -3,76274
           1102        143,667       -3,76321
           1103        143,833       -3,76369
           1104            144       -3,76419
           1105        144,167       -3,76472
           1106        144,333       -3,76525
           1107          144,5       -3,76578
           1108        144,667       -3,76635
           1109        144,833       -3,76685
           1110            145       -3,76736
           1111        145,167        -3,7679
           1112        145,333       -3,76846
           1113          145,5       -3,76891
           1114        145,667       -3,76938
           1115        145,833       -3,76983
           1116            146       -3,77025
           1117        146,167       -3,77067
           1118        146,333       -3,77107
           1119          146,5       -3,77151
           1120        146,667       -3,77198
           1121        146,833       -3,77243
           1122            147       -3,77293
           1123        147,167       -3,77338
           1124        147,333       -3,77381
           1125          147,5       -3,77427
           1126        147,667       -3,77461
           1127        147,833       -3,77501
           1128            148       -3,77539
           1129        148,167       -3,77573
           1130        148,333        -3,7761
           1131          148,5       -3,77649
           1132        148,667       -3,77684
           1133        148,833        -3,7772
           1134            149       -3,77768
           1135        149,167       -3,77811
           1136        149,333       -3,77852
           1137          149,5       -3,77891
           1138        149,667       -3,77935
           1139        149,833       -3,77976
           1140            150        -3,7802
           1141        150,167       -3,78062
           1142        150,333         -3,781
           1143          150,5       -3,78136
           1144        150,667       -3,78176
           1145        150,833       -3,78221
           1146            151       -3,78257
           1147        151,167       -3,78302
           1148        151,333        -3,7835
           1149          151,5       -3,78402
           1150        151,667       -3,78464
           1151        151,833       -3,78521
           1152            152       -3,78576
           1153        152,167       -3,78629
           1154        152,333       -3,78682
           1155          152,5       -3,78729
           1156        152,667       -3,78779
           1157        152,833       -3,78831
           1158            153       -3,78876
           1159        153,167       -3,78929
           1160        153,333       -3,78982
           1161          153,5       -3,79035
           1162        153,667        -3,7909
           1163        153,833       -3,79136
           1164            154       -3,79178
           1165        154,167       -3,79224
           1166        154,333       -3,79267
           1167          154,5       -3,79314
           1168        154,667        -3,7936
           1169        154,833       -3,79405
           1170            155       -3,79459
           1171        155,167       -3,79505
           1172        155,333        -3,7955
           1173          155,5       -3,79595
           1174        155,667       -3,79636
           1175        155,833       -3,79685
           1176            156       -3,79736
           1177        156,167       -3,79786
           1178        156,333       -3,79847
           1179          156,5       -3,79909
           1180        156,667       -3,79973
           1181        156,833       -3,80038
           1182            157       -3,80104
           1183        157,167       -3,80166
           1184        157,333       -3,80231
           1185          157,5         -3,803
           1186        157,667       -3,80372
           1187        157,833       -3,80444
           1188            158       -3,80516
           1189        158,167       -3,80589
           1190        158,333       -3,80662
           1191          158,5       -3,80733
           1192        158,667       -3,80799
           1193        158,833       -3,80857
           1194            159       -3,80912
           1195        159,167       -3,80963
           1196        159,333       -3,81019
           1197          159,5       -3,81082
           1198        159,667       -3,81146
           1199        159,833       -3,81208
           1200            160       -3,81267
           1201        160,167       -3,81326
           1202        160,333       -3,81386
           1203          160,5       -3,81447
           1204        160,667       -3,81509
           1205        160,833       -3,81576
           1206            161       -3,81647
           1207        161,167       -3,81734
           1208        161,333       -3,81813
           1209          161,5       -3,81889
           1210        161,667       -3,81964
           1211        161,833       -3,82038
           1212            162        -3,8211
           1213        162,167       -3,82186
           1214        162,333       -3,82263
           1215          162,5       -3,82332
           1216        162,667       -3,82402
           1217        162,833       -3,82469
           1218            163       -3,82539
           1219        163,167       -3,82616
           1220        163,333       -3,82697
           1221          163,5       -3,82781
           1222        163,667       -3,82869
           1223        163,833       -3,82967
           1224            164       -3,83057
           1225        164,167       -3,83145
           1226        164,333       -3,83228
           1227          164,5        -3,8331
           1228        164,667       -3,83399
           1229        164,833       -3,83489
           1230            165       -3,83577
           1231        165,167       -3,83667
           1232        165,333       -3,83758
           1233          165,5       -3,83847
           1234        165,667       -3,83936
           1235        165,833       -3,84023
           1236            166       -3,84112
           1237        166,167         -3,842
           1238        166,333       -3,84288
           1239          166,5       -3,84371
           1240        166,667       -3,84451
           1241        166,833       -3,84532
           1242            167       -3,84614
           1243        167,167       -3,84694
           1244        167,333       -3,84779
           1245          167,5       -3,84871
           1246        167,667       -3,84968
           1247        167,833       -3,85076
           1248            168        -3,8518
           1249        168,167       -3,85288
           1250        168,333       -3,85396
           1251          168,5       -3,85493
           1252        168,667       -3,85587
           1253        168,833        -3,8568
           1254            169       -3,85779
           1255        169,167       -3,85877
           1256        169,333       -3,85972
           1257          169,5       -3,86073
           1258        169,667       -3,86174
           1259        169,833       -3,86271
           1260            170       -3,86376
           1261        170,167       -3,86475
           1262        170,333        -3,8657
           1263          170,5       -3,86662
           1264        170,667       -3,86749
           1265        170,833        -3,8684
           1266            171       -3,86932
           1267        171,167       -3,87027
           1268        171,333       -3,87125
           1269          171,5       -3,87225
           1270        171,667       -3,87323
           1271        171,833        -3,8742
           1272            172       -3,87525
           1273        172,167       -3,87631
           1274        172,333       -3,87732
           1275          172,5       -3,87832
           1276        172,667       -3,87927
           1277        172,833       -3,88021
           1278            173       -3,88115
           1279        173,167       -3,88211
           1280        173,333       -3,88304
           1281          173,5       -3,88402
           1282        173,667         -3,885
           1283        173,833         -3,886
           1284            174       -3,88704
           1285        174,167       -3,88807
           1286        174,333        -3,8891
           1287          174,5        -3,8902
           1288        174,667       -3,89122
           1289        174,833       -3,89226
           1290            175       -3,89332
           1291        175,167       -3,89435
           1292        175,333       -3,89539
           1293          175,5       -3,89637
           1294        175,667       -3,89737
           1295        175,833       -3,89839
           1296            176       -3,89937
           1297        176,167        -3,9004
           1298        176,333       -3,90145
           1299          176,5       -3,90251
           1300        176,667       -3,90355
           1301        176,833       -3,90468
           1302            177       -3,90577
           1303        177,167       -3,90684
           1304        177,333       -3,90792
           1305          177,5       -3,90898
           1306        177,667       -3,91009
           1307        177,833       -3,91121
           1308            178       -3,91231
           1309        178,167        -3,9134
           1310        178,333        -3,9145
           1311          178,5       -3,91551
           1312        178,667       -3,91647
           1313        178,833       -3,91739
           1314            179       -3,91836
           1315        179,167       -3,91936
           1316        179,333       -3,92038
           1317          179,5       -3,92136
           1318        179,667       -3,92235
           1319        179,833       -3,92336
           1320            180       -3,92433
           1321        180,167       -3,92538
           1322        180,333       -3,92641
           1323          180,5       -3,92746
           1324        180,667       -3,92856
           1325        180,833       -3,93141
           1326            181       -3,93592
           1327        181,167       -3,93777
           1328        181,333       -3,93828
           1329          181,5       -3,93822
           1330        181,667       -3,93855
           1331        181,833       -3,93901
           1332            182       -3,93944
           1333        182,167          -3,94
           1334        182,333       -3,94057
           1335          182,5       -3,94117
           1336        182,667       -3,94175
           1337        182,833       -3,94247
           1338            183       -3,94309
           1339        183,167       -3,94376
           1340        183,333       -3,94453
           1341          183,5       -3,94535
           1342        183,667       -3,94621
           1343        183,833       -3,94709
           1344            184       -3,94794
           1345        184,167       -3,94902
           1346        184,333       -3,95001
           1347          184,5       -3,95101
           1348        184,667       -3,95203
           1349        184,833       -3,95312
           1350            185       -3,95416
           1351        185,167       -3,95523
           1352        185,333        -3,9563
           1353          185,5       -3,95747
           1354        185,667        -3,9586
           1355        185,833       -3,95967
           1356            186        -3,9607
           1357        186,167       -3,96176
           1358        186,333        -3,9628
           1359          186,5        -3,9638
           1360        186,667       -3,96481
           1361        186,833       -3,96575
           1362            187       -3,96668
           1363        187,167       -3,96758
           1364        187,333       -3,96846
           1365          187,5       -3,96932
           1366        187,667       -3,97019
           1367        187,833       -3,97106
           1368            188       -3,97199
           1369        188,167       -3,97291
           1370        188,333       -3,97389
           1371          188,5        -3,9748
           1372        188,667       -3,97564
           1373        188,833       -3,97651
           1374            189       -3,97748
           1375        189,167       -3,97844
           1376        189,333       -3,97941
           1377          189,5        -3,9804
           1378        189,667       -3,98152
           1379        189,833       -3,98256
           1380            190       -3,98356
           1381        190,167       -3,98458
           1382        190,333        -3,9856
           1383          190,5       -3,98658
           1384        190,667       -3,98749
           1385        190,833       -3,98838
           1386            191       -3,98916
           1387        191,167       -3,98999
           1388        191,333        -3,9908
           1389          191,5       -3,99157
           1390        191,667        -3,9923
           1391        191,833       -3,99307
           1392            192       -3,99384
           1393        192,167       -3,99462
           1394        192,333       -3,99547
           1395          192,5       -3,99631
           1396        192,667       -3,99714
           1397        192,833       -3,99796
           1398            193       -3,99884
           1399        193,167        -3,9997
           1400        193,333        -4,0006
           1401          193,5        -4,0015
           1402        193,667       -4,00244
           1403        193,833       -4,00337
           1404            194       -4,00431
           1405        194,167       -4,00519
           1406        194,333       -4,00608
           1407          194,5       -4,00697
           1408        194,667       -4,00786
           1409        194,833       -4,00879
           1410            195       -4,00967
           1411        195,167       -4,01059
           1412        195,333       -4,01148
           1413          195,5       -4,01235
           1414        195,667       -4,01333
           1415        195,833       -4,01429
           1416            196       -4,01518
           1417        196,167       -4,01602
           1418        196,333       -4,01687
           1419          196,5       -4,01776
           1420        196,667       -4,01864
           1421        196,833       -4,01951
           1422            197       -4,02041
           1423        197,167       -4,02133
           1424        197,333       -4,02224
           1425          197,5       -4,02314
           1426        197,667       -4,02397
           1427        197,833       -4,02477
           1428            198       -4,02558
           1429        198,167       -4,02643
           1430        198,333       -4,02715
           1431          198,5       -4,02795
           1432        198,667        -4,0288
           1433        198,833       -4,02972
           1434            199       -4,03066
           1435        199,167       -4,03153
           1436        199,333       -4,03236
           1437          199,5       -4,03322
           1438        199,667       -4,03409
           1439        199,833       -4,03492
           1440            200       -4,03583
           1441        200,167       -4,03676
           1442        200,333        -4,0377
           1443          200,5       -4,03889
           1444        200,667       -4,03997
           1445        200,833       -4,04108
           1446            201       -4,04223
           1447        201,167       -4,04654
           1448        201,333       -4,05371
           1449          201,5       -4,05587
           1450        201,667         -4,055
           1451        201,833       -4,05416
           1452            202       -4,05342
           1453        202,167       -4,05106
           1454        202,333       -4,04503
           1455          202,5       -4,03632
           1456        202,667       -4,03572
           1457        202,833       -4,03753
           1458            203       -4,03959
           1459        203,167       -4,04171
           1460        203,333       -4,04341
           1461          203,5       -4,04503
           1462        203,667       -4,04654
           1463        203,833       -4,04755
           1464            204        -4,0487
           1465        204,167       -4,04986
           1466        204,333       -4,05101
           1467          204,5       -4,05182
           1468        204,667       -4,05274
           1469        204,833       -4,05368
           1470            205       -4,05458
           1471        205,167       -4,05542
           1472        205,333        -4,0563
           1473          205,5        -4,0572
           1474        205,667       -4,05809
           1475        205,833       -4,05894
           1476            206       -4,05974
           1477        206,167       -4,06049
           1478        206,333       -4,06124
           1479          206,5       -4,06195
           1480        206,667       -4,06269
           1481        206,833       -4,06341
           1482            207       -4,06415
           1483        207,167       -4,06501
           1484        207,333       -4,06583
           1485          207,5       -4,06659
           1486        207,667       -4,06732
           1487        207,833       -4,06813
           1488            208       -4,06892
           1489        208,167       -4,06974
           1490        208,333       -4,07056
           1491          208,5       -4,07134
           1492        208,667       -4,07207
           1493        208,833       -4,07282
           1494            209        -4,0736
           1495        209,167        -4,0743
           1496        209,333       -4,07503
           1497          209,5       -4,07576
           1498        209,667       -4,07652
           1499        209,833       -4,07736
           1500            210       -4,07816
           1501        210,167       -4,07897
           1502        210,333       -4,07977
           1503          210,5       -4,08064
           1504        210,667        -4,0815
           1505        210,833       -4,08239
           1506            211       -4,08328
           1507        211,167       -4,08414
           1508        211,333       -4,08503
           1509          211,5       -4,08592
           1510        211,667        -4,0868
           1511        211,833       -4,08766
           1512            212       -4,08844
           1513        212,167       -4,08924
           1514        212,333       -4,09004
           1515          212,5       -4,09086
           1516        212,667       -4,09157
           1517        212,833       -4,09231
           1518            213       -4,09303
           1519        213,167       -4,09375
           1520        213,333        -4,0945
           1521          213,5       -4,09524
           1522        213,667       -4,09594
           1523        213,833       -4,09667
           1524            214       -4,09745
           1525        214,167       -4,09826
           1526        214,333        -4,0991
           1527          214,5       -4,09995
           1528        214,667       -4,10091
           1529        214,833       -4,10186
           1530            215        -4,1028
           1531        215,167       -4,10373
           1532        215,333       -4,10475
           1533          215,5       -4,10574
           1534        215,667        -4,1067
           1535        215,833       -4,10767
           1536            216       -4,10864
           1537        216,167       -4,10964
           1538        216,333       -4,11066
           1539          216,5       -4,11169
           1540        216,667       -4,11275
           1541        216,833       -4,11378
           1542            217        -4,1148
           1543        217,167       -4,11575
           1544        217,333       -4,11663
           1545          217,5       -4,11751
           1546        217,667        -4,1184
           1547        217,833       -4,11931
           1548            218       -4,12008
           1549        218,167       -4,12087
           1550        218,333       -4,12165
           1551          218,5       -4,12244
           1552        218,667       -4,12322
           1553        218,833       -4,12401
           1554            219       -4,12482
           1555        219,167       -4,12564
           1556        219,333       -4,12644
           1557          219,5       -4,12724
           1558        219,667       -4,12804
           1559        219,833       -4,12885
           1560            220       -4,12962
           1561        220,167       -4,13046
           1562        220,333       -4,13133
           1563          220,5       -4,13222
           1564        220,667       -4,13313
           1565        220,833       -4,13402
           1566            221       -4,13489
           1567        221,167       -4,13576
           1568        221,333       -4,13668
           1569          221,5       -4,13759
           1570        221,667       -4,13846
           1571        221,833       -4,13932
           1572            222       -4,14028
           1573        222,167       -4,14126
           1574        222,333       -4,14226
           1575          222,5       -4,14329
           1576        222,667       -4,14432
           1577        222,833       -4,14542
           1578            223        -4,1465
           1579        223,167       -4,14752
           1580        223,333       -4,14853
           1581          223,5       -4,14951
           1582        223,667        -4,1505
           1583        223,833        -4,1515
           1584            224       -4,15247
           1585        224,167       -4,15341
           1586        224,333       -4,15439
           1587          224,5       -4,15537
           1588        224,667       -4,15637
           1589        224,833       -4,15735
           1590            225       -4,15832
           1591        225,167       -4,15926
           1592        225,333       -4,16014
           1593          225,5       -4,16098
           1594        225,667       -4,16183
           1595        225,833       -4,16267
           1596            226       -4,16351
           1597        226,167       -4,16437
           1598        226,333       -4,16531
           1599          226,5       -4,16626
           1600        226,667       -4,16721
           1601        226,833        -4,1683
           1602            227       -4,16943
           1603        227,167       -4,17075
           1604        227,333       -4,17217
           1605          227,5       -4,17357
           1606        227,667       -4,17484
           1607        227,833        -4,1764
           1608            228       -4,17866
           1609        228,167       -4,17882
           1610        228,333       -4,17972
           1611          228,5       -4,18081
           1612        228,667       -4,18196
           1613        228,833         -4,183
           1614            229       -4,18393
           1615        229,167       -4,18482
           1616        229,333       -4,18571
           1617          229,5        -4,1866
           1618        229,667       -4,18756
           1619        229,833       -4,18846
           1620            230       -4,18928
           1621        230,167       -4,19152
           1622        230,333       -4,19312
           1623          230,5       -4,19487
           1624        230,667       -4,19728
           1625        230,833       -4,19746
           1626            231       -4,19841
           1627        231,167       -4,19949
           1628        231,333       -4,20057
           1629          231,5       -4,20151
           1630        231,667       -4,20249
           1631        231,833       -4,20348
           1632            232       -4,20444
           1633        232,167       -4,20543
           1634        232,333       -4,20644
           1635          232,5       -4,20748
           1636        232,667       -4,20856
           1637        232,833       -4,20962
           1638            233       -4,21063
           1639        233,167       -4,21158
           1640        233,333       -4,21252
           1641          233,5       -4,21339
           1642        233,667        -4,2143
           1643        233,833       -4,21523
           1644            234       -4,21619
           1645        234,167       -4,21716
           1646        234,333       -4,21819
           1647          234,5        -4,2192
           1648        234,667        -4,2202
           1649        234,833       -4,22127
           1650            235        -4,2225
           1651        235,167       -4,22372
           1652        235,333       -4,22493
           1653          235,5       -4,22615
           1654        235,667       -4,22738
           1655        235,833       -4,22849
           1656            236       -4,22951
           1657        236,167        -4,2305
           1658        236,333       -4,23124
           1659          236,5       -4,23213
           1660        236,667       -4,23303
           1661        236,833       -4,23394
           1662            237       -4,23491
           1663        237,167       -4,23587
           1664        237,333       -4,23682
           1665          237,5       -4,23776
           1666        237,667       -4,23873
           1667        237,833       -4,23967
           1668            238        -4,2406
           1669        238,167        -4,2415
           1670        238,333        -4,2424
           1671          238,5       -4,24333
           1672        238,667       -4,24425
           1673        238,833        -4,2452
           1674            239        -4,2462
           1675        239,167       -4,24716
           1676        239,333       -4,24815
           1677          239,5       -4,24913
           1678        239,667       -4,25018
           1679        239,833        -4,2512
           1680            240        -4,2522
           1681        240,167       -4,25316
           1682        240,333       -4,25405
           1683          240,5       -4,25489
           1684        240,667        -4,2557
           1685        240,833       -4,25651
           1686            241       -4,25718
           1687        241,167       -4,25796
           1688        241,333       -4,25877
           1689          241,5       -4,25962
           1690        241,667       -4,26067
           1691        241,833       -4,26161
           1692            242       -4,26256
           1693        242,167       -4,26355
           1694        242,333       -4,26451
           1695          242,5       -4,26545
           1696        242,667        -4,2664
           1697        242,833       -4,26736
           1698            243       -4,26821
           1699        243,167       -4,26906
           1700        243,333       -4,26989
           1701          243,5        -4,2707
           1702        243,667       -4,27151
           1703        243,833       -4,27236
           1704            244       -4,27323
           1705        244,167       -4,27412
           1706        244,333       -4,27505
           1707          244,5       -4,27599
           1708        244,667       -4,27694
           1709        244,833       -4,27789
           1710            245       -4,27883
           1711        245,167       -4,27978
           1712        245,333        -4,2807
           1713          245,5       -4,28162
           1714        245,667       -4,28254
           1715        245,833       -4,28333
           1716            246       -4,28409
           1717        246,167       -4,28482
           1718        246,333       -4,28555
           1719          246,5       -4,28617
           1720        246,667       -4,28689
           1721        246,833       -4,28758
           1722            247       -4,28824
           1723        247,167       -4,28896
           1724        247,333        -4,2896
           1725          247,5       -4,29026
           1726        247,667       -4,29098
           1727        247,833       -4,29168
           1728            248        -4,2924
           1729        248,167       -4,29314
           1730        248,333       -4,29389
           1731          248,5       -4,29469
           1732        248,667       -4,29543
           1733        248,833       -4,29615
           1734            249       -4,29686
           1735        249,167       -4,29748
           1736        249,333       -4,29815
           1737          249,5       -4,29881
           1738        249,667       -4,29947
           1739        249,833       -4,30011
           1740            250       -4,30075
           1741        250,167       -4,30138
           1742        250,333       -4,30205
           1743          250,5       -4,30265
           1744        250,667       -4,30323
           1745        250,833       -4,30378
           1746            251       -4,30432
           1747        251,167       -4,30483
           1748        251,333       -4,30536
           1749          251,5       -4,30593
           1750        251,667       -4,30651
           1751        251,833       -4,30713
           1752            252        -4,3077
           1753        252,167       -4,30826
           1754        252,333       -4,30882
           1755          252,5       -4,30941
           1756        252,667          -4,31
           1757        252,833       -4,31058
           1758            253       -4,31112
           1759        253,167       -4,31169
           1760        253,333       -4,31223
           1761          253,5       -4,31277
           1762        253,667       -4,31331
           1763        253,833       -4,31382
           1764            254       -4,31431
           1765        254,167       -4,31482
           1766        254,333       -4,31534
           1767          254,5       -4,31578
           1768        254,667       -4,31612
           1769        254,833       -4,31632
           1770            255       -4,31661
           1771        255,167       -4,31662
           1772        255,333       -4,31621
           1773          255,5       -4,31287
           1774        255,667        -4,3056
           1775        255,833       -4,30683
           1776            256       -4,30842
           1777        256,167       -4,30985
           1778        256,333       -4,31111
           1779          256,5       -4,31217
           1780        256,667       -4,31324
           1781        256,833       -4,31421
           1782            257       -4,31509
           1783        257,167       -4,31549
           1784        257,333       -4,31595
           1785          257,5       -4,31636
           1786        257,667       -4,31673
           1787        257,833       -4,31677
           1788            258       -4,31692
           1789        258,167       -4,31704
           1790        258,333       -4,31716
           1791          258,5       -4,31717
           1792        258,667       -4,31724
           1793        258,833       -4,31733
           1794            259        -4,3174
           1795        259,167       -4,31755
           1796        259,333        -4,3177
           1797          259,5       -4,31786
           1798        259,667       -4,31803
           1799        259,833       -4,31824
           1800            260       -4,31843
           1801        260,167       -4,31866
           1802        260,333       -4,31891
           1803          260,5       -4,31917
           1804        260,667       -4,31945
           1805        260,833       -4,31973
           1806            261       -4,32002
           1807        261,167       -4,32042
           1808        261,333       -4,32077
           1809          261,5       -4,32106
           1810        261,667       -4,32133
           1811        261,833       -4,32163
           1812            262       -4,32192
           1813        262,167       -4,32219
           1814        262,333        -4,3224
           1815          262,5       -4,32253
           1816        262,667        -4,3227
           1817        262,833       -4,32286
           1818            263       -4,32301
           1819        263,167       -4,32304
           1820        263,333       -4,32309
           1821          263,5       -4,32318
           1822        263,667        -4,3233
           1823        263,833       -4,32333
           1824            264       -4,32342
           1825        264,167       -4,32353
           1826        264,333       -4,32363
           1827          264,5       -4,32376
           1828        264,667       -4,32387
           1829        264,833       -4,32394
           1830            265         -4,324
           1831        265,167       -4,32409
           1832        265,333       -4,32414
           1833          265,5       -4,32415
           1834        265,667       -4,32417
           1835        265,833       -4,32416
           1836            266       -4,32418
           1837        266,167       -4,32422
           1838        266,333       -4,32425
           1839          266,5       -4,32432
           1840        266,667       -4,32436
           1841        266,833       -4,32441
           1842            267       -4,32446
           1843        267,167       -4,32452
           1844        267,333       -4,32458
           1845          267,5       -4,32462
           1846        267,667       -4,32463
           1847        267,833       -4,32464
           1848            268       -4,32464
           1849        268,167       -4,32467
           1850        268,333       -4,32469
           1851          268,5       -4,32469
           1852        268,667       -4,32467
           1853        268,833       -4,32465
           1854            269       -4,32459
           1855        269,167       -4,32449
           1856        269,333       -4,32437
           1857          269,5       -4,32424
           1858        269,667       -4,32413
           1859        269,833       -4,32404
           1860            270       -4,32392
           1861        270,167       -4,32379
           1862        270,333       -4,32365
           1863          270,5        -4,3235
           1864        270,667       -4,32339
           1865        270,833        -4,3233
           1866            271       -4,32324
           1867        271,167        -4,3232
           1868        271,333       -4,32322
           1869          271,5       -4,32317
           1870        271,667       -4,32307
           1871        271,833       -4,32292
           1872            272       -4,32276
           1873        272,167        -4,3226
           1874        272,333       -4,32244
           1875          272,5       -4,32226
           1876        272,667       -4,32206
           1877        272,833       -4,32192
           1878            273       -4,32183
           1879        273,167       -4,32173
           1880        273,333       -4,32163
           1881          273,5       -4,32152
           1882        273,667       -4,32138
           1883        273,833       -4,32126
           1884            274       -4,32106
           1885        274,167       -4,32088
           1886        274,333       -4,32072
           1887          274,5       -4,32056
           1888        274,667       -4,32032
           1889        274,833       -4,32012
           1890            275       -4,31991
           1891        275,167       -4,31967
           1892        275,333       -4,31947
           1893          275,5       -4,31935
           1894        275,667       -4,31923
           1895        275,833       -4,31912
           1896            276        -4,3191
           1897        276,167       -4,31898
           1898        276,333       -4,31884
           1899          276,5       -4,31871
           1900        276,667       -4,31856
           1901        276,833       -4,31844
           1902            277       -4,31831
           1903        277,167       -4,31813
           1904        277,333       -4,31785
           1905          277,5       -4,31752
           1906        277,667        -4,3172
           1907        277,833       -4,31691
           1908            278        -4,3165
           1909        278,167       -4,31627
           1910        278,333       -4,31608
           1911          278,5       -4,31584
           1912        278,667       -4,31601
           1913        278,833       -4,31615
           1914            279       -4,31897
           1915        279,167       -4,32697
           1916        279,333       -4,32809
           1917          279,5       -4,32689
           1918        279,667       -4,32536
           1919        279,833       -4,32433
           1920            280       -4,32351
           1921        280,167       -4,32274
           1922        280,333       -4,32207
           1923          280,5       -4,32154
           1924        280,667        -4,3211
           1925        280,833       -4,32117
           1926            281        -4,3211
           1927        281,167       -4,32107
           1928        281,333       -4,32108
           1929          281,5       -4,32136
           1930        281,667        -4,3215
           1931        281,833       -4,32162
           1932            282       -4,32173
           1933        282,167       -4,32194
           1934        282,333       -4,32217
           1935          282,5       -4,32244
           1936        282,667       -4,32276
           1937        282,833       -4,32323
           1938            283       -4,32366
           1939        283,167       -4,32408
           1940        283,333       -4,32451
           1941          283,5       -4,32512
           1942        283,667       -4,32571
           1943        283,833        -4,3263
           1944            284       -4,32688
           1945        284,167       -4,32765
           1946        284,333        -4,3284
           1947          284,5       -4,32919
           1948        284,667       -4,33001
           1949        284,833       -4,33096
           1950            285       -4,33185
           1951        285,167        -4,3327
           1952        285,333       -4,33354
           1953          285,5        -4,3344
           1954        285,667       -4,33526
           1955        285,833       -4,33612
           1956            286       -4,33699
           1957        286,167       -4,33793
           1958        286,333       -4,33892
           1959          286,5       -4,33997
           1960        286,667       -4,34106
           1961        286,833        -4,3423
           1962            287       -4,34351
           1963        287,167       -4,34478
           1964        287,333        -4,3461
           1965          287,5       -4,34756
           1966        287,667       -4,34899
           1967        287,833       -4,35042
           1968            288       -4,35186
           1969        288,167       -4,35338
           1970        288,333       -4,35486
           1971          288,5       -4,35638
           1972        288,667       -4,35793
           1973        288,833       -4,35952
           1974            289       -4,36115
           1975        289,167       -4,36284
           1976        289,333       -4,36458
           1977          289,5       -4,36648
           1978        289,667       -4,36836
           1979        289,833       -4,37027
           1980            290        -4,3722
           1981        290,167       -4,37433
           1982        290,333       -4,37642
           1983          290,5       -4,37857
           1984        290,667       -4,38078
           1985        290,833        -4,3832
           1986            291       -4,38557
           1987        291,167       -4,38796
           1988        291,333        -4,3904
           1989          291,5       -4,39285
           1990        291,667       -4,39546
           1991        291,833       -4,39804
           1992            292       -4,40066
           1993        292,167       -4,40332
           1994        292,333        -4,4062
           1995          292,5       -4,40915
           1996        292,667       -4,41215
           1997        292,833       -4,41521
           1998            293       -4,41852
           1999        293,167       -4,42173
           2000        293,333       -4,42491
           2001          293,5       -4,42811
           2002        293,667       -4,43133
           2003        293,833       -4,43455
           2004            294       -4,43784
           2005        294,167       -4,44119
           2006        294,333       -4,44463
           2007          294,5       -4,44811
           2008        294,667       -4,45158
           2009        294,833       -4,45503
           2010            295       -4,45869
           2011        295,167       -4,46234
           2012        295,333       -4,46604
           2013          295,5       -4,46976
           2014        295,667       -4,47374
           2015        295,833        -4,4777
           2016            296       -4,48169
           2017        296,167       -4,48571
           2018        296,333       -4,49011
           2019          296,5       -4,49436
           2020        296,667       -4,49864
           2021        296,833       -4,50297
           2022            297        -4,5075
           2023        297,167       -4,51202
           2024        297,333       -4,51656
           2025          297,5        -4,5211
           2026        297,667       -4,52587
           2027        297,833       -4,53068
           2028            298       -4,53554
           2029        298,167       -4,54045
           2030        298,333       -4,54565
           2031          298,5        -4,5508
           2032        298,667       -4,55597
           2033        298,833       -4,56114
           2034            299       -4,56654
           2035        299,167       -4,57187
           2036        299,333       -4,57722
           2037          299,5       -4,58262
           2038        299,667       -4,58824
           2039        299,833       -4,59388
           2040            300       -4,59958
           2041        300,167       -4,60535
           2042        300,333       -4,61154
           2043          300,5       -4,61759
           2044        300,667       -4,62364
           2045        300,833       -4,62974
           2046            301       -4,63611
           2047        301,167       -4,64241
           2048        301,333       -4,64874
           2049          301,5        -4,6551
           2050        301,667       -4,66158
           2051        301,833       -4,66803
           2052            302       -4,67452
           2053        302,167       -4,68106
           2054        302,333       -4,68778
           2055          302,5       -4,69455
           2056        302,667       -4,70137
           2057        302,833       -4,70826
           2058            303       -4,71523
           2059        303,167       -4,72246
           2060        303,333       -4,72963
           2061          303,5       -4,73688
           2062        303,667       -4,74419
           2063        303,833       -4,75169
           2064            304       -4,75922
           2065        304,167       -4,76683
           2066        304,333       -4,77448
           2067          304,5       -4,78246
           2068        304,667       -4,79034
           2069        304,833        -4,7983
           2070            305       -4,80637
           2071        305,167       -4,81467
           2072        305,333       -4,82291
           2073          305,5       -4,83123
           2074        305,667       -4,83961
           2075        305,833       -4,84824
           2076            306       -4,85689
           2077        306,167       -4,86562
           2078        306,333        -4,8744
           2079          306,5       -4,88348
           2080        306,667       -4,89249
           2081        306,833       -4,90161
           2082            307       -4,91083
           2083        307,167       -4,92038
           2084        307,333       -4,92987
           2085          307,5       -4,93939
           2086        307,667         -4,949
           2087        307,833       -4,95902
           2088            308       -4,96899
           2089        308,167       -4,97905
           2090        308,333        -4,9892
           2091          308,5       -4,99978
           2092        308,667       -5,01036
           2093        308,833       -5,02107
           2094            309       -5,03187
           2095        309,167       -5,04326
           2096        309,333       -5,05457
           2097          309,5         -5,066
           2098        309,667       -5,07756
           2099        309,833       -5,08973
           2100            310       -5,10176
           2101        310,167       -5,11392
           2102        310,333       -5,12621
           2103          310,5       -5,13908
           2104        310,667       -5,15193
           2105        310,833       -5,16495
           2106            311       -5,17811
           2107        311,167       -5,19196
           2108        311,333       -5,20559
           2109          311,5       -5,21972
           2110        311,667       -5,23428
           2111        311,833       -5,24934
           2112            312       -5,26433
           2113        312,167       -5,27952
           2114        312,333       -5,29491
           2115          312,5        -5,3108
           2116        312,667       -5,32685
           2117        312,833        -5,3432
           2118            313       -5,35982
           2119        313,167       -5,37749
           2120        313,333       -5,39514
           2121          313,5       -5,41312
           2122        313,667       -5,43136
           2123        313,833       -5,45063
           2124            314       -5,46995
           2125        314,167       -5,48964
           2126        314,333       -5,50983
           2127          314,5       -5,53043
           2128        314,667       -5,55172
           2129        314,833        -5,5734
           2130            315       -5,59581
           2131        315,167       -5,61898
           2132        315,333       -5,64237
           2133          315,5       -5,66626
           2134        315,667       -5,69137
           2135        315,833       -5,71678
           2136            316       -5,74338
           2137        316,167       -5,77037
           2138        316,333       -5,79875
           2139          316,5       -5,82751
           2140        316,667       -5,85765
           2141        316,833       -5,88795
           2142            317       -5,91941
           2143        317,167       -5,95161
           2144        317,333       -5,98584
           2145          317,5       -6,02083
           2146        317,667       -6,05694
           2147        317,833       -6,09378
           2148            318       -6,13269
           2149        318,167       -6,17257
           2150        318,333       -6,21375
           2151          318,5       -6,25581
           2152        318,667       -6,30022
           2153        318,833       -6,34595
           2154            319       -6,39337
           2155        319,167       -6,44189
           2156        319,333       -6,49295
           2157          319,5       -6,54529
           2158        319,667        -6,5995
           2159        319,833       -6,65502
           2160            320       -6,71393
           2161        320,167       -6,77436
           2162        320,333       -6,83704
           2163          320,5       -6,90131
           2164        320,667       -6,96971
           2165        320,833       -7,03992
           2166            321        -7,1128
           2167        321,167       -7,18751
           2168        321,333       -7,26688
           2169          321,5       -7,34848
           2170        321,667        -7,4332
           2171        321,833       -7,52008
           2172            322       -7,61168
           2173        322,167       -7,70735
           2174        322,333       -7,80613
           2175          322,5       -7,90724
           2176        322,667       -8,01331
           2177        322,833        -8,1237
           2178            323       -8,23901
           2179        323,167       -8,35819
           2180        323,333       -8,48202
           2181          323,5       -8,61016
           2182        323,667       -8,74257
           2183        323,833       -8,87796
           2184            324        -9,0213
           2185        324,167       -9,16988
           2186        324,333        -9,3241
           2187          324,5       -9,48065
           2188        324,667        -9,6425
           2189        324,833       -9,80844
           2190            325       -9,97766
           2191        325,167       -10,1506
           2192        325,333       -10,3282
           2193          325,5       -10,5096
           2194        325,667       -10,6938
           2195        325,833       -10,8807
           2196            326       -11,0695
           2197        326,167       -11,2597
           2198        326,333       -11,4496
           2199          326,5       -11,6392
           2200        326,667       -11,8291
           2201        326,833       -12,0179
           2202            327       -12,2046
           2203        327,167       -12,3882
           2204        327,333       -12,5687
           2205          327,5       -12,7417
           2206        327,667        -12,911
           2207        327,833       -13,0752
           2208            328       -13,2359
           2209        328,167       -13,3875
           2210        328,333       -13,5346
           2211          328,5       -13,6787
           2212        328,667       -13,8209
           2213        328,833       -13,9612
           2214            329       -14,1027
           2215        329,167       -14,2487
           2216        329,333       -14,3991
           2217          329,5       -14,5645
           2218        329,667       -14,7394
           2219        329,833       -14,9266
           2220            330       -15,1229
           2221        330,167       -15,3463
           2222        330,333       -15,5861
           2223          330,5       -15,8456
           2224        330,667       -16,1186
           2225        330,833       -16,4256
           2226            331         -16,75
           2227        331,167       -17,0927
           2228        331,333       -17,4477
           2229          331,5       -17,8205
           2230        331,667       -18,1965
           2231        331,833       -18,5735
           2232            332        -18,951
           2233        332,167       -19,3208
           2234        332,333       -19,6838
           2235          332,5       -20,0371
           2236        332,667       -20,3819
           2237        332,833       -20,6928
           2238            333       -20,9834
           2239        333,167       -21,2519
           2240        333,333       -21,4992
           2241          333,5       -21,7329
           2242        333,667       -21,9365
           2243        333,833        -22,123
           2244            334       -22,2891
           2245        334,167       -22,4409
           2246        334,333       -22,5505
           2247          334,5       -22,6354
           2248        334,667       -22,6895
           2249        334,833       -22,7209
           2250            335       -22,6882
           2251        335,167       -22,6153
           2252        335,333        -22,492
           2253          335,5       -22,3327
           2254        335,667       -22,0749
           2255        335,833       -21,7597
           2256            336       -21,3752
           2257        336,167       -20,9422
           2258        336,333       -20,3976
           2259          336,5       -19,8024
           2260        336,667       -19,1559
           2261        336,833       -18,4778
           2262            337       -17,7479
           2263        337,167       -17,0062
           2264        337,333       -16,2591
           2265          337,5       -15,5129
           2266        337,667       -14,7861
           2267        337,833       -14,0778
           2268            338       -13,3955
           2269        338,167       -12,7328
           2270        338,333       -12,1229
           2271          338,5       -11,5419
           2272        338,667       -10,9953
           2273        338,833       -10,4723
           2274            339        -10,005
           2275        339,167       -9,56539
           2276        339,333       -9,15709
           2277          339,5       -8,76946
           2278        339,667       -8,42913
           2279        339,833        -8,1108
           2280            340       -7,81765
           2281        340,167       -7,54118
           2282        340,333       -7,30012
           2283          340,5       -7,07598
           2284        340,667       -6,86992
           2285        340,833       -6,67518
           2286            341       -6,50711
           2287        341,167       -6,35107
           2288        341,333       -6,20798
           2289          341,5       -6,07364
           2290        341,667       -5,95768
           2291        341,833       -5,85035
           2292            342        -5,7521
           2293        342,167       -5,65969
           2294        342,333       -5,58021
           2295          342,5       -5,50685
           2296        342,667       -5,43991
           2297        342,833       -5,37714
           2298            343       -5,32341
           2299        343,167       -5,27251
           2300        343,333       -5,22672
           2301          343,5       -5,18255
           2302        343,667       -5,14671
           2303        343,833       -5,11262
           2304            344        -5,0812
           2305        344,167       -5,05176
           2306        344,333       -5,02645
           2307          344,5       -5,00271
           2308        344,667       -4,98114
           2309        344,833       -4,96172
           2310            345       -4,94361
           2311        345,167       -4,92807
           2312        345,333       -4,91339
           2313          345,5       -4,90004
           2314        345,667        -4,8878
           2315        345,833       -4,87673
           2316            346       -4,86607
           2317        346,167       -4,85687
           2318        346,333       -4,84815
           2319          346,5       -4,84094
           2320        346,667       -4,83404
           2321        346,833       -4,82726
           2322            347       -4,82056
           2323        347,167        -4,8153
           2324        347,333        -4,8103
           2325          347,5       -4,80592
           2326        347,667        -4,8016
           2327        347,833       -4,79823
           2328            348       -4,79483
           2329        348,167       -4,79168
           2330        348,333       -4,78875
           2331          348,5       -4,78691
           2332        348,667       -4,78472
           2333        348,833       -4,78262
           2334            349       -4,78068
           2335        349,167       -4,77928
           2336        349,333       -4,77776
           2337          349,5        -4,7763
           2338        349,667       -4,77491
           2339        349,833       -4,77396
           2340            350       -4,77291
           2341        350,167       -4,77191
           2342        350,333       -4,77098
           2343          350,5       -4,77033
           2344        350,667       -4,76958
           2345        350,833       -4,76882
           2346            351       -4,76809
           2347        351,167        -4,7675
           2348        351,333       -4,76683
           2349          351,5       -4,76619
           2350        351,667        -4,7656
           2351        351,833       -4,76503
           2352            352       -4,76439
           2353        352,167       -4,76378
           2354        352,333       -4,76318
           2355          352,5        -4,7626
           2356        352,667       -4,76207
           2357        352,833       -4,76159
           2358            353       -4,76113
           2359        353,167        -4,7607
           2360        353,333       -4,76025
           2361          353,5       -4,75985
           2362        353,667       -4,75949
           2363        353,833       -4,75915
           2364            354       -4,75887
           2365        354,167       -4,75864
           2366        354,333       -4,75847
           2367          354,5       -4,75849
           2368        354,667       -4,75849
           2369        354,833       -4,75852
           2370            355       -4,75859
           2371        355,167       -4,75878
           2372        355,333       -4,75889
           2373          355,5       -4,75899
           2374        355,667       -4,75907
           2375        355,833       -4,75904
           2376            356       -4,75897
           2377        356,167       -4,75883
           2378        356,333       -4,75863
           2379          356,5       -4,75837
           2380        356,667       -4,75783
           2381        356,833       -4,75738
           2382            357       -4,75694
           2383        357,167       -4,75647
           2384        357,333       -4,75592
           2385          357,5        -4,7554
           2386        357,667       -4,75487
           2387        357,833       -4,75434
           2388            358       -4,75386
           2389        358,167       -4,75334
           2390        358,333       -4,75281
           2391          358,5       -4,75227
           2392        358,667        -4,7517
           2393        358,833       -4,75113
           2394            359       -4,75056
           2395        359,167       -4,75001
           2396        359,333       -4,74947
           2397          359,5       -4,74894
           2398        359,667       -4,74844
           2399        359,833       -4,74797
           2400            360       -4,74763
           2401        360,167       -4,74724
           2402        360,333        -4,7469
           2403          360,5       -4,74662
           2404        360,667       -4,74648
           2405        360,833        -4,7463
           2406            361       -4,74616
           2407        361,167       -4,74607
           2408        361,333       -4,74612
           2409          361,5       -4,74611
           2410        361,667       -4,74609
           2411        361,833       -4,74609
           2412            362       -4,74616
           2413        362,167       -4,74619
           2414        362,333       -4,74616
           2415          362,5       -4,74609
           2416        362,667        -4,7459
           2417        362,833        -4,7457
           2418            363       -4,74549
           2419        363,167       -4,74528
           2420        363,333       -4,74487
           2421          363,5       -4,74452
           2422        363,667       -4,74417
           2423        363,833        -4,7438
           2424            364        -4,7434
           2425        364,167       -4,74297
           2426        364,333       -4,74253
           2427          364,5       -4,74206
           2428        364,667       -4,74156
           2429        364,833        -4,7411
           2430            365       -4,74065
           2431        365,167       -4,74019
           2432        365,333        -4,7398
           2433          365,5       -4,73942
           2434        365,667       -4,73907
           2435        365,833       -4,73871
           2436            366       -4,73835
           2437        366,167       -4,73794
           2438        366,333       -4,73751
           2439          366,5        -4,7371
           2440        366,667       -4,73656
           2441        366,833       -4,73606
           2442            367       -4,73561
           2443        367,167       -4,73517
           2444        367,333       -4,73489
           2445          367,5       -4,73466
           2446        367,667       -4,73447
           2447        367,833        -4,7343
           2448            368       -4,73418
           2449        368,167       -4,73432
           2450        368,333       -4,73432
           2451          368,5       -4,73426
           2452        368,667       -4,73417
           2453        368,833       -4,73396
           2454            369       -4,73374
           2455        369,167        -4,7335
           2456        369,333       -4,73324
           2457          369,5       -4,73279
           2458        369,667       -4,73239
           2459        369,833       -4,73198
           2460            370       -4,73159
           2461        370,167       -4,73116
           2462        370,333       -4,73074
           2463          370,5       -4,73031
           2464        370,667       -4,72992
           2465        370,833       -4,72953
           2466            371        -4,7291
           2467        371,167       -4,72864
           2468        371,333       -4,72819
           2469          371,5       -4,72778
           2470        371,667       -4,72739
           2471        371,833         -4,727
           2472            372       -4,72661
           2473        372,167       -4,72631
           2474        372,333         -4,726
           2475          372,5       -4,72569
           2476        372,667       -4,72541
           2477        372,833       -4,72522
           2478            373       -4,72499
           2479        373,167       -4,72474
           2480        373,333       -4,72452
           2481          373,5       -4,72451
           2482        373,667       -4,72453
           2483        373,833        -4,7246
           2484            374       -4,72471
           2485        374,167       -4,72502
           2486        374,333       -4,72517
           2487          374,5       -4,72523
           2488        374,667       -4,72526
           2489        374,833       -4,72512
           2490            375       -4,72499
           2491        375,167       -4,72483
           2492        375,333       -4,72467
           2493          375,5       -4,72437
           2494        375,667       -4,72418
           2495        375,833       -4,72397
           2496            376       -4,72374
           2497        376,167       -4,72352
           2498        376,333       -4,72328
           2499          376,5       -4,72301
           2500        376,667       -4,72271
           2501        376,833       -4,72225
           2502            377       -4,72182
           2503        377,167       -4,72136
           2504        377,333       -4,72084
           2505          377,5       -4,72017
           2506        377,667       -4,71956
           2507        377,833       -4,71896
           2508            378       -4,71837
           2509        378,167       -4,71769
           2510        378,333       -4,71706
           2511          378,5       -4,71644
           2512        378,667        -4,7158
           2513        378,833        -4,7151
           2514            379       -4,71436
           2515        379,167       -4,71362
           2516        379,333       -4,71287
           2517          379,5       -4,71212
           2518        379,667        -4,7114
           2519        379,833       -4,71084
           2520            380       -4,71042
           2521        380,167       -4,71008
           2522        380,333       -4,71014
           2523          380,5       -4,71006
           2524        380,667       -4,70995
           2525        380,833       -4,70982
           2526            381       -4,70976
           2527        381,167       -4,70957
           2528        381,333       -4,70932
           2529          381,5       -4,70905
           2530        381,667       -4,70865
           2531        381,833       -4,70833
           2532            382       -4,70799
           2533        382,167       -4,70763
           2534        382,333       -4,70734
           2535          382,5       -4,70697
           2536        382,667       -4,70654
           2537        382,833       -4,70606
           2538            383       -4,70552
           2539        383,167       -4,70503
           2540        383,333       -4,70456
           2541          383,5       -4,70407
           2542        383,667       -4,70356
           2543        383,833       -4,70307
           2544            384       -4,70257
           2545        384,167       -4,70204
           2546        384,333       -4,70139
           2547          384,5       -4,70076
           2548        384,667       -4,70014
           2549        384,833       -4,69952
           2550            385       -4,69882
           2551        385,167       -4,69818
           2552        385,333       -4,69757
           2553          385,5       -4,69698
           2554        385,667       -4,69649
           2555        385,833       -4,69592
           2556            386       -4,69535
           2557        386,167        -4,6948
           2558        386,333       -4,69435
           2559          386,5       -4,69402
           2560        386,667       -4,69378
           2561        386,833        -4,6936
           2562            387       -4,69363
           2563        387,167       -4,69351
           2564        387,333       -4,69336
           2565          387,5       -4,69318
           2566        387,667       -4,69295
           2567        387,833       -4,69267
           2568            388       -4,69235
           2569        388,167       -4,69202
           2570        388,333       -4,69156
           2571          388,5       -4,69119
           2572        388,667       -4,69085
           2573        388,833       -4,69051
           2574            389       -4,69015
           2575        389,167       -4,68973
           2576        389,333        -4,6893
           2577          389,5       -4,68886
           2578        389,667       -4,68837
           2579        389,833       -4,68791
           2580            390        -4,6874
           2581        390,167       -4,68684
           2582        390,333       -4,68623
           2583          390,5        -4,6856
           2584        390,667       -4,68498
           2585        390,833       -4,68428
           2586            391       -4,68356
           2587        391,167       -4,68275
           2588        391,333       -4,68198
           2589          391,5       -4,68123
           2590        391,667       -4,68049
           2591        391,833       -4,67974
           2592            392       -4,67898
           2593        392,167        -4,6782
           2594        392,333       -4,67741
           2595          392,5       -4,67669
           2596        392,667       -4,67603
           2597        392,833       -4,67544
           2598            393       -4,67493
           2599        393,167       -4,67472
           2600        393,333       -4,67455
           2601          393,5       -4,67444
           2602        393,667       -4,67436
           2603        393,833       -4,67446
           2604            394       -4,67433
           2605        394,167       -4,67411
           2606        394,333       -4,67386
           2607          394,5       -4,67329
           2608        394,667       -4,67287
           2609        394,833       -4,67254
           2610            395       -4,67223
           2611        395,167       -4,67196
           2612        395,333       -4,67173
           2613          395,5       -4,67151
           2614        395,667        -4,6713
           2615        395,833       -4,67113
           2616            396       -4,67085
           2617        396,167       -4,67048
           2618        396,333       -4,67001
           2619          396,5       -4,66944
           2620        396,667       -4,66874
           2621        396,833       -4,66797
           2622            397       -4,66716
           2623        397,167       -4,66631
           2624        397,333       -4,66541
           2625          397,5       -4,66446
           2626        397,667       -4,66354
           2627        397,833       -4,66268
           2628            398       -4,66184
           2629        398,167       -4,66103
           2630        398,333       -4,66026
           2631          398,5       -4,65949
           2632        398,667       -4,65869
           2633        398,833       -4,65793
           2634            399       -4,65721
           2635        399,167       -4,65651
           2636        399,333       -4,65587
           2637          399,5       -4,65533
           2638        399,667       -4,65488
           2639        399,833       -4,65448
           2640            400       -4,65412


Results:
  Crystallinity	6,59 %
  Integral	-138,37 mJ
    normalized	-5,41 Jg^-1
  Onset	17,43 �C
  Peak	23,20 �C
  Endset	27,64 �C
  Heating Rate	10,00 �Cmin^-1

  Crystallinity	60,36 %
  Integral	-1267,14 mJ
    normalized	-49,50 Jg^-1
  Onset	324,95 �C
  Peak	333,46 �C
  Endset	339,49 �C
  Heating Rate	10,00 �Cmin^-1

Sample:
  PTFE_20%C_4x26k6y_-40_400_1, 25,6000 mg


________________________________________________________________________________
Not signed                                                        STARe SW 11.00
