# Supplementary material for: Tribological and Mechanical Behavior of Graphite Composites of Polytetrafluoroethylene (PTFE) Irradiated by the Electron Beam
Source: Polymers (Basel). 2020 Jul 28;12(8):1676. doi: 10.3390/polym12081676 (PMC7464070; doi:10.3390/polym12081676)
Supplement: Supplementary file 1 [file polymers-12-01676-s001.zip › polymers-869075-supplementary/PTFE_20%C_6x26k6y_400_-40_1i2.txt]

PTFE_20%C_6x26k6y_400_-40_1i2                                   22.02.2016 12:39
________________________________________________________________________________

PTFE_20%C_6x26k6y_400_-40_1i2


Curve Name:
  PTFE_20%C_6x26k6y_400_-40_1, 11.02.2016 12:55:04
  Performed 11.02.2016 12:55:04
Curve Values:
          Index             Tr          Value
                          [�C]           [mW]
              0            400        4,14295
              1        399,833        4,37539
              2        399,667        4,65455
              3          399,5        4,94847
              4        399,333         5,2473
              5        399,167         5,5353
              6            399        5,80569
              7        398,833        6,06273
              8        398,667        6,28906
              9          398,5        6,50005
             10        398,333        6,69374
             11        398,167        6,87531
             12            398        7,02923
             13        397,833        7,17047
             14        397,667        7,29753
             15          397,5        7,41486
             16        397,333        7,51261
             17        397,167        7,60129
             18            397        7,68045
             19        396,833        7,75348
             20        396,667        7,81342
             21          396,5        7,86803
             22        396,333         7,9165
             23        396,167        7,96057
             24            396        7,99649
             25        395,833        8,02863
             26        395,667        8,05647
             27          395,5         8,0813
             28        395,333        8,10411
             29        395,167         8,1224
             30            395        8,13888
             31        394,833        8,15298
             32        394,667         8,1656
             33          394,5        8,17494
             34        394,333        8,18281
             35        394,167        8,18897
             36            394        8,19463
             37        393,833        8,19862
             38        393,667        8,20224
             39          393,5        8,20504
             40        393,333        8,20728
             41        393,167         8,2078
             42            393        8,20855
             43        392,833        8,20894
             44        392,667        8,20897
             45          392,5        8,20828
             46        392,333        8,20718
             47        392,167        8,20547
             48            392        8,20351
             49        391,833        8,20122
             50        391,667        8,19894
             51          391,5        8,19652
             52        391,333        8,19401
             53        391,167         8,1909
             54            391        8,18792
             55        390,833        8,18487
             56        390,667        8,18173
             57          390,5        8,17815
             58        390,333        8,17466
             59        390,167         8,1711
             60            390        8,16746
             61        389,833        8,16352
             62        389,667        8,15968
             63          389,5         8,1558
             64        389,333        8,15186
             65        389,167        8,14777
             66            389        8,14368
             67        388,833        8,13955
             68        388,667         8,1354
             69          388,5        8,13109
             70        388,333        8,12681
             71        388,167        8,12247
             72            388        8,11806
             73        387,833        8,11329
             74        387,667        8,10847
             75          387,5        8,10362
             76        387,333        8,09882
             77        387,167        8,09335
             78            387        8,08799
             79        386,833        8,08125
             80        386,667        8,07185
             81          386,5         8,0672
             82        386,333        8,06341
             83        386,167        8,05986
             84            386        8,05635
             85        385,833        8,05285
             86        385,667        8,04926
             87          385,5        8,04567
             88        385,333        8,04206
             89        385,167        8,03822
             90            385        8,03439
             91        384,833        8,03055
             92        384,667        8,02668
             93          384,5        8,02255
             94        384,333        8,01855
             95        384,167        8,01457
             96            384        8,01058
             97        383,833        8,00655
             98        383,667        8,00252
             99          383,5        7,99844
            100        383,333        7,99435
            101        383,167        7,99027
            102            383        7,98616
            103        382,833        7,98206
            104        382,667        7,97795
            105          382,5        7,97381
            106        382,333        7,96969
            107        382,167        7,96552
            108            382        7,96135
            109        381,833        7,95716
            110        381,667        7,95291
            111          381,5        7,94869
            112        381,333        7,94446
            113        381,167         7,9402
            114            381        7,93589
            115        380,833        7,93152
            116        380,667        7,92704
            117          380,5        7,92248
            118        380,333         7,9176
            119        380,167         7,9128
            120            380        7,90805
            121        379,833        7,90332
            122        379,667        7,89852
            123          379,5        7,89393
            124        379,333        7,88945
            125        379,167        7,88498
            126            379        7,88089
            127        378,833        7,87663
            128        378,667        7,87239
            129          378,5        7,86819
            130        378,333        7,86406
            131        378,167         7,8599
            132            378        7,85575
            133        377,833         7,8516
            134        377,667        7,84757
            135          377,5         7,8435
            136        377,333        7,83942
            137        377,167        7,83533
            138            377        7,83136
            139        376,833        7,82735
            140        376,667        7,82332
            141          376,5        7,81928
            142        376,333        7,81527
            143        376,167        7,81127
            144            376         7,8073
            145        375,833        7,80334
            146        375,667        7,79937
            147          375,5        7,79543
            148        375,333        7,79152
            149        375,167        7,78762
            150            375         7,7838
            151        374,833        7,77993
            152        374,667        7,77603
            153          374,5        7,77216
            154        374,333         7,7683
            155        374,167        7,76439
            156            374        7,76046
            157        373,833        7,75652
            158        373,667        7,75243
            159          373,5        7,74831
            160        373,333         7,7441
            161        373,167        7,73987
            162            373        7,73543
            163        372,833        7,73113
            164        372,667        7,72688
            165          372,5        7,72267
            166        372,333        7,71848
            167        372,167        7,71448
            168            372        7,71046
            169        371,833        7,70646
            170        371,667        7,70246
            171          371,5        7,69864
            172        371,333        7,69476
            173        371,167        7,69089
            174            371        7,68704
            175        370,833        7,68321
            176        370,667         7,6794
            177          370,5         7,6756
            178        370,333         7,6718
            179        370,167        7,66812
            180            370        7,66442
            181        369,833        7,66069
            182        369,667          7,657
            183          369,5        7,65343
            184        369,333        7,64982
            185        369,167        7,64621
            186            369        7,64262
            187        368,833        7,63911
            188        368,667        7,63557
            189          368,5        7,63204
            190        368,333        7,62849
            191        368,167        7,62496
            192            368        7,62139
            193        367,833        7,61782
            194        367,667        7,61424
            195          367,5        7,61065
            196        367,333        7,60711
            197        367,167        7,60357
            198            367        7,60001
            199        366,833        7,59641
            200        366,667        7,59275
            201          366,5        7,58902
            202        366,333        7,58525
            203        366,167        7,58125
            204            366        7,57737
            205        365,833        7,57352
            206        365,667        7,56966
            207          365,5        7,56582
            208        365,333        7,56202
            209        365,167        7,55823
            210            365        7,55445
            211        364,833        7,55076
            212        364,667        7,54706
            213          364,5         7,5434
            214        364,333        7,53975
            215        364,167        7,53608
            216            364        7,53244
            217        363,833        7,52885
            218        363,667        7,52528
            219          363,5        7,52184
            220        363,333        7,51844
            221        363,167        7,51505
            222            363        7,51166
            223        362,833        7,50841
            224        362,667         7,5051
            225          362,5        7,50183
            226        362,333        7,49858
            227        362,167        7,49526
            228            362        7,49196
            229        361,833        7,48865
            230        361,667        7,48535
            231          361,5        7,48211
            232        361,333        7,47889
            233        361,167        7,47564
            234            361        7,47238
            235        360,833        7,46913
            236        360,667        7,46594
            237          360,5        7,46269
            238        360,333        7,45943
            239        360,167         7,4562
            240            360        7,45294
            241        359,833        7,44964
            242        359,667        7,44629
            243          359,5        7,44292
            244        359,333        7,43945
            245        359,167          7,436
            246            359         7,4325
            247        358,833        7,42898
            248        358,667        7,42535
            249          358,5         7,4218
            250        358,333        7,41829
            251        358,167        7,41478
            252            358        7,41125
            253        357,833        7,40774
            254        357,667        7,40429
            255          357,5        7,40089
            256        357,333        7,39753
            257        357,167        7,39417
            258            357        7,39083
            259        356,833        7,38752
            260        356,667        7,38428
            261          356,5        7,38105
            262        356,333        7,37785
            263        356,167        7,37467
            264            356        7,37161
            265        355,833        7,36852
            266        355,667        7,36542
            267          355,5        7,36234
            268        355,333        7,35936
            269        355,167        7,35632
            270            355        7,35328
            271        354,833        7,35025
            272        354,667        7,34717
            273          354,5         7,3441
            274        354,333        7,34105
            275        354,167        7,33801
            276            354        7,33491
            277        353,833        7,33181
            278        353,667        7,32871
            279          353,5        7,32562
            280        353,333        7,32246
            281        353,167        7,31932
            282            353        7,31616
            283        352,833          7,313
            284        352,667        7,30974
            285          352,5        7,30647
            286        352,333        7,30318
            287        352,167         7,2999
            288            352        7,29652
            289        351,833        7,29321
            290        351,667        7,28989
            291          351,5         7,2866
            292        351,333        7,28339
            293        351,167        7,28018
            294            351        7,27699
            295        350,833        7,27379
            296        350,667        7,27063
            297          350,5        7,26747
            298        350,333        7,26432
            299        350,167        7,26117
            300            350        7,25802
            301        349,833        7,25491
            302        349,667        7,25184
            303          349,5        7,24884
            304        349,333        7,24586
            305        349,167        7,24296
            306            349        7,24004
            307        348,833        7,23711
            308        348,667         7,2342
            309          348,5        7,23128
            310        348,333        7,22838
            311        348,167         7,2255
            312            348        7,22262
            313        347,833        7,21976
            314        347,667        7,21691
            315          347,5        7,21408
            316        347,333        7,21126
            317        347,167        7,20848
            318            347        7,20568
            319        346,833        7,20289
            320        346,667        7,20008
            321          346,5        7,19721
            322        346,333        7,19431
            323        346,167        7,19141
            324            346        7,18854
            325        345,833        7,18552
            326        345,667        7,18249
            327          345,5        7,17945
            328        345,333        7,17639
            329        345,167         7,1732
            330            345        7,17007
            331        344,833        7,16696
            332        344,667        7,16385
            333          344,5         7,1607
            334        344,333        7,15762
            335        344,167        7,15455
            336            344        7,15149
            337        343,833        7,14853
            338        343,667        7,14551
            339          343,5         7,1425
            340        343,333        7,13952
            341        343,167         7,1366
            342            343        7,13367
            343        342,833        7,13074
            344        342,667        7,12785
            345          342,5        7,12503
            346        342,333        7,12221
            347        342,167        7,11942
            348            342        7,11665
            349        341,833        7,11397
            350        341,667        7,11128
            351          341,5        7,10862
            352        341,333        7,10598
            353        341,167        7,10342
            354            341        7,10084
            355        340,833        7,09828
            356        340,667        7,09574
            357          340,5        7,09324
            358        340,333         7,0907
            359        340,167        7,08814
            360            340        7,08557
            361        339,833        7,08297
            362        339,667        7,08038
            363          339,5        7,07778
            364        339,333        7,07514
            365        339,167        7,07243
            366            339        7,06973
            367        338,833        7,06698
            368        338,667        7,06417
            369          338,5        7,06122
            370        338,333        7,05826
            371        338,167         7,0553
            372            338        7,05233
            373        337,833        7,04934
            374        337,667        7,04623
            375          337,5        7,04321
            376        337,333        7,04022
            377        337,167        7,03725
            378            337        7,03438
            379        336,833        7,03148
            380        336,667        7,02856
            381          336,5        7,02566
            382        336,333        7,02289
            383        336,167        7,02009
            384            336         7,0173
            385        335,833        7,01453
            386        335,667        7,01188
            387          335,5        7,00921
            388        335,333        7,00655
            389        335,167         7,0039
            390            335        7,00137
            391        334,833         6,9988
            392        334,667        6,99624
            393          334,5        6,99373
            394        334,333        6,99126
            395        334,167        6,98874
            396            334         6,9862
            397        333,833        6,98367
            398        333,667        6,98107
            399          333,5        6,97854
            400        333,333        6,97605
            401        333,167        6,97356
            402            333         6,9711
            403        332,833        6,96865
            404        332,667        6,96622
            405          332,5        6,96382
            406        332,333        6,96139
            407        332,167        6,95889
            408            332        6,95635
            409        331,833        6,95382
            410        331,667        6,95117
            411          331,5         6,9486
            412        331,333        6,94604
            413        331,167        6,94351
            414            331        6,94098
            415        330,833        6,93846
            416        330,667        6,93595
            417          330,5        6,93346
            418        330,333        6,93094
            419        330,167        6,92846
            420            330        6,92602
            421        329,833        6,92359
            422        329,667        6,92121
            423          329,5        6,91882
            424        329,333        6,91646
            425        329,167        6,91415
            426            329        6,91196
            427        328,833        6,90979
            428        328,667        6,90765
            429          328,5        6,90551
            430        328,333        6,90351
            431        328,167        6,90148
            432            328        6,89949
            433        327,833        6,89752
            434        327,667        6,89574
            435          327,5        6,89398
            436        327,333        6,89226
            437        327,167        6,89059
            438            327        6,88925
            439        326,833        6,88782
            440        326,667        6,88642
            441          326,5        6,88509
            442        326,333        6,88381
            443        326,167        6,88274
            444            326        6,88165
            445        325,833        6,88062
            446        325,667        6,87962
            447          325,5        6,87891
            448        325,333        6,87819
            449        325,167        6,87751
            450            325        6,87687
            451        324,833        6,87654
            452        324,667        6,87617
            453          324,5        6,87581
            454        324,333        6,87546
            455        324,167        6,87537
            456            324        6,87525
            457        323,833        6,87523
            458        323,667        6,87529
            459          323,5        6,87567
            460        323,333        6,87603
            461        323,167        6,87649
            462            323        6,87704
            463        322,833        6,87806
            464        322,667        6,87905
            465          322,5        6,88015
            466        322,333        6,88137
            467        322,167        6,88311
            468            322        6,88472
            469        321,833        6,88675
            470        321,667        6,88909
            471          321,5        6,89208
            472        321,333        6,89551
            473        321,167        6,89962
            474            321        6,90433
            475        320,833        6,91038
            476        320,667        6,91669
            477          320,5        6,92449
            478        320,333        6,93322
            479        320,167        6,94452
            480            320        6,95704
            481        319,833        6,97145
            482        319,667        6,98723
            483          319,5        7,00725
            484        319,333        7,02934
            485        319,167        7,05414
            486            319         7,0821
            487        318,833        7,11332
            488        318,667        7,15284
            489          318,5        7,19828
            490        318,333        7,25123
            491        318,167        7,31003
            492            318        7,38713
            493        317,833          7,477
            494        317,667        7,58386
            495          317,5        7,70389
            496        317,333         7,8624
            497        317,167        8,04517
            498            317        8,26056
            499        316,833        8,50009
            500        316,667        8,80717
            501          316,5        9,15511
            502        316,333        9,55479
            503        316,167        9,99174
            504            316        10,5252
            505        315,833        11,1102
            506        315,667        11,7543
            507          315,5        12,4373
            508        315,333        13,1995
            509        315,167          13,99
            510            315         14,803
            511        314,833        15,6254
            512        314,667        16,4468
            513          314,5        17,2507
            514        314,333        18,0258
            515        314,167        18,7771
            516            314        19,4574
            517        313,833        20,0968
            518        313,667        20,6879
            519          313,5        21,2439
            520        313,333         21,702
            521        313,167        22,1117
            522            313        22,4697
            523        312,833        22,7956
            524        312,667        23,0482
            525          312,5        23,2664
            526        312,333        23,4463
            527        312,167        23,6004
            528            312        23,6917
            529        311,833        23,7548
            530        311,667        23,7893
            531          311,5        23,8018
            532        311,333        23,7644
            533        311,167        23,7032
            534            311        23,6066
            535        310,833         23,487
            536        310,667        23,3175
            537          310,5        23,1251
            538        310,333         22,906
            539        310,167        22,6692
            540            310        22,3918
            541        309,833        22,0946
            542        309,667        21,7755
            543          309,5        21,4417
            544        309,333        21,0772
            545        309,167        20,7009
            546            309        20,3128
            547        308,833        19,9177
            548        308,667        19,5127
            549          308,5        19,1075
            550        308,333        18,7024
            551        308,167        18,2977
            552            308        17,9006
            553        307,833        17,5097
            554        307,667        17,1273
            555          307,5        16,7549
            556        307,333          16,39
            557        307,167        16,0444
            558            307        15,7095
            559        306,833        15,3872
            560        306,667        15,0733
            561          306,5        14,7805
            562        306,333         14,498
            563        306,167        14,2278
            564            306        13,9656
            565        305,833        13,7217
            566        305,667        13,4871
            567          305,5        13,2625
            568        305,333        13,0446
            569        305,167        12,8408
            570            305        12,6445
            571        304,833        12,4562
            572        304,667        12,2731
            573          304,5        12,1007
            574        304,333        11,9335
            575        304,167         11,772
            576            304        11,6143
            577        303,833        11,4652
            578        303,667        11,3204
            579          303,5        11,1805
            580        303,333        11,0443
            581        303,167        10,9129
            582            303        10,7853
            583        302,833        10,6608
            584        302,667        10,5401
            585          302,5        10,4237
            586        302,333        10,3107
            587        302,167        10,2004
            588            302        10,0921
            589        301,833         9,9882
            590        301,667        9,88766
            591          301,5        9,78951
            592        301,333        9,69321
            593        301,167        9,60182
            594            301        9,51243
            595        300,833        9,42571
            596        300,667        9,34074
            597          300,5        9,25956
            598        300,333         9,1815
            599        300,167        9,10572
            600            300        9,03161
            601        299,833        8,96156
            602        299,667        8,89314
            603          299,5        8,82699
            604        299,333        8,76242
            605        299,167        8,70163
            606            299        8,64245
            607        298,833        8,58545
            608        298,667        8,52987
            609          298,5        8,47741
            610        298,333        8,42632
            611        298,167        8,37705
            612            298        8,32901
            613        297,833        8,28356
            614        297,667        8,23932
            615          297,5        8,19666
            616        297,333        8,15505
            617        297,167        8,11578
            618            297        8,07775
            619        296,833        8,04116
            620        296,667        8,00499
            621          296,5        7,96995
            622        296,333        7,93605
            623        296,167        7,90377
            624            296        7,87289
            625        295,833        7,84249
            626        295,667        7,81348
            627          295,5        7,78479
            628        295,333        7,75743
            629        295,167        7,73043
            630            295        7,70462
            631        294,833        7,67916
            632        294,667        7,65442
            633          294,5        7,63028
            634        294,333        7,60744
            635        294,167        7,58482
            636            294        7,56295
            637        293,833        7,54181
            638        293,667        7,52131
            639          293,5        7,50078
            640        293,333        7,48053
            641        293,167        7,46093
            642            293        7,44285
            643        292,833        7,42455
            644        292,667        7,40659
            645          292,5        7,38893
            646        292,333        7,37224
            647        292,167        7,35551
            648            292        7,33903
            649        291,833         7,3228
            650        291,667        7,30745
            651          291,5        7,29212
            652        291,333        7,27707
            653        291,167        7,26224
            654            291        7,24841
            655        290,833        7,23459
            656        290,667        7,22099
            657          290,5        7,20739
            658        290,333        7,19444
            659        290,167        7,18142
            660            290         7,1685
            661        289,833        7,15568
            662        289,667        7,14354
            663          289,5        7,13134
            664        289,333        7,11924
            665        289,167        7,10724
            666            289        7,09591
            667        288,833        7,08443
            668        288,667        7,07304
            669          288,5        7,06177
            670        288,333        7,05104
            671        288,167        7,04026
            672            288        7,02962
            673        287,833        7,01904
            674        287,667        7,00901
            675          287,5        6,99879
            676        287,333        6,98859
            677        287,167        6,97848
            678            287        6,96874
            679        286,833        6,95892
            680        286,667        6,94918
            681          286,5        6,93952
            682        286,333        6,93018
            683        286,167         6,9208
            684            286        6,91153
            685        285,833        6,90231
            686        285,667        6,89343
            687          285,5         6,8845
            688        285,333        6,87568
            689        285,167        6,86692
            690            285        6,85847
            691        284,833        6,84993
            692        284,667        6,84147
            693          284,5        6,83314
            694        284,333        6,82489
            695        284,167        6,81697
            696            284          6,809
            697        283,833         6,8011
            698        283,667        6,79326
            699          283,5        6,78581
            700        283,333        6,77825
            701        283,167        6,77075
            702            283        6,76333
            703        282,833        6,75615
            704        282,667        6,74895
            705          282,5         6,7418
            706        282,333        6,73468
            707        282,167        6,72784
            708            282        6,72093
            709        281,833        6,71404
            710        281,667         6,7072
            711          281,5        6,70059
            712        281,333        6,69391
            713        281,167        6,68724
            714            281         6,6806
            715        280,833        6,67411
            716        280,667        6,66757
            717          280,5        6,66105
            718        280,333        6,65452
            719        280,167        6,64807
            720            280        6,64159
            721        279,833        6,63511
            722        279,667        6,62865
            723          279,5         6,6223
            724        279,333        6,61597
            725        279,167        6,60968
            726            279        6,60341
            727        278,833        6,59734
            728        278,667        6,59119
            729          278,5        6,58506
            730        278,333        6,57896
            731        278,167        6,57297
            732            278        6,56698
            733        277,833        6,56104
            734        277,667        6,55514
            735          277,5        6,54942
            736        277,333        6,54371
            737        277,167        6,53803
            738            277        6,53237
            739        276,833        6,52692
            740        276,667         6,5214
            741          276,5        6,51591
            742        276,333        6,51045
            743        276,167        6,50507
            744            276        6,49967
            745        275,833        6,49426
            746        275,667        6,48885
            747          275,5        6,48353
            748        275,333        6,47822
            749        275,167        6,47293
            750            275        6,46769
            751        274,833        6,46258
            752        274,667        6,45743
            753          274,5         6,4523
            754        274,333        6,44717
            755        274,167        6,44213
            756            274        6,43705
            757        273,833        6,43198
            758        273,667        6,42694
            759          273,5        6,42187
            760        273,333        6,41676
            761        273,167        6,41161
            762            273        6,40645
            763        272,833        6,40127
            764        272,667        6,39589
            765          272,5        6,39056
            766        272,333        6,38525
            767        272,167        6,37997
            768            272        6,37462
            769        271,833        6,36931
            770        271,667        6,36398
            771          271,5        6,35864
            772        271,333        6,35334
            773        271,167        6,34796
            774            271        6,34257
            775        270,833        6,33719
            776        270,667        6,33169
            777          270,5        6,32624
            778        270,333        6,32081
            779        270,167        6,31538
            780            270        6,30993
            781        269,833        6,30444
            782        269,667        6,29897
            783          269,5        6,29351
            784        269,333        6,28806
            785        269,167        6,28266
            786            269        6,27727
            787        268,833        6,27187
            788        268,667         6,2665
            789          268,5        6,26107
            790        268,333         6,2556
            791        268,167        6,25014
            792            268        6,24461
            793        267,833        6,23913
            794        267,667        6,23368
            795          267,5        6,22823
            796        267,333         6,2228
            797        267,167        6,21736
            798            267        6,21193
            799        266,833        6,20649
            800        266,667        6,20097
            801          266,5        6,19549
            802        266,333        6,19003
            803        266,167        6,18459
            804            266        6,17914
            805        265,833        6,17372
            806        265,667         6,1683
            807          265,5        6,16285
            808        265,333        6,15744
            809        265,167        6,15203
            810            265        6,14665
            811        264,833         6,1413
            812        264,667        6,13597
            813          264,5        6,13062
            814        264,333        6,12524
            815        264,167        6,11984
            816            264        6,11444
            817        263,833        6,10903
            818        263,667        6,10368
            819          263,5        6,09835
            820        263,333        6,09299
            821        263,167        6,08775
            822            263        6,08259
            823        262,833        6,07743
            824        262,667        6,07243
            825          262,5        6,06732
            826        262,333        6,06223
            827        262,167        6,05718
            828            262        6,05217
            829        261,833         6,0472
            830        261,667        6,04226
            831          261,5        6,03734
            832        261,333        6,03245
            833        261,167         6,0277
            834            261        6,02289
            835        260,833        6,01811
            836        260,667        6,01337
            837          260,5        6,00872
            838        260,333        6,00404
            839        260,167        5,99936
            840            260        5,99473
            841        259,833        5,99013
            842        259,667        5,98554
            843          259,5        5,98099
            844        259,333        5,97646
            845        259,167        5,97192
            846            259        5,96741
            847        258,833        5,96292
            848        258,667        5,95843
            849          258,5        5,95399
            850        258,333        5,94955
            851        258,167        5,94509
            852            258        5,94062
            853        257,833        5,93623
            854        257,667        5,93183
            855          257,5        5,92744
            856        257,333        5,92307
            857        257,167        5,91871
            858            257        5,91433
            859        256,833        5,90993
            860        256,667        5,90553
            861          256,5        5,90114
            862        256,333        5,89681
            863        256,167        5,89251
            864            256        5,88822
            865        255,833        5,88406
            866        255,667        5,87988
            867          255,5        5,87571
            868        255,333        5,87155
            869        255,167        5,86744
            870            255         5,8633
            871        254,833        5,85918
            872        254,667        5,85508
            873          254,5        5,85095
            874        254,333        5,84687
            875        254,167        5,84282
            876            254        5,83881
            877        253,833        5,83493
            878        253,667        5,83101
            879          253,5        5,82707
            880        253,333        5,82315
            881        253,167        5,81936
            882            253        5,81549
            883        252,833        5,81163
            884        252,667        5,80778
            885          252,5        5,80392
            886        252,333        5,80009
            887        252,167        5,79628
            888            252        5,79249
            889        251,833        5,78876
            890        251,667        5,78501
            891          251,5        5,78127
            892        251,333        5,77753
            893        251,167        5,77377
            894            251           5,77
            895        250,833        5,76627
            896        250,667        5,76257
            897          250,5        5,75884
            898        250,333        5,75514
            899        250,167        5,75145
            900            250        5,74774
            901        249,833        5,74403
            902        249,667        5,74036
            903          249,5        5,73663
            904        249,333        5,73292
            905        249,167        5,72921
            906            249        5,72549
            907        248,833        5,72178
            908        248,667        5,71807
            909          248,5        5,71434
            910        248,333        5,71064
            911        248,167        5,70698
            912            248        5,70333
            913        247,833        5,69967
            914        247,667        5,69601
            915          247,5        5,69233
            916        247,333        5,68864
            917        247,167        5,68494
            918            247        5,68128
            919        246,833        5,67766
            920        246,667        5,67406
            921          246,5        5,67046
            922        246,333        5,66701
            923        246,167        5,66356
            924            246        5,66012
            925        245,833        5,65667
            926        245,667        5,65328
            927          245,5        5,64984
            928        245,333        5,64637
            929        245,167        5,64289
            930            245        5,63941
            931        244,833        5,63599
            932        244,667        5,63256
            933          244,5        5,62912
            934        244,333        5,62571
            935        244,167        5,62228
            936            244        5,61891
            937        243,833        5,61556
            938        243,667        5,61226
            939          243,5        5,60897
            940        243,333        5,60567
            941        243,167        5,60232
            942            243          5,599
            943        242,833        5,59565
            944        242,667        5,59235
            945          242,5        5,58909
            946        242,333        5,58583
            947        242,167        5,58252
            948            242         5,5792
            949        241,833        5,57586
            950        241,667        5,57251
            951          241,5        5,56916
            952        241,333        5,56588
            953        241,167        5,56259
            954            241        5,55933
            955        240,833        5,55623
            956        240,667        5,55306
            957          240,5        5,54982
            958        240,333        5,54652
            959        240,167        5,54322
            960            240        5,53987
            961        239,833        5,53652
            962        239,667        5,53312
            963          239,5        5,52958
            964        239,333        5,52615
            965        239,167        5,52278
            966            239        5,51944
            967        238,833        5,51613
            968        238,667        5,51279
            969          238,5        5,50947
            970        238,333        5,50617
            971        238,167          5,503
            972            238        5,49976
            973        237,833        5,49652
            974        237,667        5,49329
            975          237,5        5,49015
            976        237,333        5,48695
            977        237,167        5,48374
            978            237        5,48055
            979        236,833        5,47731
            980        236,667        5,47412
            981          236,5        5,47095
            982        236,333        5,46777
            983        236,167        5,46463
            984            236        5,46151
            985        235,833        5,45845
            986        235,667        5,45539
            987          235,5        5,45244
            988        235,333        5,44948
            989        235,167        5,44649
            990            235        5,44348
            991        234,833         5,4405
            992        234,667         5,4375
            993          234,5        5,43447
            994        234,333        5,43146
            995        234,167        5,42844
            996            234        5,42542
            997        233,833         5,4224
            998        233,667         5,4194
            999          233,5        5,41649
           1000        233,333        5,41353
           1001        233,167        5,41053
           1002            233        5,40751
           1003        232,833         5,4045
           1004        232,667        5,40149
           1005          232,5        5,39846
           1006        232,333         5,3954
           1007        232,167        5,39227
           1008            232        5,38915
           1009        231,833        5,38603
           1010        231,667         5,3829
           1011          231,5        5,37972
           1012        231,333        5,37658
           1013        231,167         5,3735
           1014            231         5,3704
           1015        230,833        5,36727
           1016        230,667        5,36416
           1017          230,5        5,36105
           1018        230,333        5,35792
           1019        230,167         5,3548
           1020            230        5,35159
           1021        229,833        5,34833
           1022        229,667        5,34506
           1023          229,5        5,34177
           1024        229,333        5,33841
           1025        229,167        5,33511
           1026            229        5,33182
           1027        228,833        5,32852
           1028        228,667        5,32528
           1029          228,5        5,32202
           1030        228,333        5,31876
           1031        228,167         5,3155
           1032            228        5,31231
           1033        227,833         5,3091
           1034        227,667        5,30593
           1035          227,5        5,30278
           1036        227,333         5,2997
           1037        227,167        5,29664
           1038            227         5,2936
           1039        226,833        5,29058
           1040        226,667        5,28772
           1041          226,5        5,28485
           1042        226,333        5,28196
           1043        226,167        5,27906
           1044            226        5,27625
           1045        225,833        5,27336
           1046        225,667        5,27046
           1047          225,5        5,26755
           1048        225,333        5,26468
           1049        225,167        5,26181
           1050            225        5,25895
           1051        224,833        5,25609
           1052        224,667        5,25332
           1053          224,5        5,25051
           1054        224,333        5,24769
           1055        224,167        5,24482
           1056            224        5,24192
           1057        223,833        5,23906
           1058        223,667        5,23621
           1059          223,5        5,23338
           1060        223,333        5,23054
           1061        223,167        5,22768
           1062            223        5,22482
           1063        222,833        5,22196
           1064        222,667        5,21908
           1065          222,5        5,21617
           1066        222,333        5,21327
           1067        222,167        5,21039
           1068            222        5,20746
           1069        221,833         5,2045
           1070        221,667        5,20154
           1071          221,5         5,1986
           1072        221,333        5,19572
           1073        221,167         5,1928
           1074            221        5,18988
           1075        220,833        5,18696
           1076        220,667        5,18412
           1077          220,5        5,18125
           1078        220,333        5,17838
           1079        220,167        5,17552
           1080            220        5,17263
           1081        219,833        5,16974
           1082        219,667        5,16688
           1083          219,5        5,16403
           1084        219,333        5,16119
           1085        219,167        5,15835
           1086            219        5,15554
           1087        218,833        5,15279
           1088        218,667        5,15008
           1089          218,5        5,14742
           1090        218,333        5,14473
           1091        218,167        5,14203
           1092            218        5,13931
           1093        217,833        5,13654
           1094        217,667        5,13378
           1095          217,5          5,131
           1096        217,333        5,12822
           1097        217,167        5,12525
           1098            217        5,12236
           1099        216,833        5,11951
           1100        216,667        5,11666
           1101          216,5        5,11384
           1102        216,333        5,11104
           1103        216,167        5,10825
           1104            216        5,10543
           1105        215,833        5,10271
           1106        215,667        5,09998
           1107          215,5        5,09721
           1108        215,333        5,09442
           1109        215,167        5,09166
           1110            215        5,08886
           1111        214,833        5,08606
           1112        214,667        5,08326
           1113          214,5        5,08043
           1114        214,333        5,07758
           1115        214,167        5,07477
           1116            214        5,07196
           1117        213,833        5,06906
           1118        213,667        5,06625
           1119          213,5        5,06345
           1120        213,333        5,06065
           1121        213,167         5,0579
           1122            213        5,05509
           1123        212,833        5,05222
           1124        212,667        5,04932
           1125          212,5         5,0464
           1126        212,333        5,04354
           1127        212,167        5,04071
           1128            212         5,0379
           1129        211,833        5,03506
           1130        211,667        5,03226
           1131          211,5         5,0295
           1132        211,333        5,02675
           1133        211,167        5,02402
           1134            211        5,02124
           1135        210,833        5,01843
           1136        210,667        5,01563
           1137          210,5        5,01287
           1138        210,333        5,01012
           1139        210,167        5,00737
           1140            210        5,00465
           1141        209,833        5,00194
           1142        209,667        4,99924
           1143          209,5        4,99655
           1144        209,333        4,99385
           1145        209,167        4,99116
           1146            209        4,98847
           1147        208,833        4,98577
           1148        208,667        4,98307
           1149          208,5        4,98038
           1150        208,333        4,97767
           1151        208,167        4,97499
           1152            208        4,97233
           1153        207,833        4,96967
           1154        207,667        4,96696
           1155          207,5         4,9643
           1156        207,333         4,9616
           1157        207,167        4,95886
           1158            207        4,95612
           1159        206,833        4,95343
           1160        206,667        4,95071
           1161          206,5        4,94796
           1162        206,333        4,94529
           1163        206,167        4,94262
           1164            206        4,93995
           1165        205,833         4,9373
           1166        205,667        4,93462
           1167          205,5        4,93194
           1168        205,333        4,92927
           1169        205,167        4,92657
           1170            205        4,92388
           1171        204,833        4,92122
           1172        204,667        4,91856
           1173          204,5        4,91592
           1174        204,333        4,91335
           1175        204,167        4,91069
           1176            204        4,90798
           1177        203,833        4,90529
           1178        203,667        4,90251
           1179          203,5        4,89979
           1180        203,333        4,89711
           1181        203,167        4,89445
           1182            203        4,89173
           1183        202,833        4,88901
           1184        202,667        4,88634
           1185          202,5        4,88372
           1186        202,333         4,8811
           1187        202,167        4,87848
           1188            202        4,87587
           1189        201,833        4,87325
           1190        201,667        4,87063
           1191          201,5        4,86796
           1192        201,333        4,86526
           1193        201,167        4,86256
           1194            201        4,85979
           1195        200,833         4,8571
           1196        200,667         4,8544
           1197          200,5        4,85166
           1198        200,333        4,84908
           1199        200,167        4,84643
           1200            200        4,84372
           1201        199,833        4,84101
           1202        199,667        4,83835
           1203          199,5        4,83562
           1204        199,333        4,83287
           1205        199,167        4,83013
           1206            199        4,82731
           1207        198,833        4,82457
           1208        198,667        4,82183
           1209          198,5        4,81908
           1210        198,333        4,81623
           1211        198,167        4,81343
           1212            198        4,81068
           1213        197,833        4,80796
           1214        197,667        4,80529
           1215          197,5        4,80264
           1216        197,333            4,8
           1217        197,167        4,79739
           1218            197        4,79499
           1219        196,833        4,79254
           1220        196,667        4,79012
           1221          196,5        4,78774
           1222        196,333        4,78539
           1223        196,167        4,78321
           1224            196        4,78104
           1225        195,833        4,77889
           1226        195,667        4,77679
           1227          195,5         4,7749
           1228        195,333        4,77294
           1229        195,167        4,77098
           1230            195        4,76902
           1231        194,833        4,76721
           1232        194,667        4,76538
           1233          194,5         4,7636
           1234        194,333        4,76186
           1235        194,167        4,76022
           1236            194        4,75852
           1237        193,833        4,75681
           1238        193,667        4,75507
           1239          193,5        4,75338
           1240        193,333        4,75165
           1241        193,167        4,74988
           1242            193        4,74806
           1243        192,833        4,74619
           1244        192,667        4,74432
           1245          192,5        4,74242
           1246        192,333        4,74051
           1247        192,167         4,7384
           1248            192        4,73632
           1249        191,833        4,73422
           1250        191,667        4,73207
           1251          191,5         4,7298
           1252        191,333        4,72759
           1253        191,167        4,72542
           1254            191        4,72327
           1255        190,833        4,72111
           1256        190,667        4,71892
           1257          190,5        4,71672
           1258        190,333         4,7145
           1259        190,167        4,71225
           1260            190        4,70998
           1261        189,833        4,70767
           1262        189,667        4,70532
           1263          189,5        4,70306
           1264        189,333        4,70083
           1265        189,167        4,69861
           1266            189        4,69639
           1267        188,833        4,69427
           1268        188,667        4,69209
           1269          188,5        4,68994
           1270        188,333        4,68784
           1271        188,167        4,68563
           1272            188        4,68346
           1273        187,833        4,68132
           1274        187,667        4,67919
           1275          187,5        4,67699
           1276        187,333        4,67483
           1277        187,167        4,67271
           1278            187         4,6706
           1279        186,833        4,66842
           1280        186,667        4,66627
           1281          186,5        4,66407
           1282        186,333        4,66183
           1283        186,167        4,65947
           1284            186         4,6571
           1285        185,833         4,6547
           1286        185,667        4,65231
           1287          185,5        4,64967
           1288        185,333        4,64707
           1289        185,167        4,64444
           1290            185        4,64173
           1291        184,833          4,639
           1292        184,667        4,63616
           1293          184,5        4,63339
           1294        184,333        4,63061
           1295        184,167         4,6278
           1296            184        4,62503
           1297        183,833        4,62224
           1298        183,667        4,61943
           1299          183,5         4,6166
           1300        183,333        4,61368
           1301        183,167        4,61077
           1302            183        4,60786
           1303        182,833        4,60498
           1304        182,667        4,60203
           1305          182,5        4,59914
           1306        182,333        4,59636
           1307        182,167        4,59362
           1308            182        4,59098
           1309        181,833        4,58834
           1310        181,667        4,58573
           1311          181,5        4,58316
           1312        181,333        4,58072
           1313        181,167         4,5783
           1314            181        4,57594
           1315        180,833        4,57358
           1316        180,667        4,57145
           1317          180,5        4,56929
           1318        180,333        4,56716
           1319        180,167        4,56512
           1320            180        4,56323
           1321        179,833        4,56118
           1322        179,667        4,55907
           1323          179,5        4,55696
           1324        179,333        4,55477
           1325        179,167        4,55252
           1326            179        4,55018
           1327        178,833        4,54777
           1328        178,667         4,5452
           1329          178,5        4,54267
           1330        178,333        4,54015
           1331        178,167        4,53768
           1332            178        4,53538
           1333        177,833        4,53311
           1334        177,667        4,53078
           1335          177,5        4,52841
           1336        177,333        4,52612
           1337        177,167        4,52358
           1338            177        4,52091
           1339        176,833        4,51819
           1340        176,667        4,51488
           1341          176,5        4,51182
           1342        176,333        4,50882
           1343        176,167        4,50581
           1344            176         4,5027
           1345        175,833        4,49965
           1346        175,667        4,49667
           1347          175,5        4,49369
           1348        175,333        4,49081
           1349        175,167        4,48795
           1350            175        4,48521
           1351        174,833        4,48254
           1352        174,667           4,48
           1353          174,5        4,47745
           1354        174,333        4,47495
           1355        174,167        4,47251
           1356            174        4,47022
           1357        173,833        4,46791
           1358        173,667        4,46565
           1359          173,5        4,46348
           1360        173,333        4,46138
           1361        173,167        4,45948
           1362            173        4,45751
           1363        172,833        4,45553
           1364        172,667        4,45358
           1365          172,5        4,45174
           1366        172,333        4,44989
           1367        172,167        4,44815
           1368            172        4,44636
           1369        171,833        4,44464
           1370        171,667         4,4436
           1371          171,5        4,44468
           1372        171,333        4,44729
           1373        171,167        4,44339
           1374            171           4,44
           1375        170,833        4,43671
           1376        170,667        4,43342
           1377          170,5        4,43024
           1378        170,333        4,42706
           1379        170,167        4,42392
           1380            170        4,42082
           1381        169,833        4,41785
           1382        169,667        4,41482
           1383          169,5        4,41185
           1384        169,333        4,40898
           1385        169,167        4,40617
           1386            169        4,40334
           1387        168,833        4,40052
           1388        168,667         4,3977
           1389          168,5        4,39491
           1390        168,333         4,3921
           1391        168,167        4,38928
           1392            168        4,38646
           1393        167,833        4,38359
           1394        167,667         4,3808
           1395          167,5        4,37808
           1396        167,333         4,3754
           1397        167,167        4,37286
           1398            167        4,37035
           1399        166,833        4,36798
           1400        166,667        4,36567
           1401          166,5        4,36364
           1402        166,333        4,36158
           1403        166,167        4,35956
           1404            166        4,35754
           1405        165,833        4,35574
           1406        165,667        4,35388
           1407          165,5        4,35203
           1408        165,333        4,35021
           1409        165,167        4,34849
           1410            165         4,3468
           1411        164,833        4,34513
           1412        164,667        4,34342
           1413          164,5        4,34171
           1414        164,333        4,33989
           1415        164,167        4,33802
           1416            164        4,33615
           1417        163,833        4,33409
           1418        163,667         4,3321
           1419          163,5        4,33004
           1420        163,333         4,3279
           1421        163,167        4,32564
           1422            163        4,32333
           1423        162,833        4,32098
           1424        162,667        4,31862
           1425          162,5        4,31601
           1426        162,333        4,31354
           1427        162,167        4,31111
           1428            162        4,30865
           1429        161,833        4,30619
           1430        161,667        4,30372
           1431          161,5        4,30128
           1432        161,333        4,29881
           1433        161,167        4,29632
           1434            161        4,29387
           1435        160,833        4,29141
           1436        160,667        4,28893
           1437          160,5        4,28654
           1438        160,333         4,2842
           1439        160,167        4,28187
           1440            160        4,27955
           1441        159,833        4,27734
           1442        159,667        4,27515
           1443          159,5        4,27301
           1444        159,333        4,27091
           1445        159,167        4,26901
           1446            159        4,26709
           1447        158,833        4,26523
           1448        158,667        4,26342
           1449          158,5        4,26188
           1450        158,333        4,26025
           1451        158,167        4,25863
           1452            158        4,25704
           1453        157,833        4,25547
           1454        157,667        4,25388
           1455          157,5        4,25234
           1456        157,333        4,25082
           1457        157,167        4,24925
           1458            157        4,24761
           1459        156,833        4,24589
           1460        156,667        4,24413
           1461          156,5        4,24222
           1462        156,333        4,24029
           1463        156,167        4,23825
           1464            156        4,23616
           1465        155,833         4,2339
           1466        155,667        4,23169
           1467          155,5        4,22947
           1468        155,333         4,2272
           1469        155,167        4,22489
           1470            155        4,22256
           1471        154,833        4,22019
           1472        154,667        4,21781
           1473          154,5        4,21537
           1474        154,333        4,21298
           1475        154,167        4,21056
           1476            154        4,20808
           1477        153,833        4,20568
           1478        153,667        4,20335
           1479          153,5        4,20102
           1480        153,333        4,19872
           1481        153,167        4,19648
           1482            153        4,19425
           1483        152,833        4,19215
           1484        152,667         4,1901
           1485          152,5        4,18814
           1486        152,333        4,18616
           1487        152,167        4,18425
           1488            152         4,1824
           1489        151,833        4,18076
           1490        151,667        4,17906
           1491          151,5        4,17739
           1492        151,333         4,1758
           1493        151,167        4,17438
           1494            151        4,17288
           1495        150,833        4,17136
           1496        150,667        4,16984
           1497          150,5        4,16831
           1498        150,333        4,16673
           1499        150,167        4,16515
           1500            150        4,16351
           1501        149,833        4,16186
           1502        149,667        4,16008
           1503          149,5        4,15826
           1504        149,333         4,1564
           1505        149,167         4,1545
           1506            149         4,1525
           1507        148,833        4,15051
           1508        148,667        4,14845
           1509          148,5        4,14637
           1510        148,333        4,14422
           1511        148,167        4,14208
           1512            148        4,13995
           1513        147,833        4,13786
           1514        147,667        4,13563
           1515          147,5        4,13344
           1516        147,333        4,13126
           1517        147,167        4,12907
           1518            147        4,12678
           1519        146,833        4,12454
           1520        146,667        4,12237
           1521          146,5        4,12018
           1522        146,333        4,11801
           1523        146,167        4,11592
           1524            146        4,11387
           1525        145,833        4,11182
           1526        145,667        4,11001
           1527          145,5        4,10818
           1528        145,333        4,10639
           1529        145,167        4,10467
           1530            145        4,10322
           1531        144,833         4,1017
           1532        144,667         4,1002
           1533          144,5        4,09869
           1534        144,333        4,09731
           1535        144,167        4,09588
           1536            144        4,09448
           1537        143,833        4,09314
           1538        143,667        4,09174
           1539          143,5        4,09032
           1540        143,333        4,08891
           1541        143,167        4,08751
           1542            143        4,08602
           1543        142,833        4,08451
           1544        142,667        4,08295
           1545          142,5        4,08137
           1546        142,333        4,07961
           1547        142,167        4,07791
           1548            142        4,07619
           1549        141,833         4,0744
           1550        141,667        4,07261
           1551          141,5        4,07091
           1552        141,333        4,06915
           1553        141,167        4,06736
           1554            141        4,06559
           1555        140,833        4,06376
           1556        140,667        4,06189
           1557          140,5        4,05995
           1558        140,333        4,05778
           1559        140,167        4,05569
           1560            140        4,05362
           1561        139,833        4,05156
           1562        139,667        4,04943
           1563          139,5        4,04739
           1564        139,333        4,04539
           1565        139,167        4,04344
           1566            139        4,04154
           1567        138,833        4,03989
           1568        138,667        4,03815
           1569          138,5         4,0364
           1570        138,333        4,03469
           1571        138,167        4,03327
           1572            138        4,03178
           1573        137,833        4,03032
           1574        137,667         4,0289
           1575          137,5        4,02769
           1576        137,333        4,02639
           1577        137,167        4,02511
           1578            137        4,02386
           1579        136,833        4,02251
           1580        136,667        4,02107
           1581          136,5        4,01957
           1582        136,333        4,01804
           1583        136,167        4,01643
           1584            136        4,01488
           1585        135,833        4,01332
           1586        135,667        4,01176
           1587          135,5        4,01026
           1588        135,333        4,00865
           1589        135,167        4,00695
           1590            135        4,00525
           1591        134,833        4,00333
           1592        134,667        4,00151
           1593          134,5        3,99971
           1594        134,333        3,99792
           1595        134,167        3,99598
           1596            134        3,99403
           1597        133,833        3,99207
           1598        133,667        3,99014
           1599          133,5        3,98818
           1600        133,333        3,98626
           1601        133,167        3,98433
           1602            133        3,98243
           1603        132,833        3,98058
           1604        132,667         3,9787
           1605          132,5        3,97681
           1606        132,333        3,97492
           1607        132,167         3,9731
           1608            132        3,97132
           1609        131,833         3,9696
           1610        131,667        3,96792
           1611          131,5        3,96649
           1612        131,333        3,96509
           1613        131,167        3,96367
           1614            131        3,96225
           1615        130,833         3,9611
           1616        130,667        3,95989
           1617          130,5        3,95864
           1618        130,333        3,95736
           1619        130,167        3,95609
           1620            130        3,95475
           1621        129,833        3,95333
           1622        129,667         3,9519
           1623          129,5        3,95027
           1624        129,333        3,94872
           1625        129,167        3,94716
           1626            129        3,94558
           1627        128,833        3,94391
           1628        128,667        3,94224
           1629          128,5        3,94058
           1630        128,333         3,9389
           1631        128,167        3,93719
           1632            128        3,93546
           1633        127,833        3,93369
           1634        127,667        3,93186
           1635          127,5        3,93002
           1636        127,333        3,92809
           1637        127,167         3,9262
           1638            127         3,9243
           1639        126,833         3,9224
           1640        126,667        3,92045
           1641          126,5        3,91851
           1642        126,333         3,9166
           1643        126,167         3,9147
           1644            126        3,91272
           1645        125,833        3,91081
           1646        125,667        3,90903
           1647          125,5        3,90736
           1648        125,333        3,90579
           1649        125,167        3,90421
           1650            125         3,9027
           1651        124,833        3,90128
           1652        124,667        3,90003
           1653          124,5        3,89874
           1654        124,333         3,8975
           1655        124,167        3,89629
           1656            124        3,89513
           1657        123,833        3,89395
           1658        123,667        3,89273
           1659          123,5        3,89153
           1660        123,333        3,89028
           1661        123,167        3,88901
           1662            123        3,88782
           1663        122,833        3,88684
           1664        122,667        3,88547
           1665          122,5        3,88377
           1666        122,333        3,88299
           1667        122,167        3,88383
           1668            122        3,88379
           1669        121,833        3,88287
           1670        121,667        3,88094
           1671          121,5        3,87849
           1672        121,333         3,8765
           1673        121,167        3,87447
           1674            121        3,87235
           1675        120,833        3,87018
           1676        120,667        3,86796
           1677          120,5        3,86574
           1678        120,333        3,86353
           1679        120,167        3,86129
           1680            120        3,85907
           1681        119,833        3,85686
           1682        119,667        3,85465
           1683          119,5        3,85247
           1684        119,333        3,85038
           1685        119,167        3,84836
           1686            119        3,84644
           1687        118,833        3,84459
           1688        118,667        3,84304
           1689          118,5        3,84148
           1690        118,333        3,83992
           1691        118,167        3,83841
           1692            118         3,8372
           1693        117,833        3,83592
           1694        117,667        3,83466
           1695          117,5        3,83344
           1696        117,333        3,83233
           1697        117,167        3,83112
           1698            117        3,82988
           1699        116,833        3,82865
           1700        116,667        3,82732
           1701          116,5        3,82592
           1702        116,333        3,82447
           1703        116,167        3,82301
           1704            116        3,82148
           1705        115,833        3,81976
           1706        115,667        3,81807
           1707          115,5        3,81638
           1708        115,333         3,8147
           1709        115,167        3,81294
           1710            115         3,8112
           1711        114,833         3,8094
           1712        114,667        3,80756
           1713          114,5        3,80558
           1714        114,333        3,80355
           1715        114,167        3,80149
           1716            114        3,79941
           1717        113,833        3,79707
           1718        113,667        3,79489
           1719          113,5        3,79276
           1720        113,333        3,79063
           1721        113,167        3,78861
           1722            113        3,78665
           1723        112,833        3,78477
           1724        112,667        3,78292
           1725          112,5        3,78133
           1726        112,333        3,77966
           1727        112,167        3,77801
           1728            112        3,77641
           1729        111,833        3,77496
           1730        111,667        3,77354
           1731          111,5        3,77217
           1732        111,333        3,77086
           1733        111,167        3,76982
           1734            111        3,76871
           1735        110,833         3,7676
           1736        110,667        3,76655
           1737          110,5        3,76563
           1738        110,333         3,7646
           1739        110,167         3,7635
           1740            110        3,76239
           1741        109,833        3,76117
           1742        109,667        3,75995
           1743          109,5        3,75864
           1744        109,333        3,75723
           1745        109,167        3,75578
           1746            109        3,75432
           1747        108,833        3,75256
           1748        108,667        3,75033
           1749          108,5        3,78022
           1750        108,333        3,79639
           1751        108,167        3,79106
           1752            108        3,78125
           1753        107,833        3,77124
           1754        107,667        3,76255
           1755          107,5        3,75559
           1756        107,333        3,74978
           1757        107,167         3,7449
           1758            107        3,74039
           1759        106,833        3,73638
           1760        106,667        3,73248
           1761          106,5        3,72943
           1762        106,333        3,72607
           1763        106,167        3,72315
           1764            106        3,72059
           1765        105,833        3,71842
           1766        105,667        3,71619
           1767          105,5        3,71405
           1768        105,333          3,712
           1769        105,167        3,71056
           1770            105        3,70897
           1771        104,833        3,70743
           1772        104,667        3,70595
           1773          104,5        3,70454
           1774        104,333        3,70338
           1775        104,167        3,70214
           1776            104        3,70088
           1777        103,833         3,6996
           1778        103,667        3,69833
           1779          103,5        3,69703
           1780        103,333         3,6957
           1781        103,167        3,69437
           1782            103         3,6929
           1783        102,833        3,69149
           1784        102,667        3,69003
           1785          102,5        3,68853
           1786        102,333        3,68684
           1787        102,167        3,68522
           1788            102        3,68367
           1789        101,833        3,68213
           1790        101,667        3,68048
           1791          101,5        3,67891
           1792        101,333        3,67732
           1793        101,167        3,67569
           1794            101        3,67402
           1795        100,833        3,67223
           1796        100,667        3,67038
           1797          100,5        3,66851
           1798        100,333        3,66645
           1799        100,167        3,66452
           1800            100        3,66264
           1801        99,8333         3,6608
           1802        99,6667        3,65908
           1803           99,5        3,65741
           1804        99,3333        3,65579
           1805        99,1667        3,65422
           1806             99        3,65307
           1807        98,8333        3,65183
           1808        98,6667        3,65061
           1809           98,5        3,64943
           1810        98,3333        3,64853
           1811        98,1667        3,64748
           1812             98        3,64645
           1813        97,8333        3,64546
           1814        97,6667         3,6444
           1815           97,5        3,64338
           1816        97,3333        3,64242
           1817        97,1667        3,64145
           1818             97        3,64038
           1819        96,8333        3,63926
           1820        96,6667        3,63814
           1821           96,5        3,63699
           1822        96,3333        3,63563
           1823        96,1667        3,63437
           1824             96        3,63315
           1825        95,8333        3,63194
           1826        95,6667        3,63059
           1827           95,5        3,62923
           1828        95,3333        3,62784
           1829        95,1667        3,62645
           1830             95        3,62478
           1831        94,8333        3,62311
           1832        94,6667        3,62142
           1833           94,5        3,61976
           1834        94,3333        3,61791
           1835        94,1667        3,61615
           1836             94        3,61446
           1837        93,8333        3,61284
           1838        93,6667        3,61128
           1839           93,5        3,60967
           1840        93,3333        3,60807
           1841        93,1667        3,60648
           1842             93        3,60492
           1843        92,8333        3,60349
           1844        92,6667        3,60213
           1845           92,5        3,60078
           1846        92,3333        3,59948
           1847        92,1667         3,5984
           1848             92        3,59723
           1849        91,8333        3,59606
           1850        91,6667        3,59486
           1851           91,5        3,59389
           1852        91,3333          3,593
           1853        91,1667         3,5921
           1854             91        3,59119
           1855        90,8333        3,59049
           1856        90,6667        3,58951
           1857           90,5        3,58841
           1858        90,3333         3,5873
           1859        90,1667        3,58619
           1860             90        3,58527
           1861        89,8333        3,58433
           1862        89,6667        3,58332
           1863           89,5        3,58241
           1864        89,3333        3,58148
           1865        89,1667        3,58024
           1866             89        3,57839
           1867        88,8333        3,57598
           1868        88,6667        3,57398
           1869           88,5        3,57202
           1870        88,3333        3,57004
           1871        88,1667        3,56811
           1872             88        3,56627
           1873        87,8333        3,56442
           1874        87,6667        3,56254
           1875           87,5        3,56083
           1876        87,3333        3,55904
           1877        87,1667        3,55732
           1878             87        3,55562
           1879        86,8333        3,55404
           1880        86,6667        3,55253
           1881           86,5        3,55115
           1882        86,3333        3,54984
           1883        86,1667        3,54881
           1884             86        3,54776
           1885        85,8333        3,54672
           1886        85,6667        3,54573
           1887           85,5        3,54475
           1888        85,3333        3,54402
           1889        85,1667         3,5431
           1890             85        3,54214
           1891        84,8333        3,54118
           1892        84,6667        3,54017
           1893           84,5        3,53912
           1894        84,3333        3,53805
           1895        84,1667        3,53699
           1896             84        3,53581
           1897        83,8333        3,53463
           1898        83,6667        3,53343
           1899           83,5        3,53222
           1900        83,3333        3,53095
           1901        83,1667        3,52964
           1902             83         3,5283
           1903        82,8333        3,52698
           1904        82,6667        3,52555
           1905           82,5        3,52414
           1906        82,3333        3,52269
           1907        82,1667         3,5212
           1908             82         3,5196
           1909        81,8333          3,518
           1910        81,6667        3,51638
           1911           81,5        3,51475
           1912        81,3333        3,51308
           1913        81,1667         3,5115
           1914             81           3,51
           1915        80,8333        3,50852
           1916        80,6667        3,50722
           1917           80,5        3,50584
           1918        80,3333        3,50455
           1919        80,1667        3,50338
           1920             80        3,50248
           1921        79,8333        3,50154
           1922        79,6667        3,50065
           1923           79,5        3,49976
           1924        79,3333        3,49921
           1925        79,1667        3,49848
           1926             79        3,49779
           1927        78,8333        3,49718
           1928        78,6667        3,49662
           1929           78,5        3,49593
           1930        78,3333        3,49508
           1931        78,1667        3,49417
           1932             78        3,49316
           1933        77,8333        3,49215
           1934        77,6667        3,49116
           1935           77,5        3,49017
           1936        77,3333        3,48896
           1937        77,1667        3,48783
           1938             77        3,48673
           1939        76,8333        3,48565
           1940        76,6667        3,48443
           1941           76,5        3,48324
           1942        76,3333        3,48203
           1943        76,1667        3,48074
           1944             76        3,47936
           1945        75,8333        3,47802
           1946        75,6667         3,4767
           1947           75,5        3,47531
           1948        75,3333        3,47383
           1949        75,1667        3,47244
           1950             75        3,47106
           1951        74,8333        3,46967
           1952        74,6667        3,46832
           1953           74,5        3,46696
           1954        74,3333         3,4656
           1955        74,1667        3,46433
           1956             74        3,46315
           1957        73,8333        3,46227
           1958        73,6667        3,46141
           1959           73,5        3,46063
           1960        73,3333        3,45986
           1961        73,1667        3,45945
           1962             73        3,45887
           1963        72,8333        3,45822
           1964        72,6667        3,45758
           1965           72,5        3,45682
           1966        72,3333        3,45605
           1967        72,1667         3,4552
           1968             72        3,45431
           1969        71,8333        3,45316
           1970        71,6667        3,45213
           1971           71,5        3,45117
           1972        71,3333        3,45019
           1973        71,1667          3,449
           1974             71        3,44792
           1975        70,8333        3,44689
           1976        70,6667        3,44588
           1977           70,5        3,44487
           1978        70,3333        3,44382
           1979        70,1667         3,4428
           1980             70        3,44178
           1981        69,8333        3,44058
           1982        69,6667        3,43933
           1983           69,5        3,43804
           1984        69,3333        3,43675
           1985        69,1667        3,43525
           1986             69        3,43384
           1987        68,8333        3,43247
           1988        68,6667        3,43106
           1989           68,5        3,42967
           1990        68,3333        3,42841
           1991        68,1667        3,42727
           1992             68        3,42613
           1993        67,8333        3,42503
           1994        67,6667        3,42405
           1995           67,5        3,42323
           1996        67,3333        3,42224
           1997        67,1667        3,41265
           1998             67        3,40044
           1999        66,8333        3,39672
           2000        66,6667         3,3969
           2001           66,5        3,39792
           2002        66,3333        3,39877
           2003        66,1667        3,39946
           2004             66        3,40047
           2005        65,8333        3,40027
           2006        65,6667        3,40041
           2007           65,5        3,40014
           2008        65,3333        3,39955
           2009        65,1667        3,39877
           2010             65        3,39829
           2011        64,8333        3,39782
           2012        64,6667        3,39726
           2013           64,5        3,39668
           2014        64,3333        3,39602
           2015        64,1667        3,39527
           2016             64        3,39443
           2017        63,8333        3,39332
           2018        63,6667        3,39229
           2019           63,5        3,39124
           2020        63,3333        3,39014
           2021        63,1667        3,38866
           2022             63        3,38727
           2023        62,8333        3,38597
           2024        62,6667        3,38473
           2025           62,5        3,38348
           2026        62,3333        3,38221
           2027        62,1667        3,38099
           2028             62        3,37973
           2029        61,8333        3,37848
           2030        61,6667        3,37739
           2031           61,5        3,37634
           2032        61,3333         3,3754
           2033        61,1667        3,37457
           2034             61        3,37395
           2035        60,8333        3,37332
           2036        60,6667        3,37277
           2037           60,5        3,37225
           2038        60,3333        3,37201
           2039        60,1667        3,37157
           2040             60          3,371
           2041        59,8333        3,37036
           2042        59,6667        3,36969
           2043           59,5        3,36898
           2044        59,3333        3,36825
           2045        59,1667        3,36752
           2046             59        3,36664
           2047        58,8333        3,36586
           2048        58,6667        3,36503
           2049           58,5         3,3642
           2050        58,3333        3,36344
           2051        58,1667        3,36259
           2052             58        3,36171
           2053        57,8333         3,3608
           2054        57,6667        3,35971
           2055           57,5        3,35852
           2056        57,3333        3,35736
           2057        57,1667        3,35624
           2058             57        3,35482
           2059        56,8333        3,35362
           2060        56,6667        3,35245
           2061           56,5        3,35127
           2062        56,3333        3,35023
           2063        56,1667        3,34909
           2064             56        3,34801
           2065        55,8333        3,34699
           2066        55,6667        3,34616
           2067           55,5        3,34533
           2068        55,3333        3,34453
           2069        55,1667        3,34378
           2070             55        3,34333
           2071        54,8333        3,34284
           2072        54,6667        3,34242
           2073           54,5        3,34205
           2074        54,3333        3,34168
           2075        54,1667        3,34118
           2076             54        3,34058
           2077        53,8333        3,33994
           2078        53,6667        3,33915
           2079           53,5        3,33843
           2080        53,3333        3,33776
           2081        53,1667        3,33713
           2082             53        3,33644
           2083        52,8333        3,33576
           2084        52,6667        3,33512
           2085           52,5        3,33447
           2086        52,3333        3,33382
           2087        52,1667         3,3332
           2088             52        3,33255
           2089        51,8333        3,33182
           2090        51,6667        3,33103
           2091           51,5        3,33018
           2092        51,3333         3,3292
           2093        51,1667        3,32816
           2094             51        3,32714
           2095        50,8333        3,32584
           2096        50,6667        3,32459
           2097           50,5        3,32336
           2098        50,3333        3,32218
           2099        50,1667        3,32102
           2100             50        3,31991
           2101        49,8333        3,31879
           2102        49,6667        3,31767
           2103           49,5         3,3167
           2104        49,3333        3,31582
           2105        49,1667        3,31503
           2106             49        3,31416
           2107        48,8333        3,31378
           2108        48,6667        3,31329
           2109           48,5        3,31283
           2110        48,3333        3,31236
           2111        48,1667        3,31197
           2112             48        3,31159
           2113        47,8333        3,31113
           2114        47,6667        3,31057
           2115           47,5        3,31002
           2116        47,3333        3,30943
           2117        47,1667        3,30886
           2118             47        3,30833
           2119        46,8333        3,30782
           2120        46,6667        3,30731
           2121           46,5        3,30688
           2122        46,3333        3,30648
           2123        46,1667        3,30598
           2124             46        3,30542
           2125        45,8333        3,30474
           2126        45,6667        3,30398
           2127           45,5        3,30292
           2128        45,3333        3,30201
           2129        45,1667        3,30109
           2130             45        3,30013
           2131        44,8333        3,29915
           2132        44,6667        3,29821
           2133           44,5        3,29734
           2134        44,3333        3,29647
           2135        44,1667        3,29557
           2136             44        3,29464
           2137        43,8333        3,29375
           2138        43,6667        3,29293
           2139           43,5        3,29215
           2140        43,3333        3,29148
           2141        43,1667        3,29091
           2142             43        3,29044
           2143        42,8333        3,29038
           2144        42,6667        3,29021
           2145           42,5         3,2901
           2146        42,3333        3,29009
           2147        42,1667        3,29033
           2148             42         3,2904
           2149        41,8333        3,29037
           2150        41,6667        3,29034
           2151           41,5        3,29032
           2152        41,3333        3,29022
           2153        41,1667        3,29013
           2154             41        3,29004
           2155        40,8333        3,28989
           2156        40,6667        3,28973
           2157           40,5        3,28952
           2158        40,3333        3,28931
           2159        40,1667        3,28912
           2160             40        3,28888
           2161        39,8333        3,28854
           2162        39,6667        3,28809
           2163           39,5        3,28763
           2164        39,3333        3,28703
           2165        39,1667        3,28643
           2166             39        3,28579
           2167        38,8333         3,2851
           2168        38,6667        3,28438
           2169           38,5         3,2837
           2170        38,3333        3,28306
           2171        38,1667        3,28246
           2172             38        3,28198
           2173        37,8333        3,28152
           2174        37,6667        3,28111
           2175           37,5        3,28072
           2176        37,3333        3,28061
           2177        37,1667        3,28054
           2178             37        3,28049
           2179        36,8333        3,28046
           2180        36,6667         3,2808
           2181           36,5        3,28104
           2182        36,3333        3,28124
           2183        36,1667        3,28142
           2184             36         3,2819
           2185        35,8333        3,28231
           2186        35,6667        3,28277
           2187           35,5        3,28325
           2188        35,3333        3,28369
           2189        35,1667        3,28408
           2190             35         3,2845
           2191        34,8333        3,28493
           2192        34,6667        3,28522
           2193           34,5        3,28563
           2194        34,3333        3,28604
           2195        34,1667        3,28646
           2196             34        3,28716
           2197        33,8333        3,28784
           2198        33,6667        3,28858
           2199           33,5        3,28934
           2200        33,3333        3,29038
           2201        33,1667        3,29135
           2202             33        3,29231
           2203        32,8333        3,29329
           2204        32,6667        3,29435
           2205           32,5        3,29547
           2206        32,3333        3,29663
           2207        32,1667        3,29777
           2208             32        3,29912
           2209        31,8333        3,30051
           2210        31,6667        3,30188
           2211           31,5        3,30336
           2212        31,3333        3,30545
           2213        31,1667        3,30849
           2214             31        3,31191
           2215        30,8333        3,31548
           2216        30,6667        3,31927
           2217           30,5        3,32291
           2218        30,3333         3,3269
           2219        30,1667        3,33154
           2220             30        3,33663
           2221        29,8333        3,34173
           2222        29,6667        3,34736
           2223           29,5        3,35309
           2224        29,3333        3,36142
           2225        29,1667        3,36983
           2226             29        3,37875
           2227        28,8333        3,38795
           2228        28,6667        3,39944
           2229           28,5        3,41217
           2230        28,3333        3,42617
           2231        28,1667        3,44082
           2232             28         3,4564
           2233        27,8333         3,4745
           2234        27,6667        3,49368
           2235           27,5        3,51397
           2236        27,3333        3,53432
           2237        27,1667        3,55535
           2238             27        3,57655
           2239        26,8333        3,59994
           2240        26,6667        3,62326
           2241           26,5        3,64651
           2242        26,3333        3,66944
           2243        26,1667        3,69237
           2244             26        3,71539
           2245        25,8333        3,73799
           2246        25,6667        3,76025
           2247           25,5        3,78128
           2248        25,3333        3,80152
           2249        25,1667         3,8197
           2250             25        3,83704
           2251        24,8333        3,85308
           2252        24,6667        3,86809
           2253           24,5        3,88055
           2254        24,3333        3,89199
           2255        24,1667         3,9022
           2256             24        3,91175
           2257        23,8333        3,95395
           2258        23,6667        3,99155
           2259           23,5        3,99672
           2260        23,3333        3,99173
           2261        23,1667        3,98386
           2262             23        3,97907
           2263        22,8333        3,97498
           2264        22,6667        3,97068
           2265           22,5        3,96613
           2266        22,3333        3,96155
           2267        22,1667        3,95659
           2268             22        3,95144
           2269        21,8333        3,94537
           2270        21,6667        3,93934
           2271           21,5        3,93301
           2272        21,3333        3,92634
           2273        21,1667        3,91949
           2274             21        3,91295
           2275        20,8333        3,90651
           2276        20,6667        3,89995
           2277           20,5        3,89364
           2278        20,3333        3,88778
           2279        20,1667         3,8832
           2280             20        3,87913
           2281        19,8333        3,87563
           2282        19,6667        3,87199
           2283           19,5        3,86922
           2284        19,3333        3,86765
           2285        19,1667        3,86943
           2286             19        3,87303
           2287        18,8333        3,88013
           2288        18,6667        3,88864
           2289           18,5        3,89985
           2290        18,3333         3,9126
           2291        18,1667         3,9301
           2292             18        3,95174
           2293        17,8333        3,97842
           2294        17,6667        4,00948
           2295           17,5        4,04435
           2296        17,3333        4,08409
           2297        17,1667        4,12907
           2298             17        4,17959
           2299        16,8333        4,23673
           2300        16,6667        4,29959
           2301           16,5         4,3642
           2302        16,3333        4,43807
           2303        16,1667         4,5166
           2304             16        4,60073
           2305        15,8333        4,68685
           2306        15,6667        4,77715
           2307           15,5        4,86923
           2308        15,3333        4,96331
           2309        15,1667        5,05838
           2310             15        5,15327
           2311        14,8333        5,24814
           2312        14,6667        5,34184
           2313           14,5        5,43489
           2314        14,3333        5,52056
           2315        14,1667        5,60401
           2316             14        5,68134
           2317        13,8333         5,7538
           2318        13,6667        5,81984
           2319           13,5        5,87792
           2320        13,3333        5,92858
           2321        13,1667        5,97368
           2322             13        6,00539
           2323        12,8333        6,03075
           2324        12,6667        6,04673
           2325           12,5        6,05731
           2326        12,3333        6,05298
           2327        12,1667        6,04053
           2328             12        6,02019
           2329        11,8333        5,99499
           2330        11,6667        5,95913
           2331           11,5        5,91566
           2332        11,3333        5,86487
           2333        11,1667        5,81198
           2334             11        5,75028
           2335        10,8333        5,68377
           2336        10,6667        5,61455
           2337           10,5        5,54349
           2338        10,3333        5,46836
           2339        10,1667        5,39197
           2340             10        5,31455
           2341        9,83333        5,23728
           2342        9,66667        5,15942
           2343            9,5        5,08185
           2344        9,33333        5,00411
           2345        9,16667        4,92632
           2346              9        4,84895
           2347        8,83333        4,77739
           2348        8,66667        4,70613
           2349            8,5        4,63579
           2350        8,33333        4,56645
           2351        8,16667        4,49936
           2352              8        4,43571
           2353        7,83333        4,37507
           2354        7,66667        4,31554
           2355            7,5        4,25902
           2356        7,33333        4,20402
           2357        7,16667        4,15126
           2358              7        4,09991
           2359        6,83333        4,05261
           2360        6,66667        4,00695
           2361            6,5        3,96359
           2362        6,33333        3,92177
           2363        6,16667        3,88325
           2364              6        3,84575
           2365        5,83333        3,80995
           2366        5,66667        3,77529
           2367            5,5        3,74121
           2368        5,33333        3,70865
           2369        5,16667        3,67949
           2370              5        3,65132
           2371        4,83333        3,62406
           2372        4,66667         3,5981
           2373            4,5        3,57376
           2374        4,33333        3,55076
           2375        4,16667        3,52874
           2376              4        3,50697
           2377        3,83333        3,48649
           2378        3,66667        3,46686
           2379            3,5        3,44817
           2380        3,33333        3,42979
           2381        3,16667        3,41209
           2382              3        3,39486
           2383        2,83333        3,37893
           2384        2,66667        3,36407
           2385            2,5        3,34956
           2386        2,33333        3,33519
           2387        2,16667        3,32135
           2388              2        3,30789
           2389        1,83333        3,29508
           2390        1,66667        3,28283
           2391            1,5         3,2718
           2392        1,33333        3,26106
           2393        1,16667        3,25089
           2394              1        3,24067
           2395       0,833333        3,23164
           2396       0,666667        3,22232
           2397            0,5        3,21302
           2398       0,333333        3,20383
           2399       0,166667        3,19524
           2400              0        3,18656
           2401      -0,166667          3,178
           2402      -0,333333        3,16993
           2403           -0,5        3,16215
           2404      -0,666667        3,15425
           2405      -0,833333        3,14653
           2406             -1        3,13874
           2407       -1,16667        3,13159
           2408       -1,33333        3,12472
           2409           -1,5        3,11774
           2410       -1,66667        3,11114
           2411       -1,83333        3,10462
           2412             -2        3,09799
           2413       -2,16667        3,09141
           2414       -2,33333        3,08491
           2415           -2,5        3,07845
           2416       -2,66667        3,07216
           2417       -2,83333        3,06594
           2418             -3        3,05987
           2419       -3,16667        3,05386
           2420       -3,33333        3,04842
           2421           -3,5        3,04285
           2422       -3,66667        3,03766
           2423       -3,83333        3,03267
           2424             -4        3,02826
           2425       -4,16667        3,02363
           2426       -4,33333        3,01906
           2427           -4,5        3,01453
           2428       -4,66667        3,01036
           2429       -4,83333        3,00613
           2430             -5        3,00198
           2431       -5,16667        2,99785
           2432       -5,33333        2,99408
           2433           -5,5        2,99012
           2434       -5,66667        2,98617
           2435       -5,83333        2,98227
           2436             -6        2,97865
           2437       -6,16667        2,97495
           2438       -6,33333        2,97128
           2439           -6,5        2,96779
           2440       -6,66667        2,96456
           2441       -6,83333        2,96122
           2442             -7         2,9578
           2443       -7,16667        2,95442
           2444       -7,33333        2,95135
           2445           -7,5        2,94831
           2446       -7,66667        2,94519
           2447       -7,83333        2,94207
           2448             -8        2,93929
           2449       -8,16667        2,93639
           2450       -8,33333        2,93354
           2451           -8,5        2,93077
           2452       -8,66667        2,92836
           2453       -8,83333          2,926
           2454             -9        2,92361
           2455       -9,16667        2,92113
           2456       -9,33333        2,91885
           2457           -9,5        2,91651
           2458       -9,66667        2,91403
           2459       -9,83333        2,91127
           2460            -10        2,90888
           2461       -10,1667        2,90895
           2462       -10,3333        2,90837
           2463          -10,5         2,9066
           2464       -10,6667        2,90412
           2465       -10,8333         2,9019
           2466            -11        2,89977
           2467       -11,1667        2,89766
           2468       -11,3333        2,89571
           2469          -11,5         2,8936
           2470       -11,6667        2,89147
           2471       -11,8333        2,88984
           2472            -12        2,88885
           2473       -12,1667        2,88525
           2474       -12,3333        2,88106
           2475          -12,5        2,87704
           2476       -12,6667         2,8734
           2477       -12,8333         2,8696
           2478            -13        2,86609
           2479       -13,1667         2,8631
           2480       -13,3333        2,86121
           2481          -13,5         2,8602
           2482       -13,6667        2,85915
           2483       -13,8333        2,85833
           2484            -14        2,85763
           2485       -14,1667        2,85733
           2486       -14,3333        2,85669
           2487          -14,5        2,85598
           2488       -14,6667        2,85525
           2489       -14,8333        2,85436
           2490            -15        2,85345
           2491       -15,1667        2,85257
           2492       -15,3333        2,85175
           2493          -15,5        2,85078
           2494       -15,6667        2,84972
           2495       -15,8333        2,84868
           2496            -16        2,84804
           2497       -16,1667        2,84624
           2498       -16,3333        2,84483
           2499          -16,5        2,84352
           2500       -16,6667        2,84222
           2501       -16,8333        2,84087
           2502            -17        2,83965
           2503       -17,1667        2,83833
           2504       -17,3333        2,83701
           2505          -17,5        2,83564
           2506       -17,6667        2,83423
           2507       -17,8333        2,83269
           2508            -18        2,83107
           2509       -18,1667          2,829
           2510       -18,3333        2,82716
           2511          -18,5        2,82545
           2512       -18,6667        2,82376
           2513       -18,8333        2,82175
           2514            -19         2,8199
           2515       -19,1667        2,81811
           2516       -19,3333        2,81628
           2517          -19,5        2,81486
           2518       -19,6667        2,81362
           2519       -19,8333        2,81232
           2520            -20        2,81102
           2521       -20,1667        2,80987
           2522       -20,3333        2,80859
           2523          -20,5        2,80755
           2524       -20,6667        2,80625
           2525       -20,8333        2,80346
           2526            -21         2,7989
           2527       -21,1667        2,79334
           2528       -21,3333        2,79135
           2529          -21,5        2,79116
           2530       -21,6667        2,79072
           2531       -21,8333        2,79028
           2532            -22        2,78976
           2533       -22,1667         2,7892
           2534       -22,3333        2,78848
           2535          -22,5        2,78743
           2536       -22,6667        2,78646
           2537       -22,8333        2,78511
           2538            -23        2,78383
           2539       -23,1667        2,78248
           2540       -23,3333        2,78115
           2541          -23,5         2,7795
           2542       -23,6667        2,77796
           2543       -23,8333        2,77647
           2544            -24        2,77482
           2545       -24,1667        2,77296
           2546       -24,3333        2,77129
           2547          -24,5        2,76966
           2548       -24,6667        2,76813
           2549       -24,8333         2,7669
           2550            -25        2,76609
           2551       -25,1667         2,7666
           2552       -25,3333        2,76607
           2553          -25,5        2,76213
           2554       -25,6667        2,76201
           2555       -25,8333        2,76188
           2556            -26        2,76179
           2557       -26,1667        2,76185
           2558       -26,3333        2,75855
           2559          -26,5        2,75709
           2560       -26,6667        2,75773
           2561       -26,8333         2,7567
           2562            -27        2,75472
           2563       -27,1667        2,75283
           2564       -27,3333        2,75106
           2565          -27,5         2,7494
           2566       -27,6667        2,74863
           2567       -27,8333        2,74735
           2568            -28        2,74611
           2569       -28,1667        2,74491
           2570       -28,3333        2,74333
           2571          -28,5        2,74216
           2572       -28,6667        2,74711
           2573       -28,8333        2,76296
           2574            -29        2,78191
           2575       -29,1667        2,77851
           2576       -29,3333        2,77007
           2577          -29,5        2,76237
           2578       -29,6667         2,7552
           2579       -29,8333        2,74922
           2580            -30        2,74587
           2581       -30,1667        2,74302
           2582       -30,3333         2,7406
           2583          -30,5        2,73825
           2584       -30,6667        2,73612
           2585       -30,8333        2,73386
           2586            -31        2,73202
           2587       -31,1667        2,73013
           2588       -31,3333        2,72827
           2589          -31,5         2,7265
           2590       -31,6667        2,72516
           2591       -31,8333        2,72375
           2592            -32        2,72227
           2593       -32,1667        2,72078
           2594       -32,3333        2,71964
           2595          -32,5        2,71829
           2596       -32,6667         2,7169
           2597       -32,8333        2,71555
           2598            -33        2,71416
           2599       -33,1667        2,71272
           2600       -33,3333        2,71125
           2601          -33,5         2,7098
           2602       -33,6667        2,70836
           2603       -33,8333        2,70694
           2604            -34        2,70547
           2605       -34,1667        2,70399
           2606       -34,3333        2,70252
           2607          -34,5         2,7011
           2608       -34,6667        2,69965
           2609       -34,8333         2,6982
           2610            -35          2,697
           2611       -35,1667        2,69579
           2612       -35,3333        2,69453
           2613          -35,5        2,69325
           2614       -35,6667        2,69216
           2615       -35,8333        2,69104
           2616            -36        2,68991
           2617       -36,1667        2,68874
           2618       -36,3333        2,68759
           2619          -36,5        2,68643
           2620       -36,6667        2,68533
           2621       -36,8333        2,68427
           2622            -37        2,68318
           2623       -37,1667        2,68218
           2624       -37,3333        2,68107
           2625          -37,5        2,67992
           2626       -37,6667        2,67884
           2627       -37,8333        2,67769
           2628            -38        2,67636
           2629       -38,1667        2,67495
           2630       -38,3333         2,6735
           2631          -38,5        2,67211
           2632       -38,6667        2,67065
           2633       -38,8333        2,66918
           2634            -39        2,66771
           2635       -39,1667        2,66628
           2636       -39,3333        2,66484
           2637          -39,5        2,66359
           2638       -39,6667        2,66274
           2639       -39,8333        2,66199
           2640            -40        2,66027


Results:
  Crystallinity	52,87 %
  Integral	1118,89 mJ
    normalized	43,35 Jg^-1
  Onset	317,19 �C
  Peak	312,89 �C
  Endset	303,93 �C
  Heating Rate	-10,00 �Cmin^-1

  Crystallinity	9,95 %
  Integral	210,58 mJ
    normalized	8,16 Jg^-1
  Onset	18,70 �C
  Peak	12,63 �C
  Endset	5,10 �C
  Heating Rate	-10,00 �Cmin^-1

Sample:
  PTFE_20%C_6x26k6y_400_-40_1, 25,8100 mg


Curve Name:
  PTFE_20%C_6x26k6y_-40_400_1, 11.02.2016 12:10:09
  Performed 11.02.2016 12:10:09
Curve Values:
          Index             Tr          Value
                          [�C]           [mW]
              0            -40       -1,07743
              1       -39,8333       -1,08384
              2       -39,6667       -1,12331
              3          -39,5       -1,19102
              4       -39,3333       -1,27395
              5       -39,1667        -1,3368
              6            -39       -1,39989
              7       -38,8333       -1,46625
              8       -38,6667       -1,58679
              9          -38,5       -1,73438
             10       -38,3333        -1,9045
             11       -38,1667        -2,0832
             12            -38       -2,26462
             13       -37,8333       -2,43677
             14       -37,6667       -2,59792
             15          -37,5       -2,75251
             16       -37,3333       -2,88209
             17       -37,1667       -3,00115
             18            -37       -3,10721
             19       -36,8333       -3,20597
             20       -36,6667       -3,28604
             21          -36,5       -3,35737
             22       -36,3333       -3,41976
             23       -36,1667       -3,47547
             24            -36       -3,52029
             25       -35,8333       -3,55828
             26       -35,6667       -3,58928
             27          -35,5       -3,61784
             28       -35,3333       -3,64079
             29       -35,1667       -3,65786
             30            -35       -3,67211
             31       -34,8333       -3,68453
             32       -34,6667       -3,69243
             33          -34,5        -3,6992
             34       -34,3333       -3,70418
             35       -34,1667       -3,70771
             36            -34       -3,70722
             37       -33,8333       -3,70556
             38       -33,6667       -3,70336
             39          -33,5       -3,70077
             40       -33,3333       -3,69598
             41       -33,1667       -3,69138
             42            -33        -3,6864
             43       -32,8333       -3,68098
             44       -32,6667       -3,67347
             45          -32,5        -3,6664
             46       -32,3333       -3,65944
             47       -32,1667        -3,6525
             48            -32       -3,64453
             49       -31,8333       -3,63685
             50       -31,6667       -3,62881
             51          -31,5       -3,62061
             52       -31,3333       -3,61215
             53       -31,1667        -3,6039
             54            -31       -3,59568
             55       -30,8333       -3,58747
             56       -30,6667        -3,5791
             57          -30,5       -3,57068
             58       -30,3333       -3,56226
             59       -30,1667       -3,55392
             60            -30       -3,54541
             61       -29,8333       -3,53708
             62       -29,6667       -3,52882
             63          -29,5        -3,5207
             64       -29,3333       -3,51261
             65       -29,1667       -3,50496
             66            -29       -3,49723
             67       -28,8333       -3,48948
             68       -28,6667       -3,48174
             69          -28,5       -3,47438
             70       -28,3333       -3,46698
             71       -28,1667       -3,45959
             72            -28       -3,45222
             73       -27,8333       -3,44512
             74       -27,6667       -3,43809
             75          -27,5       -3,43108
             76       -27,3333       -3,42406
             77       -27,1667       -3,41741
             78            -27       -3,41073
             79       -26,8333       -3,40412
             80       -26,6667       -3,39763
             81          -26,5       -3,39113
             82       -26,3333       -3,38444
             83       -26,1667       -3,37788
             84            -26       -3,37148
             85       -25,8333       -3,36421
             86       -25,6667       -3,35747
             87          -25,5       -3,35195
             88       -25,3333       -3,34735
             89       -25,1667       -3,34247
             90            -25       -3,33717
             91       -24,8333        -3,3309
             92       -24,6667       -3,32458
             93          -24,5       -3,31912
             94       -24,3333        -3,3135
             95       -24,1667       -3,30828
             96            -24        -3,3034
             97       -23,8333       -3,29877
             98       -23,6667       -3,29402
             99          -23,5       -3,28939
            100       -23,3333       -3,28474
            101       -23,1667       -3,28011
            102            -23       -3,27541
            103       -22,8333       -3,27075
            104       -22,6667       -3,26615
            105          -22,5       -3,26148
            106       -22,3333       -3,25698
            107       -22,1667       -3,25259
            108            -22       -3,24816
            109       -21,8333       -3,24404
            110       -21,6667       -3,23983
            111          -21,5       -3,23564
            112       -21,3333       -3,23151
            113       -21,1667       -3,22753
            114            -21        -3,2235
            115       -20,8333       -3,21957
            116       -20,6667       -3,21563
            117          -20,5       -3,21195
            118       -20,3333       -3,20836
            119       -20,1667       -3,20483
            120            -20       -3,20126
            121       -19,8333       -3,19813
            122       -19,6667        -3,1949
            123          -19,5       -3,19164
            124       -19,3333        -3,1884
            125       -19,1667       -3,18531
            126            -19       -3,18209
            127       -18,8333       -3,17892
            128       -18,6667       -3,17577
            129          -18,5        -3,1728
            130       -18,3333       -3,16993
            131       -18,1667       -3,16712
            132            -18       -3,16434
            133       -17,8333       -3,16148
            134       -17,6667       -3,15895
            135          -17,5       -3,15632
            136       -17,3333       -3,15368
            137       -17,1667       -3,15104
            138            -17       -3,14885
            139       -16,8333       -3,14649
            140       -16,6667       -3,14416
            141          -16,5       -3,14185
            142       -16,3333       -3,13951
            143       -16,1667       -3,13702
            144            -16        -3,1345
            145       -15,8333       -3,13194
            146       -15,6667       -3,12932
            147          -15,5       -3,12697
            148       -15,3333       -3,12468
            149       -15,1667        -3,1224
            150            -15       -3,12052
            151       -14,8333       -3,11852
            152       -14,6667       -3,11647
            153          -14,5       -3,11445
            154       -14,3333       -3,11273
            155       -14,1667       -3,11095
            156            -14       -3,10905
            157       -13,8333       -3,10716
            158       -13,6667       -3,10548
            159          -13,5       -3,10368
            160       -13,3333       -3,10189
            161       -13,1667       -3,10018
            162            -13        -3,0984
            163       -12,8333       -3,09658
            164       -12,6667       -3,09474
            165          -12,5       -3,09287
            166       -12,3333       -3,09093
            167       -12,1667        -3,0892
            168            -12       -3,08746
            169       -11,8333       -3,08569
            170       -11,6667       -3,08401
            171          -11,5       -3,08232
            172       -11,3333       -3,08052
            173       -11,1667       -3,07868
            174            -11       -3,07695
            175       -10,8333       -3,07536
            176       -10,6667       -3,07352
            177          -10,5       -3,07107
            178       -10,3333       -3,07069
            179       -10,1667       -3,06942
            180            -10       -3,06815
            181       -9,83333       -3,06713
            182       -9,66667       -3,06539
            183           -9,5       -3,06394
            184       -9,33333       -3,06257
            185       -9,16667       -3,06182
            186             -9       -3,06087
            187       -8,83333       -3,05981
            188       -8,66667       -3,05879
            189           -8,5       -3,05773
            190       -8,33333       -3,05662
            191       -8,16667       -3,05569
            192             -8        -3,0548
            193       -7,83333       -3,05393
            194       -7,66667       -3,05324
            195           -7,5       -3,05247
            196       -7,33333       -3,05172
            197       -7,16667       -3,05107
            198             -7       -3,05046
            199       -6,83333       -3,04975
            200       -6,66667       -3,04908
            201           -6,5       -3,04844
            202       -6,33333       -3,04783
            203       -6,16667       -3,04707
            204             -6       -3,04636
            205       -5,83333       -3,04573
            206       -5,66667       -3,04517
            207           -5,5        -3,0446
            208       -5,33333       -3,04403
            209       -5,16667       -3,04333
            210             -5       -3,04262
            211       -4,83333       -3,04216
            212       -4,66667        -3,0417
            213           -4,5       -3,04129
            214       -4,33333       -3,04093
            215       -4,16667       -3,04065
            216             -4       -3,04033
            217       -3,83333          -3,04
            218       -3,66667       -3,03963
            219           -3,5       -3,03934
            220       -3,33333       -3,03912
            221       -3,16667       -3,03895
            222             -3        -3,0388
            223       -2,83333       -3,03878
            224       -2,66667        -3,0388
            225           -2,5       -3,03879
            226       -2,33333       -3,03875
            227       -2,16667        -3,0386
            228             -2       -3,03851
            229       -1,83333       -3,03842
            230       -1,66667       -3,03833
            231           -1,5       -3,03817
            232       -1,33333       -3,03813
            233       -1,16667       -3,03812
            234             -1       -3,03818
            235      -0,833333       -3,03837
            236      -0,666667       -3,03845
            237           -0,5       -3,03843
            238      -0,333333       -3,03838
            239      -0,166667       -3,03835
            240              0       -3,03831
            241       0,166667       -3,03839
            242       0,333333       -3,03852
            243            0,5       -3,03893
            244       0,666667       -3,03933
            245       0,833333       -3,03965
            246              1       -3,03997
            247        1,16667       -3,04022
            248        1,33333       -3,04071
            249            1,5       -3,04113
            250        1,66667       -3,04154
            251        1,83333         -3,042
            252              2        -3,0425
            253        2,16667       -3,04309
            254        2,33333       -3,04379
            255            2,5       -3,04456
            256        2,66667       -3,04532
            257        2,83333       -3,04599
            258              3        -3,0467
            259        3,16667       -3,04753
            260        3,33333       -3,04833
            261            3,5       -3,04912
            262        3,66667       -3,04991
            263        3,83333       -3,05072
            264              4       -3,05168
            265        4,16667       -3,05252
            266        4,33333       -3,05335
            267            4,5       -3,05422
            268        4,66667       -3,05516
            269        4,83333       -3,05625
            270              5       -3,05747
            271        5,16667        -3,0586
            272        5,33333       -3,06053
            273            5,5       -3,06208
            274        5,66667       -3,06356
            275        5,83333       -3,06498
            276              6       -3,06637
            277        6,16667       -3,06787
            278        6,33333       -3,06952
            279            6,5       -3,07108
            280        6,66667       -3,07325
            281        6,83333       -3,07517
            282              7       -3,07737
            283        7,16667        -3,0801
            284        7,33333       -3,08119
            285            7,5       -3,08288
            286        7,66667       -3,08478
            287        7,83333       -3,08687
            288              8       -3,08944
            289        8,16667       -3,09185
            290        8,33333       -3,09441
            291            8,5       -3,09702
            292        8,66667       -3,09971
            293        8,83333       -3,10227
            294              9       -3,10493
            295        9,16667       -3,10763
            296        9,33333       -3,11038
            297            9,5       -3,11329
            298        9,66667       -3,11625
            299        9,83333        -3,1192
            300             10        -3,1226
            301        10,1667        -3,1259
            302        10,3333       -3,12929
            303           10,5       -3,13278
            304        10,6667        -3,1366
            305        10,8333       -3,14033
            306             11        -3,1441
            307        11,1667       -3,14785
            308        11,3333       -3,15217
            309           11,5        -3,1569
            310        11,6667       -3,16146
            311        11,8333       -3,16609
            312             12        -3,1709
            313        12,1667       -3,17584
            314        12,3333       -3,18091
            315           12,5        -3,1861
            316        12,6667       -3,19134
            317        12,8333       -3,19718
            318             13       -3,20293
            319        13,1667       -3,20887
            320        13,3333       -3,21491
            321           13,5       -3,22155
            322        13,6667       -3,22813
            323        13,8333       -3,23487
            324             14       -3,24181
            325        14,1667       -3,24921
            326        14,3333       -3,25675
            327           14,5        -3,2646
            328        14,6667       -3,27274
            329        14,8333       -3,28178
            330             15       -3,29069
            331        15,1667       -3,29994
            332        15,3333       -3,30949
            333           15,5       -3,31932
            334        15,6667       -3,32967
            335        15,8333       -3,34132
            336             16       -3,35328
            337        16,1667       -3,36541
            338        16,3333       -3,37786
            339           16,5       -3,39133
            340        16,6667       -3,40544
            341        16,8333       -3,42017
            342             17        -3,4361
            343        17,1667       -3,45338
            344        17,3333       -3,47097
            345           17,5       -3,48995
            346        17,6667       -3,50912
            347        17,8333        -3,5298
            348             18       -3,55177
            349        18,1667       -3,57698
            350        18,3333       -3,60317
            351           18,5       -3,63077
            352        18,6667       -3,65916
            353        18,8333       -3,69014
            354             19       -3,72421
            355        19,1667       -3,76005
            356        19,3333        -3,7972
            357           19,5       -3,83779
            358        19,6667       -3,88017
            359        19,8333       -3,92534
            360             20       -3,97253
            361        20,1667        -4,0239
            362        20,3333       -4,07718
            363           20,5       -4,13411
            364        20,6667       -4,19234
            365        20,8333       -4,25281
            366             21       -4,31512
            367        21,1667       -4,38142
            368        21,3333       -4,44911
            369           21,5       -4,51815
            370        21,6667       -4,58738
            371        21,8333       -4,65675
            372             22       -4,72615
            373        22,1667        -4,7951
            374        22,3333       -4,86245
            375           22,5       -4,92702
            376        22,6667       -4,98845
            377        22,8333       -5,04198
            378             23       -5,08934
            379        23,1667       -5,12902
            380        23,3333       -5,16452
            381           23,5       -5,18126
            382        23,6667       -5,18743
            383        23,8333       -5,18121
            384             24       -5,16153
            385        24,1667        -5,1323
            386        24,3333       -5,07989
            387           24,5       -5,01715
            388        24,6667       -4,94366
            389        24,8333       -4,86202
            390             25       -4,76754
            391        25,1667       -4,66974
            392        25,3333       -4,57052
            393           25,5       -4,47119
            394        25,6667       -4,37229
            395        25,8333       -4,27757
            396             26       -4,18818
            397        26,1667       -4,10283
            398        26,3333       -4,02566
            399           26,5       -3,95317
            400        26,6667        -3,8864
            401        26,8333       -3,82329
            402             27       -3,76897
            403        27,1667       -3,71937
            404        27,3333       -3,67586
            405           27,5       -3,63404
            406        27,6667        -3,5997
            407        27,8333       -3,56713
            408             28       -3,53802
            409        28,1667       -3,51309
            410        28,3333       -3,49181
            411           28,5       -3,47257
            412        28,6667        -3,4559
            413        28,8333       -3,44104
            414             29       -3,42945
            415        29,1667       -3,41901
            416        29,3333       -3,41048
            417           29,5       -3,40326
            418        29,6667        -3,3986
            419        29,8333       -3,39394
            420             30       -3,39078
            421        30,1667       -3,38875
            422        30,3333       -3,38781
            423           30,5       -3,38718
            424        30,6667       -3,38713
            425        30,8333       -3,38783
            426             31       -3,38827
            427        31,1667        -3,3885
            428        31,3333       -3,38871
            429           31,5         -3,389
            430        31,6667       -3,38914
            431        31,8333        -3,3887
            432             32       -3,38678
            433        32,1667        -3,3843
            434        32,3333       -3,38023
            435           32,5       -3,37372
            436        32,6667       -3,36574
            437        32,8333       -3,35686
            438             33        -3,3445
            439        33,1667        -3,3306
            440        33,3333        -3,3147
            441           33,5       -3,29754
            442        33,6667       -3,27712
            443        33,8333        -3,2555
            444             34       -3,23287
            445        34,1667        -3,2099
            446        34,3333       -3,18704
            447           34,5        -3,1645
            448        34,6667       -3,14186
            449        34,8333       -3,11929
            450             35       -3,09823
            451        35,1667       -3,07742
            452        35,3333       -3,05741
            453           35,5       -3,03899
            454        35,6667       -3,02164
            455        35,8333       -3,00654
            456             36       -2,99129
            457        36,1667       -2,97673
            458        36,3333        -2,9634
            459           36,5       -2,95123
            460        36,6667       -2,93943
            461        36,8333       -2,92819
            462             37       -2,91721
            463        37,1667       -2,90889
            464        37,3333       -2,90052
            465           37,5       -2,89262
            466        37,6667       -2,88472
            467        37,8333       -2,87768
            468             38       -2,87159
            469        38,1667       -2,86592
            470        38,3333       -2,86067
            471           38,5       -2,85632
            472        38,6667       -2,85165
            473        38,8333        -2,8471
            474             39       -2,84275
            475        39,1667       -2,83862
            476        39,3333       -2,83461
            477           39,5       -2,83132
            478        39,6667       -2,82858
            479        39,8333       -2,82582
            480             40        -2,8229
            481        40,1667       -2,81998
            482        40,3333       -2,81714
            483           40,5       -2,81434
            484        40,6667       -2,81156
            485        40,8333       -2,80889
            486             41       -2,80628
            487        41,1667       -2,80391
            488        41,3333       -2,80157
            489           41,5       -2,79921
            490        41,6667       -2,79697
            491        41,8333       -2,79562
            492             42        -2,7955
            493        42,1667       -2,79552
            494        42,3333       -2,79394
            495           42,5       -2,79062
            496        42,6667       -2,78804
            497        42,8333       -2,78573
            498             43       -2,78332
            499        43,1667       -2,78092
            500        43,3333       -2,77865
            501           43,5       -2,77647
            502        43,6667       -2,77439
            503        43,8333       -2,77269
            504             44       -2,77096
            505        44,1667        -2,7693
            506        44,3333       -2,76769
            507           44,5       -2,76645
            508        44,6667       -2,76509
            509        44,8333       -2,76372
            510             45       -2,76238
            511        45,1667       -2,76121
            512        45,3333       -2,75997
            513           45,5       -2,75867
            514        45,6667        -2,7573
            515        45,8333       -2,75586
            516             46       -2,75435
            517        46,1667       -2,75288
            518        46,3333       -2,75144
            519           46,5       -2,74987
            520        46,6667        -2,7485
            521        46,8333       -2,74725
            522             47       -2,74601
            523        47,1667       -2,74475
            524        47,3333       -2,74374
            525           47,5       -2,74262
            526        47,6667       -2,74148
            527        47,8333       -2,74031
            528             48       -2,73915
            529        48,1667       -2,73806
            530        48,3333         -2,737
            531           48,5       -2,73596
            532        48,6667        -2,7352
            533        48,8333       -2,73435
            534             49       -2,73338
            535        49,1667       -2,73239
            536        49,3333       -2,73149
            537           49,5       -2,73054
            538        49,6667       -2,72956
            539        49,8333       -2,72861
            540             50       -2,72757
            541        50,1667       -2,72661
            542        50,3333       -2,72565
            543           50,5       -2,72466
            544        50,6667       -2,72366
            545        50,8333       -2,72264
            546             51       -2,72164
            547        51,1667       -2,72069
            548        51,3333       -2,71968
            549           51,5       -2,71876
            550        51,6667        -2,7178
            551        51,8333       -2,71677
            552             52       -2,71586
            553        52,1667       -2,71502
            554        52,3333       -2,71423
            555           52,5       -2,71341
            556        52,6667       -2,71278
            557        52,8333       -2,71201
            558             53       -2,71114
            559        53,1667       -2,71036
            560        53,3333       -2,70953
            561           53,5       -2,70866
            562        53,6667       -2,70778
            563        53,8333       -2,70638
            564             54       -2,70522
            565        54,1667       -2,70412
            566        54,3333       -2,70301
            567           54,5       -2,70198
            568        54,6667       -2,70121
            569        54,8333       -2,70034
            570             55       -2,69945
            571        55,1667       -2,69857
            572        55,3333       -2,69778
            573           55,5       -2,69695
            574        55,6667        -2,6961
            575        55,8333       -2,69524
            576             56       -2,69425
            577        56,1667       -2,69331
            578        56,3333       -2,69237
            579           56,5        -2,6915
            580        56,6667       -2,69039
            581        56,8333        -2,6893
            582             57       -2,68827
            583        57,1667       -2,68726
            584        57,3333       -2,68619
            585           57,5       -2,68526
            586        57,6667       -2,68441
            587        57,8333       -2,68361
            588             58       -2,68305
            589        58,1667       -2,68235
            590        58,3333       -2,68165
            591           58,5       -2,68093
            592        58,6667       -2,68017
            593        58,8333       -2,67934
            594             59       -2,67857
            595        59,1667       -2,67788
            596        59,3333       -2,67719
            597           59,5        -2,6764
            598        59,6667       -2,67566
            599        59,8333       -2,67482
            600             60       -2,67391
            601        60,1667       -2,67298
            602        60,3333       -2,67212
            603           60,5       -2,67129
            604        60,6667       -2,67056
            605        60,8333       -2,66994
            606             61       -2,66932
            607        61,1667       -2,66875
            608        61,3333       -2,66818
            609           61,5        -2,6677
            610        61,6667       -2,66709
            611        61,8333       -2,66644
            612             62       -2,66577
            613        62,1667       -2,66502
            614        62,3333       -2,66434
            615           62,5       -2,66364
            616        62,6667       -2,66293
            617        62,8333       -2,66232
            618             63        -2,6617
            619        63,1667       -2,66109
            620        63,3333       -2,66047
            621           63,5       -2,65979
            622        63,6667       -2,65915
            623        63,8333       -2,65852
            624             64       -2,65788
            625        64,1667       -2,65716
            626        64,3333       -2,65647
            627           64,5       -2,65579
            628        64,6667       -2,65501
            629        64,8333       -2,65425
            630             65       -2,65355
            631        65,1667       -2,65286
            632        65,3333       -2,65216
            633           65,5       -2,65139
            634        65,6667       -2,65065
            635        65,8333       -2,64994
            636             66       -2,64919
            637        66,1667       -2,64845
            638        66,3333       -2,64771
            639           66,5       -2,64695
            640        66,6667       -2,64626
            641        66,8333       -2,64562
            642             67       -2,64492
            643        67,1667        -2,6442
            644        67,3333       -2,64349
            645           67,5       -2,64278
            646        67,6667       -2,64209
            647        67,8333       -2,64135
            648             68       -2,64055
            649        68,1667        -2,6398
            650        68,3333       -2,63909
            651           68,5       -2,63839
            652        68,6667       -2,63769
            653        68,8333       -2,63712
            654             69       -2,63649
            655        69,1667        -2,6357
            656        69,3333       -2,63476
            657           69,5       -2,63381
            658        69,6667       -2,63285
            659        69,8333       -2,63192
            660             70       -2,63104
            661        70,1667       -2,63022
            662        70,3333        -2,6293
            663           70,5       -2,62844
            664        70,6667       -2,62765
            665        70,8333       -2,62687
            666             71       -2,62628
            667        71,1667       -2,62564
            668        71,3333         -2,625
            669           71,5       -2,62441
            670        71,6667       -2,62386
            671        71,8333       -2,62323
            672             72       -2,62261
            673        72,1667       -2,62199
            674        72,3333        -2,6212
            675           72,5        -2,6205
            676        72,6667       -2,61985
            677        72,8333        -2,6192
            678             73       -2,61848
            679        73,1667        -2,6178
            680        73,3333       -2,61716
            681           73,5       -2,61647
            682        73,6667       -2,61579
            683        73,8333       -2,61509
            684             74       -2,61438
            685        74,1667       -2,61366
            686        74,3333       -2,61295
            687           74,5        -2,6122
            688        74,6667       -2,61143
            689        74,8333       -2,61066
            690             75       -2,60982
            691        75,1667       -2,60906
            692        75,3333       -2,60842
            693           75,5        -2,6078
            694        75,6667       -2,60726
            695        75,8333       -2,60669
            696             76       -2,60615
            697        76,1667       -2,60567
            698        76,3333       -2,60522
            699           76,5       -2,60474
            700        76,6667       -2,60426
            701        76,8333       -2,60372
            702             77       -2,60307
            703        77,1667       -2,60249
            704        77,3333       -2,60192
            705           77,5       -2,60135
            706        77,6667       -2,60069
            707        77,8333       -2,60009
            708             78       -2,59959
            709        78,1667       -2,59912
            710        78,3333       -2,59863
            711           78,5       -2,59816
            712        78,6667       -2,59774
            713        78,8333       -2,59728
            714             79       -2,59675
            715        79,1667       -2,59624
            716        79,3333       -2,59575
            717           79,5       -2,59526
            718        79,6667       -2,59464
            719        79,8333       -2,59411
            720             80       -2,59362
            721        80,1667       -2,59316
            722        80,3333       -2,59269
            723           80,5       -2,59225
            724        80,6667       -2,59185
            725        80,8333       -2,59146
            726             81       -2,59097
            727        81,1667       -2,59044
            728        81,3333       -2,58989
            729           81,5       -2,58937
            730        81,6667       -2,58876
            731        81,8333       -2,58828
            732             82       -2,58779
            733        82,1667       -2,58727
            734        82,3333       -2,58688
            735           82,5        -2,5864
            736        82,6667        -2,5859
            737        82,8333        -2,5854
            738             83       -2,58475
            739        83,1667       -2,58414
            740        83,3333       -2,58352
            741           83,5       -2,58292
            742        83,6667       -2,58237
            743        83,8333       -2,58194
            744             84       -2,58153
            745        84,1667        -2,5811
            746        84,3333       -2,58081
            747           84,5       -2,58034
            748        84,6667       -2,57985
            749        84,8333       -2,57936
            750             85       -2,57871
            751        85,1667       -2,57814
            752        85,3333       -2,57758
            753           85,5       -2,57698
            754        85,6667       -2,57637
            755        85,8333       -2,57574
            756             86       -2,57503
            757        86,1667       -2,57433
            758        86,3333       -2,57358
            759           86,5       -2,57285
            760        86,6667       -2,57211
            761        86,8333       -2,57139
            762             87       -2,57079
            763        87,1667       -2,57019
            764        87,3333       -2,56966
            765           87,5       -2,56914
            766        87,6667       -2,56877
            767        87,8333       -2,56831
            768             88       -2,56783
            769        88,1667       -2,56737
            770        88,3333       -2,56702
            771           88,5       -2,56668
            772        88,6667       -2,56635
            773        88,8333       -2,56602
            774             89       -2,56578
            775        89,1667        -2,5654
            776        89,3333       -2,56493
            777           89,5       -2,56438
            778        89,6667       -2,56358
            779        89,8333       -2,56287
            780             90       -2,56222
            781        90,1667       -2,56157
            782        90,3333       -2,56091
            783           90,5       -2,56027
            784        90,6667       -2,55965
            785        90,8333       -2,55906
            786             91       -2,55868
            787        91,1667       -2,55819
            788        91,3333       -2,55774
            789           91,5       -2,55734
            790        91,6667       -2,55693
            791        91,8333       -2,55647
            792             92       -2,55602
            793        92,1667       -2,55556
            794        92,3333       -2,55516
            795           92,5       -2,55471
            796        92,6667       -2,55425
            797        92,8333       -2,55376
            798             93        -2,5533
            799        93,1667       -2,55272
            800        93,3333       -2,55223
            801           93,5       -2,55176
            802        93,6667       -2,55125
            803        93,8333       -2,55071
            804             94       -2,55024
            805        94,1667       -2,54979
            806        94,3333       -2,54932
            807           94,5       -2,54885
            808        94,6667       -2,54841
            809        94,8333         -2,548
            810             95       -2,54756
            811        95,1667        -2,5472
            812        95,3333       -2,54685
            813           95,5       -2,54653
            814        95,6667       -2,54622
            815        95,8333       -2,54602
            816             96       -2,54576
            817        96,1667       -2,54548
            818        96,3333       -2,54516
            819           96,5       -2,54481
            820        96,6667       -2,54446
            821        96,8333       -2,54411
            822             97       -2,54379
            823        97,1667       -2,54336
            824        97,3333       -2,54296
            825           97,5       -2,54263
            826        97,6667       -2,54232
            827        97,8333         -2,542
            828             98       -2,54167
            829        98,1667       -2,54132
            830        98,3333       -2,54098
            831           98,5       -2,54064
            832        98,6667       -2,54029
            833        98,8333       -2,53992
            834             99       -2,53957
            835        99,1667       -2,53925
            836        99,3333       -2,53896
            837           99,5       -2,53868
            838        99,6667       -2,53833
            839        99,8333       -2,53799
            840            100       -2,53759
            841        100,167       -2,53719
            842        100,333       -2,53678
            843          100,5       -2,53627
            844        100,667       -2,53582
            845        100,833       -2,53535
            846            101       -2,53492
            847        101,167       -2,53444
            848        101,333       -2,53388
            849          101,5       -2,53322
            850        101,667       -2,53256
            851        101,833       -2,53167
            852            102       -2,53089
            853        102,167       -2,53009
            854        102,333       -2,52921
            855          102,5       -2,52803
            856        102,667       -2,52682
            857        102,833        -2,5257
            858            103       -2,52454
            859        103,167        -2,5217
            860        103,333       -2,51912
            861          103,5       -2,51674
            862        103,667        -2,5143
            863        103,833       -2,51122
            864            104       -2,50841
            865        104,167       -2,50556
            866        104,333       -2,50195
            867          104,5       -2,49689
            868        104,667       -2,49133
            869        104,833       -2,48599
            870            105       -2,48198
            871        105,167       -2,47927
            872        105,333       -2,47769
            873          105,5       -2,47632
            874        105,667        -2,4751
            875        105,833       -2,47387
            876            106       -2,47312
            877        106,167       -2,47223
            878        106,333       -2,47134
            879          106,5       -2,47048
            880        106,667       -2,47022
            881        106,833       -2,46985
            882            107       -2,46939
            883        107,167       -2,46898
            884        107,333       -2,46909
            885          107,5       -2,46852
            886        107,667       -2,46611
            887        107,833       -2,46235
            888            108       -2,45852
            889        108,167       -2,45505
            890        108,333       -2,45221
            891          108,5       -2,44993
            892        108,667        -2,4484
            893        108,833       -2,44649
            894            109       -2,44509
            895        109,167       -2,44406
            896        109,333       -2,44329
            897          109,5       -2,44245
            898        109,667       -2,44169
            899        109,833       -2,44096
            900            110       -2,44052
            901        110,167       -2,44002
            902        110,333       -2,43956
            903          110,5       -2,43911
            904        110,667       -2,43878
            905        110,833        -2,4384
            906            111       -2,43803
            907        111,167       -2,43771
            908        111,333       -2,43737
            909          111,5       -2,43702
            910        111,667       -2,43674
            911        111,833       -2,43647
            912            112       -2,43632
            913        112,167       -2,43613
            914        112,333       -2,43594
            915          112,5       -2,43578
            916        112,667       -2,43569
            917        112,833        -2,4355
            918            113       -2,43536
            919        113,167       -2,43529
            920        113,333       -2,43512
            921          113,5       -2,43496
            922        113,667       -2,43485
            923        113,833       -2,43478
            924            114        -2,4345
            925        114,167       -2,43418
            926        114,333       -2,43384
            927          114,5       -2,43351
            928        114,667       -2,43306
            929        114,833       -2,43273
            930            115       -2,43242
            931        115,167       -2,43214
            932        115,333       -2,43207
            933          115,5       -2,43191
            934        115,667        -2,4317
            935        115,833       -2,43145
            936            116       -2,43123
            937        116,167       -2,43109
            938        116,333        -2,4309
            939          116,5       -2,43067
            940        116,667       -2,43038
            941        116,833       -2,43013
            942            117       -2,42987
            943        117,167       -2,42962
            944        117,333       -2,42937
            945          117,5       -2,42907
            946        117,667       -2,42887
            947        117,833       -2,42868
            948            118       -2,42846
            949        118,167       -2,42825
            950        118,333       -2,42799
            951          118,5       -2,42774
            952        118,667       -2,42754
            953        118,833       -2,42727
            954            119       -2,42711
            955        119,167       -2,42694
            956        119,333       -2,42674
            957          119,5       -2,42656
            958        119,667       -2,42629
            959        119,833       -2,42599
            960            120       -2,42565
            961        120,167        -2,4251
            962        120,333       -2,42463
            963          120,5       -2,42414
            964        120,667       -2,42366
            965        120,833       -2,42322
            966            121       -2,42279
            967        121,167       -2,42238
            968        121,333       -2,42201
            969          121,5       -2,42178
            970        121,667       -2,42153
            971        121,833       -2,42129
            972            122       -2,42107
            973        122,167         -2,421
            974        122,333       -2,42088
            975          122,5       -2,42071
            976        122,667       -2,42057
            977        122,833       -2,42043
            978            123       -2,42025
            979        123,167       -2,42004
            980        123,333       -2,41984
            981          123,5       -2,41969
            982        123,667       -2,41953
            983        123,833       -2,41931
            984            124       -2,41912
            985        124,167       -2,41906
            986        124,333       -2,41891
            987          124,5       -2,41868
            988        124,667       -2,41842
            989        124,833       -2,41803
            990            125       -2,41764
            991        125,167       -2,41727
            992        125,333       -2,41692
            993          125,5       -2,41635
            994        125,667       -2,41594
            995        125,833       -2,41562
            996            126       -2,41528
            997        126,167       -2,41495
            998        126,333       -2,41457
            999          126,5       -2,41422
           1000        126,667       -2,41391
           1001        126,833       -2,41362
           1002            127       -2,41335
           1003        127,167       -2,41312
           1004        127,333       -2,41286
           1005          127,5       -2,41256
           1006        127,667       -2,41236
           1007        127,833       -2,41224
           1008            128       -2,41219
           1009        128,167       -2,41215
           1010        128,333        -2,4121
           1011          128,5       -2,41197
           1012        128,667       -2,41179
           1013        128,833       -2,41159
           1014            129        -2,4113
           1015        129,167       -2,41109
           1016        129,333       -2,41092
           1017          129,5       -2,41074
           1018        129,667       -2,41059
           1019        129,833       -2,41046
           1020            130       -2,41039
           1021        130,167       -2,41032
           1022        130,333       -2,41025
           1023          130,5        -2,4102
           1024        130,667       -2,41014
           1025        130,833       -2,41003
           1026            131        -2,4098
           1027        131,167       -2,40958
           1028        131,333       -2,40936
           1029          131,5       -2,40916
           1030        131,667       -2,40882
           1031        131,833       -2,40857
           1032            132       -2,40831
           1033        132,167       -2,40809
           1034        132,333       -2,40804
           1035          132,5       -2,40789
           1036        132,667       -2,40774
           1037        132,833        -2,4076
           1038            133       -2,40753
           1039        133,167       -2,40738
           1040        133,333        -2,4072
           1041          133,5         -2,407
           1042        133,667       -2,40673
           1043        133,833       -2,40651
           1044            134       -2,40637
           1045        134,167       -2,40622
           1046        134,333       -2,40601
           1047          134,5       -2,40587
           1048        134,667        -2,4058
           1049        134,833       -2,40573
           1050            135       -2,40566
           1051        135,167       -2,40556
           1052        135,333       -2,40542
           1053          135,5       -2,40526
           1054        135,667       -2,40511
           1055        135,833       -2,40495
           1056            136       -2,40473
           1057        136,167       -2,40449
           1058        136,333       -2,40434
           1059          136,5       -2,40422
           1060        136,667       -2,40408
           1061        136,833       -2,40393
           1062            137       -2,40396
           1063        137,167       -2,40391
           1064        137,333       -2,40383
           1065          137,5       -2,40376
           1066        137,667       -2,40365
           1067        137,833       -2,40346
           1068            138       -2,40327
           1069        138,167       -2,40309
           1070        138,333       -2,40279
           1071          138,5        -2,4026
           1072        138,667       -2,40241
           1073        138,833       -2,40219
           1074            139       -2,40197
           1075        139,167       -2,40188
           1076        139,333       -2,40177
           1077          139,5       -2,40163
           1078        139,667       -2,40151
           1079        139,833       -2,40134
           1080            140       -2,40118
           1081        140,167       -2,40102
           1082        140,333       -2,40092
           1083          140,5       -2,40079
           1084        140,667       -2,40065
           1085        140,833       -2,40052
           1086            141        -2,4004
           1087        141,167       -2,40031
           1088        141,333       -2,40013
           1089          141,5       -2,39993
           1090        141,667       -2,39976
           1091        141,833       -2,39953
           1092            142        -2,3994
           1093        142,167        -2,3993
           1094        142,333        -2,3992
           1095          142,5       -2,39918
           1096        142,667       -2,39908
           1097        142,833       -2,39899
           1098            143       -2,39895
           1099        143,167       -2,39894
           1100        143,333       -2,39891
           1101          143,5       -2,39886
           1102        143,667       -2,39882
           1103        143,833       -2,39885
           1104            144       -2,39882
           1105        144,167        -2,3988
           1106        144,333       -2,39877
           1107          144,5       -2,39871
           1108        144,667       -2,39859
           1109        144,833        -2,3985
           1110            145       -2,39841
           1111        145,167       -2,39825
           1112        145,333       -2,39808
           1113          145,5       -2,39793
           1114        145,667       -2,39776
           1115        145,833        -2,3976
           1116            146       -2,39754
           1117        146,167       -2,39752
           1118        146,333       -2,39747
           1119          146,5       -2,39744
           1120        146,667       -2,39731
           1121        146,833       -2,39718
           1122            147       -2,39707
           1123        147,167       -2,39685
           1124        147,333       -2,39673
           1125          147,5       -2,39669
           1126        147,667       -2,39668
           1127        147,833       -2,39673
           1128            148       -2,39673
           1129        148,167        -2,3967
           1130        148,333       -2,39665
           1131          148,5        -2,3965
           1132        148,667       -2,39639
           1133        148,833        -2,3963
           1134            149        -2,3962
           1135        149,167       -2,39616
           1136        149,333       -2,39616
           1137          149,5       -2,39618
           1138        149,667       -2,39621
           1139        149,833       -2,39632
           1140            150       -2,39634
           1141        150,167       -2,39634
           1142        150,333       -2,39629
           1143          150,5       -2,39619
           1144        150,667       -2,39606
           1145        150,833       -2,39599
           1146            151       -2,39595
           1147        151,167       -2,39593
           1148        151,333       -2,39595
           1149          151,5       -2,39592
           1150        151,667       -2,39584
           1151        151,833       -2,39575
           1152            152       -2,39574
           1153        152,167       -2,39579
           1154        152,333       -2,39585
           1155          152,5       -2,39593
           1156        152,667       -2,39607
           1157        152,833       -2,39614
           1158            153        -2,3962
           1159        153,167       -2,39623
           1160        153,333       -2,39625
           1161          153,5       -2,39633
           1162        153,667       -2,39641
           1163        153,833       -2,39647
           1164            154       -2,39664
           1165        154,167       -2,39673
           1166        154,333       -2,39679
           1167          154,5       -2,39683
           1168        154,667        -2,3968
           1169        154,833       -2,39676
           1170            155       -2,39667
           1171        155,167       -2,39657
           1172        155,333       -2,39639
           1173          155,5       -2,39626
           1174        155,667       -2,39615
           1175        155,833       -2,39607
           1176            156       -2,39602
           1177        156,167       -2,39592
           1178        156,333       -2,39584
           1179          156,5       -2,39574
           1180        156,667       -2,39578
           1181        156,833       -2,39576
           1182            157        -2,3957
           1183        157,167       -2,39561
           1184        157,333       -2,39553
           1185          157,5       -2,39542
           1186        157,667       -2,39533
           1187        157,833       -2,39524
           1188            158       -2,39518
           1189        158,167       -2,39508
           1190        158,333       -2,39501
           1191          158,5       -2,39495
           1192        158,667       -2,39493
           1193        158,833       -2,39504
           1194            159       -2,39511
           1195        159,167       -2,39517
           1196        159,333       -2,39522
           1197          159,5       -2,39532
           1198        159,667       -2,39537
           1199        159,833       -2,39536
           1200            160       -2,39533
           1201        160,167       -2,39526
           1202        160,333       -2,39527
           1203          160,5       -2,39536
           1204        160,667       -2,39545
           1205        160,833       -2,39557
           1206            161       -2,39564
           1207        161,167       -2,39568
           1208        161,333       -2,39573
           1209          161,5       -2,39585
           1210        161,667       -2,39599
           1211        161,833        -2,3961
           1212            162       -2,39624
           1213        162,167       -2,39651
           1214        162,333       -2,39671
           1215          162,5       -2,39687
           1216        162,667       -2,39702
           1217        162,833       -2,39699
           1218            163       -2,39695
           1219        163,167       -2,39686
           1220        163,333       -2,39678
           1221          163,5       -2,39651
           1222        163,667       -2,39637
           1223        163,833       -2,39629
           1224            164       -2,39623
           1225        164,167       -2,39614
           1226        164,333       -2,39604
           1227          164,5       -2,39596
           1228        164,667        -2,3959
           1229        164,833       -2,39575
           1230            165       -2,39568
           1231        165,167       -2,39564
           1232        165,333       -2,39563
           1233          165,5       -2,39575
           1234        165,667       -2,39591
           1235        165,833       -2,39614
           1236            166       -2,39638
           1237        166,167       -2,39684
           1238        166,333       -2,39725
           1239          166,5       -2,39766
           1240        166,667       -2,39808
           1241        166,833       -2,39853
           1242            167       -2,39893
           1243        167,167       -2,39937
           1244        167,333       -2,39981
           1245          167,5       -2,40015
           1246        167,667       -2,40052
           1247        167,833       -2,40089
           1248            168       -2,40127
           1249        168,167       -2,40156
           1250        168,333       -2,40187
           1251          168,5       -2,40221
           1252        168,667       -2,40257
           1253        168,833       -2,40289
           1254            169       -2,40319
           1255        169,167       -2,40348
           1256        169,333       -2,40378
           1257          169,5       -2,40406
           1258        169,667       -2,40431
           1259        169,833        -2,4046
           1260            170       -2,40491
           1261        170,167        -2,4052
           1262        170,333       -2,40544
           1263          170,5       -2,40573
           1264        170,667       -2,40603
           1265        170,833        -2,4063
           1266            171       -2,40647
           1267        171,167       -2,40673
           1268        171,333       -2,40704
           1269          171,5       -2,40734
           1270        171,667       -2,40759
           1271        171,833       -2,40786
           1272            172       -2,40813
           1273        172,167       -2,40842
           1274        172,333       -2,40873
           1275          172,5       -2,40905
           1276        172,667       -2,40942
           1277        172,833       -2,40982
           1278            173       -2,41021
           1279        173,167       -2,41052
           1280        173,333       -2,41077
           1281          173,5       -2,41102
           1282        173,667       -2,41129
           1283        173,833       -2,41156
           1284            174       -2,41188
           1285        174,167       -2,41224
           1286        174,333       -2,41275
           1287          174,5       -2,41314
           1288        174,667        -2,4135
           1289        174,833       -2,41385
           1290            175       -2,41424
           1291        175,167       -2,41463
           1292        175,333       -2,41501
           1293          175,5       -2,41539
           1294        175,667       -2,41579
           1295        175,833       -2,41619
           1296            176       -2,41655
           1297        176,167       -2,41694
           1298        176,333       -2,41732
           1299          176,5        -2,4177
           1300        176,667       -2,41801
           1301        176,833        -2,4183
           1302            177       -2,41859
           1303        177,167       -2,41884
           1304        177,333       -2,41911
           1305          177,5       -2,41939
           1306        177,667       -2,41965
           1307        177,833       -2,41993
           1308            178       -2,42024
           1309        178,167       -2,42056
           1310        178,333       -2,42085
           1311          178,5       -2,42115
           1312        178,667       -2,42143
           1313        178,833       -2,42168
           1314            179       -2,42192
           1315        179,167       -2,42214
           1316        179,333       -2,42232
           1317          179,5       -2,42246
           1318        179,667       -2,42263
           1319        179,833       -2,42284
           1320            180       -2,42306
           1321        180,167        -2,4233
           1322        180,333       -2,42361
           1323          180,5       -2,42391
           1324        180,667       -2,42419
           1325        180,833       -2,42443
           1326            181       -2,42466
           1327        181,167       -2,42486
           1328        181,333       -2,42507
           1329          181,5       -2,42533
           1330        181,667       -2,42557
           1331        181,833       -2,42573
           1332            182       -2,42589
           1333        182,167       -2,42608
           1334        182,333       -2,42628
           1335          182,5       -2,42645
           1336        182,667       -2,42665
           1337        182,833       -2,42688
           1338            183       -2,42713
           1339        183,167       -2,42743
           1340        183,333       -2,42769
           1341          183,5       -2,42798
           1342        183,667       -2,42827
           1343        183,833       -2,42854
           1344            184        -2,4288
           1345        184,167       -2,42901
           1346        184,333       -2,42922
           1347          184,5       -2,42933
           1348        184,667       -2,42951
           1349        184,833       -2,42974
           1350            185       -2,42995
           1351        185,167       -2,43019
           1352        185,333       -2,43046
           1353          185,5       -2,43072
           1354        185,667       -2,43093
           1355        185,833       -2,43126
           1356            186       -2,43157
           1357        186,167       -2,43184
           1358        186,333       -2,43206
           1359          186,5       -2,43218
           1360        186,667       -2,43234
           1361        186,833       -2,43254
           1362            187       -2,43275
           1363        187,167       -2,43282
           1364        187,333       -2,43294
           1365          187,5       -2,43308
           1366        187,667       -2,43325
           1367        187,833       -2,43353
           1368            188       -2,43381
           1369        188,167        -2,4341
           1370        188,333       -2,43439
           1371          188,5       -2,43472
           1372        188,667       -2,43502
           1373        188,833        -2,4353
           1374            189       -2,43556
           1375        189,167       -2,43573
           1376        189,333       -2,43591
           1377          189,5       -2,43609
           1378        189,667       -2,43625
           1379        189,833       -2,43637
           1380            190       -2,43652
           1381        190,167        -2,4367
           1382        190,333       -2,43691
           1383          190,5       -2,43713
           1384        190,667       -2,43737
           1385        190,833       -2,43758
           1386            191       -2,43778
           1387        191,167       -2,43802
           1388        191,333       -2,43825
           1389          191,5       -2,43846
           1390        191,667       -2,43868
           1391        191,833       -2,43892
           1392            192       -2,43918
           1393        192,167       -2,43945
           1394        192,333       -2,43971
           1395          192,5       -2,43996
           1396        192,667        -2,4402
           1397        192,833       -2,44043
           1398            193       -2,44067
           1399        193,167       -2,44088
           1400        193,333       -2,44105
           1401          193,5       -2,44129
           1402        193,667       -2,44152
           1403        193,833       -2,44175
           1404            194       -2,44188
           1405        194,167         -2,442
           1406        194,333       -2,44211
           1407          194,5       -2,44218
           1408        194,667       -2,44211
           1409        194,833       -2,44215
           1410            195       -2,44221
           1411        195,167       -2,44227
           1412        195,333       -2,44232
           1413          195,5       -2,44239
           1414        195,667        -2,4425
           1415        195,833       -2,44266
           1416            196       -2,44279
           1417        196,167       -2,44291
           1418        196,333       -2,44302
           1419          196,5       -2,44312
           1420        196,667       -2,44325
           1421        196,833       -2,44339
           1422            197       -2,44355
           1423        197,167       -2,44372
           1424        197,333       -2,44388
           1425          197,5         -2,444
           1426        197,667       -2,44407
           1427        197,833       -2,44415
           1428            198       -2,44425
           1429        198,167       -2,44433
           1430        198,333        -2,4444
           1431          198,5       -2,44447
           1432        198,667       -2,44453
           1433        198,833       -2,44454
           1434            199       -2,44449
           1435        199,167       -2,44442
           1436        199,333       -2,44423
           1437          199,5       -2,44414
           1438        199,667       -2,44406
           1439        199,833       -2,44398
           1440            200       -2,44393
           1441        200,167       -2,44392
           1442        200,333       -2,44392
           1443          200,5       -2,44393
           1444        200,667       -2,44401
           1445        200,833       -2,44408
           1446            201       -2,44416
           1447        201,167       -2,44425
           1448        201,333       -2,44436
           1449          201,5       -2,44443
           1450        201,667       -2,44444
           1451        201,833       -2,44442
           1452            202       -2,44441
           1453        202,167       -2,44441
           1454        202,333       -2,44442
           1455          202,5       -2,44441
           1456        202,667       -2,44444
           1457        202,833       -2,44443
           1458            203       -2,44439
           1459        203,167       -2,44441
           1460        203,333       -2,44446
           1461          203,5       -2,44449
           1462        203,667       -2,44453
           1463        203,833       -2,44456
           1464            204       -2,44458
           1465        204,167       -2,44456
           1466        204,333       -2,44448
           1467          204,5       -2,44441
           1468        204,667       -2,44435
           1469        204,833       -2,44427
           1470            205       -2,44424
           1471        205,167       -2,44417
           1472        205,333       -2,44403
           1473          205,5       -2,44396
           1474        205,667       -2,44387
           1475        205,833       -2,44375
           1476            206       -2,44362
           1477        206,167       -2,44353
           1478        206,333       -2,44345
           1479          206,5       -2,44335
           1480        206,667       -2,44324
           1481        206,833       -2,44316
           1482            207       -2,44301
           1483        207,167       -2,44283
           1484        207,333       -2,44264
           1485          207,5       -2,44233
           1486        207,667       -2,44212
           1487        207,833       -2,44198
           1488            208       -2,44184
           1489        208,167       -2,44178
           1490        208,333        -2,4417
           1491          208,5       -2,44161
           1492        208,667        -2,4415
           1493        208,833       -2,44144
           1494            209       -2,44136
           1495        209,167       -2,44122
           1496        209,333       -2,44106
           1497          209,5       -2,44087
           1498        209,667       -2,44067
           1499        209,833        -2,4405
           1500            210       -2,44033
           1501        210,167       -2,44013
           1502        210,333       -2,43994
           1503          210,5       -2,43982
           1504        210,667       -2,43969
           1505        210,833       -2,43957
           1506            211       -2,43945
           1507        211,167       -2,43932
           1508        211,333       -2,43916
           1509          211,5       -2,43898
           1510        211,667       -2,43884
           1511        211,833       -2,43862
           1512            212       -2,43836
           1513        212,167        -2,4381
           1514        212,333       -2,43784
           1515          212,5       -2,43759
           1516        212,667       -2,43736
           1517        212,833        -2,4371
           1518            213       -2,43686
           1519        213,167       -2,43657
           1520        213,333       -2,43625
           1521          213,5       -2,43598
           1522        213,667       -2,43573
           1523        213,833       -2,43547
           1524            214       -2,43522
           1525        214,167       -2,43502
           1526        214,333       -2,43476
           1527          214,5       -2,43449
           1528        214,667       -2,43424
           1529        214,833       -2,43409
           1530            215       -2,43397
           1531        215,167       -2,43387
           1532        215,333       -2,43376
           1533          215,5       -2,43365
           1534        215,667       -2,43368
           1535        215,833       -2,43363
           1536            216       -2,43354
           1537        216,167       -2,43341
           1538        216,333        -2,4332
           1539          216,5         -2,433
           1540        216,667       -2,43274
           1541        216,833       -2,43245
           1542            217       -2,43207
           1543        217,167       -2,43176
           1544        217,333       -2,43144
           1545          217,5       -2,43114
           1546        217,667       -2,43088
           1547        217,833       -2,43067
           1548            218       -2,43048
           1549        218,167       -2,43026
           1550        218,333       -2,43014
           1551          218,5       -2,42995
           1552        218,667       -2,42978
           1553        218,833       -2,42962
           1554            219       -2,42952
           1555        219,167       -2,42945
           1556        219,333       -2,42939
           1557          219,5       -2,42931
           1558        219,667       -2,42936
           1559        219,833       -2,42932
           1560            220       -2,42929
           1561        220,167       -2,42929
           1562        220,333       -2,42928
           1563          220,5       -2,42933
           1564        220,667       -2,42936
           1565        220,833       -2,42936
           1566            221       -2,42949
           1567        221,167       -2,42953
           1568        221,333       -2,42955
           1569          221,5       -2,42959
           1570        221,667       -2,42967
           1571        221,833       -2,42977
           1572            222       -2,42991
           1573        222,167       -2,43005
           1574        222,333       -2,43026
           1575          222,5       -2,43044
           1576        222,667       -2,43061
           1577        222,833       -2,43076
           1578            223       -2,43084
           1579        223,167       -2,43087
           1580        223,333       -2,43086
           1581          223,5       -2,43082
           1582        223,667        -2,4307
           1583        223,833       -2,43061
           1584            224       -2,43052
           1585        224,167       -2,43044
           1586        224,333       -2,43039
           1587          224,5       -2,43035
           1588        224,667        -2,4303
           1589        224,833       -2,43025
           1590            225       -2,43016
           1591        225,167       -2,43006
           1592        225,333       -2,42997
           1593          225,5       -2,42984
           1594        225,667       -2,42959
           1595        225,833       -2,42941
           1596            226       -2,42926
           1597        226,167        -2,4291
           1598        226,333       -2,42886
           1599          226,5       -2,42864
           1600        226,667       -2,42842
           1601        226,833       -2,42817
           1602            227        -2,4279
           1603        227,167        -2,4277
           1604        227,333        -2,4275
           1605          227,5       -2,42728
           1606        227,667       -2,42709
           1607        227,833       -2,42699
           1608            228       -2,42686
           1609        228,167       -2,42671
           1610        228,333       -2,42657
           1611          228,5       -2,42645
           1612        228,667       -2,42629
           1613        228,833        -2,4261
           1614            229       -2,42593
           1615        229,167       -2,42575
           1616        229,333       -2,42557
           1617          229,5       -2,42535
           1618        229,667       -2,42512
           1619        229,833        -2,4249
           1620            230       -2,42471
           1621        230,167       -2,42455
           1622        230,333       -2,42439
           1623          230,5       -2,42425
           1624        230,667       -2,42413
           1625        230,833       -2,42402
           1626            231       -2,42389
           1627        231,167       -2,42377
           1628        231,333       -2,42363
           1629          231,5       -2,42352
           1630        231,667       -2,42342
           1631        231,833       -2,42316
           1632            232       -2,42288
           1633        232,167       -2,42259
           1634        232,333       -2,42229
           1635          232,5       -2,42185
           1636        232,667       -2,42151
           1637        232,833       -2,42118
           1638            233       -2,42083
           1639        233,167       -2,42043
           1640        233,333       -2,41997
           1641          233,5       -2,41945
           1642        233,667       -2,41896
           1643        233,833       -2,41842
           1644            234       -2,41795
           1645        234,167       -2,41748
           1646        234,333       -2,41704
           1647          234,5       -2,41677
           1648        234,667        -2,4164
           1649        234,833       -2,41604
           1650            235       -2,41572
           1651        235,167       -2,41538
           1652        235,333       -2,41504
           1653          235,5       -2,41465
           1654        235,667       -2,41425
           1655        235,833       -2,41385
           1656            236       -2,41349
           1657        236,167       -2,41315
           1658        236,333       -2,41287
           1659          236,5       -2,41263
           1660        236,667       -2,41236
           1661        236,833       -2,41207
           1662            237       -2,41179
           1663        237,167       -2,41153
           1664        237,333       -2,41127
           1665          237,5       -2,41101
           1666        237,667       -2,41072
           1667        237,833       -2,41041
           1668            238        -2,4101
           1669        238,167       -2,40979
           1670        238,333       -2,40946
           1671          238,5       -2,40913
           1672        238,667       -2,40874
           1673        238,833       -2,40832
           1674            239       -2,40787
           1675        239,167       -2,40739
           1676        239,333       -2,40694
           1677          239,5       -2,40647
           1678        239,667       -2,40595
           1679        239,833       -2,40534
           1680            240        -2,4047
           1681        240,167       -2,40402
           1682        240,333        -2,4033
           1683          240,5        -2,4025
           1684        240,667       -2,40183
           1685        240,833       -2,40113
           1686            241        -2,4004
           1687        241,167       -2,39974
           1688        241,333       -2,39909
           1689          241,5       -2,39845
           1690        241,667       -2,39782
           1691        241,833       -2,39716
           1692            242       -2,39652
           1693        242,167       -2,39591
           1694        242,333       -2,39527
           1695          242,5       -2,39471
           1696        242,667       -2,39417
           1697        242,833        -2,3937
           1698            243       -2,39326
           1699        243,167       -2,39304
           1700        243,333       -2,39277
           1701          243,5       -2,39246
           1702        243,667       -2,39215
           1703        243,833       -2,39199
           1704            244       -2,39178
           1705        244,167       -2,39149
           1706        244,333       -2,39106
           1707          244,5       -2,40178
           1708        244,667       -2,41121
           1709        244,833       -2,34902
           1710            245        -2,2348
           1711        245,167       -2,11816
           1712        245,333       -2,02822
           1713          245,5       -1,97126
           1714        245,667       -1,93619
           1715        245,833       -1,94142
           1716            246       -1,95796
           1717        246,167        -1,9841
           1718        246,333       -2,01483
           1719          246,5       -2,05036
           1720        246,667       -2,08892
           1721        246,833       -2,12925
           1722            247       -2,17084
           1723        247,167       -2,21279
           1724        247,333       -2,25446
           1725          247,5       -2,29557
           1726        247,667       -2,33557
           1727        247,833       -2,37236
           1728            248       -2,40768
           1729        248,167       -2,44083
           1730        248,333       -2,47247
           1731          248,5       -2,50035
           1732        248,667       -2,52649
           1733        248,833       -2,55035
           1734            249       -2,57268
           1735        249,167        -2,5916
           1736        249,333       -2,60905
           1737          249,5       -2,62471
           1738        249,667       -2,63868
           1739        249,833       -2,65159
           1740            250       -2,66211
           1741        250,167       -2,67182
           1742        250,333       -2,68036
           1743          250,5       -2,68807
           1744        250,667       -2,69365
           1745        250,833       -2,69844
           1746            251       -2,70271
           1747        251,167       -2,70694
           1748        251,333       -2,71019
           1749          251,5       -2,71342
           1750        251,667       -2,71639
           1751        251,833       -2,71914
           1752            252       -2,72068
           1753        252,167       -2,72258
           1754        252,333       -2,72432
           1755          252,5       -2,72589
           1756        252,667       -2,72681
           1757        252,833        -2,7279
           1758            253       -2,72889
           1759        253,167       -2,72979
           1760        253,333       -2,73029
           1761          253,5       -2,73099
           1762        253,667       -2,73172
           1763        253,833       -2,73242
           1764            254       -2,73299
           1765        254,167       -2,73357
           1766        254,333       -2,73414
           1767          254,5       -2,73468
           1768        254,667       -2,73506
           1769        254,833       -2,73547
           1770            255       -2,73589
           1771        255,167        -2,7363
           1772        255,333       -2,73662
           1773          255,5       -2,73704
           1774        255,667        -2,7375
           1775        255,833       -2,73797
           1776            256       -2,73852
           1777        256,167       -2,73905
           1778        256,333       -2,73952
           1779          256,5          -2,74
           1780        256,667       -2,74048
           1781        256,833       -2,74095
           1782            257       -2,74143
           1783        257,167       -2,74192
           1784        257,333       -2,74228
           1785          257,5       -2,74266
           1786        257,667       -2,74306
           1787        257,833       -2,74346
           1788            258       -2,74383
           1789        258,167       -2,74423
           1790        258,333       -2,74464
           1791          258,5       -2,74507
           1792        258,667       -2,74558
           1793        258,833         -2,746
           1794            259       -2,74638
           1795        259,167       -2,74682
           1796        259,333       -2,74726
           1797          259,5       -2,74775
           1798        259,667       -2,74825
           1799        259,833       -2,74878
           1800            260       -2,74939
           1801        260,167       -2,74995
           1802        260,333       -2,75051
           1803          260,5       -2,75104
           1804        260,667       -2,75153
           1805        260,833       -2,75201
           1806            261       -2,75244
           1807        261,167       -2,75287
           1808        261,333       -2,75333
           1809          261,5       -2,75372
           1810        261,667       -2,75413
           1811        261,833       -2,75455
           1812            262       -2,75493
           1813        262,167       -2,75533
           1814        262,333       -2,75572
           1815          262,5       -2,75607
           1816        262,667       -2,75641
           1817        262,833       -2,75676
           1818            263       -2,75717
           1819        263,167       -2,75756
           1820        263,333       -2,75793
           1821          263,5       -2,75829
           1822        263,667       -2,75866
           1823        263,833       -2,75903
           1824            264       -2,75939
           1825        264,167       -2,75972
           1826        264,333       -2,76009
           1827          264,5       -2,76044
           1828        264,667       -2,76081
           1829        264,833       -2,76122
           1830            265       -2,76155
           1831        265,167       -2,76184
           1832        265,333       -2,76209
           1833          265,5       -2,76224
           1834        265,667       -2,76238
           1835        265,833       -2,76249
           1836            266       -2,76261
           1837        266,167       -2,76264
           1838        266,333       -2,76271
           1839          266,5        -2,7628
           1840        266,667       -2,76289
           1841        266,833         -2,763
           1842            267       -2,76309
           1843        267,167       -2,76319
           1844        267,333       -2,76328
           1845          267,5       -2,76337
           1846        267,667       -2,76342
           1847        267,833       -2,76345
           1848            268       -2,76348
           1849        268,167       -2,76343
           1850        268,333       -2,76336
           1851          268,5       -2,76324
           1852        268,667       -2,76309
           1853        268,833       -2,76289
           1854            269       -2,76273
           1855        269,167       -2,76251
           1856        269,333       -2,76229
           1857          269,5        -2,7621
           1858        269,667       -2,76191
           1859        269,833       -2,76169
           1860            270       -2,76146
           1861        270,167        -2,7612
           1862        270,333       -2,76093
           1863          270,5       -2,76065
           1864        270,667       -2,76036
           1865        270,833       -2,76001
           1866            271       -2,75971
           1867        271,167        -2,7594
           1868        271,333       -2,75908
           1869          271,5       -2,75876
           1870        271,667        -2,7584
           1871        271,833       -2,75802
           1872            272       -2,75759
           1873        272,167       -2,75711
           1874        272,333       -2,75668
           1875          272,5       -2,75626
           1876        272,667        -2,7558
           1877        272,833       -2,75534
           1878            273       -2,75486
           1879        273,167       -2,75439
           1880        273,333       -2,75397
           1881          273,5       -2,75356
           1882        273,667       -2,75313
           1883        273,833       -2,75269
           1884            274       -2,75228
           1885        274,167       -2,75186
           1886        274,333       -2,75142
           1887          274,5       -2,75097
           1888        274,667       -2,75048
           1889        274,833       -2,75001
           1890            275       -2,74949
           1891        275,167       -2,74901
           1892        275,333       -2,74855
           1893          275,5        -2,7481
           1894        275,667       -2,74764
           1895        275,833       -2,74713
           1896            276       -2,74663
           1897        276,167       -2,74617
           1898        276,333       -2,74565
           1899          276,5       -2,74511
           1900        276,667       -2,74459
           1901        276,833       -2,74406
           1902            277       -2,74351
           1903        277,167        -2,7429
           1904        277,333       -2,74227
           1905          277,5       -2,74164
           1906        277,667       -2,74093
           1907        277,833       -2,74025
           1908            278       -2,73955
           1909        278,167       -2,73888
           1910        278,333       -2,73828
           1911          278,5       -2,73766
           1912        278,667       -2,73704
           1913        278,833       -2,73645
           1914            279       -2,73588
           1915        279,167       -2,73527
           1916        279,333       -2,73468
           1917          279,5        -2,7341
           1918        279,667       -2,73349
           1919        279,833       -2,73291
           1920            280       -2,73239
           1921        280,167       -2,73189
           1922        280,333       -2,73133
           1923          280,5       -2,73078
           1924        280,667       -2,73026
           1925        280,833       -2,72976
           1926            281       -2,72925
           1927        281,167        -2,7288
           1928        281,333       -2,72833
           1929          281,5       -2,72782
           1930        281,667       -2,72737
           1931        281,833       -2,72689
           1932            282       -2,72637
           1933        282,167       -2,72583
           1934        282,333       -2,72524
           1935          282,5       -2,72473
           1936        282,667       -2,72425
           1937        282,833       -2,72379
           1938            283       -2,72342
           1939        283,167       -2,72303
           1940        283,333       -2,72263
           1941          283,5       -2,72222
           1942        283,667       -2,72182
           1943        283,833       -2,72145
           1944            284        -2,7211
           1945        284,167       -2,72077
           1946        284,333       -2,72045
           1947          284,5        -2,7203
           1948        284,667        -2,7201
           1949        284,833       -2,71987
           1950            285       -2,71962
           1951        285,167       -2,71954
           1952        285,333       -2,71937
           1953          285,5        -2,7192
           1954        285,667       -2,71903
           1955        285,833       -2,71884
           1956            286       -2,71867
           1957        286,167       -2,71855
           1958        286,333       -2,71847
           1959          286,5       -2,71848
           1960        286,667        -2,7185
           1961        286,833       -2,71855
           1962            287       -2,71861
           1963        287,167       -2,71885
           1964        287,333       -2,71902
           1965          287,5       -2,71923
           1966        287,667       -2,71946
           1967        287,833       -2,71979
           1968            288       -2,72009
           1969        288,167       -2,72048
           1970        288,333       -2,72092
           1971          288,5       -2,72142
           1972        288,667       -2,72186
           1973        288,833       -2,72229
           1974            289       -2,72273
           1975        289,167       -2,72317
           1976        289,333       -2,72364
           1977          289,5       -2,72414
           1978        289,667       -2,72466
           1979        289,833       -2,72532
           1980            290       -2,72597
           1981        290,167       -2,72667
           1982        290,333       -2,72742
           1983          290,5       -2,72837
           1984        290,667       -2,72927
           1985        290,833       -2,73023
           1986            291       -2,73121
           1987        291,167       -2,73238
           1988        291,333       -2,73349
           1989          291,5       -2,73459
           1990        291,667       -2,73571
           1991        291,833       -2,73698
           1992            292       -2,73823
           1993        292,167       -2,73948
           1994        292,333       -2,74073
           1995          292,5       -2,74209
           1996        292,667       -2,74345
           1997        292,833       -2,74488
           1998            293       -2,74634
           1999        293,167       -2,74794
           2000        293,333       -2,74952
           2001          293,5       -2,75112
           2002        293,667       -2,75278
           2003        293,833       -2,75462
           2004            294       -2,75644
           2005        294,167       -2,75831
           2006        294,333       -2,76022
           2007          294,5        -2,7624
           2008        294,667       -2,76449
           2009        294,833       -2,76661
           2010            295        -2,7688
           2011        295,167       -2,77119
           2012        295,333       -2,77353
           2013          295,5       -2,77589
           2014        295,667       -2,77835
           2015        295,833       -2,78087
           2016            296       -2,78356
           2017        296,167       -2,78623
           2018        296,333       -2,78892
           2019          296,5       -2,79167
           2020        296,667       -2,79461
           2021        296,833       -2,79756
           2022            297       -2,80053
           2023        297,167       -2,80349
           2024        297,333       -2,80668
           2025          297,5       -2,80981
           2026        297,667       -2,81296
           2027        297,833       -2,81617
           2028            298       -2,81958
           2029        298,167         -2,823
           2030        298,333       -2,82648
           2031          298,5       -2,82999
           2032        298,667       -2,83374
           2033        298,833       -2,83742
           2034            299       -2,84114
           2035        299,167        -2,8449
           2036        299,333       -2,84885
           2037          299,5       -2,85283
           2038        299,667       -2,85684
           2039        299,833       -2,86088
           2040            300       -2,86524
           2041        300,167       -2,86954
           2042        300,333       -2,87388
           2043          300,5       -2,87829
           2044        300,667       -2,88299
           2045        300,833       -2,88763
           2046            301        -2,8923
           2047        301,167       -2,89703
           2048        301,333       -2,90205
           2049          301,5       -2,90702
           2050        301,667       -2,91207
           2051        301,833       -2,91719
           2052            302       -2,92261
           2053        302,167       -2,92799
           2054        302,333       -2,93347
           2055          302,5       -2,93902
           2056        302,667       -2,94493
           2057        302,833       -2,95074
           2058            303       -2,95663
           2059        303,167       -2,96257
           2060        303,333       -2,96884
           2061          303,5       -2,97504
           2062        303,667       -2,98127
           2063        303,833       -2,98754
           2064            304       -2,99416
           2065        304,167        -3,0008
           2066        304,333       -3,00747
           2067          304,5       -3,01416
           2068        304,667       -3,02117
           2069        304,833       -3,02814
           2070            305       -3,03518
           2071        305,167       -3,04227
           2072        305,333       -3,04963
           2073          305,5         -3,057
           2074        305,667       -3,06449
           2075        305,833       -3,07205
           2076            306       -3,08003
           2077        306,167       -3,08797
           2078        306,333       -3,09602
           2079          306,5       -3,10412
           2080        306,667       -3,11263
           2081        306,833       -3,12105
           2082            307       -3,12957
           2083        307,167       -3,13818
           2084        307,333       -3,14685
           2085          307,5       -3,15599
           2086        307,667        -3,1651
           2087        307,833        -3,1743
           2088            308       -3,18359
           2089        308,167       -3,19339
           2090        308,333        -3,2031
           2091          308,5       -3,21295
           2092        308,667       -3,22295
           2093        308,833       -3,23338
           2094            309       -3,24376
           2095        309,167       -3,25426
           2096        309,333       -3,26488
           2097          309,5       -3,27611
           2098        309,667       -3,28723
           2099        309,833       -3,29848
           2100            310       -3,31025
           2101        310,167       -3,32243
           2102        310,333       -3,33451
           2103          310,5       -3,34676
           2104        310,667       -3,35915
           2105        310,833       -3,37217
           2106            311       -3,38504
           2107        311,167       -3,39796
           2108        311,333       -3,41121
           2109          311,5       -3,42537
           2110        311,667       -3,43951
           2111        311,833       -3,45398
           2112            312       -3,46888
           2113        312,167       -3,48416
           2114        312,333       -3,49928
           2115          312,5       -3,51477
           2116        312,667       -3,53045
           2117        312,833        -3,5471
           2118            313       -3,56377
           2119        313,167       -3,58078
           2120        313,333       -3,59805
           2121          313,5       -3,61635
           2122        313,667       -3,63453
           2123        313,833       -3,65296
           2124            314       -3,67202
           2125        314,167       -3,69223
           2126        314,333       -3,71278
           2127          314,5         -3,734
           2128        314,667       -3,75552
           2129        314,833       -3,77732
           2130            315       -3,80005
           2131        315,167       -3,82269
           2132        315,333       -3,84616
           2133          315,5       -3,87015
           2134        315,667       -3,89569
           2135        315,833       -3,92155
           2136            316       -3,94814
           2137        316,167       -3,97531
           2138        316,333       -4,00392
           2139          316,5       -4,03291
           2140        316,667       -4,06325
           2141        316,833       -4,09371
           2142            317       -4,12657
           2143        317,167       -4,16016
           2144        317,333       -4,19427
           2145          317,5       -4,22933
           2146        317,667       -4,26653
           2147        317,833       -4,30442
           2148            318       -4,34339
           2149        318,167       -4,38311
           2150        318,333       -4,42544
           2151          318,5       -4,46882
           2152        318,667       -4,51357
           2153        318,833       -4,55922
           2154            319       -4,60743
           2155        319,167       -4,65679
           2156        319,333       -4,70777
           2157          319,5        -4,7599
           2158        319,667       -4,81517
           2159        319,833       -4,87173
           2160            320       -4,93013
           2161        320,167       -4,98969
           2162        320,333       -5,05246
           2163          320,5        -5,1166
           2164        320,667       -5,18281
           2165        320,833       -5,25056
           2166            321       -5,32267
           2167        321,167       -5,39675
           2168        321,333       -5,47368
           2169          321,5       -5,55254
           2170        321,667       -5,63566
           2171        321,833       -5,72192
           2172            322       -5,81026
           2173        322,167       -5,89982
           2174        322,333       -5,99622
           2175          322,5       -6,09443
           2176        322,667        -6,1954
           2177        322,833       -6,29849
           2178            323       -6,40616
           2179        323,167       -6,51737
           2180        323,333       -6,63096
           2181          323,5       -6,74598
           2182        323,667       -6,86806
           2183        323,833       -6,99263
           2184            324       -7,12205
           2185        324,167       -7,25354
           2186        324,333       -7,38976
           2187          324,5       -7,52977
           2188        324,667       -7,67235
           2189        324,833       -7,81647
           2190            325        -7,9679
           2191        325,167       -8,12071
           2192        325,333       -8,27538
           2193          325,5       -8,43135
           2194        325,667       -8,59004
           2195        325,833       -8,74907
           2196            326       -8,90793
           2197        326,167        -9,0664
           2198        326,333       -9,22366
           2199          326,5       -9,37737
           2200        326,667       -9,52935
           2201        326,833       -9,67813
           2202            327       -9,82318
           2203        327,167       -9,95922
           2204        327,333       -10,0898
           2205          327,5       -10,2136
           2206        327,667       -10,3328
           2207        327,833       -10,4416
           2208            328       -10,5448
           2209        328,167       -10,6415
           2210        328,333       -10,7339
           2211          328,5       -10,8163
           2212        328,667       -10,8939
           2213        328,833       -10,9664
           2214            329       -11,0358
           2215        329,167       -11,1029
           2216        329,333       -11,1704
           2217          329,5       -11,2381
           2218        329,667        -11,307
           2219        329,833       -11,3799
           2220            330       -11,4591
           2221        330,167        -11,547
           2222        330,333       -11,6411
           2223          330,5       -11,7535
           2224        330,667       -11,8768
           2225        330,833       -12,0135
           2226            331       -12,1591
           2227        331,167       -12,3278
           2228        331,333       -12,5067
           2229          331,5       -12,6969
           2230        331,667       -12,8949
           2231        331,833       -13,1088
           2232            332        -13,329
           2233        332,167       -13,5555
           2234        332,333       -13,7858
           2235          332,5       -14,0198
           2236        332,667       -14,2548
           2237        332,833         -14,49
           2238            333       -14,7251
           2239        333,167       -14,9604
           2240        333,333       -15,1955
           2241          333,5       -15,4299
           2242        333,667       -15,6631
           2243        333,833       -15,8922
           2244            334       -16,1193
           2245        334,167       -16,3413
           2246        334,333       -16,5593
           2247          334,5       -16,7642
           2248        334,667       -16,9611
           2249        334,833       -17,1467
           2250            335       -17,3244
           2251        335,167       -17,4779
           2252        335,333       -17,6167
           2253          335,5       -17,7365
           2254        335,667       -17,8423
           2255        335,833       -17,9117
           2256            336       -17,9593
           2257        336,167       -17,9801
           2258        336,333       -17,9816
           2259          336,5        -17,934
           2260        336,667       -17,8589
           2261        336,833       -17,7516
           2262            337       -17,6213
           2263        337,167       -17,4322
           2264        337,333       -17,2099
           2265          337,5       -16,9468
           2266        337,667       -16,6393
           2267        337,833       -16,3012
           2268            338        -15,888
           2269        338,167       -15,4377
           2270        338,333       -14,9471
           2271          338,5       -14,4316
           2272        338,667       -13,8681
           2273        338,833       -13,2901
           2274            339       -12,7015
           2275        339,167        -12,109
           2276        339,333       -11,5188
           2277          339,5       -10,9398
           2278        339,667       -10,3769
           2279        339,833       -9,82657
           2280            340        -9,3123
           2281        340,167       -8,81898
           2282        340,333       -8,35156
           2283          340,5       -7,90252
           2284        340,667       -7,49711
           2285        340,833       -7,11389
           2286            341        -6,7558
           2287        341,167       -6,41469
           2288        341,333       -6,11269
           2289          341,5       -5,82932
           2290        341,667       -5,56678
           2291        341,833       -5,31786
           2292            342       -5,10026
           2293        342,167       -4,89665
           2294        342,333       -4,70887
           2295          342,5       -4,53199
           2296        342,667       -4,37741
           2297        342,833       -4,23343
           2298            343       -4,10136
           2299        343,167       -3,97699
           2300        343,333       -3,86886
           2301          343,5       -3,76822
           2302        343,667       -3,67608
           2303        343,833       -3,58942
           2304            344         -3,515
           2305        344,167       -3,44543
           2306        344,333       -3,38139
           2307          344,5       -3,32124
           2308        344,667        -3,2689
           2309        344,833       -3,22098
           2310            345       -3,17755
           2311        345,167       -3,13612
           2312        345,333       -3,09931
           2313          345,5       -3,06602
           2314        345,667       -3,03521
           2315        345,833       -3,00614
           2316            346       -2,98106
           2317        346,167       -2,95751
           2318        346,333       -2,93587
           2319          346,5       -2,91537
           2320        346,667       -2,89746
           2321        346,833       -2,88068
           2322            347        -2,8656
           2323        347,167       -2,85176
           2324        347,333       -2,83924
           2325          347,5       -2,82715
           2326        347,667       -2,81585
           2327        347,833       -2,80516
           2328            348        -2,7961
           2329        348,167       -2,78727
           2330        348,333       -2,77927
           2331          348,5         -2,772
           2332        348,667       -2,76547
           2333        348,833       -2,75896
           2334            349       -2,75283
           2335        349,167       -2,74714
           2336        349,333       -2,74174
           2337          349,5       -2,73733
           2338        349,667       -2,73293
           2339        349,833       -2,72881
           2340            350        -2,7247
           2341        350,167       -2,72125
           2342        350,333       -2,71776
           2343          350,5       -2,71444
           2344        350,667       -2,71123
           2345        350,833       -2,70871
           2346            351       -2,70605
           2347        351,167       -2,70351
           2348        351,333       -2,70109
           2349          351,5       -2,69916
           2350        351,667       -2,69707
           2351        351,833       -2,69502
           2352            352         -2,693
           2353        352,167       -2,69119
           2354        352,333       -2,68934
           2355          352,5       -2,68748
           2356        352,667       -2,68562
           2357        352,833       -2,68382
           2358            353       -2,68204
           2359        353,167       -2,68029
           2360        353,333       -2,67856
           2361          353,5       -2,67694
           2362        353,667       -2,67528
           2363        353,833       -2,67362
           2364            354       -2,67197
           2365        354,167        -2,6704
           2366        354,333       -2,66884
           2367          354,5       -2,66728
           2368        354,667       -2,66573
           2369        354,833       -2,66413
           2370            355       -2,66251
           2371        355,167       -2,66086
           2372        355,333       -2,65918
           2373          355,5       -2,65738
           2374        355,667        -2,6556
           2375        355,833       -2,65385
           2376            356       -2,65213
           2377        356,167       -2,65052
           2378        356,333       -2,64897
           2379          356,5       -2,64752
           2380        356,667       -2,64611
           2381        356,833        -2,6451
           2382            357       -2,64398
           2383        357,167       -2,64285
           2384        357,333       -2,64173
           2385          357,5       -2,64077
           2386        357,667        -2,6397
           2387        357,833       -2,63856
           2388            358       -2,63743
           2389        358,167       -2,63627
           2390        358,333       -2,63516
           2391          358,5       -2,63404
           2392        358,667       -2,63289
           2393        358,833       -2,63184
           2394            359       -2,63077
           2395        359,167       -2,62968
           2396        359,333       -2,62856
           2397          359,5       -2,62742
           2398        359,667       -2,62625
           2399        359,833       -2,62503
           2400            360       -2,62376
           2401        360,167       -2,62227
           2402        360,333       -2,62084
           2403          360,5       -2,61944
           2404        360,667       -2,61804
           2405        360,833       -2,61662
           2406            361       -2,61515
           2407        361,167       -2,61366
           2408        361,333       -2,61215
           2409          361,5       -2,61064
           2410        361,667       -2,60919
           2411        361,833       -2,60783
           2412            362       -2,60656
           2413        362,167       -2,60536
           2414        362,333       -2,60446
           2415          362,5        -2,6035
           2416        362,667       -2,60256
           2417        362,833       -2,60163
           2418            363       -2,60084
           2419        363,167       -2,59994
           2420        363,333       -2,59902
           2421          363,5       -2,59807
           2422        363,667       -2,59696
           2423        363,833        -2,5959
           2424            364       -2,59485
           2425        364,167       -2,59379
           2426        364,333       -2,59275
           2427          364,5       -2,59174
           2428        364,667       -2,59071
           2429        364,833       -2,58966
           2430            365       -2,58872
           2431        365,167       -2,58769
           2432        365,333       -2,58664
           2433          365,5        -2,5856
           2434        365,667       -2,58452
           2435        365,833       -2,58346
           2436            366       -2,58238
           2437        366,167       -2,58127
           2438        366,333       -2,58005
           2439          366,5       -2,57881
           2440        366,667       -2,57754
           2441        366,833       -2,57626
           2442            367       -2,57479
           2443        367,167       -2,57339
           2444        367,333       -2,57199
           2445          367,5       -2,57057
           2446        367,667       -2,56905
           2447        367,833       -2,56753
           2448            368       -2,56602
           2449        368,167       -2,56454
           2450        368,333       -2,56301
           2451          368,5       -2,56152
           2452        368,667       -2,56006
           2453        368,833       -2,55865
           2454            369       -2,55741
           2455        369,167       -2,55613
           2456        369,333       -2,55486
           2457          369,5       -2,55361
           2458        369,667       -2,55247
           2459        369,833       -2,55129
           2460            370       -2,55014
           2461        370,167       -2,54901
           2462        370,333       -2,54795
           2463          370,5       -2,54687
           2464        370,667       -2,54578
           2465        370,833       -2,54467
           2466            371       -2,54362
           2467        371,167       -2,54256
           2468        371,333       -2,54147
           2469          371,5       -2,54033
           2470        371,667       -2,53902
           2471        371,833       -2,53768
           2472            372       -2,53627
           2473        372,167       -2,53482
           2474        372,333       -2,53338
           2475          372,5       -2,53167
           2476        372,667        -2,5301
           2477        372,833       -2,52856
           2478            373       -2,52704
           2479        373,167       -2,52554
           2480        373,333       -2,52404
           2481          373,5       -2,52259
           2482        373,667       -2,52115
           2483        373,833        -2,5197
           2484            374       -2,51819
           2485        374,167       -2,51665
           2486        374,333       -2,51511
           2487          374,5       -2,51354
           2488        374,667       -2,51206
           2489        374,833       -2,51061
           2490            375       -2,50921
           2491        375,167       -2,50805
           2492        375,333       -2,50691
           2493          375,5       -2,50579
           2494        375,667       -2,50469
           2495        375,833       -2,50379
           2496            376       -2,50277
           2497        376,167       -2,50172
           2498        376,333       -2,50067
           2499          376,5       -2,49948
           2500        376,667       -2,49834
           2501        376,833       -2,49722
           2502            377       -2,49609
           2503        377,167       -2,49495
           2504        377,333       -2,49385
           2505          377,5       -2,49276
           2506        377,667       -2,49168
           2507        377,833       -2,49069
           2508            378       -2,48965
           2509        378,167       -2,48858
           2510        378,333       -2,48748
           2511          378,5       -2,48633
           2512        378,667       -2,48516
           2513        378,833       -2,48395
           2514            379       -2,48271
           2515        379,167       -2,48129
           2516        379,333       -2,47989
           2517          379,5       -2,47846
           2518        379,667         -2,477
           2519        379,833       -2,47546
           2520            380       -2,47402
           2521        380,167       -2,47265
           2522        380,333        -2,4713
           2523          380,5        -2,4701
           2524        380,667       -2,46885
           2525        380,833       -2,46759
           2526            381       -2,46635
           2527        381,167       -2,46528
           2528        381,333       -2,46427
           2529          381,5       -2,46334
           2530        381,667       -2,46247
           2531        381,833       -2,46173
           2532            382       -2,46089
           2533        382,167       -2,46006
           2534        382,333       -2,45924
           2535          382,5       -2,45837
           2536        382,667       -2,45745
           2537        382,833       -2,45651
           2538            383       -2,45558
           2539        383,167       -2,45457
           2540        383,333       -2,45359
           2541          383,5       -2,45262
           2542        383,667       -2,45162
           2543        383,833       -2,45058
           2544            384       -2,44959
           2545        384,167        -2,4486
           2546        384,333       -2,44759
           2547          384,5       -2,44654
           2548        384,667       -2,44552
           2549        384,833       -2,44444
           2550            385        -2,4433
           2551        385,167        -2,4421
           2552        385,333       -2,44074
           2553          385,5       -2,43946
           2554        385,667       -2,43817
           2555        385,833       -2,43689
           2556            386       -2,43549
           2557        386,167       -2,43407
           2558        386,333       -2,43261
           2559          386,5       -2,43113
           2560        386,667       -2,42967
           2561        386,833       -2,42824
           2562            387       -2,42682
           2563        387,167       -2,42542
           2564        387,333       -2,42415
           2565          387,5       -2,42289
           2566        387,667       -2,42169
           2567        387,833       -2,42055
           2568            388        -2,4197
           2569        388,167       -2,41887
           2570        388,333       -2,41811
           2571          388,5        -2,4174
           2572        388,667       -2,41686
           2573        388,833        -2,4161
           2574            389       -2,41525
           2575        389,167       -2,41436
           2576        389,333        -2,4132
           2577          389,5       -2,41216
           2578        389,667        -2,4111
           2579        389,833       -2,41002
           2580            390       -2,40885
           2581        390,167       -2,40773
           2582        390,333       -2,40662
           2583          390,5       -2,40552
           2584        390,667       -2,40438
           2585        390,833       -2,40323
           2586            391       -2,40207
           2587        391,167        -2,4009
           2588        391,333       -2,39967
           2589          391,5       -2,39843
           2590        391,667       -2,39716
           2591        391,833       -2,39585
           2592            392       -2,39452
           2593        392,167       -2,39324
           2594        392,333       -2,39195
           2595          392,5       -2,39066
           2596        392,667       -2,38942
           2597        392,833       -2,38815
           2598            393       -2,38686
           2599        393,167        -2,3856
           2600        393,333       -2,38429
           2601          393,5       -2,38296
           2602        393,667       -2,38157
           2603        393,833       -2,38016
           2604            394       -2,37869
           2605        394,167       -2,37735
           2606        394,333       -2,37619
           2607          394,5       -2,37515
           2608        394,667       -2,37438
           2609        394,833       -2,37356
           2610            395       -2,37271
           2611        395,167       -2,37184
           2612        395,333       -2,37111
           2613          395,5       -2,37019
           2614        395,667       -2,36921
           2615        395,833       -2,36819
           2616            396       -2,36681
           2617        396,167       -2,36553
           2618        396,333       -2,36421
           2619          396,5       -2,36287
           2620        396,667        -2,3615
           2621        396,833       -2,36019
           2622            397       -2,35888
           2623        397,167       -2,35754
           2624        397,333       -2,35621
           2625          397,5       -2,35486
           2626        397,667       -2,35352
           2627        397,833       -2,35217
           2628            398       -2,35079
           2629        398,167       -2,34936
           2630        398,333       -2,34784
           2631          398,5       -2,34631
           2632        398,667        -2,3448
           2633        398,833       -2,34329
           2634            399       -2,34179
           2635        399,167       -2,34027
           2636        399,333       -2,33876
           2637          399,5        -2,3374
           2638        399,667       -2,33621
           2639        399,833        -2,3351
           2640            400       -2,33387


Results:
  Crystallinity	6,01 %
  Integral	-127,30 mJ
    normalized	-4,93 Jg^-1
  Onset	17,60 �C
  Peak	23,55 �C
  Endset	28,16 �C
  Heating Rate	10,00 �Cmin^-1

  Crystallinity	58,70 %
  Integral	-1242,23 mJ
    normalized	-48,13 Jg^-1
  Onset	324,00 �C
  Peak	335,25 �C
  Endset	341,55 �C
  Heating Rate	10,00 �Cmin^-1

Sample:
  PTFE_20%C_6x26k6y_-40_400_1, 25,8100 mg


________________________________________________________________________________
Not signed                                                        STARe SW 11.00
