# Supplementary material for: Tribological and Mechanical Behavior of Graphite Composites of Polytetrafluoroethylene (PTFE) Irradiated by the Electron Beam
Source: Polymers (Basel). 2020 Jul 28;12(8):1676. doi: 10.3390/polym12081676 (PMC7464070; doi:10.3390/polym12081676)
Supplement: Supplementary file 1 [file polymers-12-01676-s001.zip › polymers-869075-supplementary/PTFE_20%C_BZ_400_-40_1i2.txt]

PTFE_20%C_BZ_400_-40_1i2                                        22.02.2016 12:36
________________________________________________________________________________

PTFE_20%C_BZ_400_-40_1i2


Curve Name:
  PTFE_20%C_BZ_400_-40_1, 11.02.2016 11:19:22
  Performed 11.02.2016 11:19:22
Curve Values:
          Index             Tr          Value
                          [�C]           [mW]
              0            400        2,85815
              1        399,833        3,08579
              2        399,667        3,33891
              3          399,5        3,59248
              4        399,333        3,82639
              5        399,167        4,04038
              6            399        4,22893
              7        398,833        4,40032
              8        398,667        4,53487
              9          398,5        4,65508
             10        398,333        4,75925
             11        398,167        4,85309
             12            398        4,92629
             13        397,833        4,99035
             14        397,667         5,0449
             15          397,5        5,09394
             16        397,333        5,13032
             17        397,167         5,1618
             18            397        5,18843
             19        396,833        5,21201
             20        396,667        5,22864
             21          396,5        5,24383
             22        396,333        5,25692
             23        396,167        5,26856
             24            396        5,27664
             25        395,833        5,28345
             26        395,667        5,28867
             27          395,5        5,29323
             28        395,333        5,29724
             29        395,167        5,30003
             30            395        5,30196
             31        394,833        5,30342
             32        394,667        5,30419
             33          394,5        5,30441
             34        394,333        5,30457
             35        394,167        5,30399
             36            394        5,30326
             37        393,833        5,30229
             38        393,667        5,30147
             39          393,5        5,30063
             40        393,333        5,29978
             41        393,167        5,29881
             42            393        5,29783
             43        392,833        5,29682
             44        392,667         5,2958
             45          392,5        5,29469
             46        392,333        5,29357
             47        392,167        5,29244
             48            392        5,29128
             49        391,833        5,29005
             50        391,667        5,28884
             51          391,5        5,28761
             52        391,333        5,28636
             53        391,167        5,28507
             54            391        5,28374
             55        390,833        5,28241
             56        390,667        5,28109
             57          390,5        5,27969
             58        390,333        5,27837
             59        390,167        5,27708
             60            390        5,27576
             61        389,833        5,27444
             62        389,667        5,27307
             63          389,5        5,27166
             64        389,333        5,27023
             65        389,167        5,26872
             66            389        5,26726
             67        388,833        5,26581
             68        388,667        5,26435
             69          388,5         5,2628
             70        388,333        5,26124
             71        388,167        5,25964
             72            388        5,25801
             73        387,833        5,25635
             74        387,667        5,25444
             75          387,5        5,25246
             76        387,333        5,25041
             77        387,167        5,24835
             78            387         5,2462
             79        386,833         5,2441
             80        386,667        5,24215
             81          386,5        5,24053
             82        386,333        5,24033
             83        386,167        5,23931
             84            386         5,2382
             85        385,833        5,23722
             86        385,667        5,23539
             87          385,5        5,23372
             88        385,333        5,23201
             89        385,167        5,23028
             90            385        5,22816
             91        384,833        5,22626
             92        384,667         5,2244
             93          384,5        5,22253
             94        384,333        5,22076
             95        384,167        5,21899
             96            384        5,21723
             97        383,833        5,21546
             98        383,667        5,21376
             99          383,5        5,21202
            100        383,333        5,21029
            101        383,167        5,20855
            102            383        5,20672
            103        382,833        5,20493
            104        382,667        5,20319
            105          382,5        5,20147
            106        382,333        5,19969
            107        382,167        5,19789
            108            382        5,19607
            109        381,833        5,19425
            110        381,667        5,19241
            111          381,5        5,19057
            112        381,333        5,18871
            113        381,167        5,18683
            114            381        5,18484
            115        380,833        5,18279
            116        380,667        5,18065
            117          380,5        5,17848
            118        380,333        5,17605
            119        380,167        5,17374
            120            380        5,17146
            121        379,833        5,16918
            122        379,667        5,16692
            123          379,5         5,1647
            124        379,333        5,16252
            125        379,167        5,16037
            126            379         5,1584
            127        378,833        5,15639
            128        378,667        5,15436
            129          378,5        5,15234
            130        378,333        5,15032
            131        378,167        5,14828
            132            378        5,14626
            133        377,833        5,14427
            134        377,667         5,1423
            135          377,5        5,14037
            136        377,333         5,1385
            137        377,167        5,13667
            138            377        5,13504
            139        376,833        5,13335
            140        376,667        5,13169
            141          376,5        5,13004
            142        376,333         5,1284
            143        376,167        5,12681
            144            376        5,12523
            145        375,833        5,12367
            146        375,667        5,12215
            147          375,5        5,12068
            148        375,333        5,11918
            149        375,167        5,11764
            150            375        5,11608
            151        374,833        5,11452
            152        374,667        5,11288
            153          374,5        5,11115
            154        374,333        5,10941
            155        374,167        5,10741
            156            374        5,10543
            157        373,833        5,10343
            158        373,667        5,10144
            159          373,5        5,09926
            160        373,333        5,09712
            161        373,167        5,09496
            162            373        5,09282
            163        372,833        5,09064
            164        372,667        5,08849
            165          372,5        5,08636
            166        372,333        5,08427
            167        372,167        5,08222
            168            372        5,08019
            169        371,833        5,07819
            170        371,667        5,07622
            171          371,5        5,07436
            172        371,333        5,07246
            173        371,167        5,07056
            174            371        5,06873
            175        370,833        5,06697
            176        370,667        5,06517
            177          370,5        5,06335
            178        370,333        5,06152
            179        370,167        5,05977
            180            370        5,05806
            181        369,833         5,0564
            182        369,667        5,05476
            183          369,5        5,05327
            184        369,333        5,05176
            185        369,167        5,05029
            186            369        5,04886
            187        368,833        5,04752
            188        368,667        5,04612
            189          368,5        5,04468
            190        368,333        5,04324
            191        368,167        5,04177
            192            368        5,04033
            193        367,833        5,03885
            194        367,667        5,03734
            195          367,5        5,03582
            196        367,333        5,03425
            197        367,167        5,03263
            198            367        5,03097
            199        366,833        5,02912
            200        366,667        5,02729
            201          366,5        5,02543
            202        366,333        5,02355
            203        366,167        5,02148
            204            366        5,01952
            205        365,833        5,01759
            206        365,667        5,01566
            207          365,5        5,01372
            208        365,333        5,01179
            209        365,167        5,00987
            210            365        5,00797
            211        364,833        5,00613
            212        364,667        5,00436
            213          364,5        5,00262
            214        364,333        5,00092
            215        364,167        4,99925
            216            364        4,99782
            217        363,833        4,99632
            218        363,667        4,99485
            219          363,5        4,99338
            220        363,333        4,99204
            221        363,167        4,99065
            222            363        4,98927
            223        362,833        4,98788
            224        362,667         4,9865
            225          362,5        4,98518
            226        362,333        4,98391
            227        362,167        4,98265
            228            362        4,98139
            229        361,833        4,98005
            230        361,667        4,97869
            231          361,5        4,97733
            232        361,333        4,97585
            233        361,167        4,97443
            234            361        4,97305
            235        360,833        4,97165
            236        360,667        4,97023
            237          360,5         4,9688
            238        360,333        4,96733
            239        360,167        4,96581
            240            360        4,96424
            241        359,833        4,96267
            242        359,667        4,96108
            243          359,5        4,95949
            244        359,333         4,9578
            245        359,167         4,9561
            246            359        4,95437
            247        358,833        4,95261
            248        358,667         4,9508
            249          358,5        4,94901
            250        358,333        4,94727
            251        358,167        4,94554
            252            358        4,94381
            253        357,833        4,94212
            254        357,667        4,94046
            255          357,5         4,9388
            256        357,333         4,9372
            257        357,167        4,93566
            258            357         4,9342
            259        356,833         4,9328
            260        356,667        4,93159
            261          356,5        4,93036
            262        356,333        4,92918
            263        356,167        4,92803
            264            356        4,92703
            265        355,833        4,92596
            266        355,667        4,92488
            267          355,5         4,9238
            268        355,333         4,9228
            269        355,167        4,92182
            270            355        4,92086
            271        354,833        4,91991
            272        354,667        4,91917
            273          354,5        4,91836
            274        354,333        4,91753
            275        354,167        4,91674
            276            354        4,91603
            277        353,833         4,9153
            278        353,667        4,91462
            279          353,5          4,914
            280        353,333        4,91337
            281        353,167        4,91281
            282            353        4,91228
            283        352,833        4,91181
            284        352,667         4,9114
            285          352,5        4,91117
            286        352,333        4,91101
            287        352,167        4,91095
            288            352        4,91096
            289        351,833        4,91146
            290        351,667        4,91188
            291          351,5        4,91237
            292        351,333        4,91319
            293        351,167        4,91478
            294            351        4,91627
            295        350,833        4,91847
            296        350,667        4,92126
            297          350,5        4,92491
            298        350,333        4,92968
            299        350,167        4,93608
            300            350        4,94361
            301        349,833        4,95391
            302        349,667        4,96521
            303          349,5        4,97804
            304        349,333        4,99211
            305        349,167         5,0074
            306            349        5,02206
            307        348,833        5,03689
            308        348,667         5,0519
            309          348,5        5,06414
            310        348,333        5,07469
            311        348,167        5,08273
            312            348        5,08893
            313        347,833        5,09121
            314        347,667        5,09033
            315          347,5        5,08755
            316        347,333        5,08354
            317        347,167        5,07657
            318            347         5,0686
            319        346,833         5,0601
            320        346,667        5,05099
            321          346,5        5,04209
            322        346,333        5,03338
            323        346,167        5,02472
            324            346         5,0161
            325        345,833        5,00775
            326        345,667        4,99927
            327          345,5        4,99121
            328        345,333        4,98395
            329        345,167        4,97729
            330            345        4,97065
            331        344,833         4,9643
            332        344,667        4,95818
            333          344,5        4,95294
            334        344,333         4,9477
            335        344,167        4,94283
            336            344        4,93833
            337        343,833         4,9343
            338        343,667        4,93017
            339          343,5        4,92614
            340        343,333        4,92256
            341        343,167        4,91952
            342            343        4,91631
            343        342,833        4,91323
            344        342,667        4,91065
            345          342,5         4,9084
            346        342,333        4,90597
            347        342,167        4,90359
            348            342        4,90131
            349        341,833         4,8991
            350        341,667        4,89715
            351          341,5        4,89512
            352        341,333        4,89316
            353        341,167        4,89124
            354            341        4,88955
            355        340,833         4,8878
            356        340,667        4,88612
            357          340,5        4,88451
            358        340,333        4,88316
            359        340,167        4,88176
            360            340        4,88036
            361        339,833        4,87896
            362        339,667        4,87768
            363          339,5        4,87628
            364        339,333        4,87481
            365        339,167        4,87332
            366            339        4,87166
            367        338,833         4,8701
            368        338,667        4,86859
            369          338,5        4,86707
            370        338,333        4,86566
            371        338,167        4,86423
            372            338        4,86276
            373        337,833        4,86131
            374        337,667        4,85993
            375          337,5        4,85848
            376        337,333          4,857
            377        337,167        4,85555
            378            337        4,85413
            379        336,833        4,85273
            380        336,667        4,85136
            381          336,5        4,85002
            382        336,333        4,84884
            383        336,167        4,84759
            384            336        4,84634
            385        335,833        4,84509
            386        335,667        4,84395
            387          335,5        4,84281
            388        335,333        4,84171
            389        335,167        4,84067
            390            335        4,83978
            391        334,833         4,8389
            392        334,667        4,83799
            393          334,5        4,83709
            394        334,333        4,83634
            395        334,167        4,83554
            396            334        4,83476
            397        333,833          4,834
            398        333,667        4,83327
            399          333,5        4,83256
            400        333,333        4,83186
            401        333,167        4,83116
            402            333         4,8304
            403        332,833         4,8296
            404        332,667        4,82882
            405          332,5        4,82801
            406        332,333        4,82708
            407        332,167        4,82622
            408            332        4,82537
            409        331,833        4,82454
            410        331,667        4,82377
            411          331,5          4,823
            412        331,333        4,82227
            413        331,167        4,82159
            414            331        4,82093
            415        330,833         4,8202
            416        330,667        4,81944
            417          330,5        4,81869
            418        330,333        4,81795
            419        330,167        4,81718
            420            330        4,81646
            421        329,833        4,81573
            422        329,667          4,815
            423          329,5        4,81444
            424        329,333        4,81387
            425        329,167        4,81337
            426            329        4,81291
            427        328,833         4,8127
            428        328,667        4,81247
            429          328,5        4,81229
            430        328,333        4,81214
            431        328,167        4,81234
            432            328        4,81246
            433        327,833        4,81262
            434        327,667        4,81281
            435          327,5        4,81322
            436        327,333        4,81362
            437        327,167         4,8141
            438            327        4,81461
            439        326,833        4,81537
            440        326,667        4,81616
            441          326,5        4,81702
            442        326,333        4,81793
            443        326,167        4,81916
            444            326        4,82033
            445        325,833        4,82158
            446        325,667         4,8229
            447          325,5        4,82444
            448        325,333        4,82595
            449        325,167        4,82754
            450            325        4,82918
            451        324,833        4,83115
            452        324,667         4,8331
            453          324,5        4,83512
            454        324,333        4,83722
            455        324,167        4,83969
            456            324        4,84208
            457        323,833        4,84454
            458        323,667         4,8471
            459          323,5        4,85007
            460        323,333        4,85303
            461        323,167         4,8561
            462            323        4,85926
            463        322,833        4,86296
            464        322,667        4,86661
            465          322,5        4,87042
            466        322,333        4,87437
            467        322,167        4,87889
            468            322        4,88324
            469        321,833        4,88799
            470        321,667        4,89301
            471          321,5        4,89903
            472        321,333        4,90489
            473        321,167        4,91145
            474            321        4,91847
            475        320,833        4,92682
            476        320,667        4,93544
            477          320,5        4,94478
            478        320,333        4,95472
            479        320,167        4,96581
            480            320        4,97806
            481        319,833        4,99181
            482        319,667        5,00651
            483          319,5         5,0238
            484        319,333        5,04301
            485        319,167        5,06474
            486            319        5,08957
            487        318,833         5,1175
            488        318,667        5,15408
            489          318,5        5,19635
            490        318,333        5,24598
            491        318,167        5,30149
            492            318        5,37385
            493        317,833        5,45736
            494        317,667         5,5553
            495          317,5        5,66356
            496        317,333         5,7994
            497        317,167        5,95097
            498            317        6,12052
            499        316,833        6,30163
            500        316,667        6,50853
            501          316,5        6,72534
            502        316,333        6,95234
            503        316,167        7,18554
            504            316        7,42317
            505        315,833        7,66047
            506        315,667        7,89594
            507          315,5        8,12823
            508        315,333        8,34761
            509        315,167        8,55795
            510            315        8,75633
            511        314,833        8,94596
            512        314,667        9,11141
            513          314,5        9,26332
            514        314,333        9,39903
            515        314,167        9,52304
            516            314        9,61845
            517        313,833        9,69928
            518        313,667        9,76267
            519          313,5        9,81413
            520        313,333        9,83508
            521        313,167        9,84188
            522            313        9,83208
            523        312,833        9,81055
            524        312,667         9,7621
            525          312,5        9,70122
            526        312,333        9,62668
            527        312,167        9,54294
            528            312        9,44004
            529        311,833        9,32977
            530        311,667        9,21189
            531          311,5        9,08999
            532        311,333        8,95994
            533        311,167         8,8289
            534            311        8,69703
            535        310,833        8,56496
            536        310,667        8,43474
            537          310,5        8,30613
            538        310,333        8,17964
            539        310,167        8,05433
            540            310        7,93666
            541        309,833        7,82092
            542        309,667        7,70963
            543          309,5        7,60047
            544        309,333        7,49636
            545        309,167        7,39702
            546            309        7,30277
            547        308,833         7,2107
            548        308,667        7,12328
            549          308,5        7,04007
            550        308,333        6,96165
            551        308,167        6,88526
            552            308        6,81369
            553        307,833        6,74464
            554        307,667        6,68025
            555          307,5        6,61774
            556        307,333        6,55935
            557        307,167        6,50431
            558            307        6,45157
            559        306,833         6,4005
            560        306,667         6,3533
            561          306,5        6,30775
            562        306,333        6,26439
            563        306,167        6,22245
            564            306        6,18369
            565        305,833        6,14619
            566        305,667        6,11033
            567          305,5        6,07557
            568        305,333        6,04339
            569        305,167        6,01242
            570            305        5,98308
            571        304,833        5,95496
            572        304,667        5,92807
            573          304,5        5,90157
            574        304,333        5,87652
            575        304,167        5,85192
            576            304        5,82855
            577        303,833        5,80559
            578        303,667         5,7841
            579          303,5        5,76303
            580        303,333        5,74337
            581        303,167        5,72403
            582            303        5,70533
            583        302,833        5,68682
            584        302,667        5,66895
            585          302,5        5,65158
            586        302,333        5,63483
            587        302,167        5,61816
            588            302        5,60252
            589        301,833        5,58691
            590        301,667        5,57157
            591          301,5        5,55648
            592        301,333        5,54242
            593        301,167         5,5283
            594            301        5,51445
            595        300,833        5,50089
            596        300,667        5,48824
            597          300,5        5,47556
            598        300,333         5,4632
            599        300,167        5,45122
            600            300        5,43927
            601        299,833        5,42791
            602        299,667        5,41645
            603          299,5        5,40513
            604        299,333        5,39394
            605        299,167        5,38332
            606            299        5,37252
            607        298,833        5,36212
            608        298,667        5,35209
            609          298,5        5,34255
            610        298,333        5,33289
            611        298,167        5,32336
            612            298        5,31394
            613        297,833        5,30512
            614        297,667        5,29616
            615          297,5         5,2873
            616        297,333        5,27853
            617        297,167        5,27016
            618            297        5,26172
            619        296,833        5,25335
            620        296,667        5,24504
            621          296,5        5,23711
            622        296,333        5,22909
            623        296,167        5,22113
            624            296        5,21324
            625        295,833        5,20572
            626        295,667        5,19813
            627          295,5        5,19056
            628        295,333        5,18302
            629        295,167        5,17573
            630            295        5,16834
            631        294,833        5,16096
            632        294,667        5,15359
            633          294,5        5,14637
            634        294,333        5,13917
            635        294,167        5,13202
            636            294        5,12492
            637        293,833        5,11798
            638        293,667        5,11102
            639          293,5        5,10415
            640        293,333        5,09736
            641        293,167        5,09081
            642            293        5,08424
            643        292,833        5,07775
            644        292,667        5,07133
            645          292,5        5,06524
            646        292,333        5,05908
            647        292,167        5,05299
            648            292        5,04694
            649        291,833        5,04107
            650        291,667        5,03517
            651          291,5        5,02932
            652        291,333        5,02352
            653        291,167        5,01779
            654            291          5,012
            655        290,833        5,00623
            656        290,667        5,00049
            657          290,5        4,99492
            658        290,333        4,98943
            659        290,167        4,98404
            660            290        4,97868
            661        289,833        4,97364
            662        289,667        4,96847
            663          289,5        4,96335
            664        289,333        4,95824
            665        289,167         4,9532
            666            289        4,94815
            667        288,833        4,94313
            668        288,667        4,93814
            669          288,5        4,93315
            670        288,333        4,92825
            671        288,167        4,92333
            672            288        4,91837
            673        287,833         4,9134
            674        287,667        4,90837
            675          287,5        4,90335
            676        287,333        4,89834
            677        287,167        4,89332
            678            287        4,88826
            679        286,833        4,88325
            680        286,667         4,8783
            681          286,5         4,8734
            682        286,333        4,86868
            683        286,167        4,86394
            684            286        4,85924
            685        285,833         4,8546
            686        285,667        4,85008
            687          285,5        4,84552
            688        285,333        4,84099
            689        285,167        4,83648
            690            285        4,83203
            691        284,833        4,82762
            692        284,667        4,82325
            693          284,5        4,81888
            694        284,333        4,81462
            695        284,167        4,81029
            696            284        4,80599
            697        283,833        4,80173
            698        283,667        4,79745
            699          283,5         4,7932
            700        283,333        4,78901
            701        283,167         4,7849
            702            283        4,78086
            703        282,833        4,77683
            704        282,667        4,77284
            705          282,5        4,76888
            706        282,333         4,7651
            707        282,167        4,76126
            708            282        4,75737
            709        281,833        4,75343
            710        281,667        4,74956
            711          281,5        4,74571
            712        281,333        4,74183
            713        281,167        4,73797
            714            281        4,73411
            715        280,833         4,7303
            716        280,667        4,72652
            717          280,5        4,72273
            718        280,333        4,71896
            719        280,167        4,71516
            720            280        4,71132
            721        279,833        4,70749
            722        279,667         4,7036
            723          279,5        4,69975
            724        279,333        4,69586
            725        279,167        4,69198
            726            279         4,6882
            727        278,833        4,68444
            728        278,667        4,68069
            729          278,5        4,67697
            730        278,333        4,67336
            731        278,167        4,66972
            732            278        4,66611
            733        277,833         4,6625
            734        277,667        4,65894
            735          277,5        4,65539
            736        277,333        4,65179
            737        277,167        4,64822
            738            277        4,64471
            739        276,833        4,64125
            740        276,667        4,63783
            741          276,5        4,63447
            742        276,333        4,63113
            743        276,167        4,62794
            744            276        4,62469
            745        275,833        4,62145
            746        275,667        4,61819
            747          275,5        4,61504
            748        275,333        4,61182
            749        275,167        4,60861
            750            275        4,60543
            751        274,833         4,6023
            752        274,667         4,5992
            753          274,5        4,59612
            754        274,333        4,59303
            755        274,167        4,59003
            756            274        4,58702
            757        273,833        4,58406
            758        273,667        4,58113
            759          273,5        4,57817
            760        273,333        4,57517
            761        273,167        4,57216
            762            273        4,56914
            763        272,833        4,56606
            764        272,667        4,56294
            765          272,5        4,55981
            766        272,333        4,55667
            767        272,167         4,5535
            768            272        4,55037
            769        271,833        4,54722
            770        271,667        4,54404
            771          271,5        4,54087
            772        271,333        4,53767
            773        271,167        4,53446
            774            271        4,53127
            775        270,833        4,52808
            776        270,667        4,52492
            777          270,5        4,52179
            778        270,333        4,51866
            779        270,167        4,51569
            780            270        4,51266
            781        269,833        4,50962
            782        269,667        4,50655
            783          269,5        4,50353
            784        269,333        4,50052
            785        269,167        4,49752
            786            269        4,49454
            787        268,833        4,49163
            788        268,667        4,48875
            789          268,5        4,48587
            790        268,333        4,48301
            791        268,167        4,48018
            792            268         4,4773
            793        267,833        4,47443
            794        267,667        4,47156
            795          267,5         4,4686
            796        267,333         4,4657
            797        267,167        4,46285
            798            267        4,46002
            799        266,833        4,45724
            800        266,667        4,45444
            801          266,5        4,45162
            802        266,333        4,44882
            803        266,167        4,44604
            804            266        4,44327
            805        265,833        4,44047
            806        265,667        4,43765
            807          265,5        4,43483
            808        265,333        4,43195
            809        265,167        4,42904
            810            265        4,42615
            811        264,833        4,42323
            812        264,667        4,42018
            813          264,5        4,41721
            814        264,333        4,41424
            815        264,167        4,41123
            816            264        4,40825
            817        263,833        4,40529
            818        263,667        4,40236
            819          263,5         4,3995
            820        263,333        4,39671
            821        263,167         4,3939
            822            263        4,39112
            823        262,833         4,3884
            824        262,667        4,38575
            825          262,5        4,38303
            826        262,333        4,38035
            827        262,167        4,37769
            828            262        4,37515
            829        261,833        4,37257
            830        261,667        4,36993
            831          261,5        4,36727
            832        261,333        4,36471
            833        261,167        4,36215
            834            261         4,3596
            835        260,833        4,35706
            836        260,667        4,35449
            837          260,5        4,35197
            838        260,333        4,34946
            839        260,167        4,34697
            840            260        4,34453
            841        259,833        4,34202
            842        259,667        4,33952
            843          259,5        4,33703
            844        259,333        4,33452
            845        259,167        4,33199
            846            259        4,32946
            847        258,833        4,32694
            848        258,667        4,32434
            849          258,5        4,32177
            850        258,333        4,31921
            851        258,167        4,31664
            852            258        4,31404
            853        257,833        4,31146
            854        257,667        4,30889
            855          257,5        4,30634
            856        257,333        4,30382
            857        257,167        4,30132
            858            257        4,29882
            859        256,833        4,29631
            860        256,667        4,29386
            861          256,5        4,29138
            862        256,333         4,2889
            863        256,167        4,28642
            864            256        4,28387
            865        255,833        4,28134
            866        255,667        4,27883
            867          255,5        4,27633
            868        255,333        4,27381
            869        255,167        4,27127
            870            255        4,26875
            871        254,833        4,26623
            872        254,667        4,26377
            873          254,5        4,26132
            874        254,333         4,2589
            875        254,167         4,2565
            876            254        4,25412
            877        253,833        4,25181
            878        253,667        4,24945
            879          253,5        4,24708
            880        253,333        4,24472
            881        253,167        4,24235
            882            253        4,23997
            883        252,833        4,23756
            884        252,667        4,23513
            885          252,5        4,23277
            886        252,333        4,23042
            887        252,167         4,2281
            888            252        4,22583
            889        251,833        4,22369
            890        251,667        4,22151
            891          251,5        4,21936
            892        251,333        4,21723
            893        251,167        4,21516
            894            251        4,21304
            895        250,833        4,21094
            896        250,667        4,20885
            897          250,5        4,20668
            898        250,333        4,20449
            899        250,167         4,2023
            900            250        4,20011
            901        249,833         4,1978
            902        249,667        4,19551
            903          249,5        4,19322
            904        249,333        4,19092
            905        249,167        4,18861
            906            249        4,18633
            907        248,833        4,18407
            908        248,667        4,18178
            909          248,5        4,17953
            910        248,333        4,17729
            911        248,167        4,17509
            912            248        4,17291
            913        247,833         4,1707
            914        247,667         4,1685
            915          247,5        4,16632
            916        247,333        4,16414
            917        247,167        4,16197
            918            247        4,15984
            919        246,833        4,15768
            920        246,667        4,15548
            921          246,5         4,1533
            922        246,333        4,15115
            923        246,167          4,149
            924            246        4,14684
            925        245,833        4,14472
            926        245,667         4,1426
            927          245,5        4,14048
            928        245,333        4,13835
            929        245,167        4,13632
            930            245        4,13425
            931        244,833        4,13218
            932        244,667        4,13011
            933          244,5        4,12804
            934        244,333        4,12593
            935        244,167         4,1238
            936            244        4,12166
            937        243,833        4,11947
            938        243,667        4,11734
            939          243,5        4,11523
            940        243,333        4,11312
            941        243,167        4,11105
            942            243          4,109
            943        242,833        4,10695
            944        242,667        4,10485
            945          242,5        4,10275
            946        242,333        4,10065
            947        242,167        4,09855
            948            242        4,09643
            949        241,833        4,09434
            950        241,667        4,09218
            951          241,5        4,09005
            952        241,333        4,08789
            953        241,167        4,08571
            954            241        4,08353
            955        240,833        4,08136
            956        240,667        4,07919
            957          240,5        4,07699
            958        240,333        4,07483
            959        240,167        4,07269
            960            240        4,07054
            961        239,833        4,06838
            962        239,667        4,06625
            963          239,5        4,06414
            964        239,333        4,06206
            965        239,167        4,05999
            966            239        4,05797
            967        238,833        4,05593
            968        238,667        4,05389
            969          238,5        4,05187
            970        238,333        4,04984
            971        238,167         4,0478
            972            238         4,0458
            973        237,833        4,04379
            974        237,667        4,04173
            975          237,5        4,03975
            976        237,333        4,03776
            977        237,167        4,03578
            978            237        4,03377
            979        236,833        4,03174
            980        236,667        4,02971
            981          236,5        4,02769
            982        236,333         4,0256
            983        236,167        4,02353
            984            236        4,02149
            985        235,833        4,01945
            986        235,667         4,0174
            987          235,5         4,0153
            988        235,333        4,01321
            989        235,167        4,01115
            990            235        4,00908
            991        234,833        4,00692
            992        234,667        4,00476
            993          234,5         4,0026
            994        234,333        4,00046
            995        234,167        3,99828
            996            234        3,99617
            997        233,833        3,99405
            998        233,667        3,99191
            999          233,5        3,98992
           1000        233,333        3,98791
           1001        233,167        3,98586
           1002            233        3,98381
           1003        232,833        3,98188
           1004        232,667         3,9799
           1005          232,5        3,97791
           1006        232,333        3,97591
           1007        232,167        3,97388
           1008            232        3,97183
           1009        231,833        3,96984
           1010        231,667        3,96785
           1011          231,5         3,9658
           1012        231,333         3,9638
           1013        231,167        3,96181
           1014            231        3,95987
           1015        230,833         3,9579
           1016        230,667        3,95591
           1017          230,5        3,95393
           1018        230,333        3,95193
           1019        230,167        3,95003
           1020            230        3,94815
           1021        229,833        3,94626
           1022        229,667        3,94438
           1023          229,5        3,94257
           1024        229,333         3,9407
           1025        229,167        3,93885
           1026            229          3,937
           1027        228,833        3,93506
           1028        228,667        3,93314
           1029          228,5        3,93129
           1030        228,333        3,92945
           1031        228,167        3,92762
           1032            228        3,92582
           1033        227,833        3,92404
           1034        227,667        3,92225
           1035          227,5        3,92056
           1036        227,333        3,91887
           1037        227,167        3,91718
           1038            227        3,91547
           1039        226,833        3,91387
           1040        226,667        3,91222
           1041          226,5        3,91053
           1042        226,333        3,90883
           1043        226,167        3,90711
           1044            226        3,90538
           1045        225,833        3,90362
           1046        225,667        3,90187
           1047          225,5        3,90008
           1048        225,333        3,89829
           1049        225,167        3,89653
           1050            225        3,89477
           1051        224,833        3,89289
           1052        224,667        3,89102
           1053          224,5        3,88918
           1054        224,333        3,88734
           1055        224,167        3,88544
           1056            224         3,8836
           1057        223,833        3,88172
           1058        223,667         3,8798
           1059          223,5        3,87786
           1060        223,333        3,87593
           1061        223,167        3,87395
           1062            223        3,87195
           1063        222,833        3,86997
           1064        222,667        3,86793
           1065          222,5        3,86593
           1066        222,333        3,86391
           1067        222,167         3,8619
           1068            222        3,86002
           1069        221,833        3,85817
           1070        221,667        3,85632
           1071          221,5        3,85445
           1072        221,333        3,85273
           1073        221,167        3,85098
           1074            221         3,8492
           1075        220,833        3,84744
           1076        220,667        3,84572
           1077          220,5        3,84396
           1078        220,333        3,84223
           1079        220,167        3,84051
           1080            220         3,8388
           1081        219,833        3,83709
           1082        219,667        3,83536
           1083          219,5        3,83363
           1084        219,333         3,8319
           1085        219,167        3,83019
           1086            219        3,82854
           1087        218,833        3,82692
           1088        218,667        3,82528
           1089          218,5        3,82363
           1090        218,333        3,82198
           1091        218,167        3,82034
           1092            218        3,81869
           1093        217,833        3,81701
           1094        217,667        3,81533
           1095          217,5        3,81364
           1096        217,333        3,81186
           1097        217,167        3,81015
           1098            217        3,80845
           1099        216,833        3,80678
           1100        216,667        3,80494
           1101          216,5        3,80313
           1102        216,333        3,80131
           1103        216,167        3,79949
           1104            216        3,79761
           1105        215,833         3,7958
           1106        215,667        3,79401
           1107          215,5        3,79221
           1108        215,333        3,79046
           1109        215,167        3,78872
           1110            215        3,78698
           1111        214,833        3,78521
           1112        214,667        3,78344
           1113          214,5        3,78169
           1114        214,333        3,77996
           1115        214,167        3,77824
           1116            214        3,77648
           1117        213,833        3,77472
           1118        213,667        3,77293
           1119          213,5        3,77112
           1120        213,333        3,76924
           1121        213,167        3,76739
           1122            213         3,7656
           1123        212,833        3,76384
           1124        212,667        3,76215
           1125          212,5        3,76048
           1126        212,333        3,75883
           1127        212,167        3,75718
           1128            212        3,75553
           1129        211,833        3,75391
           1130        211,667         3,7522
           1131          211,5        3,75046
           1132        211,333         3,7487
           1133        211,167        3,74689
           1134            211        3,74515
           1135        210,833        3,74341
           1136        210,667        3,74164
           1137          210,5         3,7399
           1138        210,333        3,73814
           1139        210,167        3,73639
           1140            210        3,73465
           1141        209,833        3,73283
           1142        209,667        3,73112
           1143          209,5        3,72944
           1144        209,333        3,72775
           1145        209,167        3,72611
           1146            209        3,72444
           1147        208,833        3,72275
           1148        208,667        3,72108
           1149          208,5        3,71942
           1150        208,333        3,71776
           1151        208,167        3,71608
           1152            208        3,71441
           1153        207,833        3,71279
           1154        207,667        3,71114
           1155          207,5         3,7095
           1156        207,333        3,70785
           1157        207,167        3,70618
           1158            207        3,70451
           1159        206,833        3,70288
           1160        206,667        3,70123
           1161          206,5        3,69955
           1162        206,333         3,6979
           1163        206,167        3,69625
           1164            206        3,69461
           1165        205,833        3,69295
           1166        205,667        3,69129
           1167          205,5        3,68962
           1168        205,333        3,68796
           1169        205,167        3,68635
           1170            205        3,68475
           1171        204,833        3,68312
           1172        204,667        3,68148
           1173          204,5        3,67996
           1174        204,333        3,67837
           1175        204,167        3,67673
           1176            204         3,6751
           1177        203,833        3,67345
           1178        203,667        3,67177
           1179          203,5        3,67007
           1180        203,333        3,66838
           1181        203,167        3,66661
           1182            203        3,66486
           1183        202,833        3,66315
           1184        202,667        3,66148
           1185          202,5        3,65977
           1186        202,333        3,65809
           1187        202,167        3,65642
           1188            202        3,65479
           1189        201,833        3,65322
           1190        201,667        3,65161
           1191          201,5        3,64999
           1192        201,333        3,64837
           1193        201,167        3,64673
           1194            201        3,64509
           1195        200,833        3,64348
           1196        200,667        3,64189
           1197          200,5        3,64029
           1198        200,333        3,63867
           1199        200,167        3,63705
           1200            200        3,63543
           1201        199,833        3,63381
           1202        199,667        3,63223
           1203          199,5        3,63064
           1204        199,333        3,62904
           1205        199,167        3,62745
           1206            199        3,62587
           1207        198,833        3,62429
           1208        198,667        3,62269
           1209          198,5        3,62109
           1210        198,333        3,61942
           1211        198,167        3,61778
           1212            198        3,61616
           1213        197,833        3,61455
           1214        197,667        3,61298
           1215          197,5        3,61144
           1216        197,333        3,60993
           1217        197,167        3,60843
           1218            197        3,60711
           1219        196,833        3,60578
           1220        196,667        3,60449
           1221          196,5        3,60325
           1222        196,333        3,60212
           1223        196,167        3,60093
           1224            196        3,59978
           1225        195,833        3,59865
           1226        195,667        3,59759
           1227          195,5        3,59656
           1228        195,333        3,59558
           1229        195,167        3,59465
           1230            195        3,59389
           1231        194,833        3,59311
           1232        194,667        3,59231
           1233          194,5        3,59148
           1234        194,333        3,59079
           1235        194,167        3,59005
           1236            194         3,5893
           1237        193,833        3,58856
           1238        193,667        3,58784
           1239          193,5        3,58708
           1240        193,333        3,58628
           1241        193,167        3,58548
           1242            193        3,58462
           1243        192,833        3,58372
           1244        192,667        3,58272
           1245          192,5        3,58164
           1246        192,333        3,58037
           1247        192,167        3,57917
           1248            192        3,57794
           1249        191,833        3,57669
           1250        191,667        3,57525
           1251          191,5        3,57385
           1252        191,333        3,57239
           1253        191,167        3,57094
           1254            191        3,56943
           1255        190,833        3,56802
           1256        190,667        3,56664
           1257          190,5        3,56526
           1258        190,333        3,56389
           1259        190,167        3,56252
           1260            190        3,56119
           1261        189,833        3,55985
           1262        189,667        3,55852
           1263          189,5        3,55719
           1264        189,333        3,55588
           1265        189,167        3,55459
           1266            189        3,55329
           1267        188,833        3,55209
           1268        188,667        3,55088
           1269          188,5        3,54966
           1270        188,333        3,54845
           1271        188,167        3,54731
           1272            188        3,54612
           1273        187,833        3,54498
           1274        187,667        3,54388
           1275          187,5        3,54277
           1276        187,333        3,54168
           1277        187,167        3,54057
           1278            187        3,53944
           1279        186,833        3,53836
           1280        186,667        3,53724
           1281          186,5        3,53603
           1282        186,333        3,53475
           1283        186,167        3,53334
           1284            186        3,53189
           1285        185,833        3,53037
           1286        185,667        3,52878
           1287          185,5        3,52691
           1288        185,333        3,52512
           1289        185,167        3,52331
           1290            185        3,52149
           1291        184,833         3,5194
           1292        184,667        3,51737
           1293          184,5        3,51533
           1294        184,333        3,51331
           1295        184,167        3,51122
           1296            184        3,50922
           1297        183,833        3,50724
           1298        183,667        3,50527
           1299          183,5        3,50349
           1300        183,333        3,50164
           1301        183,167        3,49981
           1302            183        3,49801
           1303        182,833        3,49622
           1304        182,667        3,49442
           1305          182,5        3,49267
           1306        182,333        3,49096
           1307        182,167        3,48934
           1308            182        3,48774
           1309        181,833        3,48618
           1310        181,667        3,48464
           1311          181,5        3,48327
           1312        181,333        3,48186
           1313        181,167        3,48052
           1314            181        3,47918
           1315        180,833        3,47796
           1316        180,667        3,47675
           1317          180,5        3,47556
           1318        180,333        3,47438
           1319        180,167        3,47324
           1320            180        3,47205
           1321        179,833        3,47089
           1322        179,667        3,46971
           1323          179,5        3,46841
           1324        179,333        3,46715
           1325        179,167        3,46584
           1326            179        3,46446
           1327        178,833        3,46301
           1328        178,667        3,46151
           1329          178,5        3,45992
           1330        178,333        3,45831
           1331        178,167        3,45649
           1332            178        3,45472
           1333        177,833        3,45292
           1334        177,667        3,45106
           1335          177,5        3,44913
           1336        177,333        3,44709
           1337        177,167         3,4451
           1338            177        3,44316
           1339        176,833        3,44129
           1340        176,667        3,43948
           1341          176,5        3,43766
           1342        176,333        3,43588
           1343        176,167        3,43408
           1344            176        3,43237
           1345        175,833        3,43058
           1346        175,667         3,4288
           1347          175,5        3,42702
           1348        175,333        3,42521
           1349        175,167        3,42353
           1350            175        3,42192
           1351        174,833        3,42036
           1352        174,667        3,41902
           1353          174,5         3,4176
           1354        174,333        3,41621
           1355        174,167        3,41488
           1356            174        3,41368
           1357        173,833        3,41245
           1358        173,667        3,41125
           1359          173,5         3,4101
           1360        173,333        3,40909
           1361        173,167        3,40802
           1362            173        3,40696
           1363        172,833        3,40592
           1364        172,667        3,40488
           1365          172,5        3,40384
           1366        172,333        3,40284
           1367        172,167        3,40182
           1368            172        3,40075
           1369        171,833        3,39964
           1370        171,667        3,39845
           1371          171,5        3,39722
           1372        171,333        3,39581
           1373        171,167        3,39438
           1374            171        3,39288
           1375        170,833        3,39132
           1376        170,667        3,38954
           1377          170,5        3,38777
           1378        170,333        3,38594
           1379        170,167        3,38408
           1380            170        3,38217
           1381        169,833        3,38034
           1382        169,667        3,37852
           1383          169,5        3,37671
           1384        169,333        3,37497
           1385        169,167        3,37317
           1386            169        3,37134
           1387        168,833         3,3695
           1388        168,667        3,36762
           1389          168,5        3,36578
           1390        168,333        3,36393
           1391        168,167        3,36208
           1392            168        3,36033
           1393        167,833        3,35857
           1394        167,667        3,35691
           1395          167,5        3,35535
           1396        167,333        3,35397
           1397        167,167        3,35251
           1398            167        3,35111
           1399        166,833        3,34972
           1400        166,667        3,34854
           1401          166,5        3,34742
           1402        166,333        3,34637
           1403        166,167        3,34537
           1404            166         3,3444
           1405        165,833        3,34374
           1406        165,667        3,34292
           1407          165,5        3,34204
           1408        165,333        3,34116
           1409        165,167         3,3402
           1410            165        3,33922
           1411        164,833        3,33825
           1412        164,667        3,33725
           1413          164,5        3,33605
           1414        164,333         3,3348
           1415        164,167        3,33348
           1416            164        3,33211
           1417        163,833        3,33042
           1418        163,667         3,3288
           1419          163,5        3,32717
           1420        163,333        3,32551
           1421        163,167        3,32363
           1422            163        3,32182
           1423        162,833        3,32001
           1424        162,667        3,31821
           1425          162,5        3,31643
           1426        162,333        3,31467
           1427        162,167        3,31298
           1428            162        3,31131
           1429        161,833        3,30965
           1430        161,667        3,30792
           1431          161,5        3,30617
           1432        161,333         3,3044
           1433        161,167        3,30255
           1434            161        3,30077
           1435        160,833        3,29904
           1436        160,667        3,29733
           1437          160,5        3,29584
           1438        160,333        3,29433
           1439        160,167        3,29289
           1440            160        3,29151
           1441        159,833        3,29048
           1442        159,667        3,28939
           1443          159,5        3,28831
           1444        159,333        3,28728
           1445        159,167        3,28651
           1446            159        3,28563
           1447        158,833        3,28484
           1448        158,667        3,28421
           1449          158,5        3,28367
           1450        158,333        3,28322
           1451        158,167        3,28269
           1452            158        3,28209
           1453        157,833        3,28141
           1454        157,667        3,28063
           1455          157,5        3,27976
           1456        157,333        3,27881
           1457        157,167        3,27781
           1458            157        3,27646
           1459        156,833        3,27522
           1460        156,667        3,27402
           1461          156,5        3,27278
           1462        156,333        3,27135
           1463        156,167        3,27001
           1464            156        3,26863
           1465        155,833         3,2672
           1466        155,667         3,2656
           1467          155,5        3,26401
           1468        155,333         3,2624
           1469        155,167        3,26081
           1470            155        3,25909
           1471        154,833        3,25743
           1472        154,667        3,25575
           1473          154,5        3,25407
           1474        154,333        3,25246
           1475        154,167        3,25072
           1476            154        3,25008
           1477        153,833         3,2521
           1478        153,667        3,26236
           1479          153,5        3,26209
           1480        153,333        3,25868
           1481        153,167        3,25498
           1482            153        3,25124
           1483        152,833        3,24776
           1484        152,667        3,24498
           1485          152,5        3,24281
           1486        152,333        3,24152
           1487        152,167        3,23986
           1488            152         3,2383
           1489        151,833        3,23685
           1490        151,667        3,23592
           1491          151,5        3,23483
           1492        151,333        3,23377
           1493        151,167        3,23278
           1494            151        3,23195
           1495        150,833        3,23098
           1496        150,667        3,22999
           1497          150,5        3,22903
           1498        150,333        3,22794
           1499        150,167        3,22681
           1500            150        3,22562
           1501        149,833         3,2244
           1502        149,667        3,22302
           1503          149,5        3,22166
           1504        149,333        3,22021
           1505        149,167        3,21871
           1506            149        3,21704
           1507        148,833        3,21539
           1508        148,667        3,21373
           1509          148,5        3,21206
           1510        148,333        3,21028
           1511        148,167        3,20853
           1512            148        3,20685
           1513        147,833        3,20521
           1514        147,667        3,20358
           1515          147,5        3,20191
           1516        147,333        3,20026
           1517        147,167        3,19865
           1518            147        3,19705
           1519        146,833        3,19543
           1520        146,667        3,19383
           1521          146,5        3,19228
           1522        146,333        3,19083
           1523        146,167        3,18951
           1524            146        3,18821
           1525        145,833        3,18698
           1526        145,667        3,18582
           1527          145,5        3,18497
           1528        145,333        3,18408
           1529        145,167        3,18322
           1530            145        3,18239
           1531        144,833        3,18186
           1532        144,667        3,18121
           1533          144,5        3,18057
           1534        144,333        3,17992
           1535        144,167        3,17938
           1536            144         3,1788
           1537        143,833        3,17818
           1538        143,667        3,17749
           1539          143,5        3,17667
           1540        143,333        3,17579
           1541        143,167        3,17485
           1542            143        3,17388
           1543        142,833        3,17262
           1544        142,667        3,17146
           1545          142,5        3,17026
           1546        142,333        3,16901
           1547        142,167         3,1676
           1548            142        3,16618
           1549        141,833         3,1647
           1550        141,667        3,16322
           1551          141,5        3,16161
           1552        141,333        3,16006
           1553        141,167        3,15854
           1554            141        3,15705
           1555        140,833         3,1556
           1556        140,667        3,15414
           1557          140,5         3,1527
           1558        140,333        3,15125
           1559        140,167        3,14979
           1560            140        3,14838
           1561        139,833        3,14703
           1562        139,667        3,14572
           1563          139,5        3,14447
           1564        139,333        3,14333
           1565        139,167        3,14231
           1566            139        3,14135
           1567        138,833        3,14067
           1568        138,667         3,1399
           1569          138,5        3,13916
           1570        138,333        3,13845
           1571        138,167         3,1379
           1572            138        3,13734
           1573        137,833        3,13682
           1574        137,667        3,13636
           1575          137,5        3,13593
           1576        137,333        3,13545
           1577        137,167        3,13493
           1578            137        3,13437
           1579        136,833        3,13367
           1580        136,667        3,13294
           1581          136,5        3,13218
           1582        136,333        3,13136
           1583        136,167        3,13025
           1584            136         3,1292
           1585        135,833        3,12812
           1586        135,667        3,12701
           1587          135,5        3,12584
           1588        135,333         3,1244
           1589        135,167        3,12306
           1590            135        3,12172
           1591        134,833        3,12038
           1592        134,667        3,11889
           1593          134,5        3,11746
           1594        134,333        3,11608
           1595        134,167        3,11482
           1596            134        3,11224
           1597        133,833        3,10584
           1598        133,667        3,09862
           1599          133,5         3,0955
           1600        133,333        3,09562
           1601        133,167        3,09598
           1602            133        3,09624
           1603        132,833        3,09605
           1604        132,667        3,09598
           1605          132,5        3,09588
           1606        132,333        3,09567
           1607        132,167        3,09541
           1608            132         3,0949
           1609        131,833        3,09449
           1610        131,667        3,09408
           1611          131,5        3,09368
           1612        131,333         3,0932
           1613        131,167        3,09279
           1614            131        3,09233
           1615        130,833        3,09186
           1616        130,667        3,09135
           1617          130,5        3,09079
           1618        130,333        3,09021
           1619        130,167         3,0896
           1620            130        3,08877
           1621        129,833        3,08794
           1622        129,667        3,08703
           1623          129,5        3,08611
           1624        129,333        3,08489
           1625        129,167        3,08376
           1626            129        3,08264
           1627        128,833        3,08147
           1628        128,667        3,08009
           1629          128,5        3,07881
           1630        128,333         3,0775
           1631        128,167         3,0762
           1632            128        3,07485
           1633        127,833        3,07354
           1634        127,667         3,0722
           1635          127,5        3,07083
           1636        127,333        3,06952
           1637        127,167         3,0682
           1638            127        3,06685
           1639        126,833        3,06546
           1640        126,667        3,06413
           1641          126,5        3,06285
           1642        126,333        3,06155
           1643        126,167        3,06027
           1644            126         3,0591
           1645        125,833         3,0579
           1646        125,667        3,05676
           1647          125,5         3,0557
           1648        125,333         3,0548
           1649        125,167         3,0539
           1650            125        3,05305
           1651        124,833        3,05225
           1652        124,667        3,05166
           1653          124,5        3,05106
           1654        124,333        3,05052
           1655        124,167        3,04996
           1656            124        3,04939
           1657        123,833        3,04883
           1658        123,667         3,0482
           1659          123,5        3,04744
           1660        123,333        3,04666
           1661        123,167        3,04553
           1662            123        3,04445
           1663        122,833        3,04332
           1664        122,667        3,04216
           1665          122,5        3,04073
           1666        122,333        3,03938
           1667        122,167        3,03804
           1668            122        3,03667
           1669        121,833        3,03522
           1670        121,667        3,03383
           1671          121,5        3,03245
           1672        121,333        3,03106
           1673        121,167        3,02964
           1674            121        3,02816
           1675        120,833        3,02666
           1676        120,667        3,02518
           1677          120,5        3,02367
           1678        120,333        3,02221
           1679        120,167        3,02076
           1680            120        3,01933
           1681        119,833        3,01809
           1682        119,667        3,01682
           1683          119,5        3,01562
           1684        119,333         3,0145
           1685        119,167        3,01354
           1686            119        3,01258
           1687        118,833        3,01171
           1688        118,667        3,01088
           1689          118,5        3,01032
           1690        118,333        3,00973
           1691        118,167        3,00918
           1692            118        3,00866
           1693        117,833        3,00829
           1694        117,667         3,0078
           1695          117,5        3,00729
           1696        117,333        3,00676
           1697        117,167        3,00609
           1698            117        3,00545
           1699        116,833        3,00474
           1700        116,667        3,00395
           1701          116,5        3,00293
           1702        116,333        3,00192
           1703        116,167        3,00088
           1704            116        2,99982
           1705        115,833        2,99851
           1706        115,667        2,99734
           1707          115,5        2,99609
           1708        115,333        2,99474
           1709        115,167        2,99333
           1710            115        2,99196
           1711        114,833        2,99056
           1712        114,667        2,98911
           1713          114,5        2,98755
           1714        114,333        2,98607
           1715        114,167        2,98459
           1716            114        2,98312
           1717        113,833        2,98164
           1718        113,667        2,98014
           1719          113,5         2,9787
           1720        113,333        2,97731
           1721        113,167        2,97598
           1722            113         2,9747
           1723        112,833        2,97347
           1724        112,667        2,97233
           1725          112,5        2,97128
           1726        112,333        2,97052
           1727        112,167        2,96967
           1728            112        2,96885
           1729        111,833        2,96804
           1730        111,667         2,9675
           1731          111,5        2,96693
           1732        111,333        2,96639
           1733        111,167        2,96589
           1734            111        2,96553
           1735        110,833        2,96504
           1736        110,667        2,96443
           1737          110,5        2,96376
           1738        110,333        2,96294
           1739        110,167        2,96212
           1740            110        2,96119
           1741        109,833        2,96017
           1742        109,667        2,95896
           1743          109,5        2,95781
           1744        109,333        2,95665
           1745        109,167        2,95553
           1746            109         2,9544
           1747        108,833        2,95325
           1748        108,667        2,95207
           1749          108,5        2,95086
           1750        108,333         2,9497
           1751        108,167         2,9485
           1752            108        2,94725
           1753        107,833        2,94593
           1754        107,667        2,94454
           1755          107,5        2,94316
           1756        107,333        2,94178
           1757        107,167        2,94041
           1758            107        2,93909
           1759        106,833        2,93785
           1760        106,667        2,93673
           1761          106,5        2,93568
           1762        106,333        2,93482
           1763        106,167        2,93391
           1764            106        2,93309
           1765        105,833         2,9323
           1766        105,667        2,93171
           1767          105,5        2,93113
           1768        105,333        2,93058
           1769        105,167        2,93003
           1770            105        2,92966
           1771        104,833         2,9292
           1772        104,667        2,92878
           1773          104,5        2,92841
           1774        104,333        2,92784
           1775        104,167        2,92723
           1776            104        2,92654
           1777        103,833        2,92578
           1778        103,667        2,92493
           1779          103,5        2,92418
           1780        103,333        2,92337
           1781        103,167        2,92244
           1782            103        2,92137
           1783        102,833        2,92025
           1784        102,667        2,91907
           1785          102,5        2,91786
           1786        102,333        2,91633
           1787        102,167        2,91495
           1788            102        2,91357
           1789        101,833         2,9122
           1790        101,667        2,91094
           1791          101,5        2,90968
           1792        101,333        2,90836
           1793        101,167        2,90698
           1794            101        2,90559
           1795        100,833        2,90425
           1796        100,667        2,90288
           1797          100,5        2,90157
           1798        100,333        2,90033
           1799        100,167         2,8992
           1800            100        2,89811
           1801        99,8333        2,89709
           1802        99,6667        2,89611
           1803           99,5         2,8955
           1804        99,3333        2,89478
           1805        99,1667        2,89412
           1806             99         2,8935
           1807        98,8333        2,89307
           1808        98,6667        2,89261
           1809           98,5        2,89215
           1810        98,3333        2,89167
           1811        98,1667        2,89128
           1812             98        2,89085
           1813        97,8333        2,89042
           1814        97,6667        2,89002
           1815           97,5        2,88941
           1816        97,3333        2,88874
           1817        97,1667        2,88797
           1818             97        2,88716
           1819        96,8333        2,88594
           1820        96,6667        2,88481
           1821           96,5        2,88371
           1822        96,3333        2,88264
           1823        96,1667        2,88147
           1824             96        2,88036
           1825        95,8333        2,87928
           1826        95,6667        2,87818
           1827           95,5        2,87703
           1828        95,3333        2,87585
           1829        95,1667         2,8747
           1830             95        2,87348
           1831        94,8333        2,87212
           1832        94,6667        2,87087
           1833           94,5        2,86964
           1834        94,3333         2,8684
           1835        94,1667        2,86731
           1836             94        2,86623
           1837        93,8333        2,86522
           1838        93,6667        2,86425
           1839           93,5        2,86353
           1840        93,3333        2,86277
           1841        93,1667        2,86207
           1842             93        2,86141
           1843        92,8333        2,86097
           1844        92,6667        2,86048
           1845           92,5        2,86001
           1846        92,3333        2,85959
           1847        92,1667        2,85927
           1848             92        2,85889
           1849        91,8333        2,85847
           1850        91,6667        2,85801
           1851           91,5        2,85756
           1852        91,3333        2,85711
           1853        91,1667        2,85662
           1854             91        2,85607
           1855        90,8333         2,8553
           1856        90,6667        2,85452
           1857           90,5         2,8537
           1858        90,3333        2,85285
           1859        90,1667        2,85171
           1860             90        2,85064
           1861        89,8333        2,84956
           1862        89,6667        2,84853
           1863           89,5        2,84757
           1864        89,3333         2,8466
           1865        89,1667        2,84569
           1866             89        2,84475
           1867        88,8333        2,84377
           1868        88,6667        2,84286
           1869           88,5        2,84183
           1870        88,3333        2,84076
           1871        88,1667         2,8397
           1872             88        2,83849
           1873        87,8333        2,83734
           1874        87,6667        2,83616
           1875           87,5        2,83496
           1876        87,3333        2,83391
           1877        87,1667        2,83286
           1878             87        2,83188
           1879        86,8333        2,83097
           1880        86,6667         2,8303
           1881           86,5         2,8296
           1882        86,3333        2,82898
           1883        86,1667        2,82845
           1884             86         2,8282
           1885        85,8333        2,82789
           1886        85,6667        2,82753
           1887           85,5        2,82717
           1888        85,3333        2,82687
           1889        85,1667        2,82652
           1890             85        2,82615
           1891        84,8333        2,82574
           1892        84,6667        2,82513
           1893           84,5        2,82456
           1894        84,3333        2,82391
           1895        84,1667        2,82317
           1896             84        2,82219
           1897        83,8333        2,82127
           1898        83,6667        2,82038
           1899           83,5        2,81949
           1900        83,3333         2,8184
           1901        83,1667        2,81742
           1902             83        2,81645
           1903        82,8333        2,81551
           1904        82,6667        2,81449
           1905           82,5        2,81342
           1906        82,3333        2,81236
           1907        82,1667        2,81134
           1908             82        2,81037
           1909        81,8333        2,80929
           1910        81,6667         2,8083
           1911           81,5        2,80736
           1912        81,3333        2,80638
           1913        81,1667        2,80549
           1914             81         2,8046
           1915        80,8333        2,80377
           1916        80,6667        2,80296
           1917           80,5        2,80242
           1918        80,3333        2,80189
           1919        80,1667        2,80149
           1920             80        2,80116
           1921        79,8333         2,8012
           1922        79,6667        2,80102
           1923           79,5         2,8008
           1924        79,3333        2,80062
           1925        79,1667        2,80036
           1926             79        2,80008
           1927        78,8333        2,79976
           1928        78,6667        2,79939
           1929           78,5        2,79894
           1930        78,3333        2,79848
           1931        78,1667        2,79793
           1932             78         2,7973
           1933        77,8333        2,79644
           1934        77,6667        2,79561
           1935           77,5        2,79479
           1936        77,3333        2,79395
           1937        77,1667        2,79289
           1938             77        2,79197
           1939        76,8333        2,79103
           1940        76,6667        2,79008
           1941           76,5        2,78915
           1942        76,3333        2,78815
           1943        76,1667        2,78706
           1944             76        2,78595
           1945        75,8333        2,78474
           1946        75,6667        2,78357
           1947           75,5        2,78245
           1948        75,3333        2,78138
           1949        75,1667        2,78051
           1950             75        2,77968
           1951        74,8333        2,77891
           1952        74,6667        2,77812
           1953           74,5        2,77769
           1954        74,3333        2,77715
           1955        74,1667        2,77655
           1956             74        2,77603
           1957        73,8333        2,77564
           1958        73,6667         2,7753
           1959           73,5          2,775
           1960        73,3333        2,77468
           1961        73,1667        2,77462
           1962             73        2,77448
           1963        72,8333        2,77429
           1964        72,6667        2,77406
           1965           72,5        2,77377
           1966        72,3333         2,7734
           1967        72,1667        2,77292
           1968             72        2,77238
           1969        71,8333        2,77157
           1970        71,6667        2,77083
           1971           71,5        2,77014
           1972        71,3333        2,76946
           1973        71,1667        2,76866
           1974             71        2,76788
           1975        70,8333        2,76707
           1976        70,6667        2,76621
           1977           70,5        2,76532
           1978        70,3333        2,76425
           1979        70,1667        2,76322
           1980             70        2,76221
           1981        69,8333        2,76121
           1982        69,6667        2,76011
           1983           69,5        2,75909
           1984        69,3333        2,75821
           1985        69,1667        2,75751
           1986             69        2,75697
           1987        68,8333        2,75638
           1988        68,6667        2,75577
           1989           68,5        2,75517
           1990        68,3333        2,75474
           1991        68,1667        2,75412
           1992             68        2,75352
           1993        67,8333          2,753
           1994        67,6667        2,75255
           1995           67,5         2,7522
           1996        67,3333         2,7519
           1997        67,1667        2,75158
           1998             67         2,7515
           1999        66,8333        2,75128
           2000        66,6667        2,75097
           2001           66,5         2,7506
           2002        66,3333        2,75006
           2003        66,1667        2,74957
           2004             66        2,74906
           2005        65,8333        2,74858
           2006        65,6667        2,74802
           2007           65,5        2,74756
           2008        65,3333        2,74711
           2009        65,1667        2,74665
           2010             65        2,74622
           2011        64,8333        2,74578
           2012        64,6667        2,74532
           2013           64,5        2,74487
           2014        64,3333        2,74432
           2015        64,1667        2,74376
           2016             64        2,74313
           2017        63,8333        2,74243
           2018        63,6667        2,74164
           2019           63,5         2,7409
           2020        63,3333        2,74019
           2021        63,1667        2,73949
           2022             63         2,7387
           2023        62,8333        2,73798
           2024        62,6667        2,73738
           2025           62,5        2,73687
           2026        62,3333        2,72804
           2027        62,1667        2,72434
           2028             62        2,72422
           2029        61,8333        2,72468
           2030        61,6667        2,72578
           2031           61,5        2,72648
           2032        61,3333         2,7271
           2033        61,1667        2,72767
           2034             61          2,728
           2035        60,8333        2,72837
           2036        60,6667        2,72865
           2037           60,5        2,72881
           2038        60,3333        2,72846
           2039        60,1667        2,72812
           2040             60        2,72774
           2041        59,8333         2,7273
           2042        59,6667        2,72637
           2043           59,5        2,72559
           2044        59,3333        2,72481
           2045        59,1667        2,72406
           2046             59        2,72326
           2047        58,8333        2,72249
           2048        58,6667        2,72172
           2049           58,5        2,72091
           2050        58,3333        2,72009
           2051        58,1667        2,71927
           2052             58        2,71834
           2053        57,8333        2,71743
           2054        57,6667        2,71653
           2055           57,5        2,71539
           2056        57,3333        2,71442
           2057        57,1667        2,71358
           2058             57        2,71277
           2059        56,8333        2,71216
           2060        56,6667        2,71156
           2061           56,5        2,71109
           2062        56,3333        2,71074
           2063        56,1667        2,71076
           2064             56        2,71069
           2065        55,8333        2,71062
           2066        55,6667        2,71062
           2067           55,5        2,71068
           2068        55,3333        2,71069
           2069        55,1667        2,71082
           2070             55        2,71101
           2071        54,8333          2,711
           2072        54,6667        2,71098
           2073           54,5        2,71091
           2074        54,3333        2,71078
           2075        54,1667        2,71047
           2076             54        2,71014
           2077        53,8333        2,70962
           2078        53,6667        2,70902
           2079           53,5        2,70828
           2080        53,3333        2,70762
           2081        53,1667        2,70698
           2082             53        2,70635
           2083        52,8333        2,70558
           2084        52,6667        2,70475
           2085           52,5        2,70389
           2086        52,3333        2,70302
           2087        52,1667        2,70196
           2088             52        2,70094
           2089        51,8333        2,69993
           2090        51,6667        2,69894
           2091           51,5        2,69788
           2092        51,3333        2,69683
           2093        51,1667        2,69583
           2094             51        2,69491
           2095        50,8333        2,69412
           2096        50,6667        2,69348
           2097           50,5        2,69292
           2098        50,3333         2,6924
           2099        50,1667        2,69241
           2100             50        2,69225
           2101        49,8333         2,6921
           2102        49,6667        2,69193
           2103           49,5        2,69205
           2104        49,3333        2,69206
           2105        49,1667        2,69203
           2106             49        2,69202
           2107        48,8333        2,69205
           2108        48,6667        2,69198
           2109           48,5        2,69186
           2110        48,3333        2,69176
           2111        48,1667        2,69159
           2112             48        2,69144
           2113        47,8333        2,69117
           2114        47,6667        2,69084
           2115           47,5        2,69049
           2116        47,3333        2,69006
           2117        47,1667         2,6895
           2118             47         2,6889
           2119        46,8333        2,68826
           2120        46,6667         2,6874
           2121           46,5        2,68664
           2122        46,3333        2,68591
           2123        46,1667        2,68517
           2124             46        2,68438
           2125        45,8333        2,68363
           2126        45,6667        2,68285
           2127           45,5        2,68204
           2128        45,3333        2,68127
           2129        45,1667        2,68047
           2130             45         2,6797
           2131        44,8333        2,67894
           2132        44,6667        2,67826
           2133           44,5        2,67766
           2134        44,3333        2,67721
           2135        44,1667        2,67683
           2136             44        2,67665
           2137        43,8333        2,67646
           2138        43,6667        2,67643
           2139           43,5        2,67632
           2140        43,3333        2,67572
           2141        43,1667          2,676
           2142             43        2,67793
           2143        42,8333        2,67972
           2144        42,6667        2,67964
           2145           42,5        2,67946
           2146        42,3333        2,67919
           2147        42,1667        2,67902
           2148             42        2,67849
           2149        41,8333         2,6781
           2150        41,6667        2,67772
           2151           41,5        2,67732
           2152        41,3333        2,67677
           2153        41,1667        2,67628
           2154             41        2,67572
           2155        40,8333         2,6751
           2156        40,6667        2,67423
           2157           40,5        2,67347
           2158        40,3333        2,67275
           2159        40,1667        2,67199
           2160             40         2,6712
           2161        39,8333        2,67045
           2162        39,6667        2,66965
           2163           39,5         2,6688
           2164        39,3333        2,66819
           2165        39,1667         2,6675
           2166             39        2,66679
           2167        38,8333        2,66618
           2168        38,6667        2,66578
           2169           38,5        2,66544
           2170        38,3333        2,66516
           2171        38,1667         2,6649
           2172             38        2,66493
           2173        37,8333        2,66496
           2174        37,6667         2,6651
           2175           37,5        2,66526
           2176        37,3333         2,6657
           2177        37,1667        2,66614
           2178             37        2,66664
           2179        36,8333        2,66713
           2180        36,6667        2,66782
           2181           36,5        2,66834
           2182        36,3333        2,66869
           2183        36,1667        2,66889
           2184             36        2,66899
           2185        35,8333        2,66888
           2186        35,6667        2,66885
           2187           35,5        2,66887
           2188        35,3333        2,66888
           2189        35,1667        2,66883
           2190             35        2,66882
           2191        34,8333        2,66881
           2192        34,6667        2,66884
           2193           34,5        2,66884
           2194        34,3333        2,66879
           2195        34,1667        2,66876
           2196             34        2,66876
           2197        33,8333        2,66871
           2198        33,6667        2,66874
           2199           33,5        2,66881
           2200        33,3333        2,66885
           2201        33,1667        2,66898
           2202             33         2,6692
           2203        32,8333        2,66951
           2204        32,6667        2,66987
           2205           32,5        2,67063
           2206        32,3333        2,67141
           2207        32,1667        2,67233
           2208             32        2,67337
           2209        31,8333        2,67508
           2210        31,6667        2,67656
           2211           31,5        2,67841
           2212        31,3333        2,68059
           2213        31,1667        2,68344
           2214             31        2,68676
           2215        30,8333        2,69059
           2216        30,6667        2,69451
           2217           30,5        2,69888
           2218        30,3333        2,70373
           2219        30,1667        2,70971
           2220             30        2,71574
           2221        29,8333        2,72406
           2222        29,6667        2,73322
           2223           29,5        2,74293
           2224        29,3333        2,75279
           2225        29,1667        2,76331
           2226             29        2,77418
           2227        28,8333        2,78566
           2228        28,6667        2,79767
           2229           28,5        2,80934
           2230        28,3333        2,82089
           2231        28,1667        2,83236
           2232             28        2,84347
           2233        27,8333        2,85425
           2234        27,6667        2,86457
           2235           27,5        2,87338
           2236        27,3333        2,88127
           2237        27,1667        2,88814
           2238             27        2,89465
           2239        26,8333        2,89974
           2240        26,6667        2,90425
           2241           26,5        2,90867
           2242        26,3333        2,91257
           2243        26,1667        2,91527
           2244             26        2,91768
           2245        25,8333        2,91907
           2246        25,6667        2,92016
           2247           25,5        2,92053
           2248        25,3333         2,9202
           2249        25,1667        2,91938
           2250             25        2,91859
           2251        24,8333        2,91712
           2252        24,6667        2,91524
           2253           24,5        2,91345
           2254        24,3333        2,91017
           2255        24,1667        2,90736
           2256             24        2,90414
           2257        23,8333        2,90087
           2258        23,6667        2,89726
           2259           23,5        2,89375
           2260        23,3333        2,89019
           2261        23,1667        2,88648
           2262             23        2,88284
           2263        22,8333         2,8793
           2264        22,6667        2,87578
           2265           22,5        2,87232
           2266        22,3333        2,86911
           2267        22,1667        2,86585
           2268             22        2,86269
           2269        21,8333        2,85948
           2270        21,6667        2,85679
           2271           21,5        2,85416
           2272        21,3333        2,85227
           2273        21,1667        2,85088
           2274             21        2,85091
           2275        20,8333        2,85116
           2276        20,6667        2,85199
           2277           20,5        2,85307
           2278        20,3333        2,85674
           2279        20,1667        2,86152
           2280             20        2,86808
           2281        19,8333        2,87604
           2282        19,6667        2,88752
           2283           19,5        2,89948
           2284        19,3333        2,91383
           2285        19,1667        2,93224
           2286             19        2,95441
           2287        18,8333        2,97882
           2288        18,6667        3,00763
           2289           18,5        3,03844
           2290        18,3333        3,07396
           2291        18,1667        3,11377
           2292             18        3,15798
           2293        17,8333        3,20541
           2294        17,6667        3,25706
           2295           17,5        3,31302
           2296        17,3333        3,37161
           2297        17,1667        3,43175
           2298             17        3,49424
           2299        16,8333        3,55681
           2300        16,6667        3,61913
           2301           16,5        3,68157
           2302        16,3333        3,74108
           2303        16,1667        3,79793
           2304             16        3,84838
           2305        15,8333        3,89466
           2306        15,6667        3,93205
           2307           15,5        3,96398
           2308        15,3333        3,98752
           2309        15,1667         4,0055
           2310             15        4,01084
           2311        14,8333        4,00966
           2312        14,6667        4,00391
           2313           14,5        3,99291
           2314        14,3333        3,97054
           2315        14,1667        3,94542
           2316             14        3,91518
           2317        13,8333        3,88328
           2318        13,6667        3,84422
           2319           13,5         3,8046
           2320        13,3333        3,76448
           2321        13,1667        3,72286
           2322             13        3,67995
           2323        12,8333        3,63682
           2324        12,6667        3,59418
           2325           12,5        3,55165
           2326        12,3333        3,50963
           2327        12,1667        3,46854
           2328             12        3,42866
           2329        11,8333         3,3899
           2330        11,6667        3,35134
           2331           11,5        3,31492
           2332        11,3333        3,27974
           2333        11,1667        3,24647
           2334             11        3,21443
           2335        10,8333         3,1852
           2336        10,6667        3,15677
           2337           10,5        3,12959
           2338        10,3333        3,10278
           2339        10,1667        3,07715
           2340             10        3,05266
           2341        9,83333        3,02997
           2342        9,66667        3,00854
           2343            9,5        2,98804
           2344        9,33333        2,96846
           2345        9,16667        2,95004
           2346              9        2,93271
           2347        8,83333         2,9166
           2348        8,66667        2,90065
           2349            8,5         2,8851
           2350        8,33333        2,86992
           2351        8,16667        2,85825
           2352              8        2,84591
           2353        7,83333        2,83393
           2354        7,66667        2,82277
           2355            7,5        2,81241
           2356        7,33333         2,8024
           2357        7,16667        2,79357
           2358              7        2,78516
           2359        6,83333        2,77699
           2360        6,66667        2,76902
           2361            6,5        2,76137
           2362        6,33333        2,75413
           2363        6,16667        2,74717
           2364              6        2,74045
           2365        5,83333        2,73363
           2366        5,66667        2,72698
           2367            5,5        2,72073
           2368        5,33333         2,7147
           2369        5,16667        2,70914
           2370              5        2,70469
           2371        4,83333        2,70047
           2372        4,66667        2,69686
           2373            4,5        2,69305
           2374        4,33333        2,68931
           2375        4,16667        2,68555
           2376              4        2,68213
           2377        3,83333        2,67858
           2378        3,66667        2,67505
           2379            3,5        2,67152
           2380        3,33333        2,66824
           2381        3,16667        2,66486
           2382              3         2,6615
           2383        2,83333        2,65828
           2384        2,66667        2,65517
           2385            2,5        2,65197
           2386        2,33333        2,64874
           2387        2,16667        2,64544
           2388              2        2,64207
           2389        1,83333        2,63875
           2390        1,66667        2,63534
           2391            1,5        2,63189
           2392        1,33333        2,62817
           2393        1,16667        2,62445
           2394              1        2,62064
           2395       0,833333        2,61677
           2396       0,666667        2,61278
           2397            0,5        2,60887
           2398       0,333333        2,60501
           2399       0,166667         2,6012
           2400              0        2,59768
           2401      -0,166667        2,59412
           2402      -0,333333        2,59059
           2403           -0,5        2,58707
           2404      -0,666667        2,58387
           2405      -0,833333        2,58056
           2406             -1        2,57728
           2407       -1,16667        2,57404
           2408       -1,33333        2,57099
           2409           -1,5        2,56793
           2410       -1,66667        2,56495
           2411       -1,83333        2,56203
           2412             -2        2,55948
           2413       -2,16667        2,55691
           2414       -2,33333        2,55444
           2415           -2,5        2,55198
           2416       -2,66667        2,55005
           2417       -2,83333        2,54804
           2418             -3        2,54606
           2419       -3,16667        2,54416
           2420       -3,33333        2,54262
           2421           -3,5        2,54095
           2422       -3,66667        2,53915
           2423       -3,83333        2,53726
           2424             -4        2,53553
           2425       -4,16667        2,53379
           2426       -4,33333        2,53201
           2427           -4,5        2,53017
           2428       -4,66667        2,52831
           2429       -4,83333        2,52655
           2430             -5        2,52482
           2431       -5,16667        2,52303
           2432       -5,33333        2,52146
           2433           -5,5        2,51995
           2434       -5,66667        2,51833
           2435       -5,83333        2,51668
           2436             -6        2,51492
           2437       -6,16667        2,51349
           2438       -6,33333        2,51211
           2439           -6,5        2,50981
           2440       -6,66667         2,5074
           2441       -6,83333         2,5064
           2442             -7        2,50504
           2443       -7,16667        2,50364
           2444       -7,33333        2,50228
           2445           -7,5        2,50114
           2446       -7,66667        2,49991
           2447       -7,83333         2,4987
           2448             -8        2,49733
           2449       -8,16667        2,49606
           2450       -8,33333        2,49483
           2451           -8,5        2,49359
           2452       -8,66667        2,49235
           2453       -8,83333        2,49127
           2454             -9        2,49018
           2455       -9,16667        2,48906
           2456       -9,33333        2,48803
           2457           -9,5        2,48717
           2458       -9,66667        2,48621
           2459       -9,83333        2,48523
           2460            -10        2,48435
           2461       -10,1667        2,48346
           2462       -10,3333        2,48256
           2463          -10,5         2,4817
           2464       -10,6667        2,48071
           2465       -10,8333         2,4797
           2466            -11         2,4787
           2467       -11,1667         2,4777
           2468       -11,3333        2,47673
           2469          -11,5        2,47585
           2470       -11,6667        2,47487
           2471       -11,8333        2,47383
           2472            -12        2,47287
           2473       -12,1667        2,47229
           2474       -12,3333        2,47127
           2475          -12,5         2,4701
           2476       -12,6667         2,4698
           2477       -12,8333        2,46914
           2478            -13        2,46841
           2479       -13,1667        2,46768
           2480       -13,3333        2,46692
           2481          -13,5        2,46635
           2482       -13,6667        2,46586
           2483       -13,8333        2,46538
           2484            -14        2,46486
           2485       -14,1667        2,46446
           2486       -14,3333        2,46391
           2487          -14,5        2,46338
           2488       -14,6667        2,46281
           2489       -14,8333        2,46207
           2490            -15        2,46133
           2491       -15,1667        2,46048
           2492       -15,3333        2,45965
           2493          -15,5        2,45875
           2494       -15,6667        2,45789
           2495       -15,8333        2,45706
           2496            -16        2,45626
           2497       -16,1667        2,45536
           2498       -16,3333        2,45446
           2499          -16,5        2,45364
           2500       -16,6667        2,45278
           2501       -16,8333        2,45168
           2502            -17         2,4506
           2503       -17,1667        2,44971
           2504       -17,3333        2,44886
           2505          -17,5        2,44795
           2506       -17,6667        2,44695
           2507       -17,8333        2,44597
           2508            -18          2,445
           2509       -18,1667        2,44408
           2510       -18,3333        2,44313
           2511          -18,5        2,44227
           2512       -18,6667        2,44138
           2513       -18,8333        2,44039
           2514            -19        2,43987
           2515       -19,1667        2,43934
           2516       -19,3333        2,43883
           2517          -19,5        2,43856
           2518       -19,6667        2,43828
           2519       -19,8333        2,43779
           2520            -20        2,43716
           2521       -20,1667        2,43641
           2522       -20,3333        2,43543
           2523          -20,5        2,43479
           2524       -20,6667        2,43408
           2525       -20,8333        2,43329
           2526            -21         2,4329
           2527       -21,1667        2,43237
           2528       -21,3333        2,43176
           2529          -21,5        2,43098
           2530       -21,6667        2,43127
           2531       -21,8333        2,43099
           2532            -22        2,43066
           2533       -22,1667        2,43034
           2534       -22,3333        2,42962
           2535          -22,5        2,42908
           2536       -22,6667        2,42853
           2537       -22,8333        2,42782
           2538            -23        2,42708
           2539       -23,1667        2,42634
           2540       -23,3333        2,42564
           2541          -23,5        2,42488
           2542       -23,6667        2,42441
           2543       -23,8333        2,42384
           2544            -24        2,42326
           2545       -24,1667        2,42276
           2546       -24,3333        2,42249
           2547          -24,5        2,42219
           2548       -24,6667        2,42193
           2549       -24,8333        2,42164
           2550            -25        2,42129
           2551       -25,1667        2,42103
           2552       -25,3333        2,42073
           2553          -25,5        2,42031
           2554       -25,6667        2,41985
           2555       -25,8333        2,41939
           2556            -26        2,41889
           2557       -26,1667        2,41839
           2558       -26,3333        2,41775
           2559          -26,5        2,41708
           2560       -26,6667        2,41647
           2561       -26,8333        2,41587
           2562            -27        2,41529
           2563       -27,1667        2,41466
           2564       -27,3333        2,41403
           2565          -27,5        2,41345
           2566       -27,6667        2,41283
           2567       -27,8333         2,4122
           2568            -28        2,41155
           2569       -28,1667        2,41086
           2570       -28,3333        2,41007
           2571          -28,5        2,40924
           2572       -28,6667        2,40845
           2573       -28,8333        2,40786
           2574            -29         2,4073
           2575       -29,1667        2,40667
           2576       -29,3333        2,40614
           2577          -29,5        2,40573
           2578       -29,6667        2,40545
           2579       -29,8333        2,40528
           2580            -30        2,40508
           2581       -30,1667        2,40483
           2582       -30,3333        2,40443
           2583          -30,5        2,40433
           2584       -30,6667        2,40429
           2585       -30,8333        2,40419
           2586            -31        2,40406
           2587       -31,1667        2,40416
           2588       -31,3333        2,40416
           2589          -31,5        2,40413
           2590       -31,6667        2,40402
           2591       -31,8333        2,40389
           2592            -32        2,40376
           2593       -32,1667        2,40368
           2594       -32,3333        2,40364
           2595          -32,5        2,40357
           2596       -32,6667        2,40343
           2597       -32,8333        2,40314
           2598            -33        2,40287
           2599       -33,1667        2,40231
           2600       -33,3333        2,40169
           2601          -33,5        2,40099
           2602       -33,6667        2,40034
           2603       -33,8333        2,39948
           2604            -34        2,39856
           2605       -34,1667        2,39785
           2606       -34,3333        2,39755
           2607          -34,5        2,39719
           2608       -34,6667        2,39484
           2609       -34,8333        2,39466
           2610            -35        2,39489
           2611       -35,1667        2,39504
           2612       -35,3333        2,39499
           2613          -35,5        2,39498
           2614       -35,6667        2,39501
           2615       -35,8333        2,39468
           2616            -36        2,39439
           2617       -36,1667        2,39381
           2618       -36,3333        2,39282
           2619          -36,5          2,392
           2620       -36,6667         2,3912
           2621       -36,8333        2,39047
           2622            -37        2,39024
           2623       -37,1667        2,38994
           2624       -37,3333        2,38968
           2625          -37,5        2,38963
           2626       -37,6667        2,38972
           2627       -37,8333        2,38929
           2628            -38        2,38848
           2629       -38,1667        2,38754
           2630       -38,3333        2,38665
           2631          -38,5        2,38591
           2632       -38,6667        2,38516
           2633       -38,8333        2,38436
           2634            -39        2,38352
           2635       -39,1667        2,38281
           2636       -39,3333        2,38226
           2637          -39,5        2,38184
           2638       -39,6667        2,38149
           2639       -39,8333        2,38123
           2640            -40        2,38086


Results:
  Crystallinity	28,61 %
  Integral	431,02 mJ
    normalized	23,46 Jg^-1
  Onset	318,30 �C
  Peak	313,74 �C
  Endset	306,05 �C
  Heating Rate	-10,00 �Cmin^-1

  Crystallinity	5,83 %
  Integral	87,79 mJ
    normalized	4,78 Jg^-1
  Onset	19,52 �C
  Peak	15,08 �C
  Endset	8,61 �C
  Heating Rate	-10,00 �Cmin^-1

Sample:
  PTFE_20%C_BZ_400_-40_1, 18,3700 mg


Curve Name:
  PTFE_20%C_BZ_-40_400_1, 11.02.2016 10:34:27
  Performed 11.02.2016 10:34:27
Curve Values:
          Index             Tr          Value
                          [�C]           [mW]
              0            -40      -0,412552
              1       -39,8333      -0,421028
              2       -39,6667      -0,469284
              3          -39,5      -0,557485
              4       -39,3333      -0,711646
              5       -39,1667      -0,873317
              6            -39        -1,0454
              7       -38,8333       -1,22588
              8       -38,6667       -1,42488
              9          -38,5       -1,62358
             10       -38,3333       -1,81066
             11       -38,1667       -1,98695
             12            -38       -2,12371
             13       -37,8333       -2,24074
             14       -37,6667        -2,3357
             15          -37,5       -2,41907
             16       -37,3333       -2,47912
             17       -37,1667        -2,5282
             18            -37       -2,56679
             19       -36,8333       -2,60014
             20       -36,6667       -2,61998
             21          -36,5       -2,63792
             22       -36,3333       -2,65094
             23       -36,1667       -2,65992
             24            -36       -2,66626
             25       -35,8333       -2,67095
             26       -35,6667       -2,67194
             27          -35,5       -2,67194
             28       -35,3333       -2,67068
             29       -35,1667       -2,66961
             30            -35       -2,66824
             31       -34,8333       -2,66658
             32       -34,6667       -2,66393
             33          -34,5       -2,66127
             34       -34,3333       -2,65866
             35       -34,1667       -2,65594
             36            -34       -2,65285
             37       -33,8333       -2,64981
             38       -33,6667       -2,64679
             39          -33,5       -2,64382
             40       -33,3333       -2,64075
             41       -33,1667        -2,6378
             42            -33       -2,63475
             43       -32,8333       -2,63159
             44       -32,6667       -2,62921
             45          -32,5       -2,62647
             46       -32,3333       -2,62371
             47       -32,1667       -2,62107
             48            -32       -2,61855
             49       -31,8333       -2,61599
             50       -31,6667       -2,61335
             51          -31,5        -2,6107
             52       -31,3333        -2,6084
             53       -31,1667       -2,60592
             54            -31       -2,60344
             55       -30,8333       -2,60105
             56       -30,6667       -2,59882
             57          -30,5        -2,5965
             58       -30,3333       -2,59426
             59       -30,1667       -2,59204
             60            -30       -2,59006
             61       -29,8333       -2,58803
             62       -29,6667       -2,58593
             63          -29,5       -2,58392
             64       -29,3333       -2,58198
             65       -29,1667       -2,58011
             66            -29       -2,57824
             67       -28,8333       -2,57624
             68       -28,6667        -2,5742
             69          -28,5       -2,57192
             70       -28,3333       -2,56967
             71       -28,1667       -2,56749
             72            -28       -2,56529
             73       -27,8333        -2,5626
             74       -27,6667       -2,56056
             75          -27,5       -2,55962
             76       -27,3333        -2,5586
             77       -27,1667       -2,55705
             78            -27       -2,55563
             79       -26,8333       -2,55432
             80       -26,6667       -2,55305
             81          -26,5       -2,55167
             82       -26,3333       -2,55027
             83       -26,1667       -2,54891
             84            -26       -2,54765
             85       -25,8333       -2,54635
             86       -25,6667       -2,54511
             87          -25,5       -2,54382
             88       -25,3333       -2,54248
             89       -25,1667       -2,54133
             90            -25       -2,54017
             91       -24,8333       -2,53888
             92       -24,6667       -2,53764
             93          -24,5        -2,5366
             94       -24,3333       -2,53511
             95       -24,1667       -2,53268
             96            -24       -2,53003
             97       -23,8333       -2,52883
             98       -23,6667       -2,52893
             99          -23,5       -2,52831
            100       -23,3333       -2,52754
            101       -23,1667       -2,52663
            102            -23       -2,52588
            103       -22,8333       -2,52513
            104       -22,6667       -2,52429
            105          -22,5       -2,52341
            106       -22,3333       -2,52243
            107       -22,1667        -2,5214
            108            -22       -2,52044
            109       -21,8333       -2,51929
            110       -21,6667        -2,5182
            111          -21,5       -2,51706
            112       -21,3333       -2,51594
            113       -21,1667       -2,51462
            114            -21       -2,51336
            115       -20,8333       -2,51136
            116       -20,6667        -2,5097
            117          -20,5       -2,50824
            118       -20,3333       -2,50687
            119       -20,1667       -2,50565
            120            -20        -2,5046
            121       -19,8333       -2,50388
            122       -19,6667       -2,50338
            123          -19,5       -2,50297
            124       -19,3333       -2,50241
            125       -19,1667       -2,50263
            126            -19       -2,50291
            127       -18,8333       -2,50108
            128       -18,6667       -2,49951
            129          -18,5       -2,49986
            130       -18,3333       -2,49941
            131       -18,1667       -2,49875
            132            -18       -2,49824
            133       -17,8333       -2,49781
            134       -17,6667       -2,49718
            135          -17,5       -2,49662
            136       -17,3333       -2,49605
            137       -17,1667       -2,49553
            138            -17       -2,49499
            139       -16,8333       -2,49458
            140       -16,6667       -2,49425
            141          -16,5       -2,49388
            142       -16,3333       -2,49338
            143       -16,1667       -2,49285
            144            -16       -2,49238
            145       -15,8333       -2,49194
            146       -15,6667       -2,49125
            147          -15,5       -2,49054
            148       -15,3333       -2,48983
            149       -15,1667       -2,48918
            150            -15       -2,48863
            151       -14,8333       -2,48818
            152       -14,6667       -2,48764
            153          -14,5       -2,48704
            154       -14,3333        -2,4874
            155       -14,1667       -2,48735
            156            -14       -2,48728
            157       -13,8333        -2,4873
            158       -13,6667       -2,48651
            159          -13,5       -2,48595
            160       -13,3333       -2,48548
            161       -13,1667       -2,48514
            162            -13       -2,48451
            163       -12,8333       -2,48405
            164       -12,6667       -2,48373
            165          -12,5       -2,48347
            166       -12,3333        -2,4832
            167       -12,1667       -2,48291
            168            -12       -2,48263
            169       -11,8333       -2,48227
            170       -11,6667       -2,48181
            171          -11,5       -2,48145
            172       -11,3333       -2,48105
            173       -11,1667       -2,48058
            174            -11       -2,48004
            175       -10,8333       -2,47953
            176       -10,6667       -2,47906
            177          -10,5       -2,47861
            178       -10,3333       -2,47832
            179       -10,1667       -2,47804
            180            -10       -2,47775
            181       -9,83333       -2,47751
            182       -9,66667       -2,47754
            183           -9,5        -2,4774
            184       -9,33333       -2,47731
            185       -9,16667       -2,47729
            186             -9       -2,47727
            187       -8,83333       -2,47711
            188       -8,66667       -2,47697
            189           -8,5       -2,47687
            190       -8,33333       -2,47666
            191       -8,16667       -2,47644
            192             -8       -2,47633
            193       -7,83333       -2,47632
            194       -7,66667       -2,47628
            195           -7,5       -2,47623
            196       -7,33333       -2,47618
            197       -7,16667       -2,47611
            198             -7       -2,47615
            199       -6,83333       -2,47617
            200       -6,66667        -2,4761
            201           -6,5         -2,476
            202       -6,33333       -2,47613
            203       -6,16667        -2,4762
            204             -6       -2,47623
            205       -5,83333       -2,47632
            206       -5,66667       -2,47656
            207           -5,5       -2,47673
            208       -5,33333       -2,47694
            209       -5,16667       -2,47715
            210             -5        -2,4773
            211       -4,83333       -2,47743
            212       -4,66667       -2,47754
            213           -4,5        -2,4776
            214       -4,33333       -2,47754
            215       -4,16667       -2,47757
            216             -4       -2,47767
            217       -3,83333       -2,47784
            218       -3,66667       -2,47795
            219           -3,5       -2,47812
            220       -3,33333        -2,4783
            221       -3,16667       -2,47839
            222             -3       -2,47845
            223       -2,83333       -2,47846
            224       -2,66667        -2,4785
            225           -2,5       -2,47859
            226       -2,33333       -2,47873
            227       -2,16667       -2,47899
            228             -2       -2,47936
            229       -1,83333       -2,47972
            230       -1,66667       -2,48044
            231           -1,5       -2,48097
            232       -1,33333       -2,48159
            233       -1,16667       -2,48228
            234             -1       -2,48296
            235      -0,833333       -2,48367
            236      -0,666667       -2,48438
            237           -0,5       -2,48507
            238      -0,333333       -2,48585
            239      -0,166667       -2,48643
            240              0       -2,48703
            241       0,166667       -2,48767
            242       0,333333       -2,48807
            243            0,5        -2,4886
            244       0,666667       -2,48912
            245       0,833333       -2,48975
            246              1       -2,49052
            247        1,16667        -2,4912
            248        1,33333       -2,49187
            249            1,5       -2,49264
            250        1,66667       -2,49345
            251        1,83333       -2,49418
            252              2       -2,49486
            253        2,16667       -2,49554
            254        2,33333       -2,49608
            255            2,5       -2,49675
            256        2,66667       -2,49744
            257        2,83333       -2,49816
            258              3         -2,499
            259        3,16667        -2,4999
            260        3,33333       -2,50085
            261            3,5       -2,50189
            262        3,66667       -2,50285
            263        3,83333       -2,50394
            264              4       -2,50513
            265        4,16667       -2,50637
            266        4,33333       -2,50742
            267            4,5       -2,50842
            268        4,66667       -2,50945
            269        4,83333       -2,51058
            270              5       -2,51185
            271        5,16667       -2,51287
            272        5,33333       -2,51404
            273            5,5       -2,51529
            274        5,66667       -2,51651
            275        5,83333       -2,51804
            276              6       -2,51936
            277        6,16667       -2,52067
            278        6,33333         -2,522
            279            6,5       -2,52324
            280        6,66667       -2,52465
            281        6,83333       -2,52612
            282              7       -2,52759
            283        7,16667       -2,52922
            284        7,33333       -2,53081
            285            7,5       -2,53238
            286        7,66667       -2,53396
            287        7,83333       -2,53581
            288              8       -2,53764
            289        8,16667       -2,53943
            290        8,33333       -2,54122
            291            8,5       -2,54315
            292        8,66667        -2,5451
            293        8,83333        -2,5471
            294              9       -2,54919
            295        9,16667       -2,55152
            296        9,33333       -2,55394
            297            9,5       -2,55631
            298        9,66667        -2,5587
            299        9,83333       -2,56158
            300             10       -2,56428
            301        10,1667       -2,56703
            302        10,3333       -2,56981
            303           10,5       -2,57283
            304        10,6667       -2,57577
            305        10,8333       -2,57871
            306             11        -2,5817
            307        11,1667       -2,58497
            308        11,3333       -2,58832
            309           11,5       -2,59171
            310        11,6667       -2,59512
            311        11,8333       -2,59896
            312             12       -2,60266
            313        12,1667       -2,60644
            314        12,3333       -2,61039
            315           12,5       -2,61475
            316        12,6667       -2,61904
            317        12,8333       -2,62342
            318             13       -2,62774
            319        13,1667       -2,63319
            320        13,3333        -2,6384
            321           13,5       -2,64367
            322        13,6667       -2,64888
            323        13,8333       -2,65495
            324             14       -2,66135
            325        14,1667       -2,66779
            326        14,3333       -2,67459
            327           14,5       -2,68158
            328        14,6667       -2,68832
            329        14,8333       -2,69582
            330             15       -2,70387
            331        15,1667       -2,71264
            332        15,3333       -2,72132
            333           15,5       -2,73051
            334        15,6667        -2,7398
            335        15,8333       -2,75169
            336             16       -2,76304
            337        16,1667       -2,77462
            338        16,3333       -2,78656
            339           16,5       -2,79903
            340        16,6667       -2,81264
            341        16,8333       -2,82728
            342             17       -2,84312
            343        17,1667       -2,85939
            344        17,3333       -2,87676
            345           17,5       -2,89505
            346        17,6667       -2,91438
            347        17,8333       -2,93422
            348             18       -2,95858
            349        18,1667       -2,98364
            350        18,3333       -3,01021
            351           18,5       -3,03803
            352        18,6667       -3,06903
            353        18,8333       -3,10314
            354             19       -3,13932
            355        19,1667       -3,17833
            356        19,3333       -3,22094
            357           19,5       -3,26739
            358        19,6667       -3,31805
            359        19,8333       -3,37009
            360             20       -3,43173
            361        20,1667       -3,49542
            362        20,3333       -3,56293
            363           20,5       -3,63497
            364        20,6667       -3,71153
            365        20,8333       -3,79298
            366             21       -3,87848
            367        21,1667       -3,96546
            368        21,3333       -4,05512
            369           21,5       -4,14436
            370        21,6667       -4,23199
            371        21,8333       -4,31608
            372             22       -4,39052
            373        22,1667       -4,45398
            374        22,3333       -4,50277
            375           22,5       -4,54089
            376        22,6667       -4,54477
            377        22,8333       -4,52804
            378             23       -4,48572
            379        23,1667       -4,42662
            380        23,3333       -4,33042
            381           23,5       -4,21776
            382        23,6667       -4,09136
            383        23,8333       -3,95749
            384             24       -3,82167
            385        24,1667       -3,69042
            386        24,3333       -3,56641
            387           24,5       -3,44884
            388        24,6667       -3,34741
            389        24,8333       -3,25682
            390             25       -3,17755
            391        25,1667       -3,10504
            392        25,3333       -3,05019
            393           25,5       -3,00215
            394        25,6667       -2,96175
            395        25,8333       -2,92719
            396             26       -2,89884
            397        26,1667        -2,8767
            398        26,3333       -2,85984
            399           26,5       -2,84492
            400        26,6667        -2,8341
            401        26,8333       -2,82515
            402             27       -2,81877
            403        27,1667       -2,81386
            404        27,3333       -2,81169
            405           27,5       -2,81082
            406        27,6667       -2,81154
            407        27,8333       -2,81304
            408             28       -2,81514
            409        28,1667       -2,81902
            410        28,3333       -2,82307
            411           28,5       -2,82718
            412        28,6667       -2,83161
            413        28,8333       -2,83681
            414             29       -2,84203
            415        29,1667       -2,84761
            416        29,3333       -2,85351
            417           29,5       -2,85973
            418        29,6667       -2,86569
            419        29,8333        -2,8716
            420             30       -2,87757
            421        30,1667       -2,88365
            422        30,3333        -2,8891
            423           30,5       -2,89322
            424        30,6667       -2,89718
            425        30,8333       -2,90022
            426             31       -2,90233
            427        31,1667       -2,90302
            428        31,3333       -2,90241
            429           31,5         -2,899
            430        31,6667       -2,89232
            431        31,8333       -2,88335
            432             32       -2,87276
            433        32,1667       -2,85789
            434        32,3333       -2,84125
            435           32,5       -2,82214
            436        32,6667       -2,80164
            437        32,8333       -2,77863
            438             33       -2,75523
            439        33,1667       -2,73203
            440        33,3333       -2,70925
            441           33,5       -2,68872
            442        33,6667       -2,66911
            443        33,8333       -2,65083
            444             34       -2,63336
            445        34,1667       -2,62154
            446        34,3333        -2,6102
            447           34,5        -2,5994
            448        34,6667       -2,58981
            449        34,8333       -2,58123
            450             35       -2,57398
            451        35,1667       -2,56807
            452        35,3333       -2,56276
            453           35,5       -2,55799
            454        35,6667        -2,5532
            455        35,8333       -2,54915
            456             36       -2,54561
            457        36,1667       -2,54295
            458        36,3333       -2,53999
            459           36,5       -2,53714
            460        36,6667       -2,53424
            461        36,8333       -2,53254
            462             37       -2,53058
            463        37,1667       -2,52875
            464        37,3333       -2,52703
            465           37,5       -2,52597
            466        37,6667       -2,52475
            467        37,8333       -2,52347
            468             38       -2,52217
            469        38,1667       -2,52121
            470        38,3333        -2,5201
            471           38,5       -2,51895
            472        38,6667       -2,51779
            473        38,8333       -2,51679
            474             39       -2,51584
            475        39,1667       -2,51492
            476        39,3333       -2,51407
            477           39,5       -2,51328
            478        39,6667       -2,51267
            479        39,8333       -2,51195
            480             40       -2,51121
            481        40,1667       -2,51046
            482        40,3333       -2,50973
            483           40,5       -2,50904
            484        40,6667       -2,50842
            485        40,8333       -2,50784
            486             41       -2,50733
            487        41,1667       -2,50684
            488        41,3333       -2,50635
            489           41,5       -2,50587
            490        41,6667       -2,50543
            491        41,8333       -2,50497
            492             42       -2,50453
            493        42,1667       -2,50408
            494        42,3333       -2,50364
            495           42,5       -2,50317
            496        42,6667       -2,50272
            497        42,8333       -2,50224
            498             43       -2,50174
            499        43,1667       -2,50127
            500        43,3333       -2,50083
            501           43,5       -2,50038
            502        43,6667       -2,49993
            503        43,8333       -2,49939
            504             44       -2,49882
            505        44,1667        -2,4983
            506        44,3333       -2,49782
            507           44,5       -2,49735
            508        44,6667       -2,49689
            509        44,8333       -2,49647
            510             45       -2,49627
            511        45,1667       -2,49597
            512        45,3333       -2,49561
            513           45,5       -2,49537
            514        45,6667       -2,49527
            515        45,8333       -2,49513
            516             46       -2,49494
            517        46,1667       -2,49477
            518        46,3333       -2,49463
            519           46,5       -2,49441
            520        46,6667       -2,49416
            521        46,8333       -2,49382
            522             47       -2,49341
            523        47,1667       -2,49305
            524        47,3333       -2,49275
            525           47,5       -2,49245
            526        47,6667       -2,49215
            527        47,8333       -2,49185
            528             48       -2,49159
            529        48,1667       -2,49136
            530        48,3333       -2,49123
            531           48,5       -2,49103
            532        48,6667       -2,49082
            533        48,8333       -2,49058
            534             49        -2,4906
            535        49,1667       -2,49058
            536        49,3333       -2,49052
            537           49,5       -2,49048
            538        49,6667       -2,49047
            539        49,8333       -2,49039
            540             50       -2,49029
            541        50,1667       -2,49019
            542        50,3333       -2,48991
            543           50,5       -2,48976
            544        50,6667       -2,48967
            545        50,8333       -2,48957
            546             51       -2,48939
            547        51,1667       -2,48929
            548        51,3333       -2,48914
            549           51,5       -2,48897
            550        51,6667       -2,48888
            551        51,8333       -2,48869
            552             52       -2,48855
            553        52,1667       -2,48839
            554        52,3333       -2,48819
            555           52,5       -2,48805
            556        52,6667       -2,48789
            557        52,8333       -2,48773
            558             53        -2,4876
            559        53,1667       -2,48755
            560        53,3333       -2,48757
            561           53,5       -2,48756
            562        53,6667       -2,48752
            563        53,8333       -2,48759
            564             54       -2,48755
            565        54,1667       -2,48742
            566        54,3333       -2,48726
            567           54,5       -2,48695
            568        54,6667       -2,48676
            569        54,8333       -2,48661
            570             55       -2,48648
            571        55,1667        -2,4865
            572        55,3333       -2,48648
            573           55,5       -2,48647
            574        55,6667       -2,48646
            575        55,8333       -2,48651
            576             56       -2,48642
            577        56,1667       -2,48632
            578        56,3333       -2,48627
            579           56,5        -2,4861
            580        56,6667         -2,486
            581        56,8333       -2,48593
            582             57       -2,48581
            583        57,1667       -2,48587
            584        57,3333       -2,48593
            585           57,5         -2,486
            586        57,6667       -2,48611
            587        57,8333       -2,48629
            588             58       -2,48638
            589        58,1667        -2,4864
            590        58,3333       -2,48639
            591           58,5       -2,48639
            592        58,6667       -2,48643
            593        58,8333       -2,48644
            594             59       -2,48639
            595        59,1667       -2,48636
            596        59,3333       -2,48631
            597           59,5       -2,48622
            598        59,6667       -2,48608
            599        59,8333       -2,48599
            600             60       -2,48597
            601        60,1667       -2,48595
            602        60,3333       -2,48593
            603           60,5       -2,48605
            604        60,6667       -2,48611
            605        60,8333       -2,48617
            606             61       -2,48623
            607        61,1667        -2,4862
            608        61,3333       -2,48624
            609           61,5       -2,48624
            610        61,6667       -2,48612
            611        61,8333       -2,48597
            612             62       -2,48588
            613        62,1667       -2,48586
            614        62,3333       -2,48583
            615           62,5       -2,48571
            616        62,6667       -2,48564
            617        62,8333       -2,48566
            618             63       -2,48567
            619        63,1667       -2,48568
            620        63,3333       -2,48585
            621           63,5       -2,48617
            622        63,6667       -2,48655
            623        63,8333       -2,48698
            624             64       -2,48757
            625        64,1667       -2,48794
            626        64,3333       -2,48821
            627           64,5       -2,48844
            628        64,6667       -2,48835
            629        64,8333       -2,48833
            630             65        -2,4883
            631        65,1667       -2,48824
            632        65,3333       -2,48806
            633           65,5       -2,48804
            634        65,6667       -2,48808
            635        65,8333       -2,48814
            636             66       -2,48836
            637        66,1667       -2,48853
            638        66,3333       -2,48871
            639           66,5       -2,48895
            640        66,6667       -2,48939
            641        66,8333       -2,48984
            642             67       -2,49027
            643        67,1667       -2,49069
            644        67,3333       -2,49114
            645           67,5       -2,49141
            646        67,6667       -2,49153
            647        67,8333       -2,49156
            648             68       -2,49136
            649        68,1667       -2,49135
            650        68,3333       -2,49128
            651           68,5       -2,49112
            652        68,6667       -2,49149
            653        68,8333       -2,49596
            654             69       -2,50597
            655        69,1667       -2,51152
            656        69,3333       -2,50864
            657           69,5       -2,50608
            658        69,6667       -2,50396
            659        69,8333       -2,50208
            660             70       -2,50019
            661        70,1667       -2,49862
            662        70,3333       -2,49714
            663           70,5       -2,49628
            664        70,6667       -2,49584
            665        70,8333       -2,49543
            666             71       -2,49486
            667        71,1667       -2,49433
            668        71,3333       -2,49384
            669           71,5       -2,49343
            670        71,6667       -2,49298
            671        71,8333       -2,49255
            672             72       -2,49216
            673        72,1667       -2,49201
            674        72,3333       -2,49184
            675           72,5       -2,49168
            676        72,6667       -2,49154
            677        72,8333       -2,49171
            678             73       -2,49179
            679        73,1667       -2,49192
            680        73,3333       -2,49208
            681           73,5        -2,4923
            682        73,6667       -2,49249
            683        73,8333       -2,49271
            684             74       -2,49294
            685        74,1667       -2,49314
            686        74,3333       -2,49332
            687           74,5       -2,49349
            688        74,6667       -2,49362
            689        74,8333       -2,49366
            690             75       -2,49379
            691        75,1667         -2,494
            692        75,3333        -2,4942
            693           75,5       -2,49441
            694        75,6667       -2,49467
            695        75,8333       -2,49494
            696             76       -2,49521
            697        76,1667       -2,49557
            698        76,3333       -2,49588
            699           76,5       -2,49617
            700        76,6667       -2,49645
            701        76,8333       -2,49666
            702             77       -2,49688
            703        77,1667       -2,49707
            704        77,3333        -2,4973
            705           77,5       -2,49751
            706        77,6667       -2,49777
            707        77,8333       -2,49809
            708             78        -2,4985
            709        78,1667       -2,49899
            710        78,3333       -2,49933
            711           78,5       -2,49956
            712        78,6667       -2,49977
            713        78,8333       -2,49982
            714             79       -2,49986
            715        79,1667       -2,49996
            716        79,3333       -2,50006
            717           79,5       -2,50014
            718        79,6667       -2,50033
            719        79,8333       -2,50048
            720             80       -2,50064
            721        80,1667       -2,50097
            722        80,3333       -2,50122
            723           80,5       -2,50143
            724        80,6667       -2,50163
            725        80,8333       -2,50168
            726             81       -2,50181
            727        81,1667       -2,50193
            728        81,3333       -2,50208
            729           81,5       -2,50228
            730        81,6667       -2,50251
            731        81,8333       -2,50272
            732             82       -2,50291
            733        82,1667       -2,50306
            734        82,3333       -2,50329
            735           82,5       -2,50357
            736        82,6667       -2,50381
            737        82,8333       -2,50407
            738             83       -2,50455
            739        83,1667       -2,50509
            740        83,3333       -2,50564
            741           83,5       -2,50619
            742        83,6667       -2,50697
            743        83,8333        -2,5075
            744             84       -2,50793
            745        84,1667       -2,50834
            746        84,3333        -2,5085
            747           84,5       -2,50871
            748        84,6667       -2,50894
            749        84,8333       -2,50919
            750             85       -2,50927
            751        85,1667        -2,5094
            752        85,3333       -2,50956
            753           85,5       -2,50973
            754        85,6667       -2,50993
            755        85,8333       -2,51017
            756             86       -2,51041
            757        86,1667       -2,51062
            758        86,3333       -2,51095
            759           86,5       -2,51122
            760        86,6667       -2,51149
            761        86,8333        -2,5118
            762             87       -2,51204
            763        87,1667       -2,51233
            764        87,3333       -2,51266
            765           87,5       -2,51302
            766        87,6667       -2,51333
            767        87,8333       -2,51365
            768             88       -2,51398
            769        88,1667       -2,51431
            770        88,3333       -2,51469
            771           88,5       -2,51506
            772        88,6667       -2,51541
            773        88,8333       -2,51578
            774             89       -2,51632
            775        89,1667       -2,51678
            776        89,3333       -2,51718
            777           89,5       -2,51754
            778        89,6667       -2,51799
            779        89,8333       -2,51841
            780             90       -2,51883
            781        90,1667       -2,51923
            782        90,3333       -2,51949
            783           90,5       -2,51984
            784        90,6667       -2,52025
            785        90,8333       -2,52066
            786             91       -2,52087
            787        91,1667       -2,52118
            788        91,3333       -2,52149
            789           91,5       -2,52175
            790        91,6667       -2,52199
            791        91,8333        -2,5223
            792             92       -2,52265
            793        92,1667       -2,52304
            794        92,3333       -2,52347
            795           92,5       -2,52387
            796        92,6667       -2,52425
            797        92,8333       -2,52455
            798             93       -2,52487
            799        93,1667       -2,52513
            800        93,3333       -2,52541
            801           93,5       -2,52575
            802        93,6667       -2,52615
            803        93,8333        -2,5265
            804             94        -2,5269
            805        94,1667       -2,52726
            806        94,3333       -2,52762
            807           94,5        -2,5281
            808        94,6667       -2,52849
            809        94,8333       -2,52888
            810             95       -2,52926
            811        95,1667       -2,52959
            812        95,3333       -2,52991
            813           95,5       -2,53024
            814        95,6667       -2,53064
            815        95,8333       -2,53103
            816             96       -2,53149
            817        96,1667       -2,53202
            818        96,3333       -2,53278
            819           96,5       -2,53359
            820        96,6667       -2,53395
            821        96,8333       -2,53474
            822             97       -2,53801
            823        97,1667       -2,54497
            824        97,3333        -2,5456
            825           97,5       -2,54463
            826        97,6667       -2,54337
            827        97,8333       -2,54231
            828             98        -2,5415
            829        98,1667       -2,54072
            830        98,3333       -2,54001
            831           98,5       -2,53991
            832        98,6667       -2,53976
            833        98,8333       -2,53961
            834             99       -2,53951
            835        99,1667       -2,53986
            836        99,3333       -2,54002
            837           99,5       -2,54017
            838        99,6667       -2,54031
            839        99,8333       -2,54052
            840            100       -2,54072
            841        100,167       -2,54097
            842        100,333       -2,54125
            843          100,5       -2,54166
            844        100,667       -2,54208
            845        100,833       -2,54257
            846            101       -2,54303
            847        101,167       -2,54362
            848        101,333       -2,54409
            849          101,5        -2,5445
            850        101,667        -2,5449
            851        101,833       -2,54527
            852            102       -2,54559
            853        102,167        -2,5459
            854        102,333       -2,54625
            855          102,5       -2,54656
            856        102,667       -2,54684
            857        102,833       -2,54708
            858            103       -2,54734
            859        103,167       -2,54763
            860        103,333       -2,54792
            861          103,5       -2,54822
            862        103,667       -2,54856
            863        103,833       -2,54896
            864            104       -2,54941
            865        104,167       -2,54986
            866        104,333       -2,55028
            867          104,5       -2,55072
            868        104,667       -2,55116
            869        104,833       -2,55155
            870            105       -2,55194
            871        105,167       -2,55239
            872        105,333       -2,55268
            873          105,5       -2,55304
            874        105,667       -2,55342
            875        105,833       -2,55379
            876            106       -2,55417
            877        106,167       -2,55452
            878        106,333       -2,55484
            879          106,5       -2,55513
            880        106,667       -2,55537
            881        106,833       -2,55564
            882            107       -2,55596
            883        107,167       -2,55632
            884        107,333       -2,55665
            885          107,5       -2,55702
            886        107,667       -2,55743
            887        107,833       -2,55786
            888            108       -2,55836
            889        108,167       -2,55884
            890        108,333       -2,55931
            891          108,5       -2,55975
            892        108,667       -2,56024
            893        108,833       -2,56072
            894            109        -2,5612
            895        109,167       -2,56166
            896        109,333       -2,56218
            897          109,5       -2,56265
            898        109,667       -2,56306
            899        109,833       -2,56343
            900            110       -2,56395
            901        110,167       -2,56449
            902        110,333       -2,56503
            903          110,5       -2,56557
            904        110,667       -2,56626
            905        110,833       -2,56691
            906            111       -2,56754
            907        111,167       -2,56824
            908        111,333       -2,56903
            909          111,5        -2,5698
            910        111,667       -2,57062
            911        111,833       -2,57159
            912            112       -2,57259
            913        112,167       -2,57358
            914        112,333       -2,57499
            915          112,5       -2,57725
            916        112,667       -2,57953
            917        112,833       -2,58052
            918            113        -2,5804
            919        113,167       -2,58012
            920        113,333       -2,58014
            921          113,5       -2,58012
            922        113,667       -2,58006
            923        113,833       -2,58001
            924            114       -2,58001
            925        114,167       -2,58002
            926        114,333       -2,58004
            927          114,5       -2,58011
            928        114,667       -2,58037
            929        114,833       -2,58056
            930            115       -2,58081
            931        115,167       -2,58112
            932        115,333       -2,58148
            933          115,5       -2,58183
            934        115,667       -2,58219
            935        115,833       -2,58263
            936            116       -2,58317
            937        116,167       -2,58389
            938        116,333       -2,58454
            939          116,5       -2,58518
            940        116,667       -2,58582
            941        116,833        -2,5865
            942            117       -2,58708
            943        117,167       -2,58762
            944        117,333       -2,58814
            945          117,5       -2,58842
            946        117,667       -2,58883
            947        117,833       -2,58923
            948            118       -2,58967
            949        118,167       -2,59007
            950        118,333       -2,59052
            951          118,5       -2,59095
            952        118,667       -2,59137
            953        118,833       -2,59189
            954            119        -2,5924
            955        119,167       -2,59289
            956        119,333       -2,59336
            957          119,5       -2,59385
            958        119,667       -2,59439
            959        119,833       -2,59493
            960            120       -2,59547
            961        120,167        -2,5959
            962        120,333       -2,59634
            963          120,5        -2,5968
            964        120,667       -2,59727
            965        120,833       -2,59772
            966            121       -2,59825
            967        121,167       -2,59878
            968        121,333       -2,59925
            969          121,5       -2,59974
            970        121,667        -2,6002
            971        121,833        -2,6007
            972            122       -2,60124
            973        122,167       -2,60174
            974        122,333       -2,60233
            975          122,5       -2,60294
            976        122,667       -2,60358
            977        122,833        -2,6043
            978            123       -2,60488
            979        123,167       -2,60542
            980        123,333       -2,60595
            981          123,5       -2,60641
            982        123,667        -2,6069
            983        123,833        -2,6074
            984            124       -2,60797
            985        124,167       -2,60855
            986        124,333       -2,60912
            987          124,5       -2,60969
            988        124,667       -2,61029
            989        124,833       -2,61088
            990            125       -2,61147
            991        125,167       -2,61209
            992        125,333       -2,61269
            993          125,5       -2,61318
            994        125,667       -2,61374
            995        125,833       -2,61431
            996            126        -2,6149
            997        126,167       -2,61538
            998        126,333       -2,61596
            999          126,5       -2,61658
           1000        126,667       -2,61716
           1001        126,833       -2,61778
           1002            127       -2,61841
           1003        127,167       -2,61907
           1004        127,333       -2,61976
           1005          127,5       -2,62043
           1006        127,667       -2,62107
           1007        127,833       -2,62165
           1008            128       -2,62221
           1009        128,167       -2,62273
           1010        128,333       -2,62322
           1011          128,5       -2,62382
           1012        128,667       -2,62443
           1013        128,833       -2,62501
           1014            129       -2,62575
           1015        129,167       -2,62643
           1016        129,333       -2,62704
           1017          129,5       -2,62757
           1018        129,667       -2,62812
           1019        129,833       -2,62864
           1020            130       -2,62915
           1021        130,167       -2,62963
           1022        130,333       -2,63012
           1023          130,5       -2,63066
           1024        130,667       -2,63127
           1025        130,833       -2,63185
           1026            131       -2,63251
           1027        131,167       -2,63312
           1028        131,333       -2,63369
           1029          131,5       -2,63421
           1030        131,667       -2,63473
           1031        131,833       -2,63534
           1032            132       -2,63596
           1033        132,167        -2,6366
           1034        132,333       -2,63717
           1035          132,5       -2,63777
           1036        132,667        -2,6384
           1037        132,833       -2,63906
           1038            133       -2,63971
           1039        133,167       -2,64041
           1040        133,333        -2,6411
           1041          133,5       -2,64179
           1042        133,667       -2,64251
           1043        133,833       -2,64315
           1044            134       -2,64375
           1045        134,167       -2,64434
           1046        134,333        -2,6448
           1047          134,5       -2,64536
           1048        134,667       -2,64594
           1049        134,833       -2,64651
           1050            135       -2,64711
           1051        135,167       -2,64769
           1052        135,333       -2,64824
           1053          135,5       -2,64877
           1054        135,667       -2,64939
           1055        135,833       -2,64998
           1056            136       -2,65058
           1057        136,167       -2,65116
           1058        136,333       -2,65182
           1059          136,5       -2,65246
           1060        136,667       -2,65307
           1061        136,833       -2,65363
           1062            137       -2,65414
           1063        137,167       -2,65465
           1064        137,333       -2,65521
           1065          137,5       -2,65581
           1066        137,667        -2,6564
           1067        137,833       -2,65702
           1068            138       -2,65765
           1069        138,167       -2,65828
           1070        138,333         -2,659
           1071          138,5       -2,65961
           1072        138,667       -2,66024
           1073        138,833       -2,66085
           1074            139       -2,66146
           1075        139,167       -2,66194
           1076        139,333       -2,66252
           1077          139,5       -2,66307
           1078        139,667       -2,66366
           1079        139,833       -2,66425
           1080            140       -2,66479
           1081        140,167       -2,66533
           1082        140,333       -2,66588
           1083          140,5       -2,66645
           1084        140,667       -2,66701
           1085        140,833       -2,66759
           1086            141       -2,66823
           1087        141,167       -2,66886
           1088        141,333       -2,66941
           1089          141,5       -2,66989
           1090        141,667       -2,67036
           1091        141,833       -2,67083
           1092            142       -2,67136
           1093        142,167       -2,67192
           1094        142,333       -2,67243
           1095          142,5       -2,67302
           1096        142,667       -2,67355
           1097        142,833       -2,67408
           1098            143       -2,67461
           1099        143,167       -2,67505
           1100        143,333       -2,67555
           1101          143,5       -2,67603
           1102        143,667       -2,67651
           1103        143,833       -2,67697
           1104            144       -2,67742
           1105        144,167       -2,67784
           1106        144,333       -2,67823
           1107          144,5       -2,67865
           1108        144,667       -2,67909
           1109        144,833       -2,67953
           1110            145       -2,67995
           1111        145,167       -2,68038
           1112        145,333        -2,6808
           1113          145,5       -2,68125
           1114        145,667       -2,68172
           1115        145,833       -2,68207
           1116            146       -2,68245
           1117        146,167       -2,68289
           1118        146,333       -2,68342
           1119          146,5       -2,68395
           1120        146,667       -2,68456
           1121        146,833       -2,68511
           1122            147        -2,6857
           1123        147,167       -2,68629
           1124        147,333       -2,68693
           1125          147,5        -2,6875
           1126        147,667       -2,68806
           1127        147,833       -2,68862
           1128            148       -2,68915
           1129        148,167       -2,68966
           1130        148,333       -2,69018
           1131          148,5        -2,6907
           1132        148,667       -2,69125
           1133        148,833       -2,69183
           1134            149       -2,69238
           1135        149,167       -2,69291
           1136        149,333       -2,69351
           1137          149,5        -2,6941
           1138        149,667       -2,69469
           1139        149,833       -2,69527
           1140            150       -2,69587
           1141        150,167       -2,69644
           1142        150,333       -2,69699
           1143          150,5       -2,69758
           1144        150,667       -2,69816
           1145        150,833       -2,69873
           1146            151       -2,69923
           1147        151,167        -2,6997
           1148        151,333        -2,7001
           1149          151,5       -2,70053
           1150        151,667       -2,70101
           1151        151,833        -2,7015
           1152            152       -2,70195
           1153        152,167       -2,70242
           1154        152,333        -2,7029
           1155          152,5        -2,7034
           1156        152,667       -2,70399
           1157        152,833        -2,7045
           1158            153       -2,70499
           1159        153,167        -2,7055
           1160        153,333         -2,706
           1161          153,5       -2,70652
           1162        153,667       -2,70704
           1163        153,833       -2,70755
           1164            154       -2,70804
           1165        154,167       -2,70854
           1166        154,333       -2,70902
           1167          154,5       -2,70945
           1168        154,667        -2,7099
           1169        154,833       -2,71036
           1170            155       -2,71083
           1171        155,167       -2,71131
           1172        155,333       -2,71185
           1173          155,5       -2,71238
           1174        155,667       -2,71293
           1175        155,833       -2,71348
           1176            156       -2,71408
           1177        156,167       -2,71467
           1178        156,333       -2,71526
           1179          156,5       -2,71585
           1180        156,667       -2,71644
           1181        156,833       -2,71702
           1182            157       -2,71759
           1183        157,167       -2,71817
           1184        157,333       -2,71881
           1185          157,5       -2,71943
           1186        157,667       -2,72009
           1187        157,833       -2,72076
           1188            158        -2,7214
           1189        158,167         -2,722
           1190        158,333       -2,72264
           1191          158,5        -2,7233
           1192        158,667       -2,72393
           1193        158,833       -2,72453
           1194            159       -2,72514
           1195        159,167        -2,7257
           1196        159,333       -2,72624
           1197          159,5       -2,72683
           1198        159,667       -2,72741
           1199        159,833       -2,72799
           1200            160       -2,72859
           1201        160,167        -2,7292
           1202        160,333       -2,72984
           1203          160,5       -2,73051
           1204        160,667        -2,7312
           1205        160,833       -2,73191
           1206            161       -2,73259
           1207        161,167       -2,73325
           1208        161,333       -2,73393
           1209          161,5       -2,73461
           1210        161,667        -2,7353
           1211        161,833       -2,73599
           1212            162        -2,7367
           1213        162,167       -2,73734
           1214        162,333       -2,73796
           1215          162,5       -2,73857
           1216        162,667       -2,73919
           1217        162,833       -2,73968
           1218            163       -2,74024
           1219        163,167       -2,74084
           1220        163,333       -2,74148
           1221          163,5       -2,74209
           1222        163,667       -2,74269
           1223        163,833       -2,74331
           1224            164       -2,74396
           1225        164,167       -2,74465
           1226        164,333       -2,74535
           1227          164,5       -2,74605
           1228        164,667       -2,74677
           1229        164,833       -2,74755
           1230            165       -2,74824
           1231        165,167       -2,74894
           1232        165,333       -2,74968
           1233          165,5       -2,75045
           1234        165,667       -2,75119
           1235        165,833       -2,75194
           1236            166       -2,75271
           1237        166,167       -2,75357
           1238        166,333       -2,75434
           1239          166,5       -2,75505
           1240        166,667       -2,75572
           1241        166,833       -2,75641
           1242            167       -2,75716
           1243        167,167       -2,75792
           1244        167,333        -2,7587
           1245          167,5       -2,75957
           1246        167,667       -2,76039
           1247        167,833        -2,7611
           1248            168       -2,76174
           1249        168,167        -2,7624
           1250        168,333       -2,76309
           1251          168,5        -2,7638
           1252        168,667       -2,76452
           1253        168,833       -2,76524
           1254            169       -2,76602
           1255        169,167       -2,76681
           1256        169,333       -2,76761
           1257          169,5       -2,76839
           1258        169,667       -2,76926
           1259        169,833       -2,77006
           1260            170       -2,77086
           1261        170,167       -2,77166
           1262        170,333       -2,77243
           1263          170,5       -2,77324
           1264        170,667       -2,77405
           1265        170,833       -2,77484
           1266            171       -2,77568
           1267        171,167       -2,77648
           1268        171,333       -2,77726
           1269          171,5       -2,77803
           1270        171,667       -2,77881
           1271        171,833       -2,77963
           1272            172       -2,78047
           1273        172,167       -2,78131
           1274        172,333       -2,78215
           1275          172,5       -2,78295
           1276        172,667       -2,78376
           1277        172,833       -2,78458
           1278            173       -2,78539
           1279        173,167       -2,78627
           1280        173,333       -2,78718
           1281          173,5        -2,7881
           1282        173,667       -2,78905
           1283        173,833       -2,78994
           1284            174       -2,79078
           1285        174,167       -2,79159
           1286        174,333       -2,79231
           1287          174,5       -2,79306
           1288        174,667       -2,79381
           1289        174,833       -2,79454
           1290            175       -2,79524
           1291        175,167       -2,79592
           1292        175,333       -2,79663
           1293          175,5       -2,79738
           1294        175,667       -2,79816
           1295        175,833         -2,799
           1296            176       -2,79984
           1297        176,167       -2,80062
           1298        176,333       -2,80151
           1299          176,5       -2,80233
           1300        176,667       -2,80314
           1301        176,833       -2,80396
           1302            177       -2,80472
           1303        177,167       -2,80554
           1304        177,333       -2,80634
           1305          177,5       -2,80714
           1306        177,667        -2,8079
           1307        177,833       -2,80864
           1308            178       -2,80939
           1309        178,167       -2,81015
           1310        178,333       -2,81079
           1311          178,5       -2,81151
           1312        178,667       -2,81226
           1313        178,833       -2,81302
           1314            179       -2,81384
           1315        179,167       -2,81464
           1316        179,333        -2,8154
           1317          179,5       -2,81612
           1318        179,667       -2,81682
           1319        179,833       -2,81754
           1320            180       -2,81827
           1321        180,167       -2,81897
           1322        180,333       -2,81962
           1323          180,5       -2,82037
           1324        180,667       -2,82118
           1325        180,833       -2,82199
           1326            181       -2,82282
           1327        181,167       -2,82369
           1328        181,333       -2,82445
           1329          181,5       -2,82518
           1330        181,667        -2,8259
           1331        181,833       -2,82655
           1332            182       -2,82727
           1333        182,167       -2,82795
           1334        182,333        -2,8286
           1335          182,5       -2,82941
           1336        182,667       -2,83018
           1337        182,833       -2,83092
           1338            183       -2,83164
           1339        183,167       -2,83241
           1340        183,333       -2,83312
           1341          183,5       -2,83381
           1342        183,667       -2,83451
           1343        183,833       -2,83522
           1344            184       -2,83598
           1345        184,167       -2,83676
           1346        184,333       -2,83753
           1347          184,5       -2,83829
           1348        184,667       -2,83903
           1349        184,833        -2,8398
           1350            185       -2,84058
           1351        185,167       -2,84127
           1352        185,333         -2,842
           1353          185,5       -2,84275
           1354        185,667       -2,84352
           1355        185,833       -2,84429
           1356            186       -2,84505
           1357        186,167       -2,84582
           1358        186,333       -2,84657
           1359          186,5       -2,84729
           1360        186,667       -2,84805
           1361        186,833       -2,84887
           1362            187       -2,84982
           1363        187,167        -2,8507
           1364        187,333       -2,85165
           1365          187,5       -2,85324
           1366        187,667       -2,85591
           1367        187,833       -2,85986
           1368            188         -2,863
           1369        188,167       -2,86472
           1370        188,333       -2,86588
           1371          188,5       -2,86631
           1372        188,667       -2,86715
           1373        188,833       -2,86792
           1374            189        -2,8686
           1375        189,167       -2,86895
           1376        189,333       -2,86942
           1377          189,5       -2,86993
           1378        189,667       -2,87045
           1379        189,833       -2,87087
           1380            190       -2,87139
           1381        190,167       -2,87189
           1382        190,333       -2,87235
           1383          190,5       -2,87287
           1384        190,667       -2,87339
           1385        190,833       -2,87396
           1386            191       -2,87452
           1387        191,167       -2,87502
           1388        191,333       -2,87554
           1389          191,5       -2,87605
           1390        191,667       -2,87658
           1391        191,833       -2,87702
           1392            192       -2,87747
           1393        192,167       -2,87791
           1394        192,333       -2,87834
           1395          192,5        -2,8788
           1396        192,667       -2,87924
           1397        192,833       -2,87974
           1398            193       -2,88025
           1399        193,167       -2,88077
           1400        193,333       -2,88137
           1401          193,5       -2,88193
           1402        193,667        -2,8825
           1403        193,833       -2,88306
           1404            194        -2,8836
           1405        194,167       -2,88412
           1406        194,333       -2,88464
           1407          194,5       -2,88516
           1408        194,667       -2,88563
           1409        194,833       -2,88614
           1410            195       -2,88672
           1411        195,167       -2,88734
           1412        195,333       -2,88799
           1413          195,5       -2,88865
           1414        195,667       -2,88933
           1415        195,833       -2,89002
           1416            196       -2,89069
           1417        196,167       -2,89132
           1418        196,333       -2,89192
           1419          196,5       -2,89251
           1420        196,667       -2,89305
           1421        196,833       -2,89363
           1422            197       -2,89422
           1423        197,167       -2,89477
           1424        197,333       -2,89538
           1425          197,5       -2,89594
           1426        197,667        -2,8965
           1427        197,833       -2,89709
           1428            198       -2,89765
           1429        198,167       -2,89821
           1430        198,333       -2,89878
           1431          198,5        -2,8994
           1432        198,667       -2,90002
           1433        198,833       -2,90065
           1434            199       -2,90128
           1435        199,167       -2,90196
           1436        199,333       -2,90263
           1437          199,5       -2,90331
           1438        199,667       -2,90402
           1439        199,833       -2,90476
           1440            200        -2,9055
           1441        200,167       -2,90619
           1442        200,333       -2,90687
           1443          200,5        -2,9076
           1444        200,667       -2,90831
           1445        200,833         -2,909
           1446            201        -2,9097
           1447        201,167       -2,91043
           1448        201,333       -2,91115
           1449          201,5       -2,91184
           1450        201,667       -2,91255
           1451        201,833       -2,91326
           1452            202       -2,91386
           1453        202,167       -2,91447
           1454        202,333        -2,9151
           1455          202,5       -2,91572
           1456        202,667       -2,91635
           1457        202,833        -2,9171
           1458            203       -2,91784
           1459        203,167       -2,91855
           1460        203,333       -2,91942
           1461          203,5       -2,92023
           1462        203,667       -2,92101
           1463        203,833       -2,92177
           1464            204       -2,92253
           1465        204,167       -2,92329
           1466        204,333       -2,92405
           1467          204,5       -2,92488
           1468        204,667       -2,92575
           1469        204,833       -2,92661
           1470            205       -2,92743
           1471        205,167       -2,92825
           1472        205,333        -2,9291
           1473          205,5       -2,92988
           1474        205,667       -2,93066
           1475        205,833       -2,93148
           1476            206       -2,93234
           1477        206,167       -2,93317
           1478        206,333       -2,93397
           1479          206,5       -2,93473
           1480        206,667       -2,93551
           1481        206,833       -2,93629
           1482            207       -2,93707
           1483        207,167       -2,93785
           1484        207,333       -2,93863
           1485          207,5       -2,93944
           1486        207,667        -2,9402
           1487        207,833       -2,94098
           1488            208       -2,94176
           1489        208,167       -2,94254
           1490        208,333       -2,94328
           1491          208,5       -2,94406
           1492        208,667       -2,94489
           1493        208,833       -2,94571
           1494            209       -2,94653
           1495        209,167       -2,94734
           1496        209,333       -2,94819
           1497          209,5       -2,94909
           1498        209,667       -2,94996
           1499        209,833       -2,95083
           1500            210       -2,95169
           1501        210,167        -2,9526
           1502        210,333       -2,95343
           1503          210,5       -2,95425
           1504        210,667       -2,95505
           1505        210,833       -2,95577
           1506            211       -2,95652
           1507        211,167       -2,95728
           1508        211,333         -2,958
           1509          211,5       -2,95868
           1510        211,667       -2,95939
           1511        211,833       -2,96011
           1512            212       -2,96085
           1513        212,167       -2,96154
           1514        212,333       -2,96223
           1515          212,5       -2,96294
           1516        212,667       -2,96366
           1517        212,833       -2,96434
           1518            213       -2,96509
           1519        213,167       -2,96585
           1520        213,333       -2,96661
           1521          213,5       -2,96743
           1522        213,667       -2,96821
           1523        213,833       -2,96904
           1524            214       -2,96986
           1525        214,167       -2,97063
           1526        214,333       -2,97142
           1527          214,5       -2,97221
           1528        214,667         -2,973
           1529        214,833       -2,97384
           1530            215       -2,97468
           1531        215,167       -2,97552
           1532        215,333       -2,97634
           1533          215,5       -2,97719
           1534        215,667       -2,97809
           1535        215,833       -2,97894
           1536            216       -2,97975
           1537        216,167       -2,98055
           1538        216,333       -2,98129
           1539          216,5       -2,98199
           1540        216,667       -2,98265
           1541        216,833       -2,98331
           1542            217       -2,98385
           1543        217,167       -2,98446
           1544        217,333       -2,98512
           1545          217,5        -2,9858
           1546        217,667       -2,98655
           1547        217,833       -2,98736
           1548            218        -2,9882
           1549        218,167       -2,98907
           1550        218,333       -2,99009
           1551          218,5       -2,99099
           1552        218,667       -2,99186
           1553        218,833       -2,99275
           1554            219        -2,9936
           1555        219,167       -2,99441
           1556        219,333       -2,99522
           1557          219,5       -2,99605
           1558        219,667        -2,9968
           1559        219,833       -2,99764
           1560            220       -2,99849
           1561        220,167       -2,99934
           1562        220,333       -3,00028
           1563          220,5       -3,00115
           1564        220,667       -3,00201
           1565        220,833       -3,00287
           1566            221       -3,00376
           1567        221,167       -3,00465
           1568        221,333       -3,00558
           1569          221,5       -3,00656
           1570        221,667       -3,00751
           1571        221,833        -3,0084
           1572            222       -3,00925
           1573        222,167       -3,01008
           1574        222,333       -3,01072
           1575          222,5       -3,01146
           1576        222,667       -3,01227
           1577        222,833       -3,01315
           1578            223       -3,01405
           1579        223,167       -3,01503
           1580        223,333       -3,01598
           1581          223,5       -3,01691
           1582        223,667       -3,01779
           1583        223,833       -3,01872
           1584            224       -3,01963
           1585        224,167        -3,0205
           1586        224,333       -3,02136
           1587          224,5       -3,02223
           1588        224,667       -3,02313
           1589        224,833         -3,024
           1590            225       -3,02484
           1591        225,167       -3,02578
           1592        225,333       -3,02668
           1593          225,5       -3,02758
           1594        225,667       -3,02849
           1595        225,833       -3,02946
           1596            226       -3,03038
           1597        226,167       -3,03126
           1598        226,333       -3,03213
           1599          226,5       -3,03298
           1600        226,667       -3,03381
           1601        226,833       -3,03464
           1602            227       -3,03549
           1603        227,167       -3,03636
           1604        227,333       -3,03728
           1605          227,5       -3,03821
           1606        227,667       -3,03914
           1607        227,833       -3,04018
           1608            228       -3,04115
           1609        228,167       -3,04208
           1610        228,333       -3,04302
           1611          228,5       -3,04396
           1612        228,667       -3,04501
           1613        228,833       -3,04609
           1614            229       -3,04718
           1615        229,167        -3,0483
           1616        229,333        -3,0493
           1617          229,5       -3,05028
           1618        229,667       -3,05125
           1619        229,833       -3,05203
           1620            230       -3,05285
           1621        230,167       -3,05366
           1622        230,333       -3,05448
           1623          230,5       -3,05533
           1624        230,667       -3,05623
           1625        230,833       -3,05713
           1626            231       -3,05801
           1627        231,167       -3,05898
           1628        231,333       -3,05993
           1629          231,5       -3,06087
           1630        231,667        -3,0618
           1631        231,833       -3,06271
           1632            232       -3,06364
           1633        232,167       -3,06456
           1634        232,333       -3,06548
           1635          232,5       -3,06646
           1636        232,667       -3,06744
           1637        232,833       -3,06839
           1638            233       -3,06932
           1639        233,167       -3,07024
           1640        233,333       -3,07116
           1641          233,5       -3,07207
           1642        233,667       -3,07298
           1643        233,833        -3,0738
           1644            234       -3,07469
           1645        234,167       -3,07561
           1646        234,333       -3,07657
           1647          234,5       -3,07752
           1648        234,667       -3,07857
           1649        234,833       -3,07961
           1650            235       -3,08066
           1651        235,167       -3,08173
           1652        235,333       -3,08291
           1653          235,5       -3,08401
           1654        235,667       -3,08507
           1655        235,833       -3,08609
           1656            236       -3,08698
           1657        236,167       -3,08781
           1658        236,333       -3,08858
           1659          236,5       -3,08935
           1660        236,667       -3,08995
           1661        236,833       -3,09073
           1662            237       -3,09155
           1663        237,167       -3,09236
           1664        237,333       -3,09339
           1665          237,5       -3,09435
           1666        237,667       -3,09531
           1667        237,833       -3,09628
           1668            238       -3,09728
           1669        238,167       -3,09829
           1670        238,333       -3,09927
           1671          238,5       -3,10024
           1672        238,667       -3,10123
           1673        238,833       -3,10224
           1674            239       -3,10327
           1675        239,167       -3,10428
           1676        239,333       -3,10534
           1677          239,5       -3,10643
           1678        239,667        -3,1075
           1679        239,833       -3,10858
           1680            240       -3,10967
           1681        240,167       -3,11071
           1682        240,333       -3,11174
           1683          240,5       -3,11277
           1684        240,667        -3,1138
           1685        240,833       -3,11489
           1686            241       -3,11603
           1687        241,167       -3,11716
           1688        241,333       -3,11838
           1689          241,5       -3,11952
           1690        241,667       -3,12062
           1691        241,833       -3,12172
           1692            242       -3,12271
           1693        242,167       -3,12366
           1694        242,333       -3,12458
           1695          242,5       -3,12548
           1696        242,667       -3,12629
           1697        242,833       -3,12717
           1698            243       -3,12807
           1699        243,167       -3,12897
           1700        243,333       -3,12992
           1701          243,5       -3,13085
           1702        243,667       -3,13178
           1703        243,833        -3,1327
           1704            244       -3,13367
           1705        244,167       -3,13466
           1706        244,333       -3,13567
           1707          244,5       -3,13668
           1708        244,667       -3,13778
           1709        244,833       -3,13886
           1710            245       -3,13994
           1711        245,167       -3,14101
           1712        245,333       -3,14206
           1713          245,5       -3,14312
           1714        245,667       -3,14418
           1715        245,833       -3,14531
           1716            246       -3,14652
           1717        246,167       -3,14789
           1718        246,333       -3,14929
           1719          246,5       -3,15066
           1720        246,667       -3,15202
           1721        246,833        -3,1535
           1722            247        -3,1548
           1723        247,167       -3,15607
           1724        247,333       -3,15732
           1725          247,5       -3,15825
           1726        247,667       -3,15926
           1727        247,833       -3,16028
           1728            248       -3,16125
           1729        248,167       -3,16217
           1730        248,333       -3,16321
           1731          248,5       -3,16429
           1732        248,667        -3,1654
           1733        248,833       -3,16656
           1734            249       -3,16768
           1735        249,167       -3,16883
           1736        249,333       -3,17001
           1737          249,5       -3,17114
           1738        249,667       -3,17227
           1739        249,833       -3,17339
           1740            250       -3,17451
           1741        250,167       -3,17558
           1742        250,333       -3,17666
           1743          250,5       -3,17775
           1744        250,667       -3,17884
           1745        250,833       -3,17993
           1746            251       -3,18108
           1747        251,167        -3,1823
           1748        251,333       -3,18353
           1749          251,5        -3,1849
           1750        251,667       -3,18615
           1751        251,833        -3,1874
           1752            252       -3,18867
           1753        252,167       -3,18996
           1754        252,333       -3,19123
           1755          252,5       -3,19249
           1756        252,667       -3,19375
           1757        252,833       -3,19493
           1758            253       -3,19609
           1759        253,167       -3,19724
           1760        253,333       -3,19836
           1761          253,5       -3,19935
           1762        253,667       -3,20042
           1763        253,833       -3,20153
           1764            254       -3,20265
           1765        254,167       -3,20385
           1766        254,333       -3,20505
           1767          254,5       -3,20628
           1768        254,667       -3,20749
           1769        254,833       -3,20877
           1770            255          -3,21
           1771        255,167       -3,21121
           1772        255,333       -3,21243
           1773          255,5       -3,21359
           1774        255,667       -3,21475
           1775        255,833       -3,21594
           1776            256       -3,21714
           1777        256,167       -3,21832
           1778        256,333       -3,21947
           1779          256,5       -3,22059
           1780        256,667       -3,22168
           1781        256,833       -3,22271
           1782            257       -3,22377
           1783        257,167       -3,22484
           1784        257,333        -3,2259
           1785          257,5       -3,22698
           1786        257,667       -3,22815
           1787        257,833       -3,22933
           1788            258       -3,23054
           1789        258,167       -3,23177
           1790        258,333       -3,23319
           1791          258,5       -3,23452
           1792        258,667       -3,23575
           1793        258,833       -3,23691
           1794            259       -3,23799
           1795        259,167       -3,23901
           1796        259,333       -3,24005
           1797          259,5       -3,24109
           1798        259,667       -3,24194
           1799        259,833       -3,24294
           1800            260       -3,24402
           1801        260,167       -3,24517
           1802        260,333       -3,24643
           1803          260,5       -3,24765
           1804        260,667       -3,24892
           1805        260,833        -3,2502
           1806            261       -3,25162
           1807        261,167         -3,253
           1808        261,333       -3,25437
           1809          261,5       -3,25577
           1810        261,667       -3,25733
           1811        261,833       -3,25884
           1812            262       -3,26035
           1813        262,167       -3,26186
           1814        262,333        -3,2634
           1815          262,5       -3,26493
           1816        262,667       -3,26648
           1817        262,833       -3,26803
           1818            263       -3,26946
           1819        263,167       -3,27089
           1820        263,333       -3,27231
           1821          263,5       -3,27373
           1822        263,667       -3,27512
           1823        263,833       -3,27661
           1824            264       -3,27817
           1825        264,167       -3,27978
           1826        264,333       -3,28151
           1827          264,5       -3,28314
           1828        264,667       -3,28469
           1829        264,833       -3,28621
           1830            265       -3,28759
           1831        265,167       -3,28895
           1832        265,333       -3,29029
           1833          265,5       -3,29166
           1834        265,667        -3,2929
           1835        265,833       -3,29425
           1836            266       -3,29565
           1837        266,167        -3,2971
           1838        266,333        -3,2988
           1839          266,5       -3,30046
           1840        266,667       -3,30218
           1841        266,833       -3,30392
           1842            267       -3,30573
           1843        267,167       -3,30743
           1844        267,333       -3,30905
           1845          267,5       -3,31061
           1846        267,667         -3,312
           1847        267,833       -3,31343
           1848            268       -3,31484
           1849        268,167       -3,31628
           1850        268,333       -3,31765
           1851          268,5       -3,31907
           1852        268,667       -3,32049
           1853        268,833       -3,32195
           1854            269       -3,32342
           1855        269,167       -3,32487
           1856        269,333       -3,32635
           1857          269,5       -3,32788
           1858        269,667       -3,32941
           1859        269,833       -3,33094
           1860            270        -3,3325
           1861        270,167       -3,33407
           1862        270,333       -3,33562
           1863          270,5       -3,33728
           1864        270,667       -3,33888
           1865        270,833       -3,34047
           1866            271       -3,34207
           1867        271,167       -3,34373
           1868        271,333       -3,34538
           1869          271,5       -3,34704
           1870        271,667        -3,3487
           1871        271,833       -3,35037
           1872            272       -3,35199
           1873        272,167       -3,35356
           1874        272,333       -3,35507
           1875          272,5       -3,35647
           1876        272,667       -3,35791
           1877        272,833       -3,35936
           1878            273       -3,36078
           1879        273,167       -3,36209
           1880        273,333       -3,36346
           1881          273,5       -3,36486
           1882        273,667       -3,36627
           1883        273,833       -3,36771
           1884            274       -3,36915
           1885        274,167       -3,37061
           1886        274,333       -3,37206
           1887          274,5       -3,37356
           1888        274,667       -3,37502
           1889        274,833       -3,37645
           1890            275       -3,37786
           1891        275,167       -3,37909
           1892        275,333       -3,38029
           1893          275,5       -3,38144
           1894        275,667       -3,38254
           1895        275,833       -3,38348
           1896            276       -3,38461
           1897        276,167       -3,38581
           1898        276,333       -3,38707
           1899          276,5       -3,38859
           1900        276,667       -3,39017
           1901        276,833       -3,39193
           1902            277       -3,39386
           1903        277,167       -3,39599
           1904        277,333       -3,39838
           1905          277,5       -3,40134
           1906        277,667       -3,40408
           1907        277,833        -3,4071
           1908            278       -3,40996
           1909        278,167       -3,41272
           1910        278,333       -3,41541
           1911          278,5       -3,41782
           1912        278,667       -3,42023
           1913        278,833       -3,42258
           1914            279       -3,42488
           1915        279,167       -3,42687
           1916        279,333       -3,42898
           1917          279,5       -3,43107
           1918        279,667       -3,43314
           1919        279,833       -3,43501
           1920            280        -3,4369
           1921        280,167       -3,43876
           1922        280,333       -3,44055
           1923          280,5       -3,44234
           1924        280,667       -3,44401
           1925        280,833       -3,44585
           1926            281       -3,44777
           1927        281,167       -3,44972
           1928        281,333       -3,45184
           1929          281,5       -3,45391
           1930        281,667       -3,45599
           1931        281,833       -3,45806
           1932            282       -3,46026
           1933        282,167       -3,46251
           1934        282,333       -3,46477
           1935          282,5       -3,46702
           1936        282,667       -3,46935
           1937        282,833       -3,47166
           1938            283       -3,47402
           1939        283,167       -3,47642
           1940        283,333       -3,47875
           1941          283,5       -3,48109
           1942        283,667        -3,4834
           1943        283,833       -3,48562
           1944            284       -3,48765
           1945        284,167       -3,48966
           1946        284,333       -3,49163
           1947          284,5       -3,49356
           1948        284,667       -3,49525
           1949        284,833       -3,49705
           1950            285        -3,4989
           1951        285,167       -3,50077
           1952        285,333       -3,50262
           1953          285,5       -3,50448
           1954        285,667       -3,50639
           1955        285,833       -3,50832
           1956            286       -3,51022
           1957        286,167       -3,51216
           1958        286,333       -3,51418
           1959          286,5       -3,51625
           1960        286,667       -3,51841
           1961        286,833        -3,5206
           1962            287       -3,52286
           1963        287,167       -3,52515
           1964        287,333       -3,52766
           1965          287,5       -3,53014
           1966        287,667       -3,53263
           1967        287,833       -3,53511
           1968            288       -3,53774
           1969        288,167       -3,54029
           1970        288,333       -3,54283
           1971          288,5        -3,5454
           1972        288,667       -3,54797
           1973        288,833       -3,55049
           1974            289       -3,55296
           1975        289,167       -3,55544
           1976        289,333       -3,55783
           1977          289,5       -3,56028
           1978        289,667       -3,56274
           1979        289,833       -3,56523
           1980            290       -3,56768
           1981        290,167       -3,57017
           1982        290,333       -3,57267
           1983          290,5       -3,57519
           1984        290,667       -3,57771
           1985        290,833       -3,58021
           1986            291       -3,58272
           1987        291,167       -3,58529
           1988        291,333       -3,58785
           1989          291,5       -3,59051
           1990        291,667       -3,59329
           1991        291,833        -3,5962
           1992            292       -3,59919
           1993        292,167       -3,60253
           1994        292,333       -3,60569
           1995          292,5       -3,60883
           1996        292,667       -3,61199
           1997        292,833       -3,61512
           1998            293       -3,61814
           1999        293,167       -3,62112
           2000        293,333       -3,62409
           2001          293,5       -3,62677
           2002        293,667       -3,62951
           2003        293,833       -3,63228
           2004            294       -3,63506
           2005        294,167       -3,63782
           2006        294,333       -3,64075
           2007          294,5        -3,6438
           2008        294,667       -3,64676
           2009        294,833       -3,65029
           2010            295        -3,6542
           2011        295,167        -3,6582
           2012        295,333       -3,66201
           2013          295,5       -3,66542
           2014        295,667       -3,66881
           2015        295,833       -3,67217
           2016            296       -3,67552
           2017        296,167       -3,67853
           2018        296,333       -3,68172
           2019          296,5       -3,68499
           2020        296,667       -3,68828
           2021        296,833       -3,69165
           2022            297       -3,69494
           2023        297,167       -3,69821
           2024        297,333       -3,70145
           2025          297,5       -3,70458
           2026        297,667       -3,70775
           2027        297,833       -3,71095
           2028            298       -3,71419
           2029        298,167       -3,71759
           2030        298,333       -3,72107
           2031          298,5       -3,72462
           2032        298,667       -3,72819
           2033        298,833       -3,73209
           2034            299       -3,73583
           2035        299,167       -3,73954
           2036        299,333       -3,74325
           2037          299,5       -3,74693
           2038        299,667       -3,75063
           2039        299,833       -3,75437
           2040            300        -3,7581
           2041        300,167       -3,76181
           2042        300,333       -3,76556
           2043          300,5       -3,76933
           2044        300,667       -3,77312
           2045        300,833       -3,77698
           2046            301        -3,7808
           2047        301,167       -3,78467
           2048        301,333       -3,78859
           2049          301,5       -3,79264
           2050        301,667        -3,7968
           2051        301,833       -3,80108
           2052            302       -3,80544
           2053        302,167       -3,81009
           2054        302,333       -3,81459
           2055          302,5       -3,81908
           2056        302,667       -3,82363
           2057        302,833       -3,82858
           2058            303       -3,83342
           2059        303,167       -3,83829
           2060        303,333       -3,84388
           2061          303,5       -3,84934
           2062        303,667       -3,85449
           2063        303,833       -3,85951
           2064            304       -3,86446
           2065        304,167         -3,869
           2066        304,333        -3,8736
           2067          304,5       -3,87816
           2068        304,667        -3,8827
           2069        304,833       -3,88702
           2070            305       -3,89148
           2071        305,167       -3,89602
           2072        305,333       -3,90061
           2073          305,5        -3,9054
           2074        305,667       -3,91029
           2075        305,833       -3,91532
           2076            306       -3,92049
           2077        306,167       -3,92614
           2078        306,333       -3,93171
           2079          306,5       -3,93735
           2080        306,667         -3,943
           2081        306,833       -3,94884
           2082            307        -3,9545
           2083        307,167       -3,96009
           2084        307,333       -3,96564
           2085          307,5       -3,97103
           2086        307,667       -3,97657
           2087        307,833        -3,9822
           2088            308       -3,98785
           2089        308,167       -3,99366
           2090        308,333        -3,9995
           2091          308,5       -4,00542
           2092        308,667       -4,01141
           2093        308,833       -4,01757
           2094            309       -4,02365
           2095        309,167       -4,02977
           2096        309,333        -4,0359
           2097          309,5       -4,04213
           2098        309,667       -4,04834
           2099        309,833       -4,05457
           2100            310       -4,06085
           2101        310,167        -4,0673
           2102        310,333       -4,07376
           2103          310,5        -4,0803
           2104        310,667       -4,08689
           2105        310,833       -4,09369
           2106            311        -4,1004
           2107        311,167       -4,10711
           2108        311,333       -4,11386
           2109          311,5       -4,12095
           2110        311,667       -4,12809
           2111        311,833        -4,1353
           2112            312       -4,14261
           2113        312,167       -4,15033
           2114        312,333       -4,15788
           2115          312,5       -4,16549
           2116        312,667       -4,17318
           2117        312,833       -4,18108
           2118            313       -4,18902
           2119        313,167       -4,19708
           2120        313,333       -4,20523
           2121          313,5       -4,21385
           2122        313,667       -4,22237
           2123        313,833       -4,23127
           2124            314       -4,24036
           2125        314,167       -4,25027
           2126        314,333       -4,25985
           2127          314,5       -4,26946
           2128        314,667       -4,27916
           2129        314,833       -4,28891
           2130            315       -4,29877
           2131        315,167       -4,30851
           2132        315,333       -4,31825
           2133          315,5       -4,32802
           2134        315,667       -4,33792
           2135        315,833       -4,34794
           2136            316       -4,35806
           2137        316,167       -4,36827
           2138        316,333       -4,37888
           2139          316,5       -4,38943
           2140        316,667       -4,40009
           2141        316,833       -4,41085
           2142            317       -4,42211
           2143        317,167        -4,4333
           2144        317,333       -4,44464
           2145          317,5       -4,45651
           2146        317,667       -4,46881
           2147        317,833       -4,48094
           2148            318       -4,49343
           2149        318,167       -4,50594
           2150        318,333       -4,51987
           2151          318,5        -4,5342
           2152        318,667          -4,55
           2153        318,833       -4,56608
           2154            319       -4,58291
           2155        319,167       -4,59945
           2156        319,333       -4,61614
           2157          319,5       -4,63298
           2158        319,667       -4,65035
           2159        319,833       -4,66757
           2160            320       -4,68521
           2161        320,167       -4,70313
           2162        320,333       -4,72157
           2163          320,5       -4,74052
           2164        320,667       -4,76091
           2165        320,833       -4,78172
           2166            321       -4,80411
           2167        321,167       -4,82679
           2168        321,333       -4,85023
           2169          321,5       -4,87429
           2170        321,667       -4,89942
           2171        321,833       -4,92557
           2172            322       -4,95284
           2173        322,167       -4,98022
           2174        322,333        -5,0106
           2175          322,5       -5,04232
           2176        322,667       -5,07544
           2177        322,833       -5,10873
           2178            323       -5,14497
           2179        323,167       -5,18236
           2180        323,333       -5,22136
           2181          323,5       -5,26123
           2182        323,667       -5,30743
           2183        323,833       -5,35439
           2184            324       -5,40267
           2185        324,167       -5,45202
           2186        324,333       -5,50531
           2187          324,5       -5,56063
           2188        324,667       -5,61879
           2189        324,833       -5,67889
           2190            325       -5,74331
           2191        325,167       -5,81149
           2192        325,333       -5,88237
           2193          325,5       -5,95487
           2194        325,667       -6,03592
           2195        325,833       -6,12068
           2196            326       -6,21028
           2197        326,167       -6,30462
           2198        326,333       -6,40218
           2199          326,5       -6,50731
           2200        326,667       -6,61635
           2201        326,833       -6,73051
           2202            327       -6,84845
           2203        327,167       -6,97459
           2204        327,333       -7,10458
           2205          327,5       -7,23746
           2206        327,667       -7,37241
           2207        327,833       -7,51216
           2208            328       -7,65287
           2209        328,167       -7,79357
           2210        328,333       -7,93393
           2211          328,5       -8,07188
           2212        328,667       -8,20647
           2213        328,833       -8,33539
           2214            329       -8,45818
           2215        329,167       -8,56017
           2216        329,333       -8,64768
           2217          329,5       -8,71501
           2218        329,667       -8,76668
           2219        329,833       -8,77512
           2220            330       -8,75841
           2221        330,167       -8,71019
           2222        330,333       -8,63972
           2223          330,5       -8,51387
           2224        330,667       -8,35993
           2225        330,833        -8,1749
           2226            331       -7,96971
           2227        331,167       -7,72262
           2228        331,333       -7,45991
           2229          331,5       -7,18243
           2230        331,667       -6,89632
           2231        331,833       -6,60486
           2232            332       -6,31525
           2233        332,167       -6,03263
           2234        332,333       -5,75687
           2235          332,5       -5,50359
           2236        332,667       -5,26452
           2237        332,833       -5,04316
           2238            333       -4,83461
           2239        333,167       -4,65679
           2240        333,333        -4,4946
           2241          333,5       -4,34876
           2242        333,667       -4,21359
           2243        333,833       -4,10272
           2244            334       -4,00246
           2245        334,167       -3,91382
           2246        334,333       -3,83241
           2247          334,5        -3,7671
           2248        334,667       -3,70847
           2249        334,833       -3,65706
           2250            335       -3,61029
           2251        335,167       -3,57183
           2252        335,333       -3,53722
           2253          335,5       -3,50746
           2254        335,667       -3,48151
           2255        335,833       -3,45983
           2256            336       -3,43985
           2257        336,167       -3,42198
           2258        336,333       -3,40542
           2259          336,5       -3,39156
           2260        336,667       -3,37883
           2261        336,833       -3,36763
           2262            337       -3,35742
           2263        337,167       -3,34976
           2264        337,333        -3,3421
           2265          337,5       -3,33509
           2266        337,667        -3,3288
           2267        337,833       -3,32293
           2268            338       -3,31866
           2269        338,167       -3,31415
           2270        338,333       -3,31004
           2271          338,5       -3,30637
           2272        338,667       -3,30317
           2273        338,833       -3,29988
           2274            339        -3,2968
           2275        339,167       -3,29388
           2276        339,333       -3,29167
           2277          339,5       -3,28937
           2278        339,667       -3,28717
           2279        339,833       -3,28509
           2280            340       -3,28364
           2281        340,167         -3,282
           2282        340,333       -3,28031
           2283          340,5       -3,27862
           2284        340,667       -3,27715
           2285        340,833        -3,2756
           2286            341       -3,27406
           2287        341,167       -3,27253
           2288        341,333       -3,27104
           2289          341,5       -3,26961
           2290        341,667       -3,26826
           2291        341,833       -3,26698
           2292            342       -3,26588
           2293        342,167        -3,2647
           2294        342,333       -3,26357
           2295          342,5       -3,26246
           2296        342,667       -3,26138
           2297        342,833       -3,26023
           2298            343       -3,25911
           2299        343,167       -3,25802
           2300        343,333       -3,25698
           2301          343,5         -3,256
           2302        343,667       -3,25504
           2303        343,833       -3,25411
           2304            344       -3,25342
           2305        344,167       -3,25268
           2306        344,333       -3,25197
           2307          344,5       -3,25132
           2308        344,667       -3,25086
           2309        344,833       -3,25037
           2310            345       -3,24992
           2311        345,167       -3,24953
           2312        345,333       -3,24928
           2313          345,5       -3,24893
           2314        345,667       -3,24856
           2315        345,833       -3,24816
           2316            346       -3,24772
           2317        346,167       -3,24733
           2318        346,333       -3,24696
           2319          346,5       -3,24662
           2320        346,667       -3,24622
           2321        346,833       -3,24576
           2322            347       -3,24527
           2323        347,167       -3,24475
           2324        347,333        -3,2442
           2325          347,5       -3,24366
           2326        347,667       -3,24311
           2327        347,833       -3,24256
           2328            348       -3,24194
           2329        348,167       -3,24131
           2330        348,333       -3,24066
           2331          348,5       -3,24001
           2332        348,667       -3,23933
           2333        348,833       -3,23875
           2334            349        -3,2382
           2335        349,167       -3,23768
           2336        349,333       -3,23717
           2337          349,5       -3,23681
           2338        349,667       -3,23641
           2339        349,833       -3,23601
           2340            350       -3,23562
           2341        350,167       -3,23524
           2342        350,333        -3,2349
           2343          350,5       -3,23459
           2344        350,667        -3,2343
           2345        350,833       -3,23407
           2346            351       -3,23383
           2347        351,167       -3,23354
           2348        351,333       -3,23319
           2349          351,5       -3,23273
           2350        351,667       -3,23224
           2351        351,833        -3,2318
           2352            352       -3,23141
           2353        352,167       -3,23106
           2354        352,333       -3,23094
           2355          352,5       -3,23099
           2356        352,667       -3,23116
           2357        352,833       -3,23176
           2358            353       -3,23205
           2359        353,167       -3,23223
           2360        353,333       -3,23238
           2361          353,5       -3,23228
           2362        353,667       -3,23214
           2363        353,833       -3,23194
           2364            354       -3,23171
           2365        354,167        -3,2312
           2366        354,333       -3,23086
           2367          354,5       -3,23049
           2368        354,667       -3,23008
           2369        354,833       -3,22968
           2370            355       -3,22923
           2371        355,167       -3,22872
           2372        355,333       -3,22818
           2373          355,5        -3,2275
           2374        355,667       -3,22689
           2375        355,833       -3,22631
           2376            356       -3,22577
           2377        356,167        -3,2254
           2378        356,333       -3,22514
           2379          356,5       -3,22499
           2380        356,667       -3,22494
           2381        356,833       -3,22531
           2382            357       -3,22555
           2383        357,167       -3,22585
           2384        357,333       -3,22623
           2385          357,5       -3,22679
           2386        357,667       -3,22731
           2387        357,833       -3,22787
           2388            358       -3,22847
           2389        358,167       -3,22923
           2390        358,333       -3,22993
           2391          358,5       -3,23061
           2392        358,667       -3,23125
           2393        358,833       -3,23183
           2394            359       -3,23239
           2395        359,167        -3,2329
           2396        359,333       -3,23336
           2397          359,5       -3,23352
           2398        359,667       -3,23376
           2399        359,833       -3,23398
           2400            360       -3,23419
           2401        360,167       -3,23421
           2402        360,333       -3,23429
           2403          360,5       -3,23438
           2404        360,667        -3,2344
           2405        360,833       -3,23436
           2406            361       -3,23416
           2407        361,167       -3,23397
           2408        361,333       -3,23375
           2409          361,5       -3,23351
           2410        361,667       -3,23306
           2411        361,833       -3,23273
           2412            362       -3,23239
           2413        362,167       -3,23199
           2414        362,333       -3,23144
           2415          362,5       -3,23091
           2416        362,667       -3,23031
           2417        362,833       -3,22968
           2418            363       -3,22887
           2419        363,167       -3,22813
           2420        363,333       -3,22736
           2421          363,5       -3,22657
           2422        363,667       -3,22568
           2423        363,833       -3,22468
           2424            364       -3,22358
           2425        364,167       -3,22242
           2426        364,333        -3,2209
           2427          364,5       -3,21946
           2428        364,667       -3,21795
           2429        364,833       -3,21634
           2430            365       -3,21435
           2431        365,167        -3,2124
           2432        365,333       -3,21036
           2433          365,5       -3,20826
           2434        365,667       -3,20577
           2435        365,833       -3,20334
           2436            366       -3,20087
           2437        366,167       -3,19833
           2438        366,333       -3,19554
           2439          366,5       -3,19286
           2440        366,667       -3,19015
           2441        366,833       -3,18742
           2442            367       -3,18456
           2443        367,167       -3,18176
           2444        367,333       -3,17903
           2445          367,5       -3,17632
           2446        367,667       -3,17365
           2447        367,833       -3,17101
           2448            368       -3,16844
           2449        368,167        -3,1659
           2450        368,333       -3,16359
           2451          368,5       -3,16129
           2452        368,667        -3,1591
           2453        368,833       -3,15702
           2454            369       -3,15534
           2455        369,167       -3,15358
           2456        369,333       -3,15182
           2457          369,5       -3,15006
           2458        369,667       -3,14868
           2459        369,833       -3,14725
           2460            370       -3,14583
           2461        370,167       -3,14441
           2462        370,333       -3,14316
           2463          370,5       -3,14192
           2464        370,667       -3,14069
           2465        370,833       -3,13944
           2466            371       -3,13829
           2467        371,167       -3,13712
           2468        371,333       -3,13596
           2469          371,5       -3,13482
           2470        371,667       -3,13371
           2471        371,833       -3,13262
           2472            372       -3,13158
           2473        372,167       -3,13062
           2474        372,333        -3,1297
           2475          372,5       -3,12896
           2476        372,667       -3,12816
           2477        372,833       -3,12734
           2478            373       -3,12656
           2479        373,167       -3,12591
           2480        373,333       -3,12523
           2481          373,5       -3,12456
           2482        373,667        -3,1239
           2483        373,833       -3,12328
           2484            374       -3,12266
           2485        374,167       -3,12202
           2486        374,333       -3,12139
           2487          374,5       -3,12081
           2488        374,667       -3,12026
           2489        374,833       -3,11977
           2490            375       -3,11933
           2491        375,167       -3,11909
           2492        375,333       -3,11885
           2493          375,5        -3,1187
           2494        375,667        -3,1186
           2495        375,833       -3,11871
           2496            376       -3,11868
           2497        376,167       -3,11861
           2498        376,333       -3,11851
           2499          376,5       -3,11832
           2500        376,667       -3,11811
           2501        376,833       -3,11788
           2502            377       -3,11759
           2503        377,167       -3,11713
           2504        377,333       -3,11669
           2505          377,5       -3,11624
           2506        377,667       -3,11577
           2507        377,833       -3,11518
           2508            378       -3,11461
           2509        378,167       -3,11403
           2510        378,333       -3,11346
           2511          378,5       -3,11285
           2512        378,667        -3,1123
           2513        378,833       -3,11175
           2514            379       -3,11121
           2515        379,167       -3,11069
           2516        379,333       -3,11017
           2517          379,5       -3,10963
           2518        379,667       -3,10905
           2519        379,833       -3,10847
           2520            380       -3,10788
           2521        380,167       -3,10731
           2522        380,333       -3,10678
           2523          380,5       -3,10625
           2524        380,667       -3,10579
           2525        380,833       -3,10533
           2526            381       -3,10491
           2527        381,167       -3,10454
           2528        381,333       -3,10433
           2529          381,5       -3,10416
           2530        381,667       -3,10402
           2531        381,833       -3,10389
           2532            382       -3,10392
           2533        382,167       -3,10385
           2534        382,333       -3,10373
           2535          382,5       -3,10359
           2536        382,667       -3,10334
           2537        382,833       -3,10311
           2538            383       -3,10288
           2539        383,167       -3,10269
           2540        383,333       -3,10248
           2541          383,5       -3,10232
           2542        383,667       -3,10216
           2543        383,833       -3,10203
           2544            384        -3,1019
           2545        384,167       -3,10168
           2546        384,333        -3,1014
           2547          384,5       -3,10103
           2548        384,667       -3,10039
           2549        384,833       -3,09979
           2550            385       -3,09917
           2551        385,167       -3,09853
           2552        385,333       -3,09777
           2553          385,5       -3,09715
           2554        385,667       -3,09654
           2555        385,833       -3,09595
           2556            386       -3,09545
           2557        386,167        -3,0949
           2558        386,333       -3,09434
           2559          386,5       -3,09378
           2560        386,667       -3,09325
           2561        386,833       -3,09278
           2562            387       -3,09237
           2563        387,167       -3,09202
           2564        387,333       -3,09187
           2565          387,5       -3,09166
           2566        387,667       -3,09153
           2567        387,833       -3,09148
           2568            388       -3,09163
           2569        388,167        -3,0917
           2570        388,333       -3,09171
           2571          388,5        -3,0917
           2572        388,667       -3,09164
           2573        388,833       -3,09148
           2574            389       -3,09126
           2575        389,167       -3,09097
           2576        389,333       -3,09035
           2577          389,5       -3,08985
           2578        389,667       -3,08934
           2579        389,833       -3,08881
           2580            390       -3,08814
           2581        390,167       -3,08754
           2582        390,333       -3,08694
           2583          390,5       -3,08637
           2584        390,667       -3,08581
           2585        390,833       -3,08527
           2586            391       -3,08479
           2587        391,167       -3,08435
           2588        391,333        -3,0839
           2589          391,5       -3,08352
           2590        391,667       -3,08307
           2591        391,833       -3,08259
           2592            392        -3,0821
           2593        392,167        -3,0815
           2594        392,333        -3,0809
           2595          392,5       -3,08031
           2596        392,667       -3,07974
           2597        392,833       -3,07905
           2598            393        -3,0784
           2599        393,167       -3,07775
           2600        393,333       -3,07708
           2601          393,5       -3,07626
           2602        393,667       -3,07535
           2603        393,833       -3,07451
           2604            394       -3,07364
           2605        394,167       -3,07184
           2606        394,333       -3,06889
           2607          394,5       -3,06622
           2608        394,667       -3,06592
           2609        394,833       -3,06771
           2610            395       -3,06888
           2611        395,167       -3,06979
           2612        395,333       -3,07079
           2613          395,5       -3,07104
           2614        395,667       -3,07146
           2615        395,833       -3,07185
           2616            396       -3,07215
           2617        396,167       -3,07236
           2618        396,333       -3,07245
           2619          396,5       -3,07253
           2620        396,667       -3,07263
           2621        396,833       -3,07272
           2622            397        -3,0728
           2623        397,167       -3,07284
           2624        397,333       -3,07283
           2625          397,5        -3,0728
           2626        397,667       -3,07271
           2627        397,833       -3,07259
           2628            398       -3,07244
           2629        398,167       -3,07226
           2630        398,333       -3,07208
           2631          398,5        -3,0719
           2632        398,667       -3,07171
           2633        398,833       -3,07151
           2634            399       -3,07133
           2635        399,167       -3,07115
           2636        399,333       -3,07102
           2637          399,5       -3,07092
           2638        399,667       -3,07082
           2639        399,833       -3,07072
           2640            400       -3,07062


Results:
  Crystallinity	5,83 %
  Integral	-87,76 mJ
    normalized	-4,78 Jg^-1
  Onset	18,27 �C
  Peak	22,57 �C
  Endset	25,65 �C
  Heating Rate	10,00 �Cmin^-1

  Crystallinity	30,57 %
  Integral	-460,45 mJ
    normalized	-25,07 Jg^-1
  Onset	322,37 �C
  Peak	329,31 �C
  Endset	333,58 �C
  Heating Rate	10,00 �Cmin^-1

Sample:
  PTFE_20%C_BZ_-40_400_1, 18,3700 mg


________________________________________________________________________________
Not signed                                                        STARe SW 11.00
