# Supplementary material for: Tribological and Mechanical Behavior of Graphite Composites of Polytetrafluoroethylene (PTFE) Irradiated by the Electron Beam
Source: Polymers (Basel). 2020 Jul 28;12(8):1676. doi: 10.3390/polym12081676 (PMC7464070; doi:10.3390/polym12081676)
Supplement: Supplementary file 1 [file polymers-12-01676-s001.zip › polymers-869075-supplementary/PTFE_2x_400_-40_1.txt]

PTFE_2x_400_-40_1                                               24.09.2014 10:30
________________________________________________________________________________

PTFE_2x_400_-40_1


Curve Name:
  PTFE_2x_400_-40_1, 15.09.2014 09:49:06
Curve Values:
          Index             Tr          Value
                          [�C]           [mW]
              0            400      0,0322415
              1        399,833        0,39558
              2        399,667       0,797714
              3          399,5        1,17614
              4        399,333        1,46567
              5        399,167         1,7273
              6            399        1,96399
              7        398,833        2,18427
              8        398,667        2,36053
              9          398,5        2,51341
             10        398,333         2,6419
             11        398,167        2,75517
             12            398        2,83975
             13        397,833        2,91386
             14        397,667        2,97626
             15          397,5        3,03061
             16        397,333         3,0705
             17        397,167        3,10531
             18            397        3,13467
             19        396,833        3,16061
             20        396,667        3,17869
             21          396,5        3,19333
             22        396,333        3,20604
             23        396,167        3,21742
             24            396        3,22527
             25        395,833        3,23148
             26        395,667        3,23586
             27          395,5        3,23937
             28        395,333        3,24207
             29        395,167        3,24404
             30            395         3,2461
             31        394,833        3,24729
             32        394,667        3,24774
             33          394,5        3,24753
             34        394,333        3,24736
             35        394,167         3,2468
             36            394        3,24577
             37        393,833        3,24445
             38        393,667        3,24325
             39          393,5        3,24202
             40        393,333        3,24076
             41        393,167        3,23929
             42            393        3,23792
             43        392,833        3,23651
             44        392,667        3,23504
             45          392,5        3,23355
             46        392,333        3,23195
             47        392,167        3,23026
             48            392         3,2285
             49        391,833        3,22653
             50        391,667        3,22476
             51          391,5        3,22307
             52        391,333        3,22145
             53        391,167         3,2199
             54            391        3,21829
             55        390,833        3,21668
             56        390,667        3,21508
             57          390,5        3,21343
             58        390,333        3,21165
             59        390,167         3,2098
             60            390        3,20793
             61        389,833        3,20585
             62        389,667        3,20384
             63          389,5        3,20177
             64        389,333         3,1996
             65        389,167        3,19735
             66            389        3,19514
             67        388,833        3,19291
             68        388,667        3,19061
             69          388,5        3,18817
             70        388,333        3,18581
             71        388,167         3,1835
             72            388         3,1812
             73        387,833         3,1789
             74        387,667        3,17656
             75          387,5        3,17418
             76        387,333        3,17176
             77        387,167        3,16941
             78            387        3,16714
             79        386,833        3,16493
             80        386,667        3,16271
             81          386,5         3,1605
             82        386,333        3,15824
             83        386,167          3,156
             84            386        3,15378
             85        385,833        3,15158
             86        385,667        3,14943
             87          385,5        3,14728
             88        385,333        3,14514
             89        385,167         3,1432
             90            385        3,14121
             91        384,833        3,13923
             92        384,667        3,13726
             93          384,5        3,13534
             94        384,333        3,13347
             95        384,167        3,13167
             96            384        3,12987
             97        383,833        3,12806
             98        383,667        3,12627
             99          383,5        3,12441
            100        383,333        3,12252
            101        383,167        3,12059
            102            383        3,11848
            103        382,833        3,11638
            104        382,667        3,11424
            105          382,5        3,11204
            106        382,333        3,10974
            107        382,167        3,10738
            108            382        3,10498
            109        381,833         3,1026
            110        381,667        3,10023
            111          381,5        3,09796
            112        381,333        3,09569
            113        381,167        3,09337
            114            381        3,09122
            115        380,833        3,08894
            116        380,667        3,08661
            117          380,5        3,08427
            118        380,333        3,08188
            119        380,167         3,0796
            120            380        3,07738
            121        379,833        3,07519
            122        379,667        3,07328
            123          379,5        3,07128
            124        379,333        3,06919
            125        379,167        3,06706
            126            379        3,06506
            127        378,833        3,06306
            128        378,667        3,06108
            129          378,5        3,05909
            130        378,333        3,05712
            131        378,167        3,05523
            132            378        3,05341
            133        377,833        3,05159
            134        377,667        3,04989
            135          377,5        3,04815
            136        377,333        3,04635
            137        377,167        3,04454
            138            377        3,04268
            139        376,833        3,04085
            140        376,667        3,03902
            141          376,5        3,03718
            142        376,333        3,03518
            143        376,167        3,03319
            144            376        3,03119
            145        375,833        3,02918
            146        375,667        3,02706
            147          375,5          3,025
            148        375,333        3,02298
            149        375,167        3,02095
            150            375         3,0188
            151        374,833         3,0166
            152        374,667        3,01445
            153          374,5        3,01236
            154        374,333        3,01017
            155        374,167        3,00801
            156            374        3,00576
            157        373,833        3,00348
            158        373,667        3,00129
            159          373,5        2,99918
            160        373,333          2,997
            161        373,167         2,9945
            162            373        2,99323
            163        372,833        2,99153
            164        372,667         2,9897
            165          372,5        2,98782
            166        372,333        2,98596
            167        372,167        2,98406
            168            372        2,98228
            169        371,833        2,98062
            170        371,667        2,97903
            171          371,5        2,97746
            172        371,333        2,97578
            173        371,167         2,9741
            174            371        2,97244
            175        370,833        2,97082
            176        370,667        2,96927
            177          370,5         2,9677
            178        370,333        2,96615
            179        370,167        2,96463
            180            370        2,96301
            181        369,833        2,96137
            182        369,667        2,95971
            183          369,5         2,9578
            184        369,333        2,95596
            185        369,167        2,95406
            186            369         2,9521
            187        368,833        2,95002
            188        368,667        2,94802
            189          368,5        2,94599
            190        368,333        2,94395
            191        368,167        2,94189
            192            368         2,9399
            193        367,833        2,93792
            194        367,667        2,93598
            195          367,5        2,93414
            196        367,333        2,93225
            197        367,167        2,93033
            198            367         2,9284
            199        366,833         2,9266
            200        366,667         2,9248
            201          366,5        2,92305
            202        366,333        2,92134
            203        366,167        2,91984
            204            366        2,91834
            205        365,833        2,91683
            206        365,667        2,91529
            207          365,5         2,9138
            208        365,333        2,91218
            209        365,167        2,91053
            210            365        2,90891
            211        364,833         2,9072
            212        364,667        2,90562
            213          364,5        2,90406
            214        364,333        2,90249
            215        364,167        2,90104
            216            364        2,89951
            217        363,833        2,89801
            218        363,667        2,89654
            219          363,5        2,89502
            220        363,333        2,89352
            221        363,167        2,89197
            222            363        2,89036
            223        362,833         2,8888
            224        362,667        2,88727
            225          362,5        2,88576
            226        362,333        2,88422
            227        362,167        2,88246
            228            362        2,88061
            229        361,833        2,87869
            230        361,667        2,87676
            231          361,5        2,87455
            232        361,333         2,8725
            233        361,167        2,87048
            234            361        2,86849
            235        360,833        2,86654
            236        360,667        2,86477
            237          360,5        2,86301
            238        360,333        2,86124
            239        360,167        2,85948
            240            360        2,85791
            241        359,833        2,85622
            242        359,667        2,85449
            243          359,5        2,85277
            244        359,333        2,85106
            245        359,167        2,84934
            246            359        2,84768
            247        358,833        2,84608
            248        358,667        2,84463
            249          358,5        2,84316
            250        358,333        2,84172
            251        358,167        2,84029
            252            358        2,83892
            253        357,833        2,83747
            254        357,667        2,83602
            255          357,5        2,83456
            256        357,333        2,83306
            257        357,167        2,83163
            258            357        2,83022
            259        356,833        2,82884
            260        356,667        2,82758
            261          356,5        2,82624
            262        356,333        2,82483
            263        356,167        2,82337
            264            356        2,82177
            265        355,833        2,82013
            266        355,667        2,81846
            267          355,5        2,81677
            268        355,333        2,81492
            269        355,167        2,81323
            270            355        2,81155
            271        354,833        2,80985
            272        354,667        2,80812
            273          354,5         2,8064
            274        354,333        2,80475
            275        354,167        2,80314
            276            354        2,80147
            277        353,833        2,79976
            278        353,667        2,79803
            279          353,5        2,79632
            280        353,333        2,79468
            281        353,167        2,79304
            282            353        2,79145
            283        352,833         2,7899
            284        352,667         2,7884
            285          352,5        2,78684
            286        352,333        2,78528
            287        352,167        2,78373
            288            352        2,78229
            289        351,833        2,78081
            290        351,667        2,77932
            291          351,5        2,77786
            292        351,333        2,77653
            293        351,167        2,77525
            294            351          2,774
            295        350,833        2,77279
            296        350,667        2,77165
            297          350,5        2,77047
            298        350,333        2,76929
            299        350,167        2,76811
            300            350        2,76679
            301        349,833        2,76544
            302        349,667        2,76404
            303          349,5        2,76261
            304        349,333        2,76116
            305        349,167        2,75967
            306            349        2,75829
            307        348,833        2,75689
            308        348,667        2,75543
            309          348,5        2,75394
            310        348,333         2,7523
            311        348,167        2,75064
            312            348        2,74897
            313        347,833        2,74706
            314        347,667        2,74534
            315          347,5        2,74367
            316        347,333        2,74201
            317        347,167        2,74052
            318            347        2,73901
            319        346,833        2,73754
            320        346,667        2,73608
            321          346,5        2,73464
            322        346,333         2,7331
            323        346,167        2,73155
            324            346        2,73003
            325        345,833        2,72851
            326        345,667        2,72704
            327          345,5        2,72557
            328        345,333        2,72409
            329        345,167        2,72274
            330            345        2,72136
            331        344,833           2,72
            332        344,667        2,71862
            333          344,5        2,71718
            334        344,333        2,71568
            335        344,167        2,71419
            336            344        2,71273
            337        343,833        2,71123
            338        343,667        2,70982
            339          343,5        2,70849
            340        343,333        2,70721
            341        343,167        2,70612
            342            343        2,70498
            343        342,833        2,70385
            344        342,667        2,70273
            345          342,5        2,70165
            346        342,333        2,70047
            347        342,167        2,69921
            348            342        2,69788
            349        341,833        2,69648
            350        341,667        2,69514
            351          341,5        2,69382
            352        341,333        2,69247
            353        341,167        2,69106
            354            341        2,68962
            355        340,833        2,68818
            356        340,667        2,68676
            357          340,5        2,68523
            358        340,333        2,68372
            359        340,167        2,68226
            360            340        2,68083
            361        339,833        2,67938
            362        339,667        2,67791
            363          339,5        2,67642
            364        339,333        2,67495
            365        339,167        2,67355
            366            339        2,67216
            367        338,833        2,67076
            368        338,667        2,66935
            369          338,5        2,66808
            370        338,333         2,6667
            371        338,167        2,66528
            372            338        2,66388
            373        337,833        2,66254
            374        337,667        2,66119
            375          337,5        2,65988
            376        337,333        2,65858
            377        337,167        2,65731
            378            337        2,65627
            379        336,833        2,65518
            380        336,667        2,65409
            381          336,5        2,65302
            382        336,333        2,65207
            383        336,167        2,65103
            384            336        2,64997
            385        335,833        2,64893
            386        335,667        2,64792
            387          335,5        2,64687
            388        335,333        2,64576
            389        335,167        2,64462
            390            335         2,6434
            391        334,833        2,64221
            392        334,667          2,641
            393          334,5        2,63974
            394        334,333        2,63826
            395        334,167        2,63682
            396            334        2,63537
            397        333,833        2,63393
            398        333,667        2,63239
            399          333,5        2,63093
            400        333,333        2,62951
            401        333,167        2,62812
            402            333        2,62685
            403        332,833        2,62554
            404        332,667        2,62417
            405          332,5        2,62279
            406        332,333        2,62143
            407        332,167        2,62004
            408            332        2,61868
            409        331,833        2,61732
            410        331,667        2,61603
            411          331,5        2,61477
            412        331,333        2,61355
            413        331,167        2,61233
            414            331        2,61119
            415        330,833        2,61001
            416        330,667        2,60889
            417          330,5        2,60783
            418        330,333        2,60678
            419        330,167        2,60576
            420            330        2,60473
            421        329,833        2,60371
            422        329,667        2,60283
            423          329,5        2,60186
            424        329,333         2,6009
            425        329,167        2,59997
            426            329          2,599
            427        328,833        2,59802
            428        328,667        2,59706
            429          328,5        2,59616
            430        328,333        2,59542
            431        328,167        2,59478
            432            328        2,59417
            433        327,833        2,59352
            434        327,667        2,59313
            435          327,5        2,59258
            436        327,333         2,5919
            437        327,167        2,59115
            438            327         2,5904
            439        326,833        2,58985
            440        326,667        2,58941
            441          326,5          2,589
            442        326,333        2,58878
            443        326,167        2,58849
            444            326        2,58827
            445        325,833        2,58812
            446        325,667        2,58812
            447          325,5        2,58817
            448        325,333        2,58834
            449        325,167        2,58862
            450            325        2,58926
            451        324,833         2,5898
            452        324,667        2,59039
            453          324,5        2,59106
            454        324,333        2,59211
            455        324,167        2,59315
            456            324         2,5943
            457        323,833        2,59553
            458        323,667        2,59722
            459          323,5        2,59885
            460        323,333        2,60064
            461        323,167        2,60256
            462            323        2,60499
            463        322,833        2,60716
            464        322,667        2,60965
            465          322,5        2,61271
            466        322,333        2,61715
            467        322,167        2,62188
            468            322        2,62731
            469        321,833        2,63345
            470        321,667        2,64024
            471          321,5        2,64685
            472        321,333         2,6542
            473        321,167        2,66253
            474            321        2,67352
            475        320,833        2,68599
            476        320,667        2,70055
            477          320,5        2,71656
            478        320,333        2,73635
            479        320,167         2,7601
            480            320        2,78703
            481        319,833        2,81748
            482        319,667        2,85736
            483          319,5        2,90388
            484        319,333        2,95979
            485        319,167        3,02346
            486            319        3,10951
            487        318,833        3,21069
            488        318,667         3,3327
            489          318,5        3,47133
            490        318,333        3,65663
            491        318,167        3,87261
            492            318        4,12808
            493        317,833        4,41262
            494        317,667        4,77588
            495          317,5        5,18345
            496        317,333        5,64364
            497        317,167        6,13992
            498            317        6,72043
            499        316,833        7,33938
            500        316,667        7,99782
            501          316,5        8,67949
            502        316,333        9,39714
            503        316,167        10,1207
            504            316        10,8423
            505        315,833        11,5574
            506        315,667        12,2346
            507          315,5        12,8794
            508        315,333        13,4801
            509        315,167        14,0303
            510            315         14,545
            511        314,833        14,9711
            512        314,667        15,3485
            513          314,5        15,6658
            514        314,333        15,9388
            515        314,167        16,1082
            516            314        16,2308
            517        313,833        16,3034
            518        313,667        16,3428
            519          313,5        16,3078
            520        313,333        16,2345
            521        313,167        16,1135
            522            313        15,9586
            523        312,833        15,7209
            524        312,667        15,4456
            525          312,5        15,1312
            526        312,333        14,7923
            527        312,167        14,4048
            528            312        13,9982
            529        311,833         13,573
            530        311,667        13,1359
            531          311,5        12,6795
            532        311,333        12,2175
            533        311,167        11,7523
            534            311         11,287
            535        310,833         10,825
            536        310,667        10,3707
            537          310,5        9,92703
            538        310,333        9,49209
            539        310,167        9,08215
            540            310        8,68609
            541        309,833        8,30739
            542        309,667        7,94107
            543          309,5        7,60585
            544        309,333        7,28738
            545        309,167        6,98804
            546            309        6,70158
            547        308,833          6,444
            548        308,667          6,201
            549          308,5        5,97473
            550        308,333        5,75915
            551        308,167        5,56677
            552            308        5,38632
            553        307,833        5,21878
            554        307,667        5,05955
            555          307,5        4,91902
            556        307,333        4,78678
            557        307,167        4,66346
            558            307        4,54606
            559        306,833        4,44184
            560        306,667        4,34341
            561          306,5        4,25181
            562        306,333        4,16452
            563        306,167        4,08742
            564            306         4,0154
            565        305,833         3,9484
            566        305,667        3,88297
            567          305,5         3,8254
            568        305,333        3,76992
            569        305,167        3,71861
            570            305        3,66912
            571        304,833        3,62391
            572        304,667        3,58222
            573          304,5        3,54295
            574        304,333        3,50538
            575        304,167        3,47114
            576            304         3,4381
            577        303,833        3,40693
            578        303,667        3,37766
            579          303,5        3,34966
            580        303,333        3,32414
            581        303,167        3,29943
            582            303        3,27591
            583        302,833        3,25318
            584        302,667        3,23274
            585          302,5         3,2132
            586        302,333        3,19415
            587        302,167         3,1756
            588            302        3,15843
            589        301,833        3,14155
            590        301,667        3,12537
            591          301,5        3,10972
            592        301,333        3,09566
            593        301,167        3,08185
            594            301        3,06824
            595        300,833        3,05494
            596        300,667        3,04235
            597          300,5        3,03021
            598        300,333        3,01876
            599        300,167        3,00791
            600            300        2,99788
            601        299,833        2,98753
            602        299,667        2,97734
            603          299,5         2,9673
            604        299,333        2,95787
            605        299,167        2,94829
            606            299        2,93876
            607        298,833        2,92956
            608        298,667        2,92133
            609          298,5         2,9131
            610        298,333        2,90478
            611        298,167        2,89654
            612            298        2,88884
            613        297,833        2,88109
            614        297,667        2,87344
            615          297,5        2,86588
            616        297,333        2,85865
            617        297,167        2,85137
            618            297         2,8442
            619        296,833        2,83715
            620        296,667        2,83048
            621          296,5         2,8238
            622        296,333        2,81721
            623        296,167        2,81067
            624            296         2,8045
            625        295,833        2,79819
            626        295,667         2,7919
            627          295,5        2,78566
            628        295,333        2,77961
            629        295,167        2,77365
            630            295        2,76779
            631        294,833          2,762
            632        294,667        2,75671
            633          294,5        2,75134
            634        294,333        2,74602
            635        294,167        2,74076
            636            294        2,73583
            637        293,833        2,73072
            638        293,667        2,72561
            639          293,5        2,72059
            640        293,333        2,71576
            641        293,167        2,71095
            642            293         2,7062
            643        292,833         2,7015
            644        292,667        2,69713
            645          292,5        2,69272
            646        292,333        2,68837
            647        292,167        2,68415
            648            292        2,68004
            649        291,833        2,67622
            650        291,667        2,67222
            651          291,5        2,66815
            652        291,333        2,66401
            653        291,167        2,65988
            654            291        2,65571
            655        290,833        2,65154
            656        290,667        2,64739
            657          290,5         2,6432
            658        290,333        2,63912
            659        290,167        2,63515
            660            290        2,63125
            661        289,833        2,62762
            662        289,667        2,62387
            663          289,5        2,62005
            664        289,333        2,61621
            665        289,167        2,61236
            666            289        2,60851
            667        288,833        2,60467
            668        288,667        2,60081
            669          288,5        2,59683
            670        288,333        2,59296
            671        288,167        2,58919
            672            288        2,58548
            673        287,833        2,58187
            674        287,667        2,57824
            675          287,5        2,57464
            676        287,333        2,57105
            677        287,167        2,56754
            678            287        2,56403
            679        286,833        2,56056
            680        286,667        2,55713
            681          286,5         2,5538
            682        286,333        2,55055
            683        286,167        2,54734
            684            286        2,54416
            685        285,833        2,54117
            686        285,667        2,53807
            687          285,5        2,53496
            688        285,333        2,53188
            689        285,167        2,52882
            690            285        2,52574
            691        284,833        2,52263
            692        284,667        2,51951
            693          284,5        2,51648
            694        284,333        2,51362
            695        284,167        2,51085
            696            284        2,50798
            697        283,833        2,50588
            698        283,667        2,50341
            699          283,5        2,50083
            700        283,333        2,49822
            701        283,167         2,4956
            702            283        2,49299
            703        282,833        2,49038
            704        282,667        2,48774
            705          282,5        2,48491
            706        282,333        2,48215
            707        282,167         2,4795
            708            282         2,4768
            709        281,833        2,47396
            710        281,667         2,4719
            711          281,5        2,47179
            712        281,333        2,47263
            713        281,167        2,47332
            714            281         2,4733
            715        280,833        2,47154
            716        280,667        2,46888
            717          280,5        2,46543
            718        280,333        2,46135
            719        280,167        2,45768
            720            280        2,45391
            721        279,833        2,45005
            722        279,667        2,44613
            723          279,5        2,44237
            724        279,333        2,43865
            725        279,167        2,43497
            726            279        2,43144
            727        278,833        2,42783
            728        278,667        2,42422
            729          278,5        2,42066
            730        278,333        2,41727
            731        278,167        2,41389
            732            278        2,41059
            733        277,833        2,40739
            734        277,667         2,4046
            735          277,5        2,40174
            736        277,333        2,39883
            737        277,167        2,39591
            738            277        2,39316
            739        276,833        2,39027
            740        276,667        2,38737
            741          276,5        2,38445
            742        276,333        2,38145
            743        276,167        2,37858
            744            276         2,3758
            745        275,833        2,37308
            746        275,667        2,37064
            747          275,5        2,36811
            748        275,333        2,36554
            749        275,167        2,36294
            750            275        2,36041
            751        274,833        2,35783
            752        274,667        2,35524
            753          274,5        2,35266
            754        274,333        2,34998
            755        274,167        2,34737
            756            274        2,34478
            757        273,833        2,34216
            758        273,667         2,3395
            759          273,5        2,33684
            760        273,333        2,33423
            761        273,167        2,33165
            762            273        2,32891
            763        272,833        2,32617
            764        272,667        2,32349
            765          272,5        2,32088
            766        272,333        2,31834
            767        272,167        2,31586
            768            272        2,31343
            769        271,833        2,31105
            770        271,667        2,30897
            771          271,5        2,30678
            772        271,333        2,30456
            773        271,167        2,30231
            774            271         2,3001
            775        270,833        2,29782
            776        270,667        2,29546
            777          270,5        2,29307
            778        270,333        2,29063
            779        270,167        2,28829
            780            270        2,28603
            781        269,833        2,28381
            782        269,667        2,28172
            783          269,5        2,27951
            784        269,333        2,27728
            785        269,167        2,27505
            786            269        2,27283
            787        268,833        2,27062
            788        268,667        2,26847
            789          268,5        2,26635
            790        268,333        2,26425
            791        268,167        2,26222
            792            268        2,26011
            793        267,833        2,25797
            794        267,667        2,25583
            795          267,5        2,25362
            796        267,333        2,25155
            797        267,167         2,2495
            798            267        2,24742
            799        266,833         2,2454
            800        266,667        2,24331
            801          266,5        2,24116
            802        266,333        2,23899
            803        266,167        2,23669
            804            266        2,23446
            805        265,833         2,2323
            806        265,667        2,23018
            807          265,5        2,22807
            808        265,333        2,22595
            809        265,167        2,22386
            810            265         2,2218
            811        264,833        2,21972
            812        264,667        2,21763
            813          264,5        2,21555
            814        264,333        2,21348
            815        264,167        2,21139
            816            264        2,20938
            817        263,833        2,20739
            818        263,667        2,20543
            819          263,5        2,20361
            820        263,333        2,20169
            821        263,167        2,19975
            822            263        2,19782
            823        262,833         2,1959
            824        262,667        2,19403
            825          262,5        2,19223
            826        262,333        2,19046
            827        262,167         2,1888
            828            262        2,18706
            829        261,833        2,18523
            830        261,667        2,18335
            831          261,5        2,18154
            832        261,333        2,17972
            833        261,167        2,17789
            834            261        2,17605
            835        260,833        2,17417
            836        260,667        2,17231
            837          260,5        2,17046
            838        260,333        2,16861
            839        260,167         2,1667
            840            260        2,16488
            841        259,833        2,16309
            842        259,667        2,16132
            843          259,5        2,15954
            844        259,333         2,1577
            845        259,167        2,15581
            846            259        2,15389
            847        258,833        2,15184
            848        258,667        2,14984
            849          258,5        2,14787
            850        258,333        2,14593
            851        258,167        2,14393
            852            258        2,14201
            853        257,833        2,14012
            854        257,667        2,13822
            855          257,5        2,13629
            856        257,333        2,13445
            857        257,167        2,13257
            858            257        2,13073
            859        256,833        2,12892
            860        256,667        2,12716
            861          256,5        2,12538
            862        256,333        2,12365
            863        256,167        2,12194
            864            256        2,12028
            865        255,833        2,11855
            866        255,667         2,1168
            867          255,5        2,11509
            868        255,333        2,11331
            869        255,167        2,11162
            870            255        2,10993
            871        254,833        2,10826
            872        254,667         2,1067
            873          254,5        2,10516
            874        254,333        2,10365
            875        254,167        2,10215
            876            254        2,10059
            877        253,833        2,09897
            878        253,667        2,09728
            879          253,5        2,09561
            880        253,333        2,09378
            881        253,167        2,09207
            882            253        2,09041
            883        252,833        2,08879
            884        252,667        2,08727
            885          252,5        2,08566
            886        252,333        2,08402
            887        252,167        2,08235
            888            252        2,08072
            889        251,833        2,07908
            890        251,667         2,0774
            891          251,5        2,07568
            892        251,333        2,07397
            893        251,167        2,07228
            894            251        2,07065
            895        250,833        2,06906
            896        250,667         2,0675
            897          250,5        2,06595
            898        250,333        2,06439
            899        250,167        2,06279
            900            250        2,06111
            901        249,833        2,05938
            902        249,667        2,05769
            903          249,5        2,05605
            904        249,333        2,05425
            905        249,167        2,05252
            906            249        2,05077
            907        248,833        2,04903
            908        248,667         2,0474
            909          248,5        2,04573
            910        248,333        2,04403
            911        248,167        2,04236
            912            248        2,04076
            913        247,833         2,0392
            914        247,667        2,03763
            915          247,5        2,03602
            916        247,333         2,0345
            917        247,167        2,03294
            918            247        2,03143
            919        246,833        2,02996
            920        246,667        2,02852
            921          246,5        2,02707
            922        246,333        2,02558
            923        246,167        2,02407
            924            246        2,02263
            925        245,833        2,02114
            926        245,667        2,01965
            927          245,5        2,01813
            928        245,333        2,01657
            929        245,167        2,01503
            930            245        2,01347
            931        244,833        2,01188
            932        244,667        2,01029
            933          244,5        2,00875
            934        244,333        2,00722
            935        244,167        2,00571
            936            244        2,00416
            937        243,833        2,00263
            938        243,667        2,00118
            939          243,5        1,99977
            940        243,333        1,99839
            941        243,167        1,99696
            942            243         1,9955
            943        242,833        1,99405
            944        242,667        1,99263
            945          242,5        1,99113
            946        242,333        1,98955
            947        242,167        1,98794
            948            242        1,98623
            949        241,833        1,98455
            950        241,667        1,98291
            951          241,5        1,98131
            952        241,333        1,97969
            953        241,167        1,97813
            954            241        1,97664
            955        240,833        1,97517
            956        240,667        1,97371
            957          240,5        1,97221
            958        240,333        1,97069
            959        240,167        1,96913
            960            240        1,96745
            961        239,833        1,96583
            962        239,667        1,96425
            963          239,5         1,9627
            964        239,333        1,96112
            965        239,167        1,95958
            966            239        1,95806
            967        238,833        1,95657
            968        238,667        1,95523
            969          238,5        1,95386
            970        238,333        1,95249
            971        238,167         1,9511
            972            238        1,94983
            973        237,833        1,94851
            974        237,667        1,94716
            975          237,5        1,94579
            976        237,333         1,9444
            977        237,167        1,94307
            978            237        1,94177
            979        236,833        1,94044
            980        236,667        1,93918
            981          236,5        1,93792
            982        236,333        1,93659
            983        236,167        1,93521
            984            236        1,93377
            985        235,833        1,93233
            986        235,667        1,93088
            987          235,5        1,92941
            988        235,333        1,92781
            989        235,167        1,92629
            990            235         1,9248
            991        234,833        1,92335
            992        234,667        1,92193
            993          234,5        1,92061
            994        234,333         1,9192
            995        234,167        1,91773
            996            234        1,91619
            997        233,833        1,91463
            998        233,667         1,9131
            999          233,5        1,91157
           1000        233,333        1,91005
           1001        233,167        1,90848
           1002            233        1,90695
           1003        232,833        1,90544
           1004        232,667        1,90394
           1005          232,5        1,90251
           1006        232,333        1,90105
           1007        232,167         1,8996
           1008            232        1,89818
           1009        231,833        1,89676
           1010        231,667        1,89534
           1011          231,5        1,89392
           1012        231,333        1,89248
           1013        231,167        1,89107
           1014            231         1,8897
           1015        230,833        1,88839
           1016        230,667        1,88711
           1017          230,5        1,88589
           1018        230,333        1,88462
           1019        230,167        1,88331
           1020            230        1,88197
           1021        229,833         1,8807
           1022        229,667        1,87943
           1023          229,5        1,87813
           1024        229,333         1,8768
           1025        229,167        1,87557
           1026            229        1,87428
           1027        228,833        1,87299
           1028        228,667         1,8717
           1029          228,5        1,87042
           1030        228,333        1,86912
           1031        228,167        1,86779
           1032            228        1,86645
           1033        227,833        1,86505
           1034        227,667        1,86363
           1035          227,5        1,86218
           1036        227,333        1,86079
           1037        227,167        1,85939
           1038            227        1,85796
           1039        226,833        1,85652
           1040        226,667        1,85509
           1041          226,5        1,85372
           1042        226,333         1,8523
           1043        226,167        1,85093
           1044            226        1,84961
           1045        225,833        1,84832
           1046        225,667        1,84697
           1047          225,5        1,84558
           1048        225,333        1,84419
           1049        225,167        1,84279
           1050            225        1,84137
           1051        224,833        1,83997
           1052        224,667        1,83861
           1053          224,5        1,83721
           1054        224,333        1,83583
           1055        224,167        1,83446
           1056            224        1,83313
           1057        223,833        1,83177
           1058        223,667        1,83034
           1059          223,5         1,8289
           1060        223,333        1,82748
           1061        223,167        1,82608
           1062            223         1,8246
           1063        222,833        1,82317
           1064        222,667        1,82179
           1065          222,5         1,8204
           1066        222,333        1,81908
           1067        222,167        1,81772
           1068            222        1,81636
           1069        221,833        1,81498
           1070        221,667        1,81358
           1071          221,5        1,81218
           1072        221,333        1,81079
           1073        221,167        1,80943
           1074            221        1,80811
           1075        220,833        1,80681
           1076        220,667        1,80555
           1077          220,5        1,80432
           1078        220,333        1,80316
           1079        220,167        1,80194
           1080            220        1,80073
           1081        219,833        1,79948
           1082        219,667        1,79819
           1083          219,5        1,79695
           1084        219,333        1,79574
           1085        219,167        1,79453
           1086            219        1,79325
           1087        218,833        1,79192
           1088        218,667        1,79059
           1089          218,5        1,78928
           1090        218,333        1,78788
           1091        218,167        1,78663
           1092            218        1,78547
           1093        217,833        1,78432
           1094        217,667        1,78323
           1095          217,5        1,78208
           1096        217,333        1,78089
           1097        217,167         1,7797
           1098            217        1,77846
           1099        216,833        1,77722
           1100        216,667        1,77597
           1101          216,5         1,7747
           1102        216,333         1,7734
           1103        216,167         1,7721
           1104            216        1,77082
           1105        215,833        1,76957
           1106        215,667        1,76836
           1107          215,5        1,76717
           1108        215,333        1,76591
           1109        215,167        1,76457
           1110            215         1,7633
           1111        214,833        1,76197
           1112        214,667        1,76061
           1113          214,5        1,75927
           1114        214,333        1,75792
           1115        214,167        1,75663
           1116            214         1,7553
           1117        213,833        1,75398
           1118        213,667        1,75278
           1119          213,5        1,75154
           1120        213,333        1,75031
           1121        213,167        1,74909
           1122            213         1,7478
           1123        212,833        1,74654
           1124        212,667         1,7453
           1125          212,5        1,74406
           1126        212,333        1,74278
           1127        212,167        1,74148
           1128            212        1,74019
           1129        211,833        1,73888
           1130        211,667        1,73759
           1131          211,5        1,73632
           1132        211,333         1,7351
           1133        211,167        1,73384
           1134            211        1,73252
           1135        210,833        1,73121
           1136        210,667        1,72984
           1137          210,5        1,72844
           1138        210,333        1,72703
           1139        210,167        1,72551
           1140            210        1,72411
           1141        209,833        1,72275
           1142        209,667        1,72145
           1143          209,5        1,72026
           1144        209,333          1,719
           1145        209,167        1,71774
           1146            209        1,71646
           1147        208,833        1,71513
           1148        208,667        1,71383
           1149          208,5        1,71252
           1150        208,333        1,71121
           1151        208,167        1,70986
           1152            208        1,70861
           1153        207,833        1,70742
           1154        207,667        1,70621
           1155          207,5        1,70506
           1156        207,333        1,70381
           1157        207,167        1,70251
           1158            207         1,7012
           1159        206,833        1,69981
           1160        206,667         1,6985
           1161          206,5        1,69721
           1162        206,333        1,69594
           1163        206,167        1,69483
           1164            206        1,69369
           1165        205,833        1,69252
           1166        205,667        1,69133
           1167          205,5        1,69025
           1168        205,333        1,68912
           1169        205,167        1,68797
           1170            205        1,68679
           1171        204,833        1,68555
           1172        204,667        1,68433
           1173          204,5         1,6831
           1174        204,333        1,68186
           1175        204,167        1,68064
           1176            204        1,67945
           1177        203,833        1,67825
           1178        203,667        1,67704
           1179          203,5        1,67586
           1180        203,333        1,67466
           1181        203,167        1,67348
           1182            203        1,67232
           1183        202,833        1,67115
           1184        202,667        1,66996
           1185          202,5        1,66875
           1186        202,333        1,66754
           1187        202,167        1,66636
           1188            202        1,66517
           1189        201,833        1,66401
           1190        201,667         1,6629
           1191          201,5        1,66181
           1192        201,333        1,66069
           1193        201,167        1,65954
           1194            201         1,6584
           1195        200,833        1,65721
           1196        200,667        1,65599
           1197          200,5        1,65474
           1198        200,333        1,65347
           1199        200,167        1,65218
           1200            200        1,65086
           1201        199,833        1,64962
           1202        199,667        1,64837
           1203          199,5        1,64716
           1204        199,333        1,64604
           1205        199,167        1,64492
           1206            199        1,64375
           1207        198,833        1,64255
           1208        198,667        1,64126
           1209          198,5        1,63994
           1210        198,333        1,63855
           1211        198,167        1,63714
           1212            198        1,63562
           1213        197,833        1,63421
           1214        197,667        1,63285
           1215          197,5        1,63153
           1216        197,333        1,63031
           1217        197,167        1,62899
           1218            197        1,62765
           1219        196,833        1,62628
           1220        196,667        1,62493
           1221          196,5        1,62365
           1222        196,333        1,62243
           1223        196,167        1,62116
           1224            196        1,61989
           1225        195,833        1,61854
           1226        195,667         1,6172
           1227          195,5        1,61593
           1228        195,333         1,6146
           1229        195,167        1,61338
           1230            195        1,61224
           1231        194,833        1,61112
           1232        194,667        1,61033
           1233          194,5        1,60951
           1234        194,333        1,60874
           1235        194,167        1,60801
           1236            194         1,6075
           1237        193,833        1,60691
           1238        193,667        1,60629
           1239          193,5         1,6057
           1240        193,333        1,60502
           1241        193,167        1,60436
           1242            193        1,60373
           1243        192,833        1,60316
           1244        192,667        1,60248
           1245          192,5        1,60188
           1246        192,333        1,60128
           1247        192,167        1,60066
           1248            192        1,60011
           1249        191,833        1,59953
           1250        191,667        1,59894
           1251          191,5        1,59833
           1252        191,333        1,59758
           1253        191,167        1,59677
           1254            191        1,59591
           1255        190,833        1,59501
           1256        190,667         1,5939
           1257          190,5        1,59288
           1258        190,333        1,59181
           1259        190,167        1,59068
           1260            190        1,58946
           1261        189,833        1,58822
           1262        189,667          1,587
           1263          189,5        1,58576
           1264        189,333        1,58445
           1265        189,167        1,58322
           1266            189        1,58207
           1267        188,833        1,58094
           1268        188,667        1,57984
           1269          188,5        1,57882
           1270        188,333        1,57773
           1271        188,167        1,57669
           1272            188        1,57568
           1273        187,833        1,57475
           1274        187,667        1,57388
           1275          187,5        1,57306
           1276        187,333        1,57225
           1277        187,167        1,57172
           1278            187        1,57112
           1279        186,833        1,57058
           1280        186,667        1,57007
           1281          186,5        1,56972
           1282        186,333        1,56927
           1283        186,167        1,56871
           1284            186        1,56809
           1285        185,833        1,56736
           1286        185,667        1,56663
           1287          185,5        1,56587
           1288        185,333        1,56508
           1289        185,167        1,56407
           1290            185        1,56314
           1291        184,833        1,56221
           1292        184,667        1,56124
           1293          184,5         1,5602
           1294        184,333        1,55912
           1295        184,167        1,55801
           1296            184        1,55684
           1297        183,833        1,55541
           1298        183,667        1,55403
           1299          183,5        1,55259
           1300        183,333        1,55111
           1301        183,167        1,54944
           1302            183        1,54785
           1303        182,833        1,54625
           1304        182,667        1,54467
           1305          182,5        1,54312
           1306        182,333        1,54158
           1307        182,167        1,54009
           1308            182        1,53866
           1309        181,833        1,53738
           1310        181,667        1,53611
           1311          181,5        1,53493
           1312        181,333        1,53381
           1313        181,167        1,53302
           1314            181        1,53223
           1315        180,833         1,5315
           1316        180,667        1,53083
           1317          180,5        1,53037
           1318        180,333        1,52972
           1319        180,167        1,52901
           1320            180        1,52831
           1321        179,833        1,52762
           1322        179,667        1,52702
           1323          179,5        1,52646
           1324        179,333        1,52594
           1325        179,167         1,5256
           1326            179        1,52512
           1327        178,833        1,52457
           1328        178,667        1,52394
           1329          178,5         1,5232
           1330        178,333        1,52246
           1331        178,167        1,52163
           1332            178        1,52069
           1333        177,833        1,51961
           1334        177,667        1,51858
           1335          177,5        1,51749
           1336        177,333        1,51633
           1337        177,167        1,51513
           1338            177        1,51385
           1339        176,833        1,51258
           1340        176,667        1,51125
           1341          176,5        1,50988
           1342        176,333        1,50841
           1343        176,167        1,50697
           1344            176         1,5055
           1345        175,833        1,50399
           1346        175,667        1,50226
           1347          175,5        1,50061
           1348        175,333        1,49897
           1349        175,167        1,49731
           1350            175        1,49559
           1351        174,833        1,49395
           1352        174,667        1,49237
           1353          174,5        1,49087
           1354        174,333        1,48962
           1355        174,167        1,48838
           1356            174        1,48725
           1357        173,833        1,48625
           1358        173,667        1,48575
           1359          173,5        1,48515
           1360        173,333        1,48453
           1361        173,167         1,4839
           1362            173        1,48359
           1363        172,833        1,48314
           1364        172,667         1,4827
           1365          172,5        1,48229
           1366        172,333        1,48187
           1367        172,167        1,48148
           1368            172        1,48106
           1369        171,833        1,48061
           1370        171,667        1,48018
           1371          171,5        1,47969
           1372        171,333        1,47916
           1373        171,167        1,47859
           1374            171        1,47778
           1375        170,833        1,47708
           1376        170,667        1,47636
           1377          170,5        1,47561
           1378        170,333        1,47471
           1379        170,167        1,47378
           1380            170        1,47273
           1381        169,833        1,47161
           1382        169,667        1,47027
           1383          169,5        1,46895
           1384        169,333        1,46758
           1385        169,167        1,46618
           1386            169        1,46461
           1387        168,833        1,46309
           1388        168,667        1,46154
           1389          168,5        1,45996
           1390        168,333        1,45835
           1391        168,167        1,45676
           1392            168        1,45519
           1393        167,833        1,45365
           1394        167,667         1,4522
           1395          167,5        1,45075
           1396        167,333        1,44935
           1397        167,167        1,44799
           1398            167        1,44686
           1399        166,833        1,44574
           1400        166,667        1,44465
           1401          166,5         1,4436
           1402        166,333        1,44281
           1403        166,167        1,44206
           1404            166        1,44145
           1405        165,833        1,44095
           1406        165,667        1,44069
           1407          165,5        1,44032
           1408        165,333        1,44001
           1409        165,167        1,43971
           1410            165         1,4395
           1411        164,833        1,43925
           1412        164,667        1,43901
           1413          164,5        1,43876
           1414        164,333        1,43848
           1415        164,167        1,43816
           1416            164        1,43781
           1417        163,833        1,43741
           1418        163,667        1,43684
           1419          163,5        1,43629
           1420        163,333        1,43567
           1421        163,167        1,43495
           1422            163        1,43402
           1423        162,833         1,4331
           1424        162,667        1,43208
           1425          162,5        1,43096
           1426        162,333        1,42952
           1427        162,167        1,42813
           1428            162        1,42668
           1429        161,833         1,4252
           1430        161,667        1,42353
           1431          161,5        1,42198
           1432        161,333        1,42044
           1433        161,167        1,41889
           1434            161        1,41741
           1435        160,833        1,41587
           1436        160,667        1,41433
           1437          160,5        1,41284
           1438        160,333        1,41138
           1439        160,167           1,41
           1440            160        1,40872
           1441        159,833        1,40751
           1442        159,667        1,40663
           1443          159,5        1,40577
           1444        159,333        1,40495
           1445        159,167        1,40415
           1446            159        1,40375
           1447        158,833         1,4033
           1448        158,667        1,40288
           1449          158,5        1,40246
           1450        158,333        1,40226
           1451        158,167        1,40197
           1452            158        1,40169
           1453        157,833        1,40142
           1454        157,667        1,40119
           1455          157,5        1,40096
           1456        157,333        1,40074
           1457        157,167        1,40052
           1458            157        1,40024
           1459        156,833        1,39993
           1460        156,667        1,39962
           1461          156,5        1,39929
           1462        156,333        1,39875
           1463        156,167        1,39817
           1464            156         1,3975
           1465        155,833        1,39676
           1466        155,667        1,39569
           1467          155,5        1,39469
           1468        155,333        1,39359
           1469        155,167        1,39242
           1470            155         1,3909
           1471        154,833        1,38946
           1472        154,667        1,38801
           1473          154,5         1,3865
           1474        154,333          1,385
           1475        154,167        1,38336
           1476            154        1,38176
           1477        153,833        1,38025
           1478        153,667         1,3788
           1479          153,5        1,37743
           1480        153,333        1,37611
           1481        153,167        1,37487
           1482            153        1,37369
           1483        152,833        1,37286
           1484        152,667        1,37205
           1485          152,5        1,37131
           1486        152,333        1,37059
           1487        152,167         1,3702
           1488            152        1,36968
           1489        151,833         1,3692
           1490        151,667        1,36872
           1491          151,5        1,36837
           1492        151,333         1,3681
           1493        151,167        1,36789
           1494            151        1,36769
           1495        150,833         1,3677
           1496        150,667        1,36759
           1497          150,5        1,36744
           1498        150,333        1,36726
           1499        150,167        1,36696
           1500            150        1,36664
           1501        149,833        1,36629
           1502        149,667        1,36589
           1503          149,5        1,36531
           1504        149,333        1,36472
           1505        149,167        1,36404
           1506            149        1,36327
           1507        148,833        1,36233
           1508        148,667         1,3614
           1509          148,5        1,36039
           1510        148,333        1,35928
           1511        148,167        1,35791
           1512            148        1,35655
           1513        147,833        1,35512
           1514        147,667        1,35371
           1515          147,5        1,35208
           1516        147,333        1,35057
           1517        147,167        1,34906
           1518            147        1,34757
           1519        146,833        1,34611
           1520        146,667        1,34468
           1521          146,5        1,34333
           1522        146,333        1,34206
           1523        146,167        1,34108
           1524            146        1,34012
           1525        145,833        1,33951
           1526        145,667        1,33886
           1527          145,5        1,33874
           1528        145,333        1,33843
           1529        145,167        1,33811
           1530            145        1,33784
           1531        144,833        1,33779
           1532        144,667        1,33774
           1533          144,5        1,33765
           1534        144,333        1,33755
           1535        144,167        1,33758
           1536            144        1,33749
           1537        143,833        1,33734
           1538        143,667         1,3372
           1539          143,5        1,33695
           1540        143,333        1,33669
           1541        143,167        1,33632
           1542            143        1,33592
           1543        142,833        1,33551
           1544        142,667        1,33488
           1545          142,5        1,33431
           1546        142,333        1,33381
           1547        142,167        1,33329
           1548            142        1,33259
           1549        141,833        1,33194
           1550        141,667        1,33124
           1551          141,5        1,33047
           1552        141,333        1,32927
           1553        141,167         1,3281
           1554            141        1,32687
           1555        140,833        1,32533
           1556        140,667        1,32319
           1557          140,5         1,3214
           1558        140,333         1,3197
           1559        140,167        1,31802
           1560            140        1,31652
           1561        139,833        1,31503
           1562        139,667        1,31365
           1563          139,5        1,31231
           1564        139,333         1,3112
           1565        139,167        1,31009
           1566            139        1,30916
           1567        138,833        1,30833
           1568        138,667        1,30776
           1569          138,5        1,30718
           1570        138,333        1,30672
           1571        138,167        1,30636
           1572            138        1,30632
           1573        137,833        1,30618
           1574        137,667        1,30608
           1575          137,5        1,30602
           1576        137,333        1,30617
           1577        137,167        1,30626
           1578            137        1,30628
           1579        136,833        1,30625
           1580        136,667        1,30622
           1581          136,5        1,30613
           1582        136,333        1,30602
           1583        136,167        1,30587
           1584            136        1,30547
           1585        135,833        1,30508
           1586        135,667        1,30467
           1587          135,5        1,30419
           1588        135,333        1,30339
           1589        135,167        1,30257
           1590            135        1,30166
           1591        134,833        1,30067
           1592        134,667        1,29939
           1593          134,5        1,29819
           1594        134,333        1,29691
           1595        134,167        1,29559
           1596            134        1,29403
           1597        133,833        1,29252
           1598        133,667        1,29096
           1599          133,5        1,28941
           1600        133,333        1,28772
           1601        133,167        1,28623
           1602            133        1,28481
           1603        132,833        1,28342
           1604        132,667        1,28242
           1605          132,5        1,28145
           1606        132,333        1,28057
           1607        132,167        1,27976
           1608            132        1,27935
           1609        131,833        1,27881
           1610        131,667        1,27836
           1611          131,5        1,27799
           1612        131,333        1,27767
           1613        131,167        1,27758
           1614            131        1,27748
           1615        130,833        1,27743
           1616        130,667        1,27744
           1617          130,5        1,27772
           1618        130,333        1,27794
           1619        130,167        1,27812
           1620            130        1,27822
           1621        129,833        1,27833
           1622        129,667        1,27828
           1623          129,5        1,27814
           1624        129,333        1,27794
           1625        129,167         1,2773
           1626            129         1,2768
           1627        128,833        1,27631
           1628        128,667        1,27579
           1629          128,5          1,275
           1630        128,333        1,27422
           1631        128,167        1,27338
           1632            128        1,27247
           1633        127,833        1,27117
           1634        127,667        1,26988
           1635          127,5        1,26854
           1636        127,333         1,2671
           1637        127,167        1,26529
           1638            127        1,26366
           1639        126,833        1,26206
           1640        126,667        1,26046
           1641          126,5        1,25891
           1642        126,333        1,25737
           1643        126,167        1,25585
           1644            126        1,25438
           1645        125,833        1,25313
           1646        125,667        1,25195
           1647          125,5        1,25089
           1648        125,333        1,24993
           1649        125,167        1,24939
           1650            125         1,2488
           1651        124,833         1,2483
           1652        124,667        1,24787
           1653          124,5        1,24786
           1654        124,333        1,24773
           1655        124,167        1,24761
           1656            124        1,24749
           1657        123,833        1,24752
           1658        123,667        1,24752
           1659          123,5        1,24751
           1660        123,333        1,24747
           1661        123,167        1,24739
           1662            123        1,24729
           1663        122,833        1,24716
           1664        122,667        1,24698
           1665          122,5        1,24667
           1666        122,333        1,24632
           1667        122,167        1,24595
           1668            122        1,24557
           1669        121,833        1,24492
           1670        121,667        1,24429
           1671          121,5        1,24354
           1672        121,333        1,24271
           1673        121,167        1,24144
           1674            121        1,24013
           1675        120,833        1,23874
           1676        120,667        1,23731
           1677          120,5        1,23548
           1678        120,333        1,23379
           1679        120,167        1,23209
           1680            120         1,2304
           1681        119,833        1,22872
           1682        119,667        1,22703
           1683          119,5        1,22542
           1684        119,333        1,22387
           1685        119,167        1,22242
           1686            119         1,2213
           1687        118,833        1,22022
           1688        118,667        1,21925
           1689          118,5        1,21838
           1690        118,333        1,21805
           1691        118,167        1,21765
           1692            118        1,21728
           1693        117,833        1,21699
           1694        117,667        1,21712
           1695          117,5        1,21719
           1696        117,333        1,21734
           1697        117,167        1,21752
           1698            117        1,21781
           1699        116,833        1,21788
           1700        116,667        1,21787
           1701          116,5        1,21784
           1702        116,333        1,21758
           1703        116,167        1,21741
           1704            116        1,21722
           1705        115,833          1,217
           1706        115,667         1,2166
           1707          115,5        1,21616
           1708        115,333         1,2156
           1709        115,167        1,21497
           1710            115        1,21395
           1711        114,833        1,21297
           1712        114,667        1,21191
           1713          114,5        1,21076
           1714        114,333        1,20926
           1715        114,167        1,20784
           1716            114        1,20638
           1717        113,833        1,20492
           1718        113,667        1,20329
           1719          113,5        1,20176
           1720        113,333        1,20022
           1721        113,167        1,19868
           1722            113        1,19716
           1723        112,833        1,19567
           1724        112,667        1,19427
           1725          112,5        1,19294
           1726        112,333        1,19176
           1727        112,167        1,19071
           1728            112         1,1898
           1729        111,833        1,18896
           1730        111,667        1,18864
           1731          111,5         1,1883
           1732        111,333        1,18806
           1733        111,167         1,1879
           1734            111        1,18821
           1735        110,833        1,18833
           1736        110,667        1,18842
           1737          110,5        1,18853
           1738        110,333        1,18872
           1739        110,167        1,18881
           1740            110        1,18884
           1741        109,833        1,18887
           1742        109,667        1,18882
           1743          109,5        1,18874
           1744        109,333        1,18861
           1745        109,167        1,18842
           1746            109        1,18809
           1747        108,833        1,18767
           1748        108,667        1,18714
           1749          108,5        1,18652
           1750        108,333        1,18582
           1751        108,167        1,18464
           1752            108        1,18357
           1753        107,833        1,18245
           1754        107,667        1,18124
           1755          107,5         1,1797
           1756        107,333        1,17824
           1757        107,167        1,17668
           1758            107        1,17506
           1759        106,833        1,17322
           1760        106,667        1,17151
           1761          106,5        1,16982
           1762        106,333         1,1682
           1763        106,167         1,1667
           1764            106         1,1653
           1765        105,833        1,16402
           1766        105,667        1,16284
           1767          105,5        1,16219
           1768        105,333        1,16144
           1769        105,167        1,16074
           1770            105        1,16014
           1771        104,833           1,16
           1772        104,667        1,15973
           1773          104,5        1,15947
           1774        104,333        1,15925
           1775        104,167         1,1593
           1776            104        1,15924
           1777        103,833        1,15921
           1778        103,667        1,15927
           1779          103,5        1,15935
           1780        103,333        1,15934
           1781        103,167        1,15933
           1782            103        1,15934
           1783        102,833        1,15927
           1784        102,667        1,15918
           1785          102,5        1,15899
           1786        102,333        1,15878
           1787        102,167        1,15834
           1788            102        1,15776
           1789        101,833        1,15702
           1790        101,667        1,15614
           1791          101,5        1,15472
           1792        101,333        1,15346
           1793        101,167        1,15214
           1794            101        1,15076
           1795        100,833        1,14907
           1796        100,667        1,14749
           1797          100,5         1,1459
           1798        100,333        1,14431
           1799        100,167        1,14272
           1800            100         1,1412
           1801        99,8333        1,13979
           1802        99,6667         1,1385
           1803           99,5        1,13746
           1804        99,3333        1,13642
           1805        99,1667        1,13552
           1806             99        1,13476
           1807        98,8333        1,13448
           1808        98,6667        1,13413
           1809           98,5        1,13381
           1810        98,3333         1,1335
           1811        98,1667        1,13363
           1812             98        1,13367
           1813        97,8333        1,13376
           1814        97,6667        1,13385
           1815           97,5        1,13413
           1816        97,3333        1,13434
           1817        97,1667        1,13455
           1818             97        1,13479
           1819        96,8333        1,13501
           1820        96,6667        1,13519
           1821           96,5        1,13521
           1822        96,3333        1,13513
           1823        96,1667        1,13499
           1824             96        1,13453
           1825        95,8333        1,13411
           1826        95,6667        1,13359
           1827           95,5        1,13298
           1828        95,3333        1,13209
           1829        95,1667        1,13121
           1830             95        1,13024
           1831        94,8333        1,12912
           1832        94,6667        1,12757
           1833           94,5        1,12606
           1834        94,3333         1,1245
           1835        94,1667        1,12293
           1836             94        1,12102
           1837        93,8333        1,11929
           1838        93,6667        1,11762
           1839           93,5          1,116
           1840        93,3333        1,11457
           1841        93,1667        1,11318
           1842             93        1,11186
           1843        92,8333        1,11063
           1844        92,6667        1,10971
           1845           92,5        1,10884
           1846        92,3333        1,10814
           1847        92,1667        1,10756
           1848             92        1,10756
           1849        91,8333        1,10744
           1850        91,6667        1,10737
           1851           91,5        1,10735
           1852        91,3333        1,10779
           1853        91,1667        1,10809
           1854             91        1,10835
           1855        90,8333         1,1086
           1856        90,6667         1,1089
           1857           90,5        1,10915
           1858        90,3333        1,10937
           1859        90,1667        1,10957
           1860             90        1,10957
           1861        89,8333        1,10942
           1862        89,6667        1,10918
           1863           89,5        1,10889
           1864        89,3333        1,10852
           1865        89,1667        1,10769
           1866             89        1,10702
           1867        88,8333        1,10628
           1868        88,6667        1,10545
           1869           88,5        1,10431
           1870        88,3333        1,10311
           1871        88,1667        1,10179
           1872             88        1,10043
           1873        87,8333         1,0986
           1874        87,6667        1,09702
           1875           87,5        1,09556
           1876        87,3333        1,09408
           1877        87,1667         1,0926
           1878             87        1,09115
           1879        86,8333        1,08979
           1880        86,6667         1,0885
           1881           86,5        1,08745
           1882        86,3333         1,0865
           1883        86,1667        1,08568
           1884             86        1,08491
           1885        85,8333        1,08477
           1886        85,6667        1,08452
           1887           85,5        1,08434
           1888        85,3333        1,08423
           1889        85,1667        1,08468
           1890             85        1,08501
           1891        84,8333        1,08531
           1892        84,6667        1,08564
           1893           84,5        1,08624
           1894        84,3333        1,08671
           1895        84,1667        1,08712
           1896             84        1,08748
           1897        83,8333         1,0878
           1898        83,6667        1,08796
           1899           83,5        1,08802
           1900        83,3333        1,08804
           1901        83,1667        1,08774
           1902             83         1,0875
           1903        82,8333        1,08716
           1904        82,6667        1,08671
           1905           82,5        1,08583
           1906        82,3333        1,08501
           1907        82,1667        1,08409
           1908             82        1,08312
           1909        81,8333        1,08155
           1910        81,6667        1,08009
           1911           81,5        1,07852
           1912        81,3333         1,0769
           1913        81,1667        1,07495
           1914             81        1,07318
           1915        80,8333        1,07147
           1916        80,6667        1,06983
           1917           80,5        1,06838
           1918        80,3333        1,06703
           1919        80,1667        1,06586
           1920             80        1,06477
           1921        79,8333        1,06419
           1922        79,6667         1,0636
           1923           79,5        1,06313
           1924        79,3333        1,06257
           1925        79,1667        1,06312
           1926             79        1,06326
           1927        78,8333        1,06337
           1928        78,6667        1,06352
           1929           78,5        1,06397
           1930        78,3333        1,06444
           1931        78,1667         1,0649
           1932             78         1,0653
           1933        77,8333        1,06562
           1934        77,6667        1,06604
           1935           77,5        1,06629
           1936        77,3333        1,06647
           1937        77,1667        1,06656
           1938             77        1,06616
           1939        76,8333        1,06584
           1940        76,6667        1,06547
           1941           76,5        1,06507
           1942        76,3333        1,06435
           1943        76,1667        1,06361
           1944             76        1,06281
           1945        75,8333        1,06193
           1946        75,6667        1,06063
           1947           75,5        1,05931
           1948        75,3333        1,05785
           1949        75,1667        1,05633
           1950             75        1,05446
           1951        74,8333        1,05283
           1952        74,6667         1,0513
           1953           74,5        1,04991
           1954        74,3333        1,04879
           1955        74,1667        1,04762
           1956             74        1,04658
           1957        73,8333        1,04561
           1958        73,6667        1,04509
           1959           73,5        1,04458
           1960        73,3333        1,04416
           1961        73,1667         1,0438
           1962             73        1,04398
           1963        72,8333        1,04404
           1964        72,6667        1,04416
           1965           72,5        1,04434
           1966        72,3333         1,0448
           1967        72,1667        1,04512
           1968             72        1,04552
           1969        71,8333        1,04598
           1970        71,6667        1,04642
           1971           71,5         1,0468
           1972        71,3333        1,04708
           1973        71,1667        1,04732
           1974             71        1,04739
           1975        70,8333        1,04733
           1976        70,6667        1,04715
           1977           70,5        1,04694
           1978        70,3333        1,04627
           1979        70,1667        1,04568
           1980             70        1,04493
           1981        69,8333        1,04406
           1982        69,6667        1,04278
           1983           69,5        1,04154
           1984        69,3333        1,04017
           1985        69,1667        1,03864
           1986             69         1,0368
           1987        68,8333        1,03519
           1988        68,6667        1,03373
           1989           68,5        1,03234
           1990        68,3333        1,03113
           1991        68,1667        1,03001
           1992             68        1,02909
           1993        67,8333        1,02826
           1994        67,6667        1,02803
           1995           67,5        1,02768
           1996        67,3333        1,02743
           1997        67,1667        1,02729
           1998             67        1,02756
           1999        66,8333        1,02775
           2000        66,6667        1,02801
           2001           66,5        1,02834
           2002        66,3333         1,0287
           2003        66,1667        1,02934
           2004             66        1,02989
           2005        65,8333        1,03049
           2006        65,6667        1,03112
           2007           65,5        1,03162
           2008        65,3333          1,032
           2009        65,1667        1,03226
           2010             65        1,03244
           2011        64,8333        1,03211
           2012        64,6667        1,03182
           2013           64,5        1,03146
           2014        64,3333        1,03099
           2015        64,1667        1,02997
           2016             64        1,02907
           2017        63,8333        1,02803
           2018        63,6667        1,02684
           2019           63,5        1,02528
           2020        63,3333        1,02388
           2021        63,1667        1,02243
           2022             63        1,02094
           2023        62,8333        1,01923
           2024        62,6667         1,0177
           2025           62,5        1,01636
           2026        62,3333        1,01514
           2027        62,1667        1,01399
           2028             62         1,0129
           2029        61,8333        1,01249
           2030        61,6667        1,01196
           2031           61,5        1,01199
           2032        61,3333        1,01195
           2033        61,1667        1,01197
           2034             61        1,01205
           2035        60,8333        1,01261
           2036        60,6667        1,01301
           2037           60,5        1,01342
           2038        60,3333        1,01392
           2039        60,1667        1,01459
           2040             60        1,01519
           2041        59,8333        1,01579
           2042        59,6667        1,01638
           2043           59,5        1,01688
           2044        59,3333        1,01725
           2045        59,1667        1,01754
           2046             59        1,01775
           2047        58,8333        1,01748
           2048        58,6667        1,01723
           2049           58,5        1,01695
           2050        58,3333        1,01635
           2051        58,1667        1,01476
           2052             58        1,01361
           2053        57,8333        1,01246
           2054        57,6667        1,01127
           2055           57,5        1,00972
           2056        57,3333        1,00829
           2057        57,1667        1,00688
           2058             57         1,0054
           2059        56,8333        1,00384
           2060        56,6667         1,0024
           2061           56,5        1,00107
           2062        56,3333       0,999836
           2063        56,1667       0,998912
           2064             56       0,997864
           2065        55,8333       0,996836
           2066        55,6667        0,99592
           2067           55,5       0,995227
           2068        55,3333       0,991981
           2069        55,1667        0,98734
           2070             55       0,988819
           2071        54,8333       0,991243
           2072        54,6667       0,993321
           2073           54,5       0,995174
           2074        54,3333        0,99638
           2075        54,1667       0,997238
           2076             54       0,997943
           2077        53,8333       0,998775
           2078        53,6667       0,999508
           2079           53,5        1,00011
           2080        53,3333        1,00038
           2081        53,1667        1,00061
           2082             53        1,00073
           2083        52,8333        1,00078
           2084        52,6667         1,0003
           2085           52,5       0,999891
           2086        52,3333       0,999414
           2087        52,1667       0,998851
           2088             52       0,997624
           2089        51,8333       0,996461
           2090        51,6667       0,995184
           2091           51,5       0,993839
           2092        51,3333       0,991955
           2093        51,1667       0,990337
           2094             51       0,988752
           2095        50,8333       0,987223
           2096        50,6667       0,985837
           2097           50,5       0,984493
           2098        50,3333       0,983338
           2099        50,1667       0,982285
           2100             50       0,981788
           2101        49,8333       0,981217
           2102        49,6667       0,980752
           2103           49,5       0,980744
           2104        49,3333       0,981151
           2105        49,1667       0,981399
           2106             49       0,981771
           2107        48,8333       0,982263
           2108        48,6667       0,983106
           2109           48,5       0,983859
           2110        48,3333       0,984607
           2111        48,1667       0,985412
           2112             48        0,98647
           2113        47,8333       0,987544
           2114        47,6667       0,988679
           2115           47,5       0,989794
           2116        47,3333       0,990827
           2117        47,1667       0,991766
           2118             47       0,992789
           2119        46,8333       0,993852
           2120        46,6667       0,993055
           2121           46,5       0,992931
           2122        46,3333       0,992439
           2123        46,1667       0,991682
           2124             46       0,990032
           2125        45,8333         0,9884
           2126        45,6667       0,986829
           2127           45,5       0,985158
           2128        45,3333       0,983229
           2129        45,1667       0,981592
           2130             45       0,980071
           2131        44,8333       0,978606
           2132        44,6667       0,977425
           2133           44,5       0,976229
           2134        44,3333       0,975174
           2135        44,1667       0,974248
           2136             44       0,973795
           2137        43,8333       0,973253
           2138        43,6667        0,97312
           2139           43,5       0,973389
           2140        43,3333       0,974114
           2141        43,1667       0,975112
           2142             43       0,975851
           2143        42,8333       0,976656
           2144        42,6667       0,977487
           2145           42,5       0,978448
           2146        42,3333        0,97948
           2147        42,1667       0,980471
           2148             42       0,981457
           2149        41,8333       0,982613
           2150        41,6667        0,98363
           2151           41,5       0,984522
           2152        41,3333       0,985339
           2153        41,1667       0,985947
           2154             41       0,986473
           2155        40,8333        0,98682
           2156        40,6667       0,987019
           2157           40,5       0,986659
           2158        40,3333       0,986457
           2159        40,1667       0,986091
           2160             40       0,985636
           2161        39,8333       0,984516
           2162        39,6667       0,983591
           2163           39,5        0,98263
           2164        39,3333       0,981531
           2165        39,1667       0,980118
           2166             39       0,978916
           2167        38,8333       0,977668
           2168        38,6667       0,976445
           2169           38,5       0,975362
           2170        38,3333       0,974381
           2171        38,1667       0,973485
           2172             38       0,972514
           2173        37,8333       0,972467
           2174        37,6667       0,972516
           2175           37,5       0,972877
           2176        37,3333       0,973264
           2177        37,1667        0,97438
           2178             37       0,975408
           2179        36,8333        0,97657
           2180        36,6667       0,977787
           2181           36,5       0,979597
           2182        36,3333        0,98122
           2183        36,1667       0,982883
           2184             36       0,984595
           2185        35,8333       0,986405
           2186        35,6667        0,98796
           2187           35,5       0,989433
           2188        35,3333          0,991
           2189        35,1667       0,991835
           2190             35         0,9928
           2191        34,8333       0,993679
           2192        34,6667       0,994513
           2193           34,5       0,994943
           2194        34,3333       0,995413
           2195        34,1667       0,995823
           2196             34       0,996205
           2197        33,8333       0,996119
           2198        33,6667       0,996019
           2199           33,5       0,995827
           2200        33,3333       0,995572
           2201        33,1667       0,995132
           2202             33       0,994958
           2203        32,8333       0,994894
           2204        32,6667       0,994918
           2205           32,5       0,995425
           2206        32,3333        0,99588
           2207        32,1667       0,996637
           2208             32       0,997317
           2209        31,8333       0,998162
           2210        31,6667       0,999296
           2211           31,5       0,997484
           2212        31,3333       0,994462
           2213        31,1667       0,998384
           2214             31        1,00661
           2215        30,8333        1,01498
           2216        30,6667        1,02347
           2217           30,5        1,03192
           2218        30,3333        1,04092
           2219        30,1667        1,05126
           2220             30        1,06348
           2221        29,8333        1,07687
           2222        29,6667        1,09304
           2223           29,5        1,11012
           2224        29,3333        1,12885
           2225        29,1667        1,14887
           2226             29        1,17229
           2227        28,8333        1,19572
           2228        28,6667        1,21982
           2229           28,5        1,24397
           2230        28,3333         1,2683
           2231        28,1667         1,2926
           2232             28        1,31642
           2233        27,8333        1,33914
           2234        27,6667          1,359
           2235           27,5        1,37769
           2236        27,3333        1,39481
           2237        27,1667        1,41075
           2238             27         1,4233
           2239        26,8333        1,43448
           2240        26,6667        1,44369
           2241           26,5        1,45164
           2242        26,3333        1,45639
           2243        26,1667        1,46008
           2244             26        1,46232
           2245        25,8333        1,46362
           2246        25,6667        1,46282
           2247           25,5        1,46132
           2248        25,3333        1,45925
           2249        25,1667        1,45601
           2250             25        1,45143
           2251        24,8333        1,44668
           2252        24,6667        1,44184
           2253           24,5        1,43693
           2254        24,3333          1,431
           2255        24,1667        1,42418
           2256             24        1,41748
           2257        23,8333         1,4104
           2258        23,6667          1,403
           2259           23,5         1,3956
           2260        23,3333        1,38816
           2261        23,1667        1,38067
           2262             23        1,37249
           2263        22,8333        1,36446
           2264        22,6667        1,35648
           2265           22,5        1,34858
           2266        22,3333        1,34024
           2267        22,1667         1,3322
           2268             22        1,32426
           2269        21,8333        1,31623
           2270        21,6667        1,30833
           2271           21,5        1,30088
           2272        21,3333        1,29457
           2273        21,1667         1,2886
           2274             21        1,28321
           2275        20,8333        1,27888
           2276        20,6667        1,27572
           2277           20,5        1,27315
           2278        20,3333         1,2708
           2279        20,1667        1,27137
           2280             20         1,2749
           2281        19,8333        1,28022
           2282        19,6667        1,28669
           2283           19,5        1,29608
           2284        19,3333        1,30837
           2285        19,1667        1,32335
           2286             19          1,342
           2287        18,8333        1,36483
           2288        18,6667        1,39196
           2289           18,5        1,42214
           2290        18,3333        1,45548
           2291        18,1667         1,4994
           2292             18        1,54559
           2293        17,8333        1,59724
           2294        17,6667        1,65282
           2295           17,5        1,71819
           2296        17,3333        1,78836
           2297        17,1667         1,8641
           2298             17         1,9438
           2299        16,8333        2,03246
           2300        16,6667        2,12346
           2301           16,5        2,21878
           2302        16,3333        2,31553
           2303        16,1667        2,41296
           2304             16        2,50893
           2305        15,8333        2,60056
           2306        15,6667         2,6888
           2307           15,5        2,76649
           2308        15,3333        2,83457
           2309        15,1667        2,89194
           2310             15        2,94211
           2311        14,8333        2,97388
           2312        14,6667        2,99488
           2313           14,5        3,00288
           2314        14,3333        3,00315
           2315        14,1667        2,98509
           2316             14        2,95834
           2317        13,8333        2,92202
           2318        13,6667        2,87974
           2319           13,5        2,82405
           2320        13,3333        2,76329
           2321        13,1667        2,69768
           2322             13        2,62822
           2323        12,8333        2,55185
           2324        12,6667        2,47452
           2325           12,5         2,3961
           2326        12,3333        2,31758
           2327        12,1667        2,23935
           2328             12        2,16356
           2329        11,8333        2,08873
           2330        11,6667        2,01431
           2331           11,5        1,94749
           2332        11,3333        1,88185
           2333        11,1667        1,81859
           2334             11        1,75829
           2335        10,8333        1,70166
           2336        10,6667        1,64843
           2337           10,5        1,59757
           2338        10,3333        1,54982
           2339        10,1667        1,50603
           2340             10        1,46511
           2341        9,83333        1,42561
           2342        9,66667        1,38685
           2343            9,5        1,35304
           2344        9,33333        1,32046
           2345        9,16667        1,29081
           2346              9        1,26222
           2347        8,83333        1,23662
           2348        8,66667        1,21231
           2349            8,5        1,18934
           2350        8,33333        1,16733
           2351        8,16667        1,14806
           2352              8        1,13032
           2353        7,83333        1,11432
           2354        7,66667        1,09946
           2355            7,5        1,08681
           2356        7,33333        1,07386
           2357        7,16667         1,0614
           2358              7        1,05114
           2359        6,83333        1,04277
           2360        6,66667        1,03449
           2361            6,5        1,02641
           2362        6,33333         1,0188
           2363        6,16667        1,01169
           2364              6        1,00444
           2365        5,83333       0,997263
           2366        5,66667       0,990471
           2367            5,5       0,984418
           2368        5,33333       0,978668
           2369        5,16667       0,972764
           2370              5        0,96671
           2371        4,83333       0,960743
           2372        4,66667       0,954599
           2373            4,5       0,948346
           2374        4,33333         0,9421
           2375        4,16667       0,935323
           2376              4       0,928669
           2377        3,83333       0,922091
           2378        3,66667       0,915494
           2379            3,5       0,908439
           2380        3,33333       0,901923
           2381        3,16667       0,896301
           2382              3       0,890643
           2383        2,83333       0,885558
           2384        2,66667       0,880666
           2385            2,5       0,875757
           2386        2,33333       0,870756
           2387        2,16667       0,866416
           2388              2       0,862309
           2389        1,83333       0,859136
           2390        1,66667       0,856414
           2391            1,5        0,85442
           2392        1,33333       0,852018
           2393        1,16667       0,849658
           2394              1       0,847264
           2395       0,833333       0,844988
           2396       0,666667       0,842583
           2397            0,5        0,84015
           2398       0,333333        0,83773
           2399       0,166667       0,835177
           2400              0       0,832611
           2401      -0,166667       0,830052
           2402      -0,333333       0,827452
           2403           -0,5       0,824586
           2404      -0,666667       0,821823
           2405      -0,833333        0,81895
           2406             -1       0,815921
           2407       -1,16667        0,81257
           2408       -1,33333       0,809681
           2409           -1,5       0,806319
           2410       -1,66667          0,802
           2411       -1,83333       0,797388
           2412             -2       0,793341
           2413       -2,16667       0,789377
           2414       -2,33333       0,785422
           2415           -2,5       0,781801
           2416       -2,66667       0,779205
           2417       -2,83333       0,776423
           2418             -3       0,773548
           2419       -3,16667       0,770918
           2420       -3,33333       0,768347
           2421           -3,5       0,766572
           2422       -3,66667        0,76629
           2423       -3,83333       0,765951
           2424             -4       0,764973
           2425       -4,16667        0,76428
           2426       -4,33333       0,763836
           2427           -4,5       0,763417
           2428       -4,66667       0,763217
           2429       -4,83333       0,762878
           2430             -5       0,762484
           2431       -5,16667       0,762044
           2432       -5,33333       0,761554
           2433           -5,5        0,76085
           2434       -5,66667       0,760018
           2435       -5,83333       0,759048
           2436             -6       0,757462
           2437       -6,16667       0,756023
           2438       -6,33333       0,754399
           2439           -6,5       0,752591
           2440       -6,66667       0,750155
           2441       -6,83333       0,747788
           2442             -7       0,745312
           2443       -7,16667       0,742698
           2444       -7,33333       0,739772
           2445           -7,5       0,737082
           2446       -7,66667       0,734525
           2447       -7,83333       0,732108
           2448             -8       0,729988
           2449       -8,16667       0,727837
           2450       -8,33333       0,725781
           2451           -8,5       0,723855
           2452       -8,66667       0,722397
           2453       -8,83333       0,720609
           2454             -9        0,71965
           2455       -9,16667       0,719267
           2456       -9,33333       0,719602
           2457           -9,5       0,719528
           2458       -9,66667       0,719507
           2459       -9,83333       0,719615
           2460            -10       0,720266
           2461       -10,1667       0,720587
           2462       -10,3333       0,720859
           2463          -10,5       0,721224
           2464       -10,6667        0,72183
           2465       -10,8333       0,722146
           2466            -11       0,721845
           2467       -11,1667       0,721235
           2468       -11,3333        0,71991
           2469          -11,5       0,718842
           2470       -11,6667       0,717847
           2471       -11,8333       0,716795
           2472            -12       0,714082
           2473       -12,1667       0,711935
           2474       -12,3333       0,709706
           2475          -12,5       0,707374
           2476       -12,6667       0,704712
           2477       -12,8333       0,702105
           2478            -13       0,699603
           2479       -13,1667       0,697114
           2480       -13,3333       0,694722
           2481          -13,5        0,69193
           2482       -13,6667       0,689646
           2483       -13,8333       0,688574
           2484            -14       0,687831
           2485       -14,1667       0,687461
           2486       -14,3333       0,687135
           2487          -14,5       0,686863
           2488       -14,6667       0,686778
           2489       -14,8333       0,686885
           2490            -15       0,686944
           2491       -15,1667       0,687074
           2492       -15,3333       0,687257
           2493          -15,5       0,687889
           2494       -15,6667        0,68839
           2495       -15,8333       0,688912
           2496            -16       0,689419
           2497       -16,1667       0,690537
           2498       -16,3333       0,691068
           2499          -16,5       0,690495
           2500       -16,6667       0,689621
           2501       -16,8333       0,688291
           2502            -17       0,686714
           2503       -17,1667       0,685167
           2504       -17,3333       0,683712
           2505          -17,5       0,680875
           2506       -17,6667       0,678459
           2507       -17,8333       0,675955
           2508            -18       0,672936
           2509       -18,1667       0,670094
           2510       -18,3333       0,666695
           2511          -18,5       0,662817
           2512       -18,6667       0,661025
           2513       -18,8333       0,660378
           2514            -19       0,659366
           2515       -19,1667       0,658255
           2516       -19,3333       0,657338
           2517          -19,5       0,656967
           2518       -19,6667       0,656577
           2519       -19,8333       0,656282
           2520            -20       0,655903
           2521       -20,1667       0,656652
           2522       -20,3333       0,657347
           2523          -20,5       0,658113
           2524       -20,6667       0,658641
           2525       -20,8333       0,659792
           2526            -21       0,660587
           2527       -21,1667       0,660338
           2528       -21,3333       0,660443
           2529          -21,5       0,660132
           2530       -21,6667       0,660132
           2531       -21,8333       0,660278
           2532            -22        0,65964
           2533       -22,1667       0,657851
           2534       -22,3333       0,656106
           2535          -22,5       0,654022
           2536       -22,6667       0,651902
           2537       -22,8333       0,649048
           2538            -23       0,646476
           2539       -23,1667       0,643987
           2540       -23,3333       0,641613
           2541          -23,5       0,638635
           2542       -23,6667       0,636039
           2543       -23,8333        0,63465
           2544            -24       0,633071
           2545       -24,1667       0,632445
           2546       -24,3333       0,631624
           2547          -24,5       0,630888
           2548       -24,6667       0,630259
           2549       -24,8333       0,630106
           2550            -25       0,629892
           2551       -25,1667        0,62981
           2552       -25,3333       0,629884
           2553          -25,5       0,630075
           2554       -25,6667       0,630914
           2555       -25,8333       0,631613
           2556            -26       0,632131
           2557       -26,1667       0,632524
           2558       -26,3333       0,633851
           2559          -26,5        0,63479
           2560       -26,6667       0,633474
           2561       -26,8333       0,633821
           2562            -27       0,633122
           2563       -27,1667       0,631468
           2564       -27,3333       0,628918
           2565          -27,5       0,626416
           2566       -27,6667       0,623892
           2567       -27,8333       0,621308
           2568            -28        0,61871
           2569       -28,1667       0,616201
           2570       -28,3333       0,613646
           2571          -28,5       0,610791
           2572       -28,6667       0,608556
           2573       -28,8333       0,607335
           2574            -29        0,60605
           2575       -29,1667        0,60466
           2576       -29,3333       0,603213
           2577          -29,5       0,601706
           2578       -29,6667       0,601623
           2579       -29,8333       0,601869
           2580            -30       0,602347
           2581       -30,1667       0,602529
           2582       -30,3333       0,602933
           2583          -30,5       0,603347
           2584       -30,6667       0,603767
           2585       -30,8333       0,604199
           2586            -31        0,60453
           2587       -31,1667       0,604769
           2588       -31,3333       0,605052
           2589          -31,5       0,605741
           2590       -31,6667       0,604923
           2591       -31,8333       0,604225
           2592            -32       0,603311
           2593       -32,1667       0,602272
           2594       -32,3333       0,600145
           2595          -32,5       0,598365
           2596       -32,6667       0,596498
           2597       -32,8333        0,59454
           2598            -33       0,592191
           2599       -33,1667       0,590001
           2600       -33,3333       0,587841
           2601          -33,5       0,585663
           2602       -33,6667       0,583505
           2603       -33,8333       0,581521
           2604            -34       0,579626
           2605       -34,1667       0,578068
           2606       -34,3333       0,577384
           2607          -34,5       0,576371
           2608       -34,6667       0,575441
           2609       -34,8333       0,574905
           2610            -35       0,575114
           2611       -35,1667       0,575332
           2612       -35,3333       0,575575
           2613          -35,5       0,576336
           2614       -35,6667       0,577243
           2615       -35,8333       0,577977
           2616            -36       0,578644
           2617       -36,1667        0,57926
           2618       -36,3333       0,579833
           2619          -36,5       0,579949
           2620       -36,6667       0,579968
           2621       -36,8333       0,579769
           2622            -37       0,579352
           2623       -37,1667       0,578889
           2624       -37,3333       0,578156
           2625          -37,5       0,576797
           2626       -37,6667         0,5746
           2627       -37,8333       0,572264
           2628            -38       0,569356
           2629       -38,1667       0,566527
           2630       -38,3333         0,5637
           2631          -38,5       0,560949
           2632       -38,6667       0,558263
           2633       -38,8333       0,555593
           2634            -39       0,553229
           2635       -39,1667       0,551037
           2636       -39,3333       0,549965
           2637          -39,5       0,549321
           2638       -39,6667       0,548748
           2639       -39,8333       0,548199
           2640            -40        0,54783


Results:
  Crystallinity	10,54 %
  Integral	125,91 mJ
    normalized	8,64 Jg^-1
  Onset	18,93 �C
  Peak	14,40 �C
  Endset	9,10 �C
  Heating Rate	-10,00 �Cmin^-1

  Crystallinity	52,18 %
  Integral	623,43 mJ
    normalized	42,79 Jg^-1
  Onset	318,22 �C
  Peak	314,71 �C
  Endset	308,15 �C
  Heating Rate	-10,00 �Cmin^-1

Sample:
  PTFE_2x_400_-40_1, 14,5700 mg


Curve Name:
  PTFE_2x_-40_400_1, 15.09.2014 09:04:11
Curve Values:
          Index             Tr          Value
                          [�C]           [mW]
              0            -40     -0,0658142
              1       -39,8333     -0,0367663
              2       -39,6667       0,237227
              3          -39,5       0,882488
              4       -39,3333        2,39634
              5       -39,1667        3,65907
              6            -39        4,26147
              7       -38,8333        4,33194
              8       -38,6667        3,50618
              9          -38,5        2,58517
             10       -38,3333        1,73837
             11       -38,1667        1,00633
             12            -38       0,595088
             13       -37,8333       0,301235
             14       -37,6667      0,0978175
             15          -37,5     -0,0634814
             16       -37,3333      -0,176683
             17       -37,1667      -0,278675
             18            -37      -0,365776
             19       -36,8333       -0,44217
             20       -36,6667      -0,491876
             21          -36,5      -0,533892
             22       -36,3333      -0,566583
             23       -36,1667      -0,593354
             24            -36      -0,610209
             25       -35,8333      -0,625323
             26       -35,6667      -0,636656
             27          -35,5      -0,646426
             28       -35,3333      -0,654954
             29       -35,1667      -0,663117
             30            -35      -0,669632
             31       -34,8333      -0,675209
             32       -34,6667      -0,679659
             33          -34,5      -0,684436
             34       -34,3333      -0,689092
             35       -34,1667      -0,693471
             36            -34      -0,696563
             37       -33,8333      -0,697611
             38       -33,6667      -0,698882
             39          -33,5      -0,700343
             40       -33,3333      -0,701631
             41       -33,1667      -0,702845
             42            -33      -0,704074
             43       -32,8333      -0,705331
             44       -32,6667      -0,705638
             45          -32,5       -0,70626
             46       -32,3333      -0,707008
             47       -32,1667      -0,707708
             48            -32      -0,707966
             49       -31,8333      -0,708332
             50       -31,6667      -0,708699
             51          -31,5      -0,709149
             52       -31,3333      -0,709602
             53       -31,1667      -0,710128
             54            -31      -0,710617
             55       -30,8333      -0,711041
             56       -30,6667        -0,7117
             57          -30,5      -0,712119
             58       -30,3333      -0,712475
             59       -30,1667       -0,71256
             60            -30       -0,71255
             61       -29,8333      -0,711782
             62       -29,6667      -0,710641
             63          -29,5      -0,709176
             64       -29,3333      -0,710379
             65       -29,1667      -0,711242
             66            -29      -0,711711
             67       -28,8333      -0,712298
             68       -28,6667      -0,712765
             69          -28,5      -0,712761
             70       -28,3333      -0,713044
             71       -28,1667      -0,713378
             72            -28      -0,713796
             73       -27,8333       -0,71388
             74       -27,6667      -0,713998
             75          -27,5       -0,71401
             76       -27,3333      -0,713679
             77       -27,1667      -0,713324
             78            -27      -0,712521
             79       -26,8333      -0,711161
             80       -26,6667      -0,711564
             81          -26,5      -0,712992
             82       -26,3333      -0,713639
             83       -26,1667      -0,714277
             84            -26      -0,714585
             85       -25,8333      -0,714158
             86       -25,6667      -0,714214
             87          -25,5      -0,714326
             88       -25,3333      -0,714486
             89       -25,1667       -0,71485
             90            -25      -0,715011
             91       -24,8333      -0,715202
             92       -24,6667      -0,715798
             93          -24,5      -0,715847
             94       -24,3333      -0,714998
             95       -24,1667      -0,714371
             96            -24      -0,714345
             97       -23,8333      -0,715207
             98       -23,6667      -0,715467
             99          -23,5      -0,715654
            100       -23,3333      -0,715878
            101       -23,1667       -0,71602
            102            -23      -0,716053
            103       -22,8333      -0,716065
            104       -22,6667      -0,716106
            105          -22,5      -0,716114
            106       -22,3333       -0,71622
            107       -22,1667      -0,716341
            108            -22      -0,716438
            109       -21,8333      -0,716875
            110       -21,6667      -0,717247
            111          -21,5      -0,717576
            112       -21,3333      -0,717857
            113       -21,1667      -0,718046
            114            -21      -0,718248
            115       -20,8333      -0,718543
            116       -20,6667      -0,718767
            117          -20,5      -0,718963
            118       -20,3333      -0,719332
            119       -20,1667      -0,719724
            120            -20      -0,720127
            121       -19,8333      -0,720639
            122       -19,6667      -0,720894
            123          -19,5      -0,721131
            124       -19,3333      -0,721391
            125       -19,1667      -0,721513
            126            -19      -0,721895
            127       -18,8333      -0,722381
            128       -18,6667      -0,722827
            129          -18,5      -0,723266
            130       -18,3333      -0,724051
            131       -18,1667       -0,72457
            132            -18      -0,725123
            133       -17,8333      -0,725675
            134       -17,6667      -0,726241
            135          -17,5      -0,726774
            136       -17,3333      -0,727172
            137       -17,1667       -0,72747
            138            -17      -0,727779
            139       -16,8333      -0,728133
            140       -16,6667      -0,728141
            141          -16,5      -0,727669
            142       -16,3333      -0,728925
            143       -16,1667      -0,729463
            144            -16      -0,729992
            145       -15,8333      -0,730964
            146       -15,6667      -0,730555
            147          -15,5      -0,730724
            148       -15,3333      -0,730868
            149       -15,1667       -0,73082
            150            -15      -0,731966
            151       -14,8333       -0,73258
            152       -14,6667      -0,732999
            153          -14,5      -0,733326
            154       -14,3333       -0,73377
            155       -14,1667      -0,733889
            156            -14      -0,733568
            157       -13,8333      -0,733542
            158       -13,6667       -0,73342
            159          -13,5      -0,733564
            160       -13,3333      -0,733813
            161       -13,1667      -0,734122
            162            -13      -0,734891
            163       -12,8333      -0,735444
            164       -12,6667      -0,735986
            165          -12,5      -0,736611
            166       -12,3333      -0,737415
            167       -12,1667       -0,73819
            168            -12      -0,738989
            169       -11,8333      -0,739771
            170       -11,6667      -0,740519
            171          -11,5      -0,741129
            172       -11,3333      -0,741746
            173       -11,1667       -0,74236
            174            -11      -0,742802
            175       -10,8333      -0,743335
            176       -10,6667      -0,743929
            177          -10,5      -0,744634
            178       -10,3333      -0,745493
            179       -10,1667       -0,74625
            180            -10      -0,746981
            181       -9,83333      -0,747617
            182       -9,66667      -0,748077
            183           -9,5      -0,748624
            184       -9,33333      -0,749223
            185       -9,16667      -0,749859
            186             -9      -0,750295
            187       -8,83333      -0,750898
            188       -8,66667      -0,751642
            189           -8,5      -0,752492
            190       -8,33333      -0,753413
            191       -8,16667      -0,754137
            192             -8      -0,754906
            193       -7,83333      -0,756015
            194       -7,66667      -0,755735
            195           -7,5      -0,755959
            196       -7,33333      -0,755991
            197       -7,16667      -0,756202
            198             -7      -0,757477
            199       -6,83333      -0,759182
            200       -6,66667       -0,76029
            201           -6,5      -0,761283
            202       -6,33333      -0,762444
            203       -6,16667      -0,762675
            204             -6      -0,763317
            205       -5,83333      -0,763982
            206       -5,66667      -0,764675
            207           -5,5      -0,765449
            208       -5,33333       -0,76634
            209       -5,16667      -0,767294
            210             -5      -0,768286
            211       -4,83333      -0,769251
            212       -4,66667      -0,770414
            213           -4,5      -0,771504
            214       -4,33333       -0,77164
            215       -4,16667      -0,771842
            216             -4      -0,772624
            217       -3,83333      -0,774394
            218       -3,66667      -0,775772
            219           -3,5      -0,776942
            220       -3,33333       -0,77823
            221       -3,16667      -0,779478
            222             -3      -0,780572
            223       -2,83333      -0,781087
            224       -2,66667      -0,781937
            225           -2,5      -0,780448
            226       -2,33333      -0,781373
            227       -2,16667       -0,78339
            228             -2      -0,784472
            229       -1,83333       -0,78539
            230       -1,66667      -0,786458
            231           -1,5      -0,787416
            232       -1,33333      -0,788275
            233       -1,16667      -0,789145
            234             -1      -0,789921
            235      -0,833333      -0,790782
            236      -0,666667      -0,791445
            237           -0,5      -0,792016
            238      -0,333333       -0,79314
            239      -0,166667      -0,793125
            240              0      -0,794328
            241       0,166667      -0,797336
            242       0,333333      -0,796908
            243            0,5       -0,79703
            244       0,666667      -0,799554
            245       0,833333      -0,801791
            246              1      -0,803981
            247        1,16667      -0,806405
            248        1,33333      -0,806245
            249            1,5      -0,807927
            250        1,66667       -0,81449
            251        1,83333      -0,811317
            252              2      -0,817954
            253        2,16667      -0,821198
            254        2,33333      -0,823338
            255            2,5      -0,822693
            256        2,66667      -0,821655
            257        2,83333      -0,820433
            258              3      -0,819286
            259        3,16667      -0,818088
            260        3,33333      -0,816965
            261            3,5      -0,815871
            262        3,66667      -0,814749
            263        3,83333      -0,813807
            264              4      -0,812901
            265        4,16667      -0,814195
            266        4,33333      -0,820125
            267            4,5       -0,82707
            268        4,66667      -0,826018
            269        4,83333      -0,824941
            270              5      -0,827779
            271        5,16667      -0,828868
            272        5,33333      -0,830774
            273            5,5      -0,832713
            274        5,66667      -0,834897
            275        5,83333      -0,837113
            276              6      -0,842099
            277        6,16667      -0,843258
            278        6,33333       -0,84487
            279            6,5      -0,842811
            280        6,66667      -0,845651
            281        6,83333      -0,848105
            282              7      -0,850007
            283        7,16667      -0,851652
            284        7,33333      -0,853475
            285            7,5      -0,855373
            286        7,66667      -0,857327
            287        7,83333      -0,859364
            288              8      -0,861645
            289        8,16667      -0,863942
            290        8,33333      -0,866361
            291            8,5      -0,868702
            292        8,66667      -0,871348
            293        8,83333      -0,874152
            294              9      -0,876924
            295        9,16667      -0,879279
            296        9,33333      -0,880573
            297            9,5      -0,882408
            298        9,66667      -0,884505
            299        9,83333      -0,887261
            300             10      -0,890836
            301        10,1667      -0,893867
            302        10,3333      -0,896961
            303           10,5       -0,90025
            304        10,6667      -0,902405
            305        10,8333      -0,905037
            306             11      -0,907327
            307        11,1667      -0,909481
            308        11,3333      -0,913823
            309           11,5        -0,9174
            310        11,6667      -0,920951
            311        11,8333      -0,924574
            312             12      -0,928662
            313        12,1667      -0,932682
            314        12,3333      -0,936813
            315           12,5      -0,940996
            316        12,6667      -0,945534
            317        12,8333      -0,949933
            318             13       -0,95439
            319        13,1667      -0,958958
            320        13,3333       -0,96375
            321           13,5      -0,968482
            322        13,6667      -0,973289
            323        13,8333       -0,97806
            324             14      -0,983464
            325        14,1667      -0,988684
            326        14,3333      -0,994665
            327           14,5       -1,00037
            328        14,6667       -1,00721
            329        14,8333        -1,0143
            330             15       -1,02149
            331        15,1667       -1,02891
            332        15,3333       -1,03723
            333           15,5       -1,04554
            334        15,6667       -1,05406
            335        15,8333       -1,06283
            336             16       -1,07198
            337        16,1667       -1,08305
            338        16,3333       -1,09508
            339           16,5       -1,10743
            340        16,6667       -1,11992
            341        16,8333       -1,13276
            342             17       -1,14627
            343        17,1667       -1,16132
            344        17,3333       -1,17652
            345           17,5       -1,19498
            346        17,6667       -1,21525
            347        17,8333       -1,23704
            348             18       -1,25919
            349        18,1667       -1,28353
            350        18,3333       -1,30944
            351           18,5       -1,33759
            352        18,6667       -1,36702
            353        18,8333       -1,39988
            354             19       -1,43453
            355        19,1667       -1,47163
            356        19,3333       -1,51041
            357           19,5       -1,55326
            358        19,6667       -1,59771
            359        19,8333       -1,64502
            360             20       -1,69562
            361        20,1667       -1,75283
            362        20,3333       -1,81156
            363           20,5       -1,87265
            364        20,6667       -1,93538
            365        20,8333       -2,00089
            366             21       -2,06713
            367        21,1667       -2,13367
            368        21,3333       -2,20009
            369           21,5       -2,26702
            370        21,6667        -2,3323
            371        21,8333       -2,39323
            372             22       -2,45116
            373        22,1667        -2,4981
            374        22,3333        -2,5347
            375           22,5       -2,55912
            376        22,6667       -2,57515
            377        22,8333       -2,56537
            378             23       -2,53973
            379        23,1667       -2,49656
            380        23,3333       -2,44191
            381           23,5       -2,36073
            382        23,6667       -2,26956
            383        23,8333        -2,1696
            384             24       -2,06509
            385        24,1667       -1,95993
            386        24,3333       -1,85686
            387           24,5       -1,75924
            388        24,6667       -1,66664
            389        24,8333       -1,58731
            390             25       -1,51464
            391        25,1667       -1,45165
            392        25,3333        -1,3957
            393           25,5       -1,34681
            394        25,6667       -1,30541
            395        25,8333       -1,27108
            396             26        -1,2389
            397        26,1667       -1,21663
            398        26,3333       -1,19621
            399           26,5       -1,17893
            400        26,6667       -1,16506
            401        26,8333       -1,15481
            402             27       -1,14607
            403        27,1667       -1,13909
            404        27,3333       -1,13296
            405           27,5       -1,12827
            406        27,6667       -1,12696
            407        27,8333       -1,12675
            408             28       -1,12757
            409        28,1667       -1,12875
            410        28,3333        -1,1304
            411           28,5       -1,13317
            412        28,6667       -1,13682
            413        28,8333       -1,14022
            414             29       -1,14426
            415        29,1667       -1,14832
            416        29,3333       -1,15306
            417           29,5       -1,15828
            418        29,6667       -1,16481
            419        29,8333       -1,17055
            420             30       -1,17613
            421        30,1667       -1,18165
            422        30,3333       -1,18702
            423           30,5       -1,19243
            424        30,6667       -1,19769
            425        30,8333       -1,20262
            426             31       -1,20782
            427        31,1667       -1,21195
            428        31,3333       -1,21483
            429           31,5       -1,21656
            430        31,6667       -1,21526
            431        31,8333       -1,21232
            432             32        -1,2078
            433        32,1667       -1,20302
            434        32,3333       -1,19526
            435           32,5       -1,18563
            436        32,6667       -1,17285
            437        32,8333       -1,15665
            438             33       -1,13718
            439        33,1667       -1,11705
            440        33,3333       -1,09675
            441           33,5       -1,07673
            442        33,6667       -1,05597
            443        33,8333       -1,03639
            444             34       -1,01838
            445        34,1667       -1,00152
            446        34,3333      -0,987083
            447           34,5      -0,973081
            448        34,6667      -0,959598
            449        34,8333        -0,9469
            450             35      -0,936811
            451        35,1667      -0,927515
            452        35,3333      -0,918801
            453           35,5      -0,911353
            454        35,6667      -0,904962
            455        35,8333      -0,899486
            456             36      -0,894217
            457        36,1667      -0,889079
            458        36,3333      -0,884201
            459           36,5      -0,879826
            460        36,6667      -0,876757
            461        36,8333      -0,874101
            462             37       -0,87212
            463        37,1667      -0,869783
            464        37,3333       -0,86763
            465           37,5      -0,865588
            466        37,6667      -0,863947
            467        37,8333      -0,862166
            468             38      -0,860388
            469        38,1667      -0,858677
            470        38,3333       -0,85731
            471           38,5      -0,855951
            472        38,6667      -0,854722
            473        38,8333      -0,853534
            474             39      -0,852317
            475        39,1667      -0,851421
            476        39,3333      -0,850448
            477           39,5      -0,849525
            478        39,6667      -0,848579
            479        39,8333      -0,847873
            480             40      -0,847275
            481        40,1667      -0,846688
            482        40,3333      -0,846125
            483           40,5      -0,845923
            484        40,6667      -0,845514
            485        40,8333      -0,845046
            486             41      -0,844537
            487        41,1667      -0,843906
            488        41,3333      -0,843285
            489           41,5      -0,842648
            490        41,6667      -0,842117
            491        41,8333      -0,841615
            492             42      -0,841262
            493        42,1667      -0,841043
            494        42,3333      -0,840872
            495           42,5      -0,840842
            496        42,6667      -0,840609
            497        42,8333      -0,840339
            498             43      -0,840097
            499        43,1667      -0,839609
            500        43,3333      -0,839262
            501           43,5      -0,838945
            502        43,6667      -0,838558
            503        43,8333      -0,838195
            504             44       -0,83787
            505        44,1667      -0,837578
            506        44,3333      -0,837346
            507           44,5      -0,837231
            508        44,6667      -0,837045
            509        44,8333       -0,83681
            510             45      -0,836571
            511        45,1667      -0,836499
            512        45,3333      -0,836298
            513           45,5      -0,836049
            514        45,6667      -0,835761
            515        45,8333       -0,83542
            516             46      -0,835094
            517        46,1667      -0,834826
            518        46,3333      -0,834676
            519           46,5      -0,834532
            520        46,6667      -0,834558
            521        46,8333      -0,834575
            522             47      -0,834534
            523        47,1667      -0,834489
            524        47,3333       -0,83456
            525           47,5       -0,83461
            526        47,6667      -0,834718
            527        47,8333       -0,83482
            528             48      -0,834813
            529        48,1667      -0,834826
            530        48,3333        -0,8348
            531           48,5      -0,834728
            532        48,6667      -0,834728
            533        48,8333      -0,834728
            534             49      -0,834725
            535        49,1667      -0,834702
            536        49,3333      -0,834598
            537           49,5      -0,834504
            538        49,6667      -0,834432
            539        49,8333      -0,834298
            540             50      -0,834111
            541        50,1667      -0,834063
            542        50,3333        -0,8341
            543           50,5      -0,834168
            544        50,6667      -0,834479
            545        50,8333      -0,834669
            546             51      -0,834847
            547        51,1667      -0,834965
            548        51,3333      -0,834904
            549           51,5      -0,834734
            550        51,6667      -0,834581
            551        51,8333      -0,834507
            552             52       -0,83419
            553        52,1667      -0,834086
            554        52,3333      -0,834101
            555           52,5      -0,834133
            556        52,6667      -0,834356
            557        52,8333      -0,834538
            558             53      -0,834761
            559        53,1667      -0,834962
            560        53,3333      -0,835018
            561           53,5      -0,835068
            562        53,6667      -0,835066
            563        53,8333      -0,835041
            564             54      -0,834718
            565        54,1667      -0,834524
            566        54,3333      -0,834377
            567           54,5      -0,834233
            568        54,6667       -0,83404
            569        54,8333      -0,833973
            570             55      -0,833967
            571        55,1667      -0,834009
            572        55,3333      -0,834273
            573           55,5      -0,834464
            574        55,6667      -0,834611
            575        55,8333      -0,834775
            576             56      -0,834976
            577        56,1667      -0,835079
            578        56,3333      -0,835111
            579           56,5      -0,835155
            580        56,6667      -0,835047
            581        56,8333      -0,835004
            582             57      -0,834983
            583        57,1667      -0,834983
            584        57,3333      -0,834979
            585           57,5      -0,835014
            586        57,6667      -0,835045
            587        57,8333      -0,834999
            588             58      -0,834943
            589        58,1667      -0,834899
            590        58,3333      -0,834909
            591           58,5      -0,834947
            592        58,6667      -0,834964
            593        58,8333      -0,834892
            594             59      -0,834851
            595        59,1667      -0,834814
            596        59,3333      -0,834738
            597           59,5      -0,834611
            598        59,6667      -0,834524
            599        59,8333      -0,834496
            600             60      -0,834497
            601        60,1667      -0,834505
            602        60,3333       -0,83449
            603           60,5      -0,834409
            604        60,6667      -0,834303
            605        60,8333      -0,834273
            606             61      -0,834263
            607        61,1667      -0,834247
            608        61,3333      -0,834209
            609           61,5      -0,834283
            610        61,6667      -0,834286
            611        61,8333      -0,834318
            612             62      -0,834382
            613        62,1667      -0,834469
            614        62,3333      -0,834514
            615           62,5      -0,834539
            616        62,6667      -0,834561
            617        62,8333      -0,834529
            618             63      -0,834443
            619        63,1667      -0,834294
            620        63,3333      -0,834136
            621           63,5      -0,833959
            622        63,6667      -0,833845
            623        63,8333      -0,833743
            624             64      -0,833604
            625        64,1667      -0,833646
            626        64,3333      -0,833684
            627           64,5       -0,83375
            628        64,6667      -0,833837
            629        64,8333       -0,83394
            630             65      -0,834001
            631        65,1667      -0,833977
            632        65,3333       -0,83393
            633           65,5      -0,833764
            634        65,6667      -0,833618
            635        65,8333      -0,833478
            636             66      -0,833361
            637        66,1667      -0,833092
            638        66,3333      -0,832907
            639           66,5      -0,832808
            640        66,6667      -0,832787
            641        66,8333      -0,832747
            642             67       -0,83278
            643        67,1667      -0,832906
            644        67,3333      -0,833016
            645           67,5      -0,833176
            646        67,6667      -0,833249
            647        67,8333      -0,833204
            648             68      -0,833083
            649        68,1667      -0,832586
            650        68,3333      -0,832208
            651           68,5      -0,831924
            652        68,6667      -0,831602
            653        68,8333      -0,830828
            654             69      -0,830608
            655        69,1667      -0,831132
            656        69,3333        -0,8314
            657           69,5      -0,831956
            658        69,6667      -0,831241
            659        69,8333      -0,831202
            660             70       -0,83114
            661        70,1667      -0,830736
            662        70,3333      -0,831379
            663           70,5      -0,831555
            664        70,6667      -0,831614
            665        70,8333      -0,831642
            666             71      -0,831634
            667        71,1667      -0,831746
            668        71,3333      -0,831861
            669           71,5      -0,831932
            670        71,6667      -0,832095
            671        71,8333      -0,832164
            672             72      -0,832211
            673        72,1667       -0,83223
            674        72,3333      -0,832133
            675           72,5       -0,83221
            676        72,6667      -0,832391
            677        72,8333      -0,832596
            678             73      -0,832698
            679        73,1667      -0,832661
            680        73,3333      -0,832607
            681           73,5      -0,832586
            682        73,6667      -0,832424
            683        73,8333      -0,832419
            684             74      -0,832497
            685        74,1667      -0,832558
            686        74,3333      -0,832651
            687           74,5      -0,832567
            688        74,6667      -0,832445
            689        74,8333      -0,832373
            690             75      -0,832128
            691        75,1667      -0,832026
            692        75,3333      -0,831919
            693           75,5      -0,831788
            694        75,6667      -0,831815
            695        75,8333      -0,831722
            696             76      -0,831626
            697        76,1667      -0,831521
            698        76,3333        -0,8314
            699           76,5      -0,831387
            700        76,6667      -0,831365
            701        76,8333      -0,831298
            702             77      -0,831143
            703        77,1667      -0,830926
            704        77,3333      -0,830788
            705           77,5      -0,830753
            706        77,6667      -0,830627
            707        77,8333      -0,830696
            708             78      -0,830856
            709        78,1667      -0,830999
            710        78,3333      -0,831398
            711           78,5      -0,831625
            712        78,6667      -0,831762
            713        78,8333      -0,831864
            714             79      -0,831652
            715        79,1667      -0,831529
            716        79,3333       -0,83149
            717           79,5      -0,831437
            718        79,6667      -0,831215
            719        79,8333      -0,831138
            720             80      -0,831141
            721        80,1667       -0,83118
            722        80,3333      -0,831378
            723           80,5      -0,831545
            724        80,6667      -0,831716
            725        80,8333      -0,831882
            726             81      -0,832035
            727        81,1667       -0,83221
            728        81,3333      -0,832268
            729           81,5      -0,832271
            730        81,6667      -0,832284
            731        81,8333      -0,832243
            732             82       -0,83226
            733        82,1667      -0,832308
            734        82,3333      -0,832386
            735           82,5      -0,832491
            736        82,6667      -0,832558
            737        82,8333        -0,8326
            738             83      -0,832644
            739        83,1667      -0,832618
            740        83,3333      -0,832669
            741           83,5      -0,832724
            742        83,6667      -0,832765
            743        83,8333      -0,832872
            744             84      -0,832867
            745        84,1667      -0,832763
            746        84,3333      -0,832645
            747           84,5       -0,83253
            748        84,6667       -0,83253
            749        84,8333      -0,832549
            750             85       -0,83262
            751        85,1667      -0,832656
            752        85,3333      -0,832621
            753           85,5      -0,832632
            754        85,6667      -0,832685
            755        85,8333      -0,832621
            756             86       -0,83271
            757        86,1667      -0,832933
            758        86,3333      -0,833205
            759           86,5      -0,833612
            760        86,6667      -0,833816
            761        86,8333      -0,833968
            762             87      -0,834184
            763        87,1667      -0,833731
            764        87,3333      -0,833557
            765           87,5      -0,833424
            766        87,6667       -0,83324
            767        87,8333      -0,832973
            768             88      -0,832797
            769        88,1667      -0,832655
            770        88,3333      -0,832521
            771           88,5       -0,83244
            772        88,6667      -0,832349
            773        88,8333      -0,832278
            774             89      -0,832243
            775        89,1667      -0,832282
            776        89,3333      -0,832323
            777           89,5      -0,832422
            778        89,6667      -0,832561
            779        89,8333      -0,832783
            780             90      -0,832816
            781        90,1667      -0,832698
            782        90,3333      -0,832515
            783           90,5      -0,832276
            784        90,6667      -0,832152
            785        90,8333      -0,832072
            786             91      -0,831948
            787        91,1667      -0,832458
            788        91,3333      -0,832782
            789           91,5      -0,833059
            790        91,6667      -0,833273
            791        91,8333      -0,833526
            792             92      -0,833616
            793        92,1667      -0,833719
            794        92,3333      -0,833838
            795           92,5      -0,833968
            796        92,6667      -0,833941
            797        92,8333      -0,834073
            798             93      -0,834192
            799        93,1667      -0,834263
            800        93,3333      -0,834377
            801           93,5      -0,834429
            802        93,6667       -0,83446
            803        93,8333      -0,834468
            804             94       -0,83434
            805        94,1667       -0,83437
            806        94,3333      -0,834439
            807           94,5      -0,834547
            808        94,6667      -0,834885
            809        94,8333      -0,835131
            810             95       -0,83534
            811        95,1667      -0,835516
            812        95,3333      -0,835576
            813           95,5      -0,835576
            814        95,6667      -0,835702
            815        95,8333      -0,835877
            816             96      -0,835761
            817        96,1667      -0,835695
            818        96,3333      -0,835624
            819           96,5      -0,835605
            820        96,6667      -0,835677
            821        96,8333      -0,835738
            822             97      -0,835832
            823        97,1667      -0,835922
            824        97,3333      -0,836044
            825           97,5      -0,836151
            826        97,6667      -0,836344
            827        97,8333      -0,836603
            828             98      -0,836845
            829        98,1667      -0,837055
            830        98,3333      -0,837159
            831           98,5      -0,837185
            832        98,6667      -0,837144
            833        98,8333      -0,837131
            834             99      -0,837127
            835        99,1667      -0,837107
            836        99,3333      -0,836931
            837           99,5      -0,836884
            838        99,6667      -0,836909
            839        99,8333      -0,836937
            840            100      -0,836988
            841        100,167      -0,837028
            842        100,333      -0,837103
            843          100,5      -0,837199
            844        100,667      -0,837376
            845        100,833      -0,837615
            846            101      -0,837832
            847        101,167      -0,837998
            848        101,333      -0,838172
            849          101,5      -0,838241
            850        101,667      -0,838247
            851        101,833      -0,838233
            852            102      -0,838135
            853        102,167      -0,838245
            854        102,333      -0,838404
            855          102,5      -0,838551
            856        102,667      -0,838915
            857        102,833      -0,839042
            858            103      -0,839043
            859        103,167       -0,83899
            860        103,333       -0,83877
            861          103,5      -0,838732
            862        103,667      -0,838783
            863        103,833      -0,838887
            864            104      -0,838998
            865        104,167      -0,839341
            866        104,333      -0,839592
            867          104,5      -0,839768
            868        104,667      -0,839899
            869        104,833      -0,839976
            870            105      -0,840111
            871        105,167      -0,840269
            872        105,333      -0,840424
            873          105,5      -0,840372
            874        105,667      -0,840348
            875        105,833      -0,840393
            876            106      -0,840486
            877        106,167      -0,840434
            878        106,333      -0,840426
            879          106,5      -0,840461
            880        106,667      -0,840515
            881        106,833      -0,840649
            882            107      -0,840873
            883        107,167      -0,841144
            884        107,333      -0,841401
            885          107,5      -0,841863
            886        107,667      -0,842245
            887        107,833      -0,842498
            888            108      -0,842646
            889        108,167      -0,842658
            890        108,333      -0,842659
            891          108,5      -0,842703
            892        108,667      -0,842725
            893        108,833      -0,842527
            894            109      -0,842541
            895        109,167       -0,84264
            896        109,333       -0,84274
            897          109,5      -0,842953
            898        109,667      -0,843087
            899        109,833      -0,843218
            900            110      -0,843322
            901        110,167      -0,843447
            902        110,333      -0,843635
            903          110,5      -0,843852
            904        110,667      -0,844057
            905        110,833       -0,84429
            906            111      -0,844434
            907        111,167      -0,844471
            908        111,333      -0,844409
            909          111,5      -0,844178
            910        111,667      -0,844035
            911        111,833      -0,843936
            912            112       -0,84383
            913        112,167      -0,843692
            914        112,333      -0,843622
            915          112,5      -0,843601
            916        112,667      -0,843588
            917        112,833      -0,843657
            918            113      -0,843678
            919        113,167      -0,843713
            920        113,333      -0,843741
            921          113,5      -0,843786
            922        113,667      -0,843826
            923        113,833      -0,843787
            924            114      -0,843739
            925        114,167      -0,843808
            926        114,333      -0,843986
            927          114,5      -0,844215
            928        114,667      -0,844438
            929        114,833      -0,844862
            930            115      -0,845219
            931        115,167      -0,845613
            932        115,333      -0,845935
            933          115,5      -0,846151
            934        115,667       -0,84622
            935        115,833      -0,846286
            936            116       -0,84639
            937        116,167      -0,846576
            938        116,333      -0,846743
            939          116,5      -0,846988
            940        116,667      -0,847196
            941        116,833      -0,847401
            942            117       -0,84764
            943        117,167      -0,847792
            944        117,333      -0,847998
            945          117,5      -0,848236
            946        117,667       -0,84838
            947        117,833      -0,848519
            948            118      -0,848567
            949        118,167      -0,848595
            950        118,333       -0,84873
            951          118,5      -0,848788
            952        118,667      -0,848822
            953        118,833      -0,848855
            954            119      -0,848756
            955        119,167      -0,848708
            956        119,333      -0,848701
            957          119,5      -0,848759
            958        119,667      -0,848916
            959        119,833      -0,849103
            960            120       -0,84935
            961        120,167      -0,849633
            962        120,333      -0,850057
            963          120,5      -0,850323
            964        120,667      -0,850499
            965        120,833      -0,850641
            966            121      -0,850612
            967        121,167      -0,850701
            968        121,333      -0,850916
            969          121,5      -0,851166
            970        121,667      -0,851467
            971        121,833      -0,851778
            972            122      -0,852029
            973        122,167      -0,852195
            974        122,333      -0,852352
            975          122,5      -0,852482
            976        122,667      -0,852602
            977        122,833      -0,852687
            978            123      -0,852717
            979        123,167      -0,852702
            980        123,333      -0,852755
            981          123,5      -0,852876
            982        123,667      -0,853087
            983        123,833      -0,853418
            984            124      -0,853646
            985        124,167       -0,85384
            986        124,333      -0,853994
            987          124,5      -0,854214
            988        124,667      -0,854442
            989        124,833      -0,854656
            990            125      -0,854872
            991        125,167      -0,855062
            992        125,333      -0,855195
            993          125,5      -0,855232
            994        125,667      -0,855261
            995        125,833      -0,855155
            996            126       -0,85516
            997        126,167      -0,855278
            998        126,333      -0,855437
            999          126,5      -0,855571
           1000        126,667      -0,855673
           1001        126,833       -0,85575
           1002            127      -0,855851
           1003        127,167       -0,85601
           1004        127,333      -0,856162
           1005          127,5      -0,856322
           1006        127,667      -0,856421
           1007        127,833      -0,856496
           1008            128      -0,856614
           1009        128,167      -0,856807
           1010        128,333      -0,856981
           1011          128,5      -0,857024
           1012        128,667      -0,857076
           1013        128,833      -0,857109
           1014            129      -0,857169
           1015        129,167       -0,85718
           1016        129,333      -0,857322
           1017          129,5       -0,85756
           1018        129,667      -0,857861
           1019        129,833      -0,858257
           1020            130      -0,858511
           1021        130,167      -0,858732
           1022        130,333      -0,858919
           1023          130,5      -0,858914
           1024        130,667      -0,858938
           1025        130,833      -0,858946
           1026            131      -0,858935
           1027        131,167       -0,85891
           1028        131,333      -0,859036
           1029          131,5        -0,8592
           1030        131,667      -0,859396
           1031        131,833      -0,859752
           1032            132      -0,859927
           1033        132,167      -0,860056
           1034        132,333      -0,860224
           1035          132,5      -0,860271
           1036        132,667      -0,860399
           1037        132,833      -0,860506
           1038            133      -0,860609
           1039        133,167      -0,860805
           1040        133,333      -0,860956
           1041          133,5      -0,861108
           1042        133,667      -0,861277
           1043        133,833      -0,861523
           1044            134      -0,861741
           1045        134,167      -0,861932
           1046        134,333      -0,862154
           1047          134,5      -0,862378
           1048        134,667      -0,862515
           1049        134,833      -0,862564
           1050            135      -0,862592
           1051        135,167      -0,862637
           1052        135,333      -0,862691
           1053          135,5      -0,862842
           1054        135,667      -0,862994
           1055        135,833      -0,863142
           1056            136      -0,863451
           1057        136,167      -0,863689
           1058        136,333      -0,863915
           1059          136,5      -0,864103
           1060        136,667      -0,864181
           1061        136,833      -0,864331
           1062            137      -0,864454
           1063        137,167      -0,864554
           1064        137,333      -0,864644
           1065          137,5      -0,864801
           1066        137,667      -0,864978
           1067        137,833      -0,865183
           1068            138      -0,865357
           1069        138,167      -0,865512
           1070        138,333      -0,865627
           1071          138,5      -0,865751
           1072        138,667      -0,865863
           1073        138,833      -0,866024
           1074            139      -0,866154
           1075        139,167      -0,866188
           1076        139,333       -0,86619
           1077          139,5      -0,866146
           1078        139,667      -0,866142
           1079        139,833      -0,866178
           1080            140      -0,866176
           1081        140,167      -0,866243
           1082        140,333       -0,86631
           1083          140,5      -0,866388
           1084        140,667       -0,86666
           1085        140,833      -0,866891
           1086            141      -0,867139
           1087        141,167      -0,867373
           1088        141,333       -0,86755
           1089          141,5      -0,867714
           1090        141,667      -0,867818
           1091        141,833      -0,867906
           1092            142      -0,867945
           1093        142,167      -0,867987
           1094        142,333      -0,868025
           1095          142,5      -0,868059
           1096        142,667      -0,868048
           1097        142,833      -0,868011
           1098            143      -0,867956
           1099        143,167      -0,867923
           1100        143,333      -0,868014
           1101          143,5      -0,868139
           1102        143,667      -0,868219
           1103        143,833      -0,868245
           1104            144      -0,868295
           1105        144,167      -0,868204
           1106        144,333      -0,868154
           1107          144,5      -0,868158
           1108        144,667      -0,867819
           1109        144,833      -0,867569
           1110            145      -0,867326
           1111        145,167       -0,86711
           1112        145,333      -0,867105
           1113          145,5      -0,867186
           1114        145,667       -0,86736
           1115        145,833      -0,867558
           1116            146      -0,867683
           1117        146,167      -0,867879
           1118        146,333       -0,86783
           1119          146,5      -0,867713
           1120        146,667       -0,86759
           1121        146,833      -0,867074
           1122            147      -0,866821
           1123        147,167      -0,866664
           1124        147,333      -0,866544
           1125          147,5      -0,866607
           1126        147,667      -0,866656
           1127        147,833        -0,8667
           1128            148      -0,866745
           1129        148,167      -0,866904
           1130        148,333      -0,866926
           1131          148,5      -0,866874
           1132        148,667      -0,866798
           1133        148,833      -0,866617
           1134            149      -0,866479
           1135        149,167      -0,866385
           1136        149,333      -0,866322
           1137          149,5      -0,866352
           1138        149,667      -0,866391
           1139        149,833      -0,866379
           1140            150       -0,86638
           1141        150,167      -0,866489
           1142        150,333      -0,866471
           1143          150,5      -0,866404
           1144        150,667       -0,86632
           1145        150,833      -0,866151
           1146            151      -0,866095
           1147        151,167       -0,86608
           1148        151,333      -0,866076
           1149          151,5      -0,866112
           1150        151,667      -0,866081
           1151        151,833      -0,866077
           1152            152       -0,86609
           1153        152,167      -0,865985
           1154        152,333      -0,865973
           1155          152,5      -0,866057
           1156        152,667      -0,866198
           1157        152,833      -0,866447
           1158            153      -0,866705
           1159        153,167      -0,866983
           1160        153,333      -0,867221
           1161          153,5      -0,867719
           1162        153,667      -0,868231
           1163        153,833      -0,868763
           1164            154      -0,869265
           1165        154,167      -0,869821
           1166        154,333      -0,870234
           1167          154,5      -0,870508
           1168        154,667      -0,870717
           1169        154,833      -0,870561
           1170            155      -0,870482
           1171        155,167      -0,870411
           1172        155,333      -0,870345
           1173          155,5      -0,870195
           1174        155,667      -0,870279
           1175        155,833      -0,870513
           1176            156      -0,870826
           1177        156,167      -0,871475
           1178        156,333      -0,872028
           1179          156,5        -0,8728
           1180        156,667       -0,87377
           1181        156,833      -0,874263
           1182            157      -0,875433
           1183        157,167      -0,877603
           1184        157,333       -0,87962
           1185          157,5       -0,88207
           1186        157,667      -0,882238
           1187        157,833      -0,882664
           1188            158      -0,883477
           1189        158,167      -0,884355
           1190        158,333      -0,885167
           1191          158,5      -0,886013
           1192        158,667      -0,886921
           1193        158,833      -0,887842
           1194            159       -0,88875
           1195        159,167      -0,889474
           1196        159,333      -0,890269
           1197          159,5      -0,891042
           1198        159,667      -0,890848
           1199        159,833      -0,889372
           1200            160      -0,887133
           1201        160,167      -0,885196
           1202        160,333        -0,8834
           1203          160,5      -0,881735
           1204        160,667      -0,880182
           1205        160,833      -0,878704
           1206            161      -0,877652
           1207        161,167      -0,876592
           1208        161,333      -0,875684
           1209          161,5      -0,874885
           1210        161,667       -0,87449
           1211        161,833      -0,874009
           1212            162      -0,873547
           1213        162,167      -0,873071
           1214        162,333       -0,87299
           1215          162,5      -0,872848
           1216        162,667      -0,872742
           1217        162,833      -0,872708
           1218            163      -0,872753
           1219        163,167      -0,872659
           1220        163,333      -0,872569
           1221          163,5       -0,87254
           1222        163,667      -0,872366
           1223        163,833      -0,872259
           1224            164      -0,872181
           1225        164,167      -0,872142
           1226        164,333      -0,872425
           1227          164,5      -0,872648
           1228        164,667      -0,872777
           1229        164,833      -0,872837
           1230            165      -0,873065
           1231        165,167      -0,873141
           1232        165,333      -0,873207
           1233          165,5      -0,873309
           1234        165,667      -0,873266
           1235        165,833      -0,873389
           1236            166      -0,873534
           1237        166,167      -0,873671
           1238        166,333      -0,873988
           1239          166,5      -0,874246
           1240        166,667      -0,874471
           1241        166,833      -0,874645
           1242            167      -0,874798
           1243        167,167      -0,874959
           1244        167,333      -0,875212
           1245          167,5      -0,875568
           1246        167,667      -0,875783
           1247        167,833      -0,875978
           1248            168      -0,876211
           1249        168,167      -0,876489
           1250        168,333      -0,876699
           1251          168,5      -0,876945
           1252        168,667      -0,877201
           1253        168,833      -0,877481
           1254            169      -0,877772
           1255        169,167      -0,878036
           1256        169,333      -0,878242
           1257          169,5      -0,878429
           1258        169,667      -0,878561
           1259        169,833      -0,878625
           1260            170      -0,878805
           1261        170,167      -0,879017
           1262        170,333      -0,879228
           1263          170,5      -0,879543
           1264        170,667      -0,879853
           1265        170,833       -0,88011
           1266            171      -0,880321
           1267        171,167      -0,880554
           1268        171,333      -0,880788
           1269          171,5      -0,881075
           1270        171,667      -0,881427
           1271        171,833      -0,881776
           1272            172      -0,882078
           1273        172,167       -0,88236
           1274        172,333      -0,882632
           1275          172,5      -0,882933
           1276        172,667      -0,883151
           1277        172,833      -0,883362
           1278            173      -0,883567
           1279        173,167      -0,883532
           1280        173,333      -0,883414
           1281          173,5      -0,883262
           1282        173,667      -0,883123
           1283        173,833      -0,882839
           1284            174      -0,882793
           1285        174,167      -0,882814
           1286        174,333      -0,882856
           1287          174,5      -0,883158
           1288        174,667      -0,883345
           1289        174,833      -0,883496
           1290            175      -0,883635
           1291        175,167      -0,883746
           1292        175,333      -0,883823
           1293          175,5      -0,883929
           1294        175,667      -0,884059
           1295        175,833      -0,884174
           1296            176      -0,884424
           1297        176,167      -0,884742
           1298        176,333       -0,88506
           1299          176,5      -0,885577
           1300        176,667      -0,885915
           1301        176,833      -0,886149
           1302            177      -0,886406
           1303        177,167      -0,886675
           1304        177,333      -0,887026
           1305          177,5      -0,887416
           1306        177,667      -0,887764
           1307        177,833      -0,888096
           1308            178      -0,888262
           1309        178,167        -0,8883
           1310        178,333      -0,888294
           1311          178,5      -0,888187
           1312        178,667      -0,888211
           1313        178,833      -0,888248
           1314            179      -0,888282
           1315        179,167      -0,888554
           1316        179,333      -0,888849
           1317          179,5      -0,889233
           1318        179,667      -0,889656
           1319        179,833       -0,89002
           1320            180      -0,890205
           1321        180,167      -0,890317
           1322        180,333      -0,890413
           1323          180,5      -0,890509
           1324        180,667      -0,890459
           1325        180,833      -0,890607
           1326            181        -0,8908
           1327        181,167      -0,890994
           1328        181,333      -0,891324
           1329          181,5      -0,891375
           1330        181,667      -0,891343
           1331        181,833      -0,891335
           1332            182      -0,891176
           1333        182,167      -0,891262
           1334        182,333      -0,891501
           1335          182,5      -0,891819
           1336        182,667      -0,892361
           1337        182,833      -0,892659
           1338            183      -0,892817
           1339        183,167        -0,8929
           1340        183,333      -0,892814
           1341          183,5      -0,892849
           1342        183,667      -0,892944
           1343        183,833      -0,893045
           1344            184      -0,893066
           1345        184,167      -0,893136
           1346        184,333      -0,893216
           1347          184,5      -0,893308
           1348        184,667      -0,893348
           1349        184,833      -0,893374
           1350            185      -0,893386
           1351        185,167      -0,893398
           1352        185,333       -0,89341
           1353          185,5      -0,893471
           1354        185,667      -0,893553
           1355        185,833      -0,893642
           1356            186      -0,893733
           1357        186,167      -0,893806
           1358        186,333      -0,893892
           1359          186,5      -0,894017
           1360        186,667      -0,894141
           1361        186,833      -0,894272
           1362            187      -0,894386
           1363        187,167      -0,894545
           1364        187,333      -0,894898
           1365          187,5      -0,895153
           1366        187,667      -0,895357
           1367        187,833      -0,895535
           1368            188      -0,895798
           1369        188,167      -0,896045
           1370        188,333      -0,896327
           1371          188,5      -0,896619
           1372        188,667      -0,896849
           1373        188,833      -0,897044
           1374            189      -0,897179
           1375        189,167      -0,897302
           1376        189,333      -0,897304
           1377          189,5       -0,89734
           1378        189,667      -0,897417
           1379        189,833      -0,897516
           1380            190      -0,897659
           1381        190,167       -0,89786
           1382        190,333       -0,89807
           1383          190,5      -0,898261
           1384        190,667      -0,898573
           1385        190,833      -0,898832
           1386            191      -0,899087
           1387        191,167       -0,89936
           1388        191,333      -0,899528
           1389          191,5      -0,899684
           1390        191,667      -0,899829
           1391        191,833      -0,899978
           1392            192      -0,900129
           1393        192,167      -0,900256
           1394        192,333      -0,900416
           1395          192,5      -0,900561
           1396        192,667      -0,900627
           1397        192,833      -0,900545
           1398            193      -0,900483
           1399        193,167      -0,900566
           1400        193,333      -0,900691
           1401          193,5      -0,900524
           1402        193,667      -0,900414
           1403        193,833      -0,900286
           1404            194      -0,900186
           1405        194,167      -0,900136
           1406        194,333      -0,900122
           1407          194,5      -0,900099
           1408        194,667      -0,900081
           1409        194,833      -0,900205
           1410            195      -0,900317
           1411        195,167      -0,900444
           1412        195,333      -0,900579
           1413          195,5      -0,900747
           1414        195,667      -0,900831
           1415        195,833      -0,900864
           1416            196      -0,900916
           1417        196,167      -0,900884
           1418        196,333      -0,900936
           1419          196,5      -0,901049
           1420        196,667      -0,901185
           1421        196,833      -0,901304
           1422            197      -0,901359
           1423        197,167      -0,901387
           1424        197,333      -0,901384
           1425          197,5      -0,901281
           1426        197,667      -0,901246
           1427        197,833       -0,90124
           1428            198      -0,901245
           1429        198,167      -0,901226
           1430        198,333      -0,901191
           1431          198,5      -0,901203
           1432        198,667      -0,901282
           1433        198,833      -0,901308
           1434            199      -0,901286
           1435        199,167      -0,901241
           1436        199,333      -0,901212
           1437          199,5      -0,901176
           1438        199,667      -0,901116
           1439        199,833      -0,901032
           1440            200      -0,900963
           1441        200,167       -0,90089
           1442        200,333      -0,900794
           1443          200,5      -0,900721
           1444        200,667      -0,900705
           1445        200,833      -0,900814
           1446            201      -0,900897
           1447        201,167      -0,900961
           1448        201,333      -0,901022
           1449          201,5      -0,901043
           1450        201,667      -0,900891
           1451        201,833      -0,900701
           1452            202      -0,900528
           1453        202,167      -0,900152
           1454        202,333      -0,900006
           1455          202,5      -0,899953
           1456        202,667      -0,899937
           1457        202,833      -0,900198
           1458            203      -0,900345
           1459        203,167      -0,900439
           1460        203,333      -0,900533
           1461          203,5      -0,900628
           1462        203,667      -0,900679
           1463        203,833      -0,900711
           1464            204      -0,900737
           1465        204,167      -0,900755
           1466        204,333      -0,900826
           1467          204,5      -0,900892
           1468        204,667      -0,900929
           1469        204,833       -0,90101
           1470            205      -0,901027
           1471        205,167      -0,900996
           1472        205,333      -0,900948
           1473          205,5      -0,900788
           1474        205,667      -0,900741
           1475        205,833      -0,900725
           1476            206      -0,900718
           1477        206,167      -0,900652
           1478        206,333       -0,90057
           1479          206,5      -0,900483
           1480        206,667      -0,900397
           1481        206,833      -0,900291
           1482            207      -0,900205
           1483        207,167      -0,900082
           1484        207,333      -0,899941
           1485          207,5       -0,89989
           1486        207,667      -0,899849
           1487        207,833      -0,899832
           1488            208      -0,899801
           1489        208,167      -0,899813
           1490        208,333      -0,899828
           1491          208,5      -0,899816
           1492        208,667      -0,899773
           1493        208,833      -0,899797
           1494            209      -0,899809
           1495        209,167      -0,899835
           1496        209,333      -0,899873
           1497          209,5      -0,899876
           1498        209,667      -0,899789
           1499        209,833      -0,899678
           1500            210      -0,899608
           1501        210,167      -0,899448
           1502        210,333      -0,899393
           1503          210,5      -0,899354
           1504        210,667      -0,899271
           1505        210,833      -0,899161
           1506            211      -0,898978
           1507        211,167      -0,898794
           1508        211,333      -0,898642
           1509          211,5      -0,898399
           1510        211,667      -0,898315
           1511        211,833      -0,898273
           1512            212      -0,898189
           1513        212,167      -0,898249
           1514        212,333      -0,898256
           1515          212,5      -0,898243
           1516        212,667      -0,898189
           1517        212,833      -0,898088
           1518            213      -0,898044
           1519        213,167      -0,897976
           1520        213,333      -0,897913
           1521          213,5      -0,897874
           1522        213,667      -0,897791
           1523        213,833      -0,897718
           1524            214      -0,897654
           1525        214,167      -0,897594
           1526        214,333      -0,897572
           1527          214,5      -0,897593
           1528        214,667      -0,897635
           1529        214,833      -0,897672
           1530            215        -0,8977
           1531        215,167      -0,897574
           1532        215,333      -0,897404
           1533          215,5      -0,897244
           1534        215,667      -0,896913
           1535        215,833      -0,896702
           1536            216      -0,896538
           1537        216,167      -0,896412
           1538        216,333      -0,896398
           1539          216,5       -0,89637
           1540        216,667      -0,896375
           1541        216,833      -0,896437
           1542            217       -0,89653
           1543        217,167       -0,89654
           1544        217,333      -0,896517
           1545          217,5      -0,896485
           1546        217,667      -0,896425
           1547        217,833      -0,896415
           1548            218      -0,896409
           1549        218,167      -0,896413
           1550        218,333      -0,896467
           1551          218,5      -0,896493
           1552        218,667      -0,896473
           1553        218,833       -0,89643
           1554            219      -0,896407
           1555        219,167      -0,896413
           1556        219,333      -0,896448
           1557          219,5      -0,896491
           1558        219,667      -0,896605
           1559        219,833      -0,896657
           1560            220      -0,896684
           1561        220,167       -0,89668
           1562        220,333      -0,896721
           1563          220,5      -0,896748
           1564        220,667      -0,896757
           1565        220,833      -0,896747
           1566            221      -0,896574
           1567        221,167      -0,896377
           1568        221,333      -0,896206
           1569          221,5      -0,896062
           1570        221,667      -0,895914
           1571        221,833       -0,89593
           1572            222      -0,896002
           1573        222,167      -0,896082
           1574        222,333      -0,896377
           1575          222,5      -0,896487
           1576        222,667      -0,896533
           1577        222,833      -0,896535
           1578            223      -0,896344
           1579        223,167      -0,896402
           1580        223,333      -0,896585
           1581          223,5      -0,896773
           1582        223,667      -0,897042
           1583        223,833      -0,897285
           1584            224       -0,89751
           1585        224,167      -0,897723
           1586        224,333      -0,897926
           1587          224,5      -0,898111
           1588        224,667      -0,898213
           1589        224,833       -0,89827
           1590            225       -0,89828
           1591        225,167      -0,898305
           1592        225,333      -0,898348
           1593          225,5      -0,898447
           1594        225,667      -0,898626
           1595        225,833      -0,898812
           1596            226       -0,89901
           1597        226,167      -0,899208
           1598        226,333      -0,899396
           1599          226,5      -0,899526
           1600        226,667      -0,899598
           1601        226,833       -0,89965
           1602            227      -0,899703
           1603        227,167      -0,899497
           1604        227,333      -0,899396
           1605          227,5      -0,899335
           1606        227,667      -0,899311
           1607        227,833      -0,899409
           1608            228      -0,899528
           1609        228,167      -0,899659
           1610        228,333      -0,899826
           1611          228,5      -0,900054
           1612        228,667      -0,900192
           1613        228,833      -0,900418
           1614            229      -0,900737
           1615        229,167       -0,90105
           1616        229,333      -0,901393
           1617          229,5      -0,901696
           1618        229,667      -0,901979
           1619        229,833       -0,90233
           1620            230      -0,902498
           1621        230,167      -0,902632
           1622        230,333      -0,902781
           1623          230,5      -0,902697
           1624        230,667      -0,902752
           1625        230,833      -0,902877
           1626            231      -0,903033
           1627        231,167      -0,903437
           1628        231,333      -0,903774
           1629          231,5      -0,904085
           1630        231,667      -0,904365
           1631        231,833      -0,904706
           1632            232       -0,90496
           1633        232,167      -0,905181
           1634        232,333      -0,905409
           1635          232,5      -0,905547
           1636        232,667       -0,90581
           1637        232,833      -0,906055
           1638            233      -0,906236
           1639        233,167      -0,906461
           1640        233,333      -0,906673
           1641          233,5      -0,906939
           1642        233,667      -0,907241
           1643        233,833       -0,90747
           1644            234      -0,907715
           1645        234,167      -0,907879
           1646        234,333      -0,907965
           1647          234,5      -0,908069
           1648        234,667      -0,908219
           1649        234,833      -0,908413
           1650            235      -0,908636
           1651        235,167      -0,908918
           1652        235,333      -0,909274
           1653          235,5      -0,909594
           1654        235,667      -0,909829
           1655        235,833      -0,910173
           1656            236      -0,910408
           1657        236,167      -0,910588
           1658        236,333      -0,910773
           1659          236,5       -0,91082
           1660        236,667       -0,91104
           1661        236,833      -0,911337
           1662            237      -0,911621
           1663        237,167      -0,911963
           1664        237,333      -0,912244
           1665          237,5      -0,912492
           1666        237,667      -0,912689
           1667        237,833      -0,912852
           1668            238      -0,912919
           1669        238,167       -0,91309
           1670        238,333      -0,913307
           1671          238,5      -0,913498
           1672        238,667      -0,913624
           1673        238,833      -0,913752
           1674            239      -0,913902
           1675        239,167      -0,914082
           1676        239,333      -0,914128
           1677          239,5      -0,914206
           1678        239,667      -0,914297
           1679        239,833      -0,914394
           1680            240       -0,91454
           1681        240,167      -0,914664
           1682        240,333        -0,9147
           1683          240,5      -0,914708
           1684        240,667      -0,914756
           1685        240,833       -0,91475
           1686            241      -0,914749
           1687        241,167      -0,914734
           1688        241,333      -0,914724
           1689          241,5      -0,914809
           1690        241,667       -0,91486
           1691        241,833      -0,914866
           1692            242      -0,915141
           1693        242,167      -0,915408
           1694        242,333       -0,91569
           1695          242,5      -0,915985
           1696        242,667      -0,916368
           1697        242,833      -0,916599
           1698            243      -0,916714
           1699        243,167      -0,916772
           1700        243,333      -0,916617
           1701          243,5      -0,916595
           1702        243,667      -0,916654
           1703        243,833      -0,916797
           1704            244      -0,917014
           1705        244,167      -0,917215
           1706        244,333      -0,917407
           1707          244,5      -0,917574
           1708        244,667      -0,917721
           1709        244,833      -0,917714
           1710            245        -0,9177
           1711        245,167      -0,917728
           1712        245,333      -0,917544
           1713          245,5      -0,917531
           1714        245,667       -0,91754
           1715        245,833      -0,917519
           1716            246      -0,917585
           1717        246,167      -0,917594
           1718        246,333      -0,917643
           1719          246,5      -0,917695
           1720        246,667      -0,917641
           1721        246,833       -0,91763
           1722            247      -0,917647
           1723        247,167      -0,917673
           1724        247,333      -0,917674
           1725          247,5      -0,917561
           1726        247,667      -0,917404
           1727        247,833      -0,917273
           1728            248      -0,917124
           1729        248,167       -0,91706
           1730        248,333       -0,91705
           1731          248,5      -0,917105
           1732        248,667      -0,917297
           1733        248,833      -0,917257
           1734            249      -0,917073
           1735        249,167      -0,916828
           1736        249,333      -0,916554
           1737          249,5      -0,915996
           1738        249,667      -0,915624
           1739        249,833      -0,915372
           1740            250      -0,915214
           1741        250,167      -0,915262
           1742        250,333      -0,915263
           1743          250,5      -0,915223
           1744        250,667      -0,915142
           1745        250,833      -0,915113
           1746            251      -0,914956
           1747        251,167      -0,914793
           1748        251,333      -0,914667
           1749          251,5       -0,91431
           1750        251,667      -0,914062
           1751        251,833      -0,913786
           1752            252      -0,913466
           1753        252,167      -0,913126
           1754        252,333      -0,912815
           1755          252,5      -0,912545
           1756        252,667      -0,912288
           1757        252,833      -0,912079
           1758            253      -0,911894
           1759        253,167      -0,911711
           1760        253,333       -0,91153
           1761          253,5      -0,911401
           1762        253,667      -0,911158
           1763        253,833      -0,910897
           1764            254      -0,910636
           1765        254,167       -0,91036
           1766        254,333      -0,910166
           1767          254,5      -0,909939
           1768        254,667      -0,909666
           1769        254,833      -0,909523
           1770            255      -0,909296
           1771        255,167      -0,909022
           1772        255,333      -0,908716
           1773          255,5        -0,9083
           1774        255,667      -0,907945
           1775        255,833      -0,907591
           1776            256      -0,907261
           1777        256,167      -0,906886
           1778        256,333      -0,906478
           1779          256,5      -0,906045
           1780        256,667      -0,905614
           1781        256,833      -0,905207
           1782            257      -0,904778
           1783        257,167      -0,904298
           1784        257,333      -0,903806
           1785          257,5      -0,903388
           1786        257,667      -0,902953
           1787        257,833       -0,90252
           1788            258      -0,902066
           1789        258,167        -0,9016
           1790        258,333      -0,901109
           1791          258,5      -0,900606
           1792        258,667      -0,900087
           1793        258,833      -0,899549
           1794            259      -0,899078
           1795        259,167      -0,898707
           1796        259,333      -0,898414
           1797          259,5      -0,898227
           1798        259,667      -0,897869
           1799        259,833      -0,897402
           1800            260      -0,896884
           1801        260,167       -0,89628
           1802        260,333      -0,895705
           1803          260,5      -0,895169
           1804        260,667      -0,894638
           1805        260,833      -0,894104
           1806            261      -0,893581
           1807        261,167      -0,893118
           1808        261,333      -0,892713
           1809          261,5       -0,89234
           1810        261,667      -0,892044
           1811        261,833      -0,891668
           1812            262      -0,891249
           1813        262,167      -0,890811
           1814        262,333      -0,890346
           1815          262,5      -0,889922
           1816        262,667      -0,889511
           1817        262,833      -0,889085
           1818            263      -0,888628
           1819        263,167      -0,888169
           1820        263,333      -0,887641
           1821          263,5      -0,887048
           1822        263,667      -0,886274
           1823        263,833      -0,885539
           1824            264      -0,884835
           1825        264,167      -0,884151
           1826        264,333       -0,88346
           1827          264,5      -0,882876
           1828        264,667      -0,882335
           1829        264,833      -0,881813
           1830            265      -0,881513
           1831        265,167      -0,880998
           1832        265,333      -0,880373
           1833          265,5      -0,879689
           1834        265,667      -0,878894
           1835        265,833      -0,878194
           1836            266      -0,877539
           1837        266,167      -0,876889
           1838        266,333       -0,87626
           1839          266,5      -0,875612
           1840        266,667      -0,874896
           1841        266,833       -0,87415
           1842            267      -0,873457
           1843        267,167      -0,872749
           1844        267,333      -0,872032
           1845          267,5      -0,871334
           1846        267,667        -0,8707
           1847        267,833      -0,870098
           1848            268      -0,869513
           1849        268,167      -0,868908
           1850        268,333      -0,868294
           1851          268,5      -0,867605
           1852        268,667      -0,866887
           1853        268,833       -0,86616
           1854            269      -0,865356
           1855        269,167      -0,864573
           1856        269,333      -0,863744
           1857          269,5      -0,862875
           1858        269,667      -0,862083
           1859        269,833      -0,861278
           1860            270      -0,860488
           1861        270,167      -0,859706
           1862        270,333      -0,858917
           1863          270,5      -0,858112
           1864        270,667      -0,857333
           1865        270,833      -0,856564
           1866            271      -0,855852
           1867        271,167      -0,855187
           1868        271,333      -0,854555
           1869          271,5      -0,853904
           1870        271,667      -0,853198
           1871        271,833      -0,852382
           1872            272       -0,85156
           1873        272,167      -0,850734
           1874        272,333      -0,849881
           1875          272,5      -0,848974
           1876        272,667      -0,848236
           1877        272,833      -0,847443
           1878            273      -0,846563
           1879        273,167      -0,845674
           1880        273,333      -0,844812
           1881          273,5      -0,843586
           1882        273,667      -0,841646
           1883        273,833      -0,839994
           1884            274      -0,838406
           1885        274,167      -0,837078
           1886        274,333      -0,836384
           1887          274,5      -0,836615
           1888        274,667      -0,836485
           1889        274,833      -0,836322
           1890            275      -0,836169
           1891        275,167      -0,836329
           1892        275,333      -0,836232
           1893          275,5      -0,836038
           1894        275,667      -0,835782
           1895        275,833      -0,835311
           1896            276      -0,835007
           1897        276,167      -0,834733
           1898        276,333      -0,834432
           1899          276,5      -0,834055
           1900        276,667      -0,833581
           1901        276,833      -0,833035
           1902            277      -0,832476
           1903        277,167      -0,831645
           1904        277,333      -0,830843
           1905          277,5      -0,829993
           1906        277,667      -0,829126
           1907        277,833      -0,828237
           1908            278      -0,827462
           1909        278,167      -0,826772
           1910        278,333      -0,826117
           1911          278,5      -0,825707
           1912        278,667      -0,825247
           1913        278,833      -0,824787
           1914            279      -0,824319
           1915        279,167      -0,823909
           1916        279,333      -0,823367
           1917          279,5       -0,82277
           1918        279,667       -0,82216
           1919        279,833      -0,821409
           1920            280      -0,820741
           1921        280,167      -0,820089
           1922        280,333      -0,819441
           1923          280,5      -0,818775
           1924        280,667      -0,818113
           1925        280,833      -0,817478
           1926            281       -0,81682
           1927        281,167      -0,816165
           1928        281,333      -0,815645
           1929          281,5       -0,81524
           1930        281,667       -0,81475
           1931        281,833       -0,81471
           1932            282      -0,815057
           1933        282,167      -0,815566
           1934        282,333      -0,816106
           1935          282,5      -0,816333
           1936        282,667      -0,815355
           1937        282,833      -0,813418
           1938            283      -0,811608
           1939        283,167      -0,810144
           1940        283,333      -0,808703
           1941          283,5      -0,807696
           1942        283,667      -0,807065
           1943        283,833      -0,806751
           1944            284        -0,8062
           1945        284,167      -0,805702
           1946        284,333      -0,805286
           1947          284,5      -0,805053
           1948        284,667       -0,80478
           1949        284,833      -0,804535
           1950            285      -0,804349
           1951        285,167      -0,804368
           1952        285,333      -0,804378
           1953          285,5      -0,804466
           1954        285,667      -0,804582
           1955        285,833      -0,804818
           1956            286       -0,80493
           1957        286,167      -0,804997
           1958        286,333      -0,805056
           1959          286,5      -0,805075
           1960        286,667      -0,805136
           1961        286,833      -0,805222
           1962            287      -0,805331
           1963        287,167      -0,805627
           1964        287,333      -0,805973
           1965          287,5      -0,806322
           1966        287,667       -0,80662
           1967        287,833      -0,806948
           1968            288      -0,807173
           1969        288,167      -0,807392
           1970        288,333      -0,807609
           1971          288,5      -0,807615
           1972        288,667      -0,807771
           1973        288,833       -0,80796
           1974            289      -0,808176
           1975        289,167      -0,808586
           1976        289,333      -0,809007
           1977          289,5      -0,809445
           1978        289,667      -0,809871
           1979        289,833      -0,810466
           1980            290      -0,811064
           1981        290,167      -0,811697
           1982        290,333      -0,812345
           1983          290,5      -0,813053
           1984        290,667      -0,813675
           1985        290,833      -0,814283
           1986            291      -0,814903
           1987        291,167      -0,815468
           1988        291,333      -0,816032
           1989          291,5      -0,816654
           1990        291,667      -0,817349
           1991        291,833      -0,818085
           1992            292      -0,818879
           1993        292,167      -0,819757
           1994        292,333        -0,8207
           1995          292,5      -0,821905
           1996        292,667      -0,823011
           1997        292,833      -0,824116
           1998            293      -0,825221
           1999        293,167      -0,826402
           2000        293,333      -0,827529
           2001          293,5      -0,828634
           2002        293,667      -0,829763
           2003        293,833      -0,830876
           2004            294      -0,832037
           2005        294,167      -0,833229
           2006        294,333      -0,834458
           2007          294,5      -0,835892
           2008        294,667      -0,837291
           2009        294,833      -0,838718
           2010            295      -0,840155
           2011        295,167      -0,841547
           2012        295,333      -0,843062
           2013          295,5      -0,844552
           2014        295,667      -0,846044
           2015        295,833      -0,847515
           2016            296      -0,848959
           2017        296,167      -0,850452
           2018        296,333      -0,852006
           2019          296,5      -0,853631
           2020        296,667       -0,85533
           2021        296,833      -0,857046
           2022            297      -0,858788
           2023        297,167       -0,86057
           2024        297,333      -0,862541
           2025          297,5      -0,864414
           2026        297,667      -0,866257
           2027        297,833      -0,868094
           2028            298      -0,869958
           2029        298,167      -0,871834
           2030        298,333        -0,8737
           2031          298,5       -0,87557
           2032        298,667      -0,877455
           2033        298,833      -0,879369
           2034            299      -0,881366
           2035        299,167      -0,883413
           2036        299,333      -0,885491
           2037          299,5      -0,887547
           2038        299,667      -0,889648
           2039        299,833      -0,891781
           2040            300      -0,893905
           2041        300,167      -0,896038
           2042        300,333      -0,898227
           2043          300,5      -0,900434
           2044        300,667      -0,902688
           2045        300,833      -0,904894
           2046            301      -0,907047
           2047        301,167      -0,909176
           2048        301,333      -0,911335
           2049          301,5      -0,913478
           2050        301,667      -0,915631
           2051        301,833      -0,917807
           2052            302      -0,920059
           2053        302,167      -0,922399
           2054        302,333      -0,924825
           2055          302,5      -0,927303
           2056        302,667      -0,930002
           2057        302,833      -0,932547
           2058            303      -0,935003
           2059        303,167      -0,937457
           2060        303,333      -0,939943
           2061          303,5      -0,942515
           2062        303,667       -0,94516
           2063        303,833      -0,947747
           2064            304      -0,950874
           2065        304,167      -0,953774
           2066        304,333      -0,956629
           2067          304,5      -0,959484
           2068        304,667      -0,962323
           2069        304,833      -0,965132
           2070            305      -0,967974
           2071        305,167      -0,970888
           2072        305,333      -0,973817
           2073          305,5      -0,976755
           2074        305,667      -0,979695
           2075        305,833      -0,982637
           2076            306      -0,985749
           2077        306,167      -0,988833
           2078        306,333       -0,99194
           2079          306,5       -0,99504
           2080        306,667      -0,998146
           2081        306,833        -1,0014
           2082            307       -1,00463
           2083        307,167       -1,00787
           2084        307,333       -1,01111
           2085          307,5       -1,01445
           2086        307,667       -1,01782
           2087        307,833       -1,02128
           2088            308       -1,02483
           2089        308,167        -1,0286
           2090        308,333       -1,03234
           2091          308,5       -1,03608
           2092        308,667       -1,03983
           2093        308,833       -1,04385
           2094            309       -1,04783
           2095        309,167        -1,0519
           2096        309,333       -1,05591
           2097          309,5       -1,06067
           2098        309,667       -1,06521
           2099        309,833       -1,06964
           2100            310       -1,07406
           2101        310,167       -1,07882
           2102        310,333       -1,08352
           2103          310,5       -1,08828
           2104        310,667       -1,09305
           2105        310,833        -1,0979
           2106            311       -1,10271
           2107        311,167       -1,10756
           2108        311,333       -1,11249
           2109          311,5       -1,11757
           2110        311,667        -1,1227
           2111        311,833       -1,12797
           2112            312       -1,13332
           2113        312,167       -1,13905
           2114        312,333       -1,14477
           2115          312,5       -1,15067
           2116        312,667        -1,1567
           2117        312,833       -1,16318
           2118            313       -1,16953
           2119        313,167       -1,17595
           2120        313,333       -1,18247
           2121          313,5       -1,18943
           2122        313,667       -1,19637
           2123        313,833        -1,2034
           2124            314       -1,21036
           2125        314,167       -1,21851
           2126        314,333       -1,22638
           2127          314,5       -1,23434
           2128        314,667       -1,24245
           2129        314,833       -1,25121
           2130            315       -1,25978
           2131        315,167       -1,26871
           2132        315,333       -1,27781
           2133          315,5       -1,28782
           2134        315,667       -1,29781
           2135        315,833       -1,30801
           2136            316       -1,31823
           2137        316,167       -1,32992
           2138        316,333       -1,34184
           2139          316,5       -1,35393
           2140        316,667       -1,36607
           2141        316,833       -1,37845
           2142            317       -1,39099
           2143        317,167       -1,40427
           2144        317,333       -1,41803
           2145          317,5       -1,43345
           2146        317,667       -1,44855
           2147        317,833       -1,46387
           2148            318       -1,48007
           2149        318,167       -1,49676
           2150        318,333       -1,51479
           2151          318,5       -1,53307
           2152        318,667       -1,55204
           2153        318,833       -1,57157
           2154            319       -1,59254
           2155        319,167       -1,61373
           2156        319,333       -1,63572
           2157          319,5       -1,65833
           2158        319,667       -1,68208
           2159        319,833         -1,707
           2160            320       -1,73349
           2161        320,167       -1,76102
           2162        320,333       -1,79101
           2163          320,5       -1,82101
           2164        320,667       -1,85232
           2165        320,833       -1,88441
           2166            321       -1,91885
           2167        321,167       -1,95429
           2168        321,333       -1,99141
           2169          321,5       -2,02967
           2170        321,667       -2,07118
           2171        321,833       -2,11385
           2172            322       -2,15815
           2173        322,167       -2,20355
           2174        322,333        -2,2524
           2175          322,5       -2,30317
           2176        322,667       -2,35664
           2177        322,833       -2,41193
           2178            323        -2,4718
           2179        323,167       -2,53375
           2180        323,333       -2,59863
           2181          323,5       -2,66558
           2182        323,667       -2,73765
           2183        323,833       -2,81176
           2184            324       -2,88877
           2185        324,167       -2,96777
           2186        324,333       -3,05123
           2187          324,5       -3,13873
           2188        324,667       -3,23046
           2189        324,833       -3,32519
           2190            325       -3,42756
           2191        325,167       -3,53172
           2192        325,333       -3,63911
           2193          325,5       -3,75024
           2194        325,667       -3,86569
           2195        325,833       -3,98448
           2196            326       -4,10587
           2197        326,167       -4,22912
           2198        326,333       -4,35626
           2199          326,5       -4,48431
           2200        326,667       -4,61374
           2201        326,833       -4,74409
           2202            327       -4,87701
           2203        327,167        -5,0097
           2204        327,333       -5,14279
           2205          327,5       -5,27596
           2206        327,667       -5,41139
           2207        327,833       -5,54839
           2208            328       -5,68767
           2209        328,167       -5,82836
           2210        328,333       -5,97706
           2211          328,5        -6,1314
           2212        328,667        -6,2941
           2213        328,833       -6,46375
           2214            329       -6,65352
           2215        329,167       -6,85525
           2216        329,333       -7,07104
           2217          329,5         -7,302
           2218        329,667       -7,54364
           2219        329,833       -7,81136
           2220            330       -8,09097
           2221        330,167       -8,38217
           2222        330,333       -8,68084
           2223          330,5       -8,99209
           2224        330,667       -9,30605
           2225        330,833       -9,62065
           2226            331       -9,93536
           2227        331,167       -10,2424
           2228        331,333       -10,5423
           2229          331,5       -10,8325
           2230        331,667       -11,1152
           2231        331,833       -11,3771
           2232            332       -11,6274
           2233        332,167       -11,8622
           2234        332,333       -12,0854
           2235          332,5       -12,2792
           2236        332,667       -12,4561
           2237        332,833       -12,6122
           2238            333       -12,7534
           2239        333,167       -12,8545
           2240        333,333       -12,9312
           2241          333,5       -12,9763
           2242        333,667       -12,9982
           2243        333,833       -12,9594
           2244            334        -12,886
           2245        334,167       -12,7669
           2246        334,333       -12,6146
           2247          334,5       -12,3761
           2248        334,667       -12,0902
           2249        334,833       -11,7486
           2250            335       -11,3692
           2251        335,167       -10,9038
           2252        335,333       -10,4004
           2253          335,5       -9,85935
           2254        335,667       -9,29587
           2255        335,833        -8,7016
           2256            336       -8,10544
           2257        336,167       -7,51558
           2258        336,333       -6,93418
           2259          336,5       -6,39096
           2260        336,667       -5,87131
           2261        336,833        -5,3825
           2262            337       -4,91632
           2263        337,167       -4,50734
           2264        337,333       -4,12825
           2265          337,5       -3,78301
           2266        337,667       -3,46015
           2267        337,833       -3,18678
           2268            338       -2,93595
           2269        338,167        -2,7095
           2270        338,333       -2,49914
           2271          338,5       -2,32412
           2272        338,667       -2,16471
           2273        338,833       -2,02193
           2274            339       -1,88974
           2275        339,167       -1,78012
           2276        339,333       -1,68027
           2277          339,5       -1,58977
           2278        339,667       -1,50539
           2279        339,833       -1,43532
           2280            340       -1,37107
           2281        340,167       -1,31298
           2282        340,333       -1,25895
           2283          340,5       -1,21511
           2284        340,667       -1,17369
           2285        340,833       -1,13676
           2286            341       -1,10261
           2287        341,167       -1,07038
           2288        341,333       -1,04269
           2289          341,5       -1,01676
           2290        341,667      -0,992973
           2291        341,833      -0,970511
           2292            342      -0,950978
           2293        342,167      -0,932832
           2294        342,333      -0,916411
           2295          342,5      -0,901234
           2296        342,667      -0,887412
           2297        342,833      -0,873989
           2298            343      -0,861277
           2299        343,167      -0,848906
           2300        343,333      -0,838951
           2301          343,5      -0,829864
           2302        343,667      -0,822048
           2303        343,833      -0,814538
           2304            344      -0,808374
           2305        344,167      -0,801968
           2306        344,333      -0,795794
           2307          344,5      -0,789839
           2308        344,667      -0,784704
           2309        344,833      -0,779666
           2310            345      -0,774969
           2311        345,167      -0,770516
           2312        345,333      -0,767355
           2313          345,5      -0,763782
           2314        345,667      -0,760214
           2315        345,833      -0,756712
           2316            346      -0,753777
           2317        346,167      -0,750764
           2318        346,333      -0,747837
           2319          346,5      -0,744844
           2320        346,667      -0,742745
           2321        346,833      -0,740297
           2322            347      -0,737801
           2323        347,167      -0,735345
           2324        347,333      -0,733087
           2325          347,5      -0,730787
           2326        347,667      -0,728538
           2327        347,833      -0,726327
           2328            348      -0,724235
           2329        348,167        -0,7222
           2330        348,333      -0,720249
           2331          348,5      -0,718322
           2332        348,667      -0,716562
           2333        348,833      -0,714767
           2334            349      -0,713008
           2335        349,167      -0,711293
           2336        349,333      -0,709765
           2337          349,5      -0,708185
           2338        349,667      -0,706582
           2339        349,833      -0,704979
           2340            350      -0,703585
           2341        350,167      -0,702129
           2342        350,333      -0,700684
           2343          350,5      -0,699248
           2344        350,667      -0,697834
           2345        350,833      -0,696394
           2346            351      -0,695008
           2347        351,167      -0,693689
           2348        351,333      -0,692493
           2349          351,5       -0,69133
           2350        351,667      -0,690162
           2351        351,833      -0,688967
           2352            352       -0,68777
           2353        352,167      -0,686409
           2354        352,333      -0,685024
           2355          352,5      -0,683638
           2356        352,667      -0,682252
           2357        352,833      -0,680706
           2358            353      -0,679342
           2359        353,167      -0,678023
           2360        353,333      -0,676689
           2361          353,5      -0,675476
           2362        353,667      -0,674108
           2363        353,833      -0,672623
           2364            354      -0,671076
           2365        354,167      -0,669344
           2366        354,333      -0,667777
           2367          354,5      -0,666169
           2368        354,667      -0,664516
           2369        354,833      -0,663467
           2370            355      -0,663155
           2371        355,167      -0,662801
           2372        355,333       -0,66282
           2373          355,5      -0,660195
           2374        355,667      -0,658541
           2375        355,833      -0,656999
           2376            356      -0,655443
           2377        356,167      -0,653781
           2378        356,333      -0,652348
           2379          356,5      -0,651012
           2380        356,667      -0,649705
           2381        356,833      -0,648695
           2382            357      -0,647541
           2383        357,167      -0,646344
           2384        357,333      -0,645131
           2385          357,5      -0,643851
           2386        357,667      -0,642541
           2387        357,833      -0,641218
           2388            358      -0,639895
           2389        358,167      -0,638457
           2390        358,333      -0,637112
           2391          358,5      -0,635821
           2392        358,667      -0,634549
           2393        358,833      -0,633313
           2394            359         -0,632
           2395        359,167      -0,630634
           2396        359,333      -0,629244
           2397          359,5       -0,62779
           2398        359,667      -0,626366
           2399        359,833      -0,624902
           2400            360      -0,623411
           2401        360,167      -0,621911
           2402        360,333       -0,62047
           2403          360,5      -0,619145
           2404        360,667      -0,617861
           2405        360,833       -0,61656
           2406            361       -0,61534
           2407        361,167         -0,614
           2408        361,333      -0,612638
           2409          361,5      -0,611271
           2410        361,667      -0,609784
           2411        361,833        -0,6084
           2412            362      -0,606991
           2413        362,167      -0,605517
           2414        362,333      -0,604039
           2415          362,5      -0,602579
           2416        362,667      -0,601173
           2417        362,833      -0,599814
           2418            363      -0,598401
           2419        363,167      -0,597035
           2420        363,333      -0,595662
           2421          363,5      -0,594308
           2422        363,667      -0,593049
           2423        363,833      -0,591735
           2424            364      -0,590363
           2425        364,167      -0,588952
           2426        364,333      -0,587546
           2427          364,5      -0,586218
           2428        364,667      -0,584886
           2429        364,833      -0,583521
           2430            365      -0,582141
           2431        365,167      -0,580638
           2432        365,333       -0,57901
           2433          365,5      -0,577365
           2434        365,667      -0,575656
           2435        365,833      -0,574119
           2436            366      -0,572649
           2437        366,167      -0,571217
           2438        366,333      -0,569976
           2439          366,5       -0,56858
           2440        366,667      -0,567111
           2441        366,833      -0,565598
           2442            367      -0,564059
           2443        367,167      -0,562538
           2444        367,333      -0,561079
           2445          367,5      -0,559693
           2446        367,667      -0,558426
           2447        367,833      -0,557158
           2448            368      -0,555819
           2449        368,167      -0,554418
           2450        368,333      -0,553091
           2451          368,5      -0,551661
           2452        368,667      -0,550245
           2453        368,833      -0,548855
           2454            369       -0,54727
           2455        369,167      -0,545796
           2456        369,333      -0,544378
           2457          369,5      -0,543001
           2458        369,667      -0,541709
           2459        369,833      -0,540352
           2460            370      -0,538965
           2461        370,167      -0,537589
           2462        370,333      -0,536135
           2463          370,5      -0,534628
           2464        370,667      -0,533108
           2465        370,833      -0,531619
           2466            371      -0,530103
           2467        371,167      -0,528647
           2468        371,333      -0,527187
           2469          371,5      -0,525684
           2470        371,667      -0,524186
           2471        371,833      -0,522833
           2472            372      -0,521422
           2473        372,167       -0,51993
           2474        372,333      -0,518379
           2475          372,5      -0,516694
           2476        372,667      -0,514937
           2477        372,833      -0,513141
           2478            373      -0,511323
           2479        373,167       -0,50933
           2480        373,333      -0,507487
           2481          373,5      -0,505532
           2482        373,667      -0,504101
           2483        373,833      -0,503742
           2484            374      -0,503154
           2485        374,167      -0,502639
           2486        374,333       -0,50134
           2487          374,5      -0,499168
           2488        374,667      -0,497537
           2489        374,833      -0,495935
           2490            375      -0,494291
           2491        375,167      -0,492542
           2492        375,333      -0,490822
           2493          375,5      -0,489141
           2494        375,667      -0,487439
           2495        375,833      -0,485681
           2496            376      -0,483953
           2497        376,167      -0,482274
           2498        376,333      -0,480632
           2499          376,5      -0,479055
           2500        376,667      -0,477414
           2501        376,833      -0,475756
           2502            377      -0,474116
           2503        377,167      -0,472593
           2504        377,333       -0,47112
           2505          377,5      -0,469627
           2506        377,667      -0,468109
           2507        377,833      -0,466682
           2508            378      -0,465099
           2509        378,167      -0,463442
           2510        378,333      -0,461785
           2511          378,5      -0,460008
           2512        378,667      -0,458347
           2513        378,833       -0,45671
           2514            379      -0,455087
           2515        379,167      -0,453439
           2516        379,333      -0,451692
           2517          379,5      -0,449894
           2518        379,667      -0,448094
           2519        379,833      -0,446194
           2520            380      -0,444427
           2521        380,167       -0,44278
           2522        380,333      -0,441207
           2523          380,5      -0,439921
           2524        380,667      -0,438559
           2525        380,833      -0,437173
           2526            381      -0,435766
           2527        381,167      -0,434553
           2528        381,333      -0,433191
           2529          381,5       -0,43174
           2530        381,667      -0,430239
           2531        381,833      -0,428574
           2532            382      -0,426992
           2533        382,167      -0,425469
           2534        382,333      -0,423963
           2535          382,5      -0,422423
           2536        382,667      -0,420933
           2537        382,833      -0,419466
           2538            383      -0,418036
           2539        383,167      -0,416637
           2540        383,333      -0,415423
           2541          383,5      -0,414194
           2542        383,667      -0,412926
           2543        383,833      -0,411605
           2544            384      -0,410186
           2545        384,167      -0,408714
           2546        384,333      -0,407216
           2547          384,5      -0,405713
           2548        384,667      -0,403968
           2549        384,833      -0,402383
           2550            385       -0,40089
           2551        385,167      -0,399422
           2552        385,333      -0,398025
           2553          385,5      -0,396503
           2554        385,667       -0,39492
           2555        385,833       -0,39329
           2556            386       -0,39165
           2557        386,167      -0,390218
           2558        386,333      -0,388848
           2559          386,5      -0,387473
           2560        386,667      -0,386205
           2561        386,833      -0,384889
           2562            387      -0,383655
           2563        387,167      -0,382486
           2564        387,333      -0,381304
           2565          387,5      -0,380139
           2566        387,667       -0,37895
           2567        387,833      -0,377745
           2568            388      -0,376392
           2569        388,167      -0,374909
           2570        388,333      -0,373408
           2571          388,5      -0,371904
           2572        388,667      -0,370127
           2573        388,833      -0,368558
           2574            389       -0,36706
           2575        389,167      -0,365585
           2576        389,333      -0,364306
           2577          389,5      -0,362898
           2578        389,667      -0,361405
           2579        389,833      -0,359827
           2580            390      -0,358195
           2581        390,167      -0,356627
           2582        390,333      -0,355108
           2583          390,5      -0,353601
           2584        390,667      -0,352072
           2585        390,833      -0,350543
           2586            391      -0,349006
           2587        391,167      -0,347457
           2588        391,333      -0,345941
           2589          391,5      -0,344463
           2590        391,667      -0,343017
           2591        391,833       -0,34158
           2592            392      -0,340268
           2593        392,167      -0,338974
           2594        392,333      -0,337665
           2595          392,5      -0,336344
           2596        392,667      -0,335069
           2597        392,833      -0,333688
           2598            393      -0,332288
           2599        393,167      -0,330916
           2600        393,333      -0,329473
           2601          393,5      -0,328176
           2602        393,667      -0,326947
           2603        393,833      -0,325699
           2604            394      -0,324414
           2605        394,167      -0,323019
           2606        394,333      -0,321605
           2607          394,5      -0,320154
           2608        394,667      -0,318652
           2609        394,833      -0,316828
           2610            395      -0,315086
           2611        395,167      -0,313341
           2612        395,333      -0,311589
           2613          395,5       -0,30979
           2614        395,667      -0,308098
           2615        395,833      -0,306404
           2616            396      -0,304678
           2617        396,167      -0,302942
           2618        396,333      -0,301244
           2619          396,5      -0,299598
           2620        396,667      -0,298001
           2621        396,833      -0,296389
           2622            397      -0,294724
           2623        397,167      -0,293012
           2624        397,333       -0,29127
           2625          397,5      -0,289527
           2626        397,667      -0,287811
           2627        397,833      -0,286144
           2628            398      -0,284461
           2629        398,167      -0,282674
           2630        398,333      -0,280769
           2631          398,5      -0,278769
           2632        398,667      -0,276798
           2633        398,833       -0,27501
           2634            399      -0,273037
           2635        399,167      -0,270736
           2636        399,333      -0,269473
           2637          399,5      -0,268908
           2638        399,667      -0,268239
           2639        399,833      -0,267015
           2640            400       -0,26611


Results:
  Crystallinity	59,19 %
  Integral	-707,16 mJ
    normalized	-48,54 Jg^-1
  Onset	325,78 �C
  Peak	332,81 �C
  Endset	337,95 �C
  Heating Rate	10,00 �Cmin^-1

  Crystallinity	6,92 %
  Integral	-82,70 mJ
    normalized	-5,68 Jg^-1
  Onset	17,80 �C
  Peak	22,60 �C
  Endset	26,02 �C
  Heating Rate	10,00 �Cmin^-1

Sample:
  PTFE_2x_-40_400_1, 14,5700 mg


________________________________________________________________________________
Not signed                                                        STARe SW 11.00
