# Supplementary material for: Tribological and Mechanical Behavior of Graphite Composites of Polytetrafluoroethylene (PTFE) Irradiated by the Electron Beam
Source: Polymers (Basel). 2020 Jul 28;12(8):1676. doi: 10.3390/polym12081676 (PMC7464070; doi:10.3390/polym12081676)
Supplement: Supplementary file 1 [file polymers-12-01676-s001.zip › polymers-869075-supplementary/PTFE_4x_400_-40_1.txt]

PTFE_4x_400_-40_1                                               24.09.2014 10:27
________________________________________________________________________________

PTFE_4x_400_-40_1


Curve Name:
  PTFE_4x_400_-40_1, 12.09.2014 13:58:43
  Performed 12.09.2014 13:58:43
Curve Values:
          Index             Tr          Value
                          [�C]           [mW]
              0            400        1,02519
              1        399,833        1,37492
              2        399,667        1,76504
              3          399,5        2,11798
              4        399,333        2,43466
              5        399,167        2,68857
              6            399        2,92122
              7        398,833        3,12866
              8        398,667        3,31808
              9          398,5        3,46331
             10        398,333        3,58835
             11        398,167        3,69325
             12            398        3,78618
             13        397,833         3,8566
             14        397,667        3,91799
             15          397,5        3,96994
             16        397,333         4,0162
             17        397,167        4,04996
             18            397        4,07825
             19        396,833        4,10105
             20        396,667        4,12158
             21          396,5         4,1372
             22        396,333        4,14905
             23        396,167        4,15837
             24            396        4,16604
             25        395,833        4,17068
             26        395,667        4,17469
             27          395,5        4,17807
             28        395,333        4,18094
             29        395,167        4,18223
             30            395         4,1833
             31        394,833        4,18364
             32        394,667        4,18324
             33          394,5        4,18214
             34        394,333        4,18104
             35        394,167        4,17996
             36            394        4,17878
             37        393,833         4,1771
             38        393,667        4,17559
             39          393,5        4,17404
             40        393,333        4,17244
             41        393,167        4,17053
             42            393        4,16873
             43        392,833         4,1669
             44        392,667        4,16505
             45          392,5        4,16308
             46        392,333        4,16112
             47        392,167        4,15907
             48            392        4,15696
             49        391,833        4,15478
             50        391,667        4,15263
             51          391,5        4,15048
             52        391,333        4,14836
             53        391,167        4,14612
             54            391        4,14387
             55        390,833         4,1416
             56        390,667        4,13931
             57          390,5        4,13687
             58        390,333        4,13441
             59        390,167        4,13188
             60            390        4,12933
             61        389,833        4,12657
             62        389,667        4,12383
             63          389,5        4,12102
             64        389,333        4,11821
             65        389,167        4,11539
             66            389         4,1126
             67        388,833        4,10971
             68        388,667        4,10674
             69          388,5        4,10381
             70        388,333        4,10089
             71        388,167        4,09802
             72            388         4,0952
             73        387,833        4,09241
             74        387,667        4,08973
             75          387,5        4,08698
             76        387,333        4,08419
             77        387,167        4,08139
             78            387        4,07862
             79        386,833        4,07587
             80        386,667        4,07321
             81          386,5        4,07058
             82        386,333        4,06794
             83        386,167         4,0653
             84            386        4,06263
             85        385,833        4,05991
             86        385,667        4,05729
             87          385,5        4,05471
             88        385,333        4,05215
             89        385,167         4,0496
             90            385        4,04716
             91        384,833         4,0447
             92        384,667        4,04227
             93          384,5        4,03984
             94        384,333        4,03742
             95        384,167        4,03493
             96            384        4,03245
             97        383,833        4,02998
             98        383,667        4,02746
             99          383,5         4,0249
            100        383,333        4,02223
            101        383,167        4,01949
            102            383        4,01659
            103        382,833        4,01364
            104        382,667        4,01063
            105          382,5         4,0076
            106        382,333        4,00431
            107        382,167        4,00118
            108            382        3,99809
            109        381,833          3,995
            110        381,667        3,99203
            111          381,5        3,98902
            112        381,333        3,98595
            113        381,167        3,98286
            114            381        3,97991
            115        380,833        3,97698
            116        380,667         3,9741
            117          380,5        3,97126
            118        380,333        3,96856
            119        380,167        3,96582
            120            380        3,96314
            121        379,833        3,96053
            122        379,667        3,95802
            123          379,5         3,9555
            124        379,333        3,95296
            125        379,167         3,9504
            126            379        3,94785
            127        378,833        3,94529
            128        378,667        3,94271
            129          378,5        3,94015
            130        378,333        3,93758
            131        378,167        3,93509
            132            378        3,93261
            133        377,833        3,93011
            134        377,667        3,92764
            135          377,5        3,92511
            136        377,333        3,92262
            137        377,167        3,92015
            138            377        3,91758
            139        376,833        3,91509
            140        376,667        3,91265
            141          376,5        3,91019
            142        376,333        3,90769
            143        376,167        3,90518
            144            376        3,90256
            145        375,833        3,89988
            146        375,667        3,89715
            147          375,5        3,89421
            148        375,333        3,89133
            149        375,167        3,88839
            150            375        3,88541
            151        374,833        3,88245
            152        374,667        3,87959
            153          374,5         3,8768
            154        374,333        3,87403
            155        374,167        3,87141
            156            374        3,86869
            157        373,833        3,86594
            158        373,667        3,86323
            159          373,5        3,86049
            160        373,333        3,85778
            161        373,167        3,85513
            162            373        3,85252
            163        372,833        3,84998
            164        372,667        3,84745
            165          372,5        3,84494
            166        372,333        3,84247
            167        372,167        3,84017
            168            372        3,83786
            169        371,833        3,83561
            170        371,667        3,83338
            171          371,5        3,83131
            172        371,333        3,82916
            173        371,167        3,82698
            174            371        3,82479
            175        370,833        3,82265
            176        370,667        3,82039
            177          370,5        3,81806
            178        370,333        3,81571
            179        370,167        3,81329
            180            370        3,81091
            181        369,833        3,80852
            182        369,667        3,80612
            183          369,5        3,80355
            184        369,333        3,80089
            185        369,167         3,7982
            186            369        3,79549
            187        368,833        3,79252
            188        368,667        3,78969
            189          368,5        3,78691
            190        368,333        3,78413
            191        368,167        3,78136
            192            368        3,77854
            193        367,833        3,77576
            194        367,667        3,77304
            195          367,5        3,77044
            196        367,333        3,76792
            197        367,167         3,7655
            198            367        3,76312
            199        366,833        3,76109
            200        366,667        3,75888
            201          366,5        3,75663
            202        366,333        3,75438
            203        366,167        3,75208
            204            366        3,74975
            205        365,833        3,74746
            206        365,667        3,74517
            207          365,5        3,74282
            208        365,333         3,7405
            209        365,167        3,73818
            210            365        3,73582
            211        364,833        3,73346
            212        364,667        3,73116
            213          364,5        3,72892
            214        364,333        3,72673
            215        364,167        3,72456
            216            364        3,72256
            217        363,833        3,72052
            218        363,667        3,71844
            219          363,5        3,71632
            220        363,333        3,71419
            221        363,167          3,712
            222            363        3,70974
            223        362,833        3,70742
            224        362,667        3,70488
            225          362,5        3,70244
            226        362,333        3,69998
            227        362,167        3,69748
            228            362        3,69493
            229        361,833        3,69245
            230        361,667           3,69
            231          361,5        3,68756
            232        361,333         3,6851
            233        361,167        3,68261
            234            361        3,68017
            235        360,833        3,67781
            236        360,667        3,67557
            237          360,5        3,67333
            238        360,333        3,67108
            239        360,167        3,66884
            240            360        3,66685
            241        359,833         3,6647
            242        359,667        3,66254
            243          359,5        3,66045
            244        359,333         3,6583
            245        359,167        3,65616
            246            359        3,65403
            247        358,833        3,65192
            248        358,667        3,64988
            249          358,5        3,64787
            250        358,333        3,64587
            251        358,167        3,64386
            252            358        3,64185
            253        357,833        3,63982
            254        357,667        3,63779
            255          357,5        3,63581
            256        357,333        3,63382
            257        357,167        3,63188
            258            357        3,62991
            259        356,833        3,62789
            260        356,667        3,62594
            261          356,5        3,62386
            262        356,333        3,62172
            263        356,167        3,61961
            264            356        3,61736
            265        355,833         3,6152
            266        355,667        3,61298
            267          355,5        3,61072
            268        355,333         3,6084
            269        355,167        3,60601
            270            355        3,60357
            271        354,833        3,60115
            272        354,667         3,5986
            273          354,5        3,59622
            274        354,333        3,59392
            275        354,167        3,59165
            276            354         3,5897
            277        353,833        3,58772
            278        353,667        3,58575
            279          353,5        3,58374
            280        353,333        3,58169
            281        353,167         3,5797
            282            353         3,5776
            283        352,833        3,57547
            284        352,667        3,57334
            285          352,5        3,57098
            286        352,333        3,56875
            287        352,167        3,56659
            288            352        3,56444
            289        351,833        3,56243
            290        351,667        3,56045
            291          351,5        3,55853
            292        351,333        3,55667
            293        351,167        3,55499
            294            351        3,55317
            295        350,833         3,5513
            296        350,667        3,54944
            297          350,5         3,5476
            298        350,333        3,54578
            299        350,167        3,54393
            300            350        3,54203
            301        349,833        3,54009
            302        349,667        3,53808
            303          349,5        3,53601
            304        349,333        3,53392
            305        349,167        3,53171
            306            349        3,52954
            307        348,833        3,52738
            308        348,667        3,52519
            309          348,5        3,52292
            310        348,333        3,52064
            311        348,167        3,51836
            312            348        3,51607
            313        347,833        3,51369
            314        347,667        3,51139
            315          347,5        3,50916
            316        347,333          3,507
            317        347,167        3,50495
            318            347        3,50274
            319        346,833         3,5004
            320        346,667        3,49797
            321          346,5        3,49532
            322        346,333        3,49271
            323        346,167        3,49012
            324            346        3,48754
            325        345,833         3,4849
            326        345,667        3,48245
            327          345,5        3,48015
            328        345,333        3,47832
            329        345,167        3,47672
            330            345        3,47495
            331        344,833        3,47319
            332        344,667        3,47149
            333          344,5        3,46994
            334        344,333        3,46834
            335        344,167        3,46674
            336            344        3,46513
            337        343,833        3,46351
            338        343,667        3,46182
            339          343,5        3,46015
            340        343,333         3,4585
            341        343,167        3,45681
            342            343        3,45518
            343        342,833        3,45354
            344        342,667        3,45189
            345          342,5        3,45034
            346        342,333        3,44866
            347        342,167         3,4469
            348            342        3,44508
            349        341,833        3,44321
            350        341,667        3,44119
            351          341,5        3,43927
            352        341,333        3,43733
            353        341,167        3,43538
            354            341        3,43344
            355        340,833        3,43152
            356        340,667        3,42959
            357          340,5        3,42764
            358        340,333        3,42562
            359        340,167        3,42362
            360            340        3,42165
            361        339,833        3,41972
            362        339,667         3,4178
            363          339,5        3,41595
            364        339,333        3,41411
            365        339,167        3,41228
            366            339        3,41056
            367        338,833        3,40879
            368        338,667        3,40707
            369          338,5        3,40537
            370        338,333        3,40364
            371        338,167        3,40191
            372            338        3,40016
            373        337,833        3,39837
            374        337,667        3,39656
            375          337,5        3,39474
            376        337,333        3,39292
            377        337,167        3,39113
            378            337        3,38937
            379        336,833         3,3877
            380        336,667        3,38608
            381          336,5        3,38447
            382        336,333        3,38311
            383        336,167        3,38169
            384            336        3,38027
            385        335,833        3,37884
            386        335,667        3,37737
            387          335,5        3,37584
            388        335,333        3,37432
            389        335,167        3,37278
            390            335        3,37108
            391        334,833        3,36945
            392        334,667        3,36775
            393          334,5          3,366
            394        334,333        3,36411
            395        334,167        3,36221
            396            334        3,36032
            397        333,833        3,35842
            398        333,667        3,35637
            399          333,5        3,35449
            400        333,333        3,35268
            401        333,167        3,35091
            402            333        3,34924
            403        332,833        3,34749
            404        332,667        3,34574
            405          332,5        3,34399
            406        332,333        3,34212
            407        332,167        3,34025
            408            332        3,33843
            409        331,833        3,33665
            410        331,667        3,33491
            411          331,5        3,33322
            412        331,333        3,33159
            413        331,167        3,33003
            414            331        3,32872
            415        330,833        3,32725
            416        330,667        3,32573
            417          330,5        3,32417
            418        330,333        3,32264
            419        330,167        3,32123
            420            330        3,31992
            421        329,833        3,31865
            422        329,667        3,31737
            423          329,5        3,31629
            424        329,333         3,3151
            425        329,167        3,31392
            426            329        3,31273
            427        328,833        3,31138
            428        328,667        3,31008
            429          328,5        3,30881
            430        328,333        3,30755
            431        328,167        3,30628
            432            328        3,30504
            433        327,833        3,30386
            434        327,667        3,30269
            435          327,5        3,30165
            436        327,333        3,30065
            437        327,167        3,29979
            438            327        3,29899
            439        326,833        3,29845
            440        326,667        3,29788
            441          326,5        3,29735
            442        326,333        3,29687
            443        326,167        3,29688
            444            326        3,29684
            445        325,833        3,29685
            446        325,667        3,29717
            447          325,5        3,29832
            448        325,333        3,29904
            449        325,167        3,29975
            450            325        3,30056
            451        324,833        3,30176
            452        324,667        3,30296
            453          324,5        3,30417
            454        324,333        3,30563
            455        324,167        3,30824
            456            324        3,31058
            457        323,833        3,31296
            458        323,667        3,31529
            459          323,5        3,31881
            460        323,333        3,32232
            461        323,167        3,32617
            462            323        3,33048
            463        322,833        3,33489
            464        322,667        3,33965
            465          322,5        3,34453
            466        322,333        3,35013
            467        322,167         3,3562
            468            322        3,36384
            469        321,833        3,37167
            470        321,667        3,38017
            471          321,5        3,38976
            472        321,333        3,40216
            473        321,167        3,41595
            474            321        3,43162
            475        320,833        3,44849
            476        320,667        3,46829
            477          320,5        3,49133
            478        320,333        3,51663
            479        320,167        3,54328
            480            320        3,57731
            481        319,833        3,61567
            482        319,667        3,65988
            483          319,5        3,70823
            484        319,333         3,7688
            485        319,167        3,83844
            486            319         3,9207
            487        318,833        4,01277
            488        318,667        4,13354
            489          318,5        4,27342
            490        318,333         4,4393
            491        318,167        4,62484
            492            318        4,87045
            493        317,833        5,15394
            494        317,667        5,48669
            495          317,5        5,85615
            496        317,333        6,32265
            497        317,167        6,84313
            498            317        7,42521
            499        316,833        8,04799
            500        316,667        8,75672
            501          316,5        9,49816
            502        316,333        10,2671
            503        316,167        11,0489
            504            316        11,8277
            505        315,833         12,587
            506        315,667         13,314
            507          315,5        14,0143
            508        315,333         14,636
            509        315,167        15,2106
            510            315        15,7273
            511        314,833        16,2036
            512        314,667        16,5851
            513          314,5        16,9196
            514        314,333        17,1997
            515        314,167        17,4436
            516            314        17,6038
            517        313,833        17,7193
            518        313,667        17,7795
            519          313,5        17,8029
            520        313,333        17,7322
            521        313,167        17,6099
            522            313        17,4194
            523        312,833         17,183
            524        312,667         16,863
            525          312,5        16,5134
            526        312,333        16,1356
            527        312,167        15,7419
            528            312        15,3199
            529        311,833        14,8888
            530        311,667        14,4494
            531          311,5        14,0044
            532        311,333        13,5578
            533        311,167         13,111
            534            311        12,6679
            535        310,833        12,2306
            536        310,667        11,7986
            537          310,5        11,3829
            538        310,333        10,9774
            539        310,167         10,586
            540            310        10,2049
            541        309,833        9,84858
            542        309,667        9,50617
            543          309,5        9,18048
            544        309,333        8,86612
            545        309,167        8,57983
            546            309        8,30712
            547        308,833         8,0499
            548        308,667        7,80335
            549          308,5        7,57991
            550        308,333        7,36783
            551        308,167        7,16862
            552            308        6,97799
            553        307,833        6,80604
            554        307,667        6,64215
            555          307,5          6,488
            556        307,333        6,34008
            557        307,167        6,20599
            558            307        6,07825
            559        306,833         5,9576
            560        306,667        5,84186
            561          306,5        5,73601
            562        306,333        5,63556
            563        306,167         5,5407
            564            306        5,44947
            565        305,833        5,36571
            566        305,667        5,28553
            567          305,5         5,2083
            568        305,333        5,13327
            569        305,167        5,06328
            570            305        4,99793
            571        304,833        4,93647
            572        304,667        4,87655
            573          304,5        4,82013
            574        304,333        4,76671
            575        304,167         4,7151
            576            304        4,66479
            577        303,833        4,61802
            578        303,667        4,57292
            579          303,5        4,53004
            580        303,333        4,48861
            581        303,167        4,45028
            582            303        4,41306
            583        302,833        4,37725
            584        302,667        4,34231
            585          302,5        4,30945
            586        302,333        4,27751
            587        302,167         4,2468
            588            302        4,21691
            589        301,833        4,18911
            590        301,667        4,16232
            591          301,5        4,13673
            592        301,333        4,11149
            593        301,167        4,08724
            594            301        4,06416
            595        300,833        4,04257
            596        300,667        4,02202
            597          300,5        4,00241
            598        300,333        3,98262
            599        300,167        3,96306
            600            300        3,94423
            601        299,833        3,92578
            602        299,667         3,9088
            603          299,5        3,89211
            604        299,333        3,87598
            605        299,167        3,85998
            606            299         3,8448
            607        298,833        3,82966
            608        298,667        3,81525
            609          298,5        3,80091
            610        298,333         3,7878
            611        298,167        3,77428
            612            298         3,7608
            613        297,833        3,74769
            614        297,667        3,73553
            615          297,5        3,72336
            616        297,333        3,71152
            617        297,167        3,70004
            618            297        3,68893
            619        296,833        3,67778
            620        296,667         3,6668
            621          296,5        3,65591
            622        296,333        3,64559
            623        296,167        3,63511
            624            296        3,62514
            625        295,833        3,61562
            626        295,667        3,60656
            627          295,5        3,59741
            628        295,333        3,58843
            629        295,167        3,57956
            630            295        3,57112
            631        294,833         3,5625
            632        294,667        3,55393
            633          294,5        3,54546
            634        294,333         3,5373
            635        294,167        3,52923
            636            294        3,52136
            637        293,833         3,5136
            638        293,667        3,50636
            639          293,5        3,49895
            640        293,333        3,49163
            641        293,167        3,48441
            642            293        3,47751
            643        292,833        3,47053
            644        292,667         3,4636
            645          292,5        3,45673
            646        292,333        3,45023
            647        292,167        3,44367
            648            292        3,43714
            649        291,833        3,43068
            650        291,667        3,42451
            651          291,5        3,41827
            652        291,333        3,41206
            653        291,167        3,40589
            654            291        3,39995
            655        290,833        3,39396
            656        290,667        3,38797
            657          290,5          3,382
            658        290,333        3,37625
            659        290,167        3,37045
            660            290        3,36468
            661        289,833        3,35893
            662        289,667        3,35338
            663          289,5        3,34788
            664        289,333         3,3425
            665        289,167         3,3372
            666            289        3,33225
            667        288,833        3,32721
            668        288,667        3,32218
            669          288,5        3,31724
            670        288,333        3,31238
            671        288,167        3,30771
            672            288        3,30301
            673        287,833        3,29832
            674        287,667        3,29365
            675          287,5         3,2892
            676        287,333        3,28474
            677        287,167        3,28036
            678            287        3,27601
            679        286,833        3,27185
            680        286,667        3,26766
            681          286,5         3,2635
            682        286,333        3,25937
            683        286,167        3,25532
            684            286        3,25122
            685        285,833         3,2472
            686        285,667        3,24324
            687          285,5        3,23941
            688        285,333        3,23555
            689        285,167        3,23169
            690            285        3,22785
            691        284,833        3,22418
            692        284,667        3,22049
            693          284,5        3,21684
            694        284,333        3,21324
            695        284,167        3,20983
            696            284        3,20649
            697        283,833        3,20334
            698        283,667        3,20035
            699          283,5        3,19754
            700        283,333        3,19473
            701        283,167        3,19258
            702            283        3,19143
            703        282,833        3,19821
            704        282,667        3,22866
            705          282,5         3,2773
            706        282,333        3,31969
            707        282,167        3,32515
            708            282        3,31839
            709        281,833        3,30354
            710        281,667        3,28606
            711          281,5        3,26783
            712        281,333        3,25021
            713        281,167        3,23425
            714            281        3,21971
            715        280,833        3,20655
            716        280,667        3,19376
            717          280,5        3,18169
            718        280,333        3,17015
            719        280,167        3,15997
            720            280        3,15007
            721        279,833        3,14081
            722        279,667        3,13202
            723          279,5        3,12462
            724        279,333        3,11702
            725        279,167        3,10976
            726            279         3,1028
            727        278,833        3,09674
            728        278,667        3,09064
            729          278,5        3,08534
            730        278,333        3,08032
            731        278,167        3,07564
            732            278        3,07093
            733        277,833        3,06634
            734        277,667        3,06184
            735          277,5        3,05779
            736        277,333        3,05367
            737        277,167        3,04966
            738            277        3,04577
            739        276,833        3,04194
            740        276,667        3,03848
            741          276,5        3,03483
            742        276,333        3,03118
            743        276,167        3,02759
            744            276        3,02411
            745        275,833        3,02055
            746        275,667        3,01699
            747          275,5        3,01344
            748        275,333        3,00993
            749        275,167        3,00635
            750            275        3,00275
            751        274,833        2,99916
            752        274,667        2,99547
            753          274,5        2,99184
            754        274,333        2,98827
            755        274,167        2,98475
            756            274        2,98129
            757        273,833        2,97787
            758        273,667         2,9745
            759          273,5        2,97114
            760        273,333        2,96788
            761        273,167        2,96455
            762            273        2,96123
            763        272,833        2,95791
            764        272,667        2,95453
            765          272,5        2,95115
            766        272,333        2,94776
            767        272,167        2,94439
            768            272         2,9411
            769        271,833        2,93787
            770        271,667        2,93469
            771          271,5        2,93152
            772        271,333        2,92851
            773        271,167        2,92535
            774            271        2,92214
            775        270,833        2,91893
            776        270,667        2,91576
            777          270,5        2,91265
            778        270,333        2,90959
            779        270,167        2,90656
            780            270        2,90364
            781        269,833        2,90064
            782        269,667        2,89755
            783          269,5        2,89442
            784        269,333         2,8913
            785        269,167        2,88819
            786            269        2,88506
            787        268,833        2,88193
            788        268,667        2,87885
            789          268,5        2,87571
            790        268,333        2,87253
            791        268,167        2,86931
            792            268        2,86609
            793        267,833        2,86292
            794        267,667        2,85976
            795          267,5         2,8566
            796        267,333        2,85352
            797        267,167        2,85047
            798            267        2,84741
            799        266,833        2,84437
            800        266,667        2,84149
            801          266,5        2,83847
            802        266,333        2,83542
            803        266,167        2,83234
            804            266        2,82925
            805        265,833        2,82617
            806        265,667        2,82311
            807          265,5        2,82008
            808        265,333        2,81705
            809        265,167        2,81408
            810            265        2,81113
            811        264,833        2,80825
            812        264,667        2,80544
            813          264,5        2,80277
            814        264,333        2,80007
            815        264,167         2,7974
            816            264        2,79472
            817        263,833        2,79206
            818        263,667        2,78935
            819          263,5        2,78665
            820        263,333        2,78398
            821        263,167         2,7813
            822            263        2,77869
            823        262,833        2,77609
            824        262,667        2,77346
            825          262,5        2,77094
            826        262,333        2,76834
            827        262,167        2,76577
            828            262        2,76319
            829        261,833        2,76048
            830        261,667        2,75782
            831          261,5         2,7552
            832        261,333         2,7526
            833        261,167        2,75003
            834            261        2,74743
            835        260,833        2,74481
            836        260,667        2,74218
            837          260,5        2,73961
            838        260,333        2,73705
            839        260,167        2,73451
            840            260        2,73199
            841        259,833         2,7295
            842        259,667        2,72701
            843          259,5         2,7245
            844        259,333        2,72201
            845        259,167        2,71955
            846            259        2,71707
            847        258,833        2,71455
            848        258,667        2,71197
            849          258,5        2,70932
            850        258,333        2,70671
            851        258,167        2,70413
            852            258        2,70157
            853        257,833        2,69898
            854        257,667        2,69649
            855          257,5        2,69405
            856        257,333        2,69161
            857        257,167        2,68924
            858            257         2,6868
            859        256,833        2,68439
            860        256,667        2,68199
            861          256,5        2,67961
            862        256,333        2,67731
            863        256,167        2,67505
            864            256        2,67281
            865        255,833         2,6707
            866        255,667        2,66852
            867          255,5        2,66634
            868        255,333        2,66416
            869        255,167        2,66192
            870            255        2,65967
            871        254,833         2,6574
            872        254,667        2,65514
            873          254,5        2,65289
            874        254,333        2,65066
            875        254,167        2,64839
            876            254        2,64612
            877        253,833        2,64384
            878        253,667        2,64163
            879          253,5        2,63939
            880        253,333         2,6371
            881        253,167        2,63482
            882            253        2,63257
            883        252,833        2,63025
            884        252,667        2,62791
            885          252,5        2,62557
            886        252,333        2,62327
            887        252,167        2,62099
            888            252        2,61875
            889        251,833        2,61658
            890        251,667        2,61444
            891          251,5         2,6122
            892        251,333        2,60985
            893        251,167        2,60749
            894            251        2,60506
            895        250,833        2,60266
            896        250,667         2,6003
            897          250,5        2,59797
            898        250,333        2,59572
            899        250,167        2,59345
            900            250        2,59119
            901        249,833        2,58895
            902        249,667        2,58672
            903          249,5         2,5844
            904        249,333         2,5821
            905        249,167        2,57983
            906            249         2,5776
            907        248,833        2,57549
            908        248,667         2,5734
            909          248,5        2,57131
            910        248,333        2,56942
            911        248,167        2,56737
            912            248        2,56529
            913        247,833        2,56324
            914        247,667        2,56113
            915          247,5        2,55906
            916        247,333        2,55702
            917        247,167          2,555
            918            247        2,55307
            919        246,833        2,55112
            920        246,667        2,54916
            921          246,5        2,54721
            922        246,333        2,54524
            923        246,167        2,54321
            924            246        2,54119
            925        245,833        2,53913
            926        245,667        2,53702
            927          245,5         2,5348
            928        245,333        2,53265
            929        245,167        2,53055
            930            245        2,52846
            931        244,833        2,52635
            932        244,667        2,52424
            933          244,5        2,52208
            934        244,333        2,51991
            935        244,167        2,51775
            936            244        2,51559
            937        243,833         2,5134
            938        243,667        2,51122
            939          243,5        2,50906
            940        243,333        2,50689
            941        243,167        2,50465
            942            243        2,50238
            943        242,833        2,50016
            944        242,667        2,49795
            945          242,5        2,49571
            946        242,333        2,49348
            947        242,167        2,49127
            948            242        2,48904
            949        241,833        2,48683
            950        241,667        2,48461
            951          241,5        2,48239
            952        241,333        2,48021
            953        241,167         2,4781
            954            241        2,47603
            955        240,833        2,47408
            956        240,667        2,47207
            957          240,5        2,47005
            958        240,333        2,46801
            959        240,167        2,46605
            960            240        2,46407
            961        239,833        2,46208
            962        239,667         2,4601
            963          239,5        2,45813
            964        239,333        2,45614
            965        239,167        2,45411
            966            239        2,45207
            967        238,833        2,45013
            968        238,667        2,44824
            969          238,5        2,44636
            970        238,333        2,44446
            971        238,167        2,44258
            972            238        2,44064
            973        237,833         2,4387
            974        237,667        2,43674
            975          237,5        2,43463
            976        237,333        2,43259
            977        237,167        2,43061
            978            237        2,42864
            979        236,833        2,42673
            980        236,667        2,42486
            981          236,5        2,42298
            982        236,333        2,42109
            983        236,167        2,41926
            984            236        2,41736
            985        235,833        2,41544
            986        235,667        2,41352
            987          235,5        2,41154
            988        235,333        2,40961
            989        235,167        2,40766
            990            235         2,4057
            991        234,833        2,40374
            992        234,667        2,40177
            993          234,5        2,39972
            994        234,333        2,39765
            995        234,167        2,39557
            996            234        2,39339
            997        233,833         2,3913
            998        233,667        2,38923
            999          233,5        2,38717
           1000        233,333        2,38518
           1001        233,167        2,38315
           1002            233        2,38113
           1003        232,833        2,37914
           1004        232,667        2,37718
           1005          232,5        2,37521
           1006        232,333        2,37325
           1007        232,167        2,37131
           1008            232        2,36937
           1009        231,833        2,36745
           1010        231,667        2,36554
           1011          231,5        2,36362
           1012        231,333        2,36176
           1013        231,167        2,35985
           1014            231        2,35793
           1015        230,833        2,35601
           1016        230,667        2,35415
           1017          230,5        2,35231
           1018        230,333         2,3505
           1019        230,167         2,3487
           1020            230        2,34707
           1021        229,833        2,34537
           1022        229,667        2,34362
           1023          229,5        2,34182
           1024        229,333        2,34008
           1025        229,167        2,33827
           1026            229        2,33644
           1027        228,833        2,33461
           1028        228,667        2,33272
           1029          228,5        2,33086
           1030        228,333        2,32898
           1031        228,167        2,32709
           1032            228        2,32525
           1033        227,833        2,32337
           1034        227,667        2,32146
           1035          227,5        2,31957
           1036        227,333        2,31759
           1037        227,167        2,31564
           1038            227        2,31372
           1039        226,833        2,31182
           1040        226,667        2,30998
           1041          226,5        2,30825
           1042        226,333         2,3066
           1043        226,167          2,305
           1044            226        2,30356
           1045        225,833        2,30192
           1046        225,667        2,30018
           1047          225,5        2,29836
           1048        225,333        2,29633
           1049        225,167        2,29435
           1050            225        2,29236
           1051        224,833        2,29042
           1052        224,667         2,2884
           1053          224,5        2,28647
           1054        224,333        2,28461
           1055        224,167        2,28276
           1056            224        2,28111
           1057        223,833        2,27935
           1058        223,667        2,27758
           1059          223,5        2,27583
           1060        223,333        2,27412
           1061        223,167        2,27232
           1062            223        2,27051
           1063        222,833        2,26869
           1064        222,667        2,26688
           1065          222,5        2,26506
           1066        222,333        2,26326
           1067        222,167        2,26146
           1068            222        2,25968
           1069        221,833          2,258
           1070        221,667        2,25629
           1071          221,5        2,25456
           1072        221,333        2,25281
           1073        221,167        2,25105
           1074            221        2,24926
           1075        220,833        2,24749
           1076        220,667        2,24576
           1077          220,5        2,24401
           1078        220,333        2,24232
           1079        220,167        2,24063
           1080            220        2,23893
           1081        219,833        2,23732
           1082        219,667        2,23564
           1083          219,5        2,23391
           1084        219,333        2,23218
           1085        219,167        2,23035
           1086            219        2,22853
           1087        218,833        2,22665
           1088        218,667        2,22475
           1089          218,5        2,22277
           1090        218,333        2,22087
           1091        218,167        2,21903
           1092            218         2,2172
           1093        217,833        2,21533
           1094        217,667        2,21342
           1095          217,5        2,21152
           1096        217,333        2,20965
           1097        217,167        2,20771
           1098            217        2,20582
           1099        216,833        2,20397
           1100        216,667        2,20217
           1101          216,5         2,2005
           1102        216,333        2,19882
           1103        216,167         2,1971
           1104            216        2,19532
           1105        215,833        2,19358
           1106        215,667        2,19177
           1107          215,5        2,18992
           1108        215,333        2,18809
           1109        215,167        2,18623
           1110            215        2,18453
           1111        214,833        2,18283
           1112        214,667        2,18114
           1113          214,5         2,1796
           1114        214,333        2,17791
           1115        214,167        2,17624
           1116            214        2,17461
           1117        213,833        2,17293
           1118        213,667         2,1713
           1119          213,5        2,16967
           1120        213,333        2,16807
           1121        213,167        2,16665
           1122            213        2,16515
           1123        212,833        2,16361
           1124        212,667        2,16206
           1125          212,5         2,1605
           1126        212,333        2,15888
           1127        212,167        2,15725
           1128            212        2,15565
           1129        211,833        2,15409
           1130        211,667        2,15255
           1131          211,5        2,15107
           1132        211,333        2,14959
           1133        211,167        2,14806
           1134            211        2,14667
           1135        210,833        2,14514
           1136        210,667         2,1436
           1137          210,5        2,14209
           1138        210,333        2,14041
           1139        210,167        2,13877
           1140            210        2,13713
           1141        209,833        2,13549
           1142        209,667        2,13389
           1143          209,5        2,13229
           1144        209,333        2,13067
           1145        209,167        2,12906
           1146            209        2,12747
           1147        208,833        2,12585
           1148        208,667        2,12423
           1149          208,5        2,12264
           1150        208,333        2,12096
           1151        208,167         2,1193
           1152            208        2,11761
           1153        207,833        2,11595
           1154        207,667        2,11431
           1155          207,5        2,11267
           1156        207,333        2,11101
           1157        207,167        2,10938
           1158            207        2,10797
           1159        206,833        2,10659
           1160        206,667        2,10519
           1161          206,5        2,10377
           1162        206,333        2,10246
           1163        206,167        2,10096
           1164            206        2,09939
           1165        205,833        2,09783
           1166        205,667        2,09609
           1167          205,5        2,09449
           1168        205,333        2,09297
           1169        205,167        2,09147
           1170            205        2,09007
           1171        204,833        2,08859
           1172        204,667        2,08708
           1173          204,5         2,0856
           1174        204,333        2,08411
           1175        204,167         2,0826
           1176            204        2,08105
           1177        203,833        2,07947
           1178        203,667        2,07785
           1179          203,5         2,0762
           1180        203,333         2,0745
           1181        203,167        2,07279
           1182            203        2,07112
           1183        202,833        2,06949
           1184        202,667        2,06789
           1185          202,5         2,0663
           1186        202,333        2,06477
           1187        202,167        2,06321
           1188            202        2,06171
           1189        201,833        2,06028
           1190        201,667        2,05881
           1191          201,5        2,05737
           1192        201,333        2,05586
           1193        201,167        2,05431
           1194            201         2,0528
           1195        200,833        2,05124
           1196        200,667        2,04961
           1197          200,5        2,04796
           1198        200,333        2,04636
           1199        200,167        2,04471
           1200            200        2,04308
           1201        199,833        2,04144
           1202        199,667        2,03981
           1203          199,5        2,03825
           1204        199,333        2,03669
           1205        199,167        2,03518
           1206            199        2,03367
           1207        198,833         2,0321
           1208        198,667        2,03046
           1209          198,5        2,02884
           1210        198,333        2,02723
           1211        198,167        2,02551
           1212            198        2,02382
           1213        197,833        2,02211
           1214        197,667        2,02039
           1215          197,5        2,01866
           1216        197,333        2,01692
           1217        197,167        2,01511
           1218            197        2,01327
           1219        196,833        2,01144
           1220        196,667        2,00967
           1221          196,5        2,00794
           1222        196,333        2,00627
           1223        196,167        2,00478
           1224            196        2,00325
           1225        195,833        2,00173
           1226        195,667        2,00026
           1227          195,5        1,99883
           1228        195,333         1,9973
           1229        195,167        1,99582
           1230            195        1,99438
           1231        194,833        1,99288
           1232        194,667        1,99152
           1233          194,5        1,99023
           1234        194,333        1,98901
           1235        194,167         1,9881
           1236            194        1,98711
           1237        193,833        1,98616
           1238        193,667        1,98529
           1239          193,5        1,98464
           1240        193,333        1,98388
           1241        193,167        1,98309
           1242            193        1,98228
           1243        192,833        1,98141
           1244        192,667        1,98042
           1245          192,5        1,97934
           1246        192,333        1,97826
           1247        192,167        1,97706
           1248            192        1,97599
           1249        191,833        1,97496
           1250        191,667        1,97395
           1251          191,5        1,97305
           1252        191,333          1,972
           1253        191,167        1,97085
           1254            191        1,96967
           1255        190,833        1,96824
           1256        190,667        1,96683
           1257          190,5        1,96538
           1258        190,333         1,9639
           1259        190,167        1,96217
           1260            190        1,96051
           1261        189,833        1,95886
           1262        189,667        1,95724
           1263          189,5        1,95565
           1264        189,333        1,95411
           1265        189,167        1,95261
           1266            189        1,95115
           1267        188,833        1,94973
           1268        188,667         1,9485
           1269          188,5         1,9472
           1270        188,333        1,94595
           1271        188,167        1,94473
           1272            188        1,94362
           1273        187,833        1,94254
           1274        187,667        1,94153
           1275          187,5        1,94056
           1276        187,333        1,93975
           1277        187,167        1,93889
           1278            187        1,93801
           1279        186,833        1,93713
           1280        186,667         1,9363
           1281          186,5         1,9354
           1282        186,333         1,9344
           1283        186,167        1,93336
           1284            186        1,93216
           1285        185,833        1,93095
           1286        185,667        1,92966
           1287          185,5        1,92834
           1288        185,333        1,92684
           1289        185,167        1,92546
           1290            185        1,92405
           1291        184,833        1,92258
           1292        184,667        1,92108
           1293          184,5        1,91954
           1294        184,333        1,91795
           1295        184,167        1,91637
           1296            184         1,9147
           1297        183,833        1,91307
           1298        183,667         1,9114
           1299          183,5        1,90969
           1300        183,333         1,9079
           1301        183,167        1,90602
           1302            183         1,9041
           1303        182,833        1,90218
           1304        182,667        1,90014
           1305          182,5        1,89826
           1306        182,333        1,89647
           1307        182,167         1,8947
           1308            182        1,89316
           1309        181,833        1,89162
           1310        181,667        1,89015
           1311          181,5        1,88874
           1312        181,333        1,88749
           1313        181,167        1,88618
           1314            181        1,88486
           1315        180,833        1,88355
           1316        180,667        1,88239
           1317          180,5        1,88127
           1318        180,333        1,88025
           1319        180,167        1,87929
           1320            180        1,87863
           1321        179,833        1,87784
           1322        179,667        1,87697
           1323          179,5        1,87607
           1324        179,333        1,87521
           1325        179,167        1,87424
           1326            179        1,87324
           1327        178,833        1,87224
           1328        178,667        1,87106
           1329          178,5        1,86996
           1330        178,333        1,86882
           1331        178,167        1,86763
           1332            178        1,86628
           1333        177,833        1,86484
           1334        177,667        1,86335
           1335          177,5        1,86181
           1336        177,333        1,86026
           1337        177,167        1,85834
           1338            177        1,85655
           1339        176,833        1,85476
           1340        176,667        1,85295
           1341          176,5        1,85107
           1342        176,333        1,84922
           1343        176,167        1,84738
           1344            176        1,84552
           1345        175,833        1,84357
           1346        175,667        1,84162
           1347          175,5        1,83971
           1348        175,333        1,83784
           1349        175,167        1,83591
           1350            175        1,83408
           1351        174,833        1,83235
           1352        174,667        1,83064
           1353          174,5        1,82921
           1354        174,333        1,82781
           1355        174,167        1,82652
           1356            174        1,82531
           1357        173,833        1,82446
           1358        173,667        1,82352
           1359          173,5        1,82257
           1360        173,333         1,8216
           1361        173,167        1,82082
           1362            173        1,81996
           1363        172,833        1,81906
           1364        172,667        1,81813
           1365          172,5        1,81713
           1366        172,333        1,81618
           1367        172,167        1,81524
           1368            172        1,81429
           1369        171,833        1,81325
           1370        171,667        1,81222
           1371          171,5        1,81122
           1372        171,333        1,81025
           1373        171,167        1,80917
           1374            171        1,80807
           1375        170,833        1,80696
           1376        170,667        1,80585
           1377          170,5        1,80445
           1378        170,333        1,80301
           1379        170,167        1,80156
           1380            170        1,80007
           1381        169,833        1,79857
           1382        169,667        1,79675
           1383          169,5        1,79507
           1384        169,333        1,79339
           1385        169,167        1,79171
           1386            169        1,79005
           1387        168,833        1,78836
           1388        168,667        1,78664
           1389          168,5         1,7849
           1390        168,333        1,78314
           1391        168,167        1,78139
           1392            168        1,77969
           1393        167,833        1,77803
           1394        167,667         1,7765
           1395          167,5        1,77508
           1396        167,333        1,77378
           1397        167,167        1,77254
           1398            167        1,77169
           1399        166,833         1,7707
           1400        166,667        1,76978
           1401          166,5        1,76894
           1402        166,333        1,76824
           1403        166,167        1,76751
           1404            166        1,76684
           1405        165,833         1,7662
           1406        165,667         1,7657
           1407          165,5        1,76516
           1408        165,333        1,76462
           1409        165,167        1,76413
           1410            165        1,76366
           1411        164,833        1,76312
           1412        164,667        1,76248
           1413          164,5        1,76177
           1414        164,333         1,7608
           1415        164,167        1,75984
           1416            164        1,75884
           1417        163,833        1,75782
           1418        163,667        1,75647
           1419          163,5         1,7552
           1420        163,333        1,75389
           1421        163,167        1,75256
           1422            163         1,7511
           1423        162,833        1,74962
           1424        162,667        1,74812
           1425          162,5        1,74662
           1426        162,333        1,74498
           1427        162,167        1,74333
           1428            162        1,74162
           1429        161,833        1,73987
           1430        161,667        1,73809
           1431          161,5        1,73637
           1432        161,333        1,73467
           1433        161,167        1,73296
           1434            161        1,73134
           1435        160,833        1,72973
           1436        160,667        1,72815
           1437          160,5        1,72659
           1438        160,333        1,72519
           1439        160,167        1,72378
           1440            160        1,72245
           1441        159,833         1,7212
           1442        159,667        1,72033
           1443          159,5        1,71942
           1444        159,333         1,7186
           1445        159,167        1,71782
           1446            159        1,71743
           1447        158,833        1,71683
           1448        158,667         1,7162
           1449          158,5         1,7156
           1450        158,333        1,71505
           1451        158,167        1,71445
           1452            158        1,71391
           1453        157,833        1,71343
           1454        157,667        1,71298
           1455          157,5        1,71262
           1456        157,333        1,71219
           1457        157,167        1,71164
           1458            157        1,71102
           1459        156,833        1,71015
           1460        156,667        1,70921
           1461          156,5        1,70818
           1462        156,333        1,70711
           1463        156,167        1,70558
           1464            156        1,70425
           1465        155,833        1,70292
           1466        155,667        1,70155
           1467          155,5        1,70002
           1468        155,333        1,69844
           1469        155,167        1,69679
           1470            155        1,69512
           1471        154,833        1,69323
           1472        154,667        1,69145
           1473          154,5        1,68971
           1474        154,333        1,68799
           1475        154,167        1,68632
           1476            154        1,68464
           1477        153,833          1,683
           1478        153,667        1,68138
           1479          153,5           1,68
           1480        153,333        1,67862
           1481        153,167         1,6774
           1482            153        1,67629
           1483        152,833        1,67557
           1484        152,667        1,67477
           1485          152,5        1,67402
           1486        152,333        1,67334
           1487        152,167        1,67307
           1488            152         1,6727
           1489        151,833        1,67229
           1490        151,667         1,6719
           1491          151,5        1,67166
           1492        151,333        1,67128
           1493        151,167        1,67084
           1494            151        1,67042
           1495        150,833        1,66981
           1496        150,667        1,66926
           1497          150,5        1,66866
           1498        150,333          1,668
           1499        150,167         1,6672
           1500            150        1,66641
           1501        149,833        1,66559
           1502        149,667        1,66473
           1503          149,5        1,66367
           1504        149,333        1,66265
           1505        149,167        1,66157
           1506            149        1,66044
           1507        148,833         1,6591
           1508        148,667        1,65779
           1509          148,5        1,65643
           1510        148,333        1,65498
           1511        148,167        1,65326
           1512            148        1,65162
           1513        147,833        1,64998
           1514        147,667        1,64831
           1515          147,5        1,64644
           1516        147,333        1,64467
           1517        147,167          1,643
           1518            147        1,64145
           1519        146,833        1,63998
           1520        146,667        1,63875
           1521          146,5        1,63755
           1522        146,333        1,63648
           1523        146,167        1,63545
           1524            146        1,63483
           1525        145,833        1,63412
           1526        145,667        1,63345
           1527          145,5        1,63277
           1528        145,333        1,63241
           1529        145,167        1,63201
           1530            145        1,63162
           1531        144,833        1,63126
           1532        144,667         1,6311
           1533          144,5        1,63081
           1534        144,333        1,63048
           1535        144,167        1,63013
           1536            144        1,62975
           1537        143,833        1,62935
           1538        143,667        1,62888
           1539          143,5        1,62835
           1540        143,333        1,62761
           1541        143,167         1,6269
           1542            143        1,62615
           1543        142,833        1,62536
           1544        142,667        1,62427
           1545          142,5        1,62327
           1546        142,333        1,62225
           1547        142,167        1,62113
           1548            142         1,6198
           1549        141,833        1,61843
           1550        141,667        1,61695
           1551          141,5        1,61543
           1552        141,333        1,61364
           1553        141,167        1,61195
           1554            141        1,61028
           1555        140,833        1,60866
           1556        140,667        1,60707
           1557          140,5        1,60552
           1558        140,333        1,60397
           1559        140,167        1,60244
           1560            140        1,60113
           1561        139,833        1,59982
           1562        139,667        1,59861
           1563          139,5        1,59746
           1564        139,333        1,59668
           1565        139,167        1,59591
           1566            139        1,59521
           1567        138,833        1,59461
           1568        138,667        1,59438
           1569          138,5        1,59395
           1570        138,333        1,59347
           1571        138,167        1,59305
           1572            138        1,59264
           1573        137,833        1,59227
           1574        137,667        1,59186
           1575          137,5         1,5914
           1576        137,333        1,59097
           1577        137,167        1,59051
           1578            137        1,59002
           1579        136,833        1,58954
           1580        136,667        1,58887
           1581          136,5        1,58822
           1582        136,333        1,58755
           1583        136,167        1,58686
           1584            136        1,58586
           1585        135,833        1,58488
           1586        135,667        1,58384
           1587          135,5        1,58269
           1588        135,333        1,58146
           1589        135,167        1,57993
           1590            135        1,57849
           1591        134,833        1,57704
           1592        134,667        1,57555
           1593          134,5        1,57401
           1594        134,333         1,5725
           1595        134,167        1,57095
           1596            134        1,56936
           1597        133,833        1,56772
           1598        133,667        1,56616
           1599          133,5        1,56471
           1600        133,333        1,56331
           1601        133,167        1,56204
           1602            133        1,56089
           1603        132,833        1,55982
           1604        132,667        1,55884
           1605          132,5        1,55838
           1606        132,333        1,55783
           1607        132,167         1,5573
           1608            132        1,55681
           1609        131,833        1,55663
           1610        131,667        1,55634
           1611          131,5        1,55609
           1612        131,333        1,55591
           1613        131,167        1,55579
           1614            131        1,55561
           1615        130,833        1,55543
           1616        130,667        1,55525
           1617          130,5        1,55505
           1618        130,333        1,55473
           1619        130,167        1,55431
           1620            130        1,55389
           1621        129,833        1,55329
           1622        129,667        1,55269
           1623          129,5        1,55196
           1624        129,333        1,55113
           1625        129,167        1,55009
           1626            129        1,54905
           1627        128,833        1,54796
           1628        128,667         1,5468
           1629          128,5        1,54531
           1630        128,333        1,54388
           1631        128,167        1,54236
           1632            128        1,54078
           1633        127,833        1,53897
           1634        127,667        1,53723
           1635          127,5        1,53554
           1636        127,333        1,53388
           1637        127,167        1,53229
           1638            127        1,53075
           1639        126,833        1,52922
           1640        126,667        1,52772
           1641          126,5        1,52653
           1642        126,333        1,52532
           1643        126,167         1,5242
           1644            126        1,52319
           1645        125,833        1,52259
           1646        125,667        1,52194
           1647          125,5        1,52136
           1648        125,333        1,52087
           1649        125,167        1,52074
           1650            125        1,52044
           1651        124,833        1,52012
           1652        124,667         1,5198
           1653          124,5        1,51955
           1654        124,333        1,51927
           1655        124,167        1,51891
           1656            124         1,5185
           1657        123,833        1,51804
           1658        123,667        1,51744
           1659          123,5        1,51681
           1660        123,333        1,51615
           1661        123,167        1,51545
           1662            123        1,51457
           1663        122,833        1,51372
           1664        122,667        1,51285
           1665          122,5        1,51192
           1666        122,333        1,51091
           1667        122,167        1,50986
           1668            122        1,50871
           1669        121,833        1,50747
           1670        121,667        1,50591
           1671          121,5        1,50436
           1672        121,333        1,50276
           1673        121,167        1,50111
           1674            121        1,49919
           1675        120,833         1,4974
           1676        120,667        1,49566
           1677          120,5        1,49397
           1678        120,333        1,49248
           1679        120,167        1,49102
           1680            120        1,48967
           1681        119,833        1,48838
           1682        119,667        1,48759
           1683          119,5        1,48675
           1684        119,333          1,486
           1685        119,167        1,48531
           1686            119        1,48508
           1687        118,833        1,48472
           1688        118,667        1,48441
           1689          118,5        1,48414
           1690        118,333        1,48396
           1691        118,167        1,48367
           1692            118        1,48339
           1693        117,833        1,48313
           1694        117,667        1,48278
           1695          117,5        1,48239
           1696        117,333        1,48196
           1697        117,167        1,48153
           1698            117        1,48094
           1699        116,833        1,48039
           1700        116,667        1,47982
           1701          116,5        1,47923
           1702        116,333        1,47829
           1703        116,167         1,4773
           1704            116        1,47624
           1705        115,833         1,4751
           1706        115,667        1,47353
           1707          115,5        1,47209
           1708        115,333        1,47061
           1709        115,167        1,46911
           1710            115        1,46747
           1711        114,833        1,46585
           1712        114,667        1,46418
           1713          114,5         1,4625
           1714        114,333        1,46089
           1715        114,167        1,45933
           1716            114        1,45782
           1717        113,833        1,45638
           1718        113,667        1,45531
           1719          113,5        1,45424
           1720        113,333        1,45327
           1721        113,167        1,45232
           1722            113        1,45174
           1723        112,833        1,45107
           1724        112,667        1,45045
           1725          112,5        1,44994
           1726        112,333         1,4495
           1727        112,167        1,44925
           1728            112        1,44891
           1729        111,833        1,44857
           1730        111,667        1,44826
           1731          111,5        1,44815
           1732        111,333        1,44801
           1733        111,167        1,44786
           1734            111        1,44768
           1735        110,833        1,44752
           1736        110,667         1,4472
           1737          110,5        1,44677
           1738        110,333        1,44625
           1739        110,167         1,4453
           1740            110        1,44443
           1741        109,833        1,44349
           1742        109,667        1,44248
           1743          109,5        1,44104
           1744        109,333        1,43968
           1745        109,167        1,43829
           1746            109        1,43687
           1747        108,833        1,43516
           1748        108,667        1,43355
           1749          108,5        1,43188
           1750        108,333        1,43014
           1751        108,167        1,42831
           1752            108        1,42657
           1753        107,833         1,4249
           1754        107,667         1,4233
           1755          107,5        1,42184
           1756        107,333        1,42047
           1757        107,167         1,4192
           1758            107        1,41796
           1759        106,833        1,41714
           1760        106,667        1,41627
           1761          106,5        1,41551
           1762        106,333        1,41481
           1763        106,167        1,41442
           1764            106        1,41399
           1765        105,833        1,41362
           1766        105,667        1,41331
           1767          105,5         1,4133
           1768        105,333        1,41321
           1769        105,167        1,41307
           1770            105        1,41292
           1771        104,833        1,41286
           1772        104,667        1,41267
           1773          104,5        1,41243
           1774        104,333        1,41212
           1775        104,167        1,41159
           1776            104        1,41115
           1777        103,833        1,41067
           1778        103,667        1,41015
           1779          103,5         1,4093
           1780        103,333        1,40841
           1781        103,167        1,40745
           1782            103        1,40643
           1783        102,833        1,40499
           1784        102,667        1,40364
           1785          102,5        1,40222
           1786        102,333        1,40073
           1787        102,167        1,39882
           1788            102        1,39703
           1789        101,833        1,39527
           1790        101,667        1,39354
           1791          101,5         1,3917
           1792        101,333         1,3901
           1793        101,167        1,38868
           1794            101         1,3874
           1795        100,833        1,38617
           1796        100,667        1,38543
           1797          100,5        1,38445
           1798        100,333        1,38352
           1799        100,167         1,3827
           1800            100        1,38212
           1801        99,8333         1,3816
           1802        99,6667         1,3812
           1803           99,5        1,38089
           1804        99,3333         1,3811
           1805        99,1667        1,38111
           1806             99        1,38111
           1807        98,8333        1,38112
           1808        98,6667        1,38114
           1809           98,5        1,38098
           1810        98,3333        1,38079
           1811        98,1667        1,38054
           1812             98        1,37996
           1813        97,8333        1,37946
           1814        97,6667        1,37893
           1815           97,5        1,37836
           1816        97,3333        1,37748
           1817        97,1667         1,3766
           1818             97        1,37564
           1819        96,8333         1,3746
           1820        96,6667        1,37317
           1821           96,5        1,37183
           1822        96,3333        1,37045
           1823        96,1667        1,36902
           1824             96        1,36744
           1825        95,8333        1,36587
           1826        95,6667        1,36426
           1827           95,5        1,36266
           1828        95,3333        1,36102
           1829        95,1667         1,3594
           1830             95        1,35787
           1831        94,8333        1,35641
           1832        94,6667        1,35517
           1833           94,5        1,35402
           1834        94,3333        1,35303
           1835        94,1667        1,35218
           1836             94        1,35179
           1837        93,8333         1,3513
           1838        93,6667        1,35096
           1839           93,5        1,35072
           1840        93,3333         1,3508
           1841        93,1667        1,35079
           1842             93        1,35081
           1843        92,8333        1,35082
           1844        92,6667        1,35092
           1845           92,5        1,35095
           1846        92,3333        1,35086
           1847        92,1667        1,35071
           1848             92         1,3503
           1849        91,8333        1,35001
           1850        91,6667        1,34973
           1851           91,5        1,34937
           1852        91,3333        1,34881
           1853        91,1667        1,34833
           1854             91        1,34772
           1855        90,8333        1,34699
           1856        90,6667        1,34596
           1857           90,5        1,34492
           1858        90,3333        1,34378
           1859        90,1667        1,34224
           1860             90        1,34052
           1861        89,8333        1,33904
           1862        89,6667        1,33756
           1863           89,5        1,33604
           1864        89,3333        1,33463
           1865        89,1667        1,33327
           1866             89        1,33191
           1867        88,8333        1,33058
           1868        88,6667        1,32948
           1869           88,5        1,32837
           1870        88,3333         1,3273
           1871        88,1667        1,32632
           1872             88        1,32568
           1873        87,8333        1,32504
           1874        87,6667         1,3245
           1875           87,5        1,32399
           1876        87,3333        1,32377
           1877        87,1667        1,32349
           1878             87        1,32332
           1879        86,8333        1,32323
           1880        86,6667        1,32329
           1881           86,5        1,32327
           1882        86,3333        1,32319
           1883        86,1667        1,32309
           1884             86        1,32293
           1885        85,8333        1,32269
           1886        85,6667        1,32239
           1887           85,5         1,3221
           1888        85,3333        1,32157
           1889        85,1667        1,32103
           1890             85        1,32034
           1891        84,8333        1,31954
           1892        84,6667        1,31851
           1893           84,5        1,31746
           1894        84,3333        1,31632
           1895        84,1667        1,31512
           1896             84        1,31356
           1897        83,8333        1,31206
           1898        83,6667        1,31056
           1899           83,5        1,30905
           1900        83,3333        1,30741
           1901        83,1667        1,30588
           1902             83        1,30446
           1903        82,8333        1,30313
           1904        82,6667        1,30201
           1905           82,5        1,30099
           1906        82,3333         1,3001
           1907        82,1667        1,29935
           1908             82         1,2991
           1909        81,8333        1,29869
           1910        81,6667        1,29829
           1911           81,5        1,29795
           1912        81,3333        1,29784
           1913        81,1667        1,29755
           1914             81        1,29724
           1915        80,8333        1,29698
           1916        80,6667        1,29684
           1917           80,5        1,29677
           1918        80,3333        1,29678
           1919        80,1667        1,29682
           1920             80        1,29713
           1921        79,8333         1,2972
           1922        79,6667        1,29715
           1923           79,5        1,29706
           1924        79,3333        1,29668
           1925        79,1667        1,29628
           1926             79        1,29581
           1927        78,8333        1,29528
           1928        78,6667        1,29432
           1929           78,5         1,2935
           1930        78,3333        1,29258
           1931        78,1667        1,29156
           1932             78        1,29049
           1933        77,8333        1,28911
           1934        77,6667        1,28779
           1935           77,5        1,28647
           1936        77,3333        1,28516
           1937        77,1667        1,28352
           1938             77        1,28199
           1939        76,8333        1,28261
           1940        76,6667        1,28735
           1941           76,5        1,29164
           1942        76,3333        1,29252
           1943        76,1667        1,29239
           1944             76        1,29202
           1945        75,8333        1,29164
           1946        75,6667        1,29152
           1947           75,5        1,29141
           1948        75,3333        1,29128
           1949        75,1667        1,29134
           1950             75        1,29126
           1951        74,8333        1,29117
           1952        74,6667        1,29109
           1953           74,5        1,29094
           1954        74,3333        1,29084
           1955        74,1667        1,29069
           1956             74        1,29051
           1957        73,8333        1,29023
           1958        73,6667        1,28994
           1959           73,5        1,28963
           1960        73,3333        1,28928
           1961        73,1667        1,28852
           1962             73        1,28786
           1963        72,8333        1,28713
           1964        72,6667        1,28637
           1965           72,5        1,28514
           1966        72,3333        1,28396
           1967        72,1667        1,28273
           1968             72        1,28147
           1969        71,8333        1,27982
           1970        71,6667        1,27825
           1971           71,5         1,2767
           1972        71,3333        1,27511
           1973        71,1667        1,27343
           1974             71        1,27186
           1975        70,8333        1,27037
           1976        70,6667        1,26886
           1977           70,5        1,26762
           1978        70,3333        1,26643
           1979        70,1667         1,2654
           1980             70         1,2645
           1981        69,8333        1,26417
           1982        69,6667         1,2637
           1983           69,5        1,26329
           1984        69,3333        1,26297
           1985        69,1667        1,26308
           1986             69        1,26302
           1987        68,8333         1,2629
           1988        68,6667         1,2627
           1989           68,5        1,26268
           1990        68,3333        1,26269
           1991        68,1667        1,26275
           1992             68        1,26286
           1993        67,8333        1,26304
           1994        67,6667        1,26309
           1995           67,5        1,26304
           1996        67,3333        1,26288
           1997        67,1667        1,26248
           1998             67        1,26201
           1999        66,8333         1,2614
           2000        66,6667        1,26067
           2001           66,5        1,25984
           2002        66,3333        1,25843
           2003        66,1667        1,25709
           2004             66        1,25566
           2005        65,8333        1,25416
           2006        65,6667        1,25231
           2007           65,5        1,25062
           2008        65,3333        1,24899
           2009        65,1667        1,24738
           2010             65        1,24594
           2011        64,8333        1,24461
           2012        64,6667        1,24347
           2013           64,5        1,24243
           2014        64,3333          1,242
           2015        64,1667        1,24128
           2016             64        1,24088
           2017        63,8333        1,24107
           2018        63,6667        1,24213
           2019           63,5        1,24255
           2020        63,3333        1,24301
           2021        63,1667        1,24354
           2022             63        1,24335
           2023        62,8333        1,24347
           2024        62,6667        1,24367
           2025           62,5        1,24384
           2026        62,3333        1,24383
           2027        62,1667        1,24376
           2028             62        1,24367
           2029        61,8333        1,24356
           2030        61,6667        1,24317
           2031           61,5        1,24277
           2032        61,3333        1,24226
           2033        61,1667         1,2417
           2034             61        1,24067
           2035        60,8333        1,23966
           2036        60,6667        1,23852
           2037           60,5        1,23719
           2038        60,3333         1,2353
           2039        60,1667        1,23364
           2040             60        1,23208
           2041        59,8333        1,23048
           2042        59,6667        1,22869
           2043           59,5        1,22705
           2044        59,3333        1,22552
           2045        59,1667        1,22409
           2046             59        1,22291
           2047        58,8333        1,22177
           2048        58,6667        1,22077
           2049           58,5        1,21992
           2050        58,3333        1,21929
           2051        58,1667        1,21863
           2052             58        1,21834
           2053        57,8333        1,21848
           2054        57,6667        1,22179
           2055           57,5        1,22401
           2056        57,3333        1,22497
           2057        57,1667        1,22547
           2058             57        1,22535
           2059        56,8333        1,22548
           2060        56,6667         1,2255
           2061           56,5        1,22549
           2062        56,3333        1,22527
           2063        56,1667         1,2252
           2064             56        1,22505
           2065        55,8333        1,22484
           2066        55,6667        1,22453
           2067           55,5        1,22415
           2068        55,3333        1,22334
           2069        55,1667        1,22223
           2070             55        1,22113
           2071        54,8333        1,21944
           2072        54,6667        1,21788
           2073           54,5        1,21627
           2074        54,3333        1,21455
           2075        54,1667        1,21262
           2076             54        1,21081
           2077        53,8333        1,20903
           2078        53,6667        1,20731
           2079           53,5        1,20566
           2080        53,3333        1,20409
           2081        53,1667        1,20267
           2082             53        1,20137
           2083        52,8333        1,20044
           2084        52,6667        1,19953
           2085           52,5        1,19872
           2086        52,3333        1,19802
           2087        52,1667         1,1979
           2088             52        1,19771
           2089        51,8333         1,1976
           2090        51,6667        1,19755
           2091           51,5        1,19797
           2092        51,3333        1,19827
           2093        51,1667        1,19868
           2094             51        1,19934
           2095        50,8333        1,19949
           2096        50,6667        1,20025
           2097           50,5        1,20202
           2098        50,3333        1,20376
           2099        50,1667        1,20522
           2100             50        1,20653
           2101        49,8333        1,20725
           2102        49,6667        1,20784
           2103           49,5        1,20743
           2104        49,3333        1,20739
           2105        49,1667        1,20684
           2106             49        1,20594
           2107        48,8333        1,20453
           2108        48,6667        1,20319
           2109           48,5        1,20179
           2110        48,3333         1,2003
           2111        48,1667        1,19836
           2112             48        1,19663
           2113        47,8333        1,19488
           2114        47,6667        1,19317
           2115           47,5        1,19164
           2116        47,3333        1,19029
           2117        47,1667        1,18888
           2118             47        1,18721
           2119        46,8333        1,18712
           2120        46,6667        1,18668
           2121           46,5        1,18628
           2122        46,3333        1,18597
           2123        46,1667        1,18639
           2124             46        1,18661
           2125        45,8333        1,18683
           2126        45,6667        1,18702
           2127           45,5        1,18761
           2128        45,3333        1,18816
           2129        45,1667         1,1887
           2130             45        1,18887
           2131        44,8333        1,19046
           2132        44,6667        1,19147
           2133           44,5        1,19269
           2134        44,3333        1,19456
           2135        44,1667        1,19389
           2136             44        1,19379
           2137        43,8333        1,19379
           2138        43,6667        1,19354
           2139           43,5        1,19307
           2140        43,3333        1,19257
           2141        43,1667        1,19179
           2142             43        1,19027
           2143        42,8333        1,18859
           2144        42,6667        1,18673
           2145           42,5        1,18512
           2146        42,3333        1,18347
           2147        42,1667        1,18183
           2148             42        1,18026
           2149        41,8333        1,17873
           2150        41,6667        1,17732
           2151           41,5        1,17584
           2152        41,3333          1,175
           2153        41,1667        1,17432
           2154             41         1,1739
           2155        40,8333        1,17344
           2156        40,6667        1,17363
           2157           40,5        1,17354
           2158        40,3333        1,17379
           2159        40,1667        1,17466
           2160             40        1,17594
           2161        39,8333        1,17691
           2162        39,6667        1,17793
           2163           39,5        1,17899
           2164        39,3333        1,18008
           2165        39,1667        1,18119
           2166             39        1,18239
           2167        38,8333        1,18358
           2168        38,6667        1,18457
           2169           38,5        1,18546
           2170        38,3333        1,18623
           2171        38,1667        1,18688
           2172             38        1,18703
           2173        37,8333         1,1873
           2174        37,6667        1,18754
           2175           37,5        1,18774
           2176        37,3333         1,1874
           2177        37,1667        1,18704
           2178             37        1,18655
           2179        36,8333        1,18592
           2180        36,6667        1,18464
           2181           36,5        1,18361
           2182        36,3333        1,18259
           2183        36,1667        1,18154
           2184             36        1,18022
           2185        35,8333        1,17926
           2186        35,6667        1,17849
           2187           35,5        1,17787
           2188        35,3333         1,1773
           2189        35,1667        1,17697
           2190             35        1,17724
           2191        34,8333         1,1776
           2192        34,6667        1,17898
           2193           34,5        1,18005
           2194        34,3333        1,18116
           2195        34,1667        1,18236
           2196             34        1,18409
           2197        33,8333         1,1858
           2198        33,6667        1,18759
           2199           33,5        1,18945
           2200        33,3333        1,19178
           2201        33,1667        1,19404
           2202             33        1,19636
           2203        32,8333         1,1987
           2204        32,6667        1,20126
           2205           32,5        1,20371
           2206        32,3333        1,20615
           2207        32,1667        1,20864
           2208             32        1,21118
           2209        31,8333        1,21375
           2210        31,6667        1,21639
           2211           31,5        1,21914
           2212        31,3333        1,22202
           2213        31,1667        1,22518
           2214             31        1,22834
           2215        30,8333        1,23196
           2216        30,6667        1,23586
           2217           30,5        1,24027
           2218        30,3333        1,24512
           2219        30,1667        1,25158
           2220             30        1,25909
           2221        29,8333        1,26959
           2222        29,6667        1,27973
           2223           29,5        1,29157
           2224        29,3333         1,3061
           2225        29,1667        1,32315
           2226             29        1,34186
           2227        28,8333        1,36261
           2228        28,6667        1,38467
           2229           28,5        1,40796
           2230        28,3333        1,43161
           2231        28,1667        1,45557
           2232             28        1,47915
           2233        27,8333        1,50287
           2234        27,6667        1,52688
           2235           27,5        1,55037
           2236        27,3333        1,57304
           2237        27,1667        1,59372
           2238             27        1,61356
           2239        26,8333        1,63132
           2240        26,6667        1,64623
           2241           26,5        1,65823
           2242        26,3333        1,66881
           2243        26,1667         1,6776
           2244             26        1,68527
           2245        25,8333        1,69059
           2246        25,6667        1,69314
           2247           25,5        1,69432
           2248        25,3333        1,69472
           2249        25,1667        1,69243
           2250             25         1,6893
           2251        24,8333        1,68504
           2252        24,6667        1,68076
           2253           24,5        1,67379
           2254        24,3333        1,66673
           2255        24,1667        1,65904
           2256             24        1,65137
           2257        23,8333        1,64265
           2258        23,6667        1,63409
           2259           23,5        1,62574
           2260        23,3333        1,61739
           2261        23,1667          1,609
           2262             23        1,60085
           2263        22,8333        1,59288
           2264        22,6667         1,5851
           2265           22,5        1,57757
           2266        22,3333        1,57022
           2267        22,1667         1,5635
           2268             22        1,55687
           2269        21,8333        1,55111
           2270        21,6667        1,54512
           2271           21,5         1,5399
           2272        21,3333        1,53589
           2273        21,1667        1,53305
           2274             21        1,53049
           2275        20,8333        1,52865
           2276        20,6667        1,52768
           2277           20,5        1,52731
           2278        20,3333        1,52812
           2279        20,1667        1,52986
           2280             20        1,53308
           2281        19,8333        1,53756
           2282        19,6667        1,54517
           2283           19,5        1,55419
           2284        19,3333        1,56505
           2285        19,1667        1,57696
           2286             19        1,59708
           2287        18,8333        1,61912
           2288        18,6667        1,64359
           2289           18,5         1,6694
           2290        18,3333        1,70341
           2291        18,1667         1,7423
           2292             18        1,78639
           2293        17,8333        1,83438
           2294        17,6667        1,89137
           2295           17,5        1,95401
           2296        17,3333        2,02113
           2297        17,1667         2,0936
           2298             17        2,17569
           2299        16,8333        2,26313
           2300        16,6667        2,35612
           2301           16,5        2,45267
           2302        16,3333        2,55266
           2303        16,1667        2,65335
           2304             16        2,75495
           2305        15,8333        2,85739
           2306        15,6667        2,95455
           2307           15,5        3,04674
           2308        15,3333        3,13229
           2309        15,1667        3,21304
           2310             15        3,27848
           2311        14,8333         3,3343
           2312        14,6667        3,37766
           2313           14,5        3,41206
           2314        14,3333        3,42498
           2315        14,1667        3,42647
           2316             14        3,41511
           2317        13,8333        3,39584
           2318        13,6667        3,35752
           2319           13,5        3,31004
           2320        13,3333        3,25312
           2321        13,1667        3,19143
           2322             13        3,11903
           2323        12,8333        3,04107
           2324        12,6667        2,95859
           2325           12,5        2,87442
           2326        12,3333        2,78708
           2327        12,1667        2,70027
           2328             12        2,61359
           2329        11,8333        2,52678
           2330        11,6667        2,44282
           2331           11,5         2,3626
           2332        11,3333        2,28471
           2333        11,1667         2,2096
           2334             11        2,14136
           2335        10,8333        2,07415
           2336        10,6667        2,00992
           2337           10,5        1,95007
           2338        10,3333        1,89508
           2339        10,1667        1,84399
           2340             10        1,79567
           2341        9,83333        1,74926
           2342        9,66667         1,7073
           2343            9,5        1,66721
           2344        9,33333        1,62969
           2345        9,16667        1,59392
           2346              9        1,56237
           2347        8,83333        1,53236
           2348        8,66667        1,50393
           2349            8,5        1,47665
           2350        8,33333        1,45152
           2351        8,16667        1,42727
           2352              8        1,40474
           2353        7,83333        1,38354
           2354        7,66667        1,36472
           2355            7,5        1,34558
           2356        7,33333        1,32671
           2357        7,16667        1,30846
           2358              7        1,29217
           2359        6,83333        1,27682
           2360        6,66667        1,26278
           2361            6,5        1,24946
           2362        6,33333        1,23727
           2363        6,16667        1,22539
           2364              6        1,21411
           2365        5,83333        1,20337
           2366        5,66667        1,19396
           2367            5,5        1,18433
           2368        5,33333        1,17561
           2369        5,16667        1,16745
           2370              5        1,16101
           2371        4,83333        1,15484
           2372        4,66667        1,14869
           2373            4,5        1,14231
           2374        4,33333        1,13684
           2375        4,16667        1,13173
           2376              4        1,12658
           2377        3,83333        1,12145
           2378        3,66667        1,11659
           2379            3,5        1,11163
           2380        3,33333        1,10658
           2381        3,16667        1,10153
           2382              3        1,09643
           2383        2,83333        1,09125
           2384        2,66667        1,08608
           2385            2,5        1,08087
           2386        2,33333        1,07561
           2387        2,16667         1,0703
           2388              2        1,06492
           2389        1,83333        1,05955
           2390        1,66667        1,05404
           2391            1,5        1,04866
           2392        1,33333        1,04323
           2393        1,16667        1,03783
           2394              1         1,0324
           2395       0,833333        1,02718
           2396       0,666667        1,02208
           2397            0,5        1,01708
           2398       0,333333        1,01229
           2399       0,166667        1,00763
           2400              0        1,00364
           2401      -0,166667        1,00014
           2402      -0,333333       0,997519
           2403           -0,5       0,994556
           2404      -0,666667       0,991719
           2405      -0,833333       0,988841
           2406             -1       0,986697
           2407       -1,16667       0,984879
           2408       -1,33333       0,983267
           2409           -1,5       0,982069
           2410       -1,66667       0,980955
           2411       -1,83333       0,979676
           2412             -2       0,978343
           2413       -2,16667       0,977181
           2414       -2,33333       0,976241
           2415           -2,5       0,974084
           2416       -2,66667       0,970965
           2417       -2,83333       0,967662
           2418             -3        0,96456
           2419       -3,16667       0,961105
           2420       -3,33333       0,957659
           2421           -3,5       0,954133
           2422       -3,66667       0,950589
           2423       -3,83333       0,946699
           2424             -4       0,942984
           2425       -4,16667       0,939375
           2426       -4,33333       0,935871
           2427           -4,5       0,932401
           2428       -4,66667        0,92889
           2429       -4,83333       0,926132
           2430             -5        0,92362
           2431       -5,16667       0,921513
           2432       -5,33333       0,919293
           2433           -5,5       0,917167
           2434       -5,66667       0,915112
           2435       -5,83333       0,913752
           2436             -6       0,912336
           2437       -6,16667       0,910982
           2438       -6,33333       0,909556
           2439           -6,5       0,909339
           2440       -6,66667       0,908762
           2441       -6,83333       0,908169
           2442             -7       0,907524
           2443       -7,16667       0,907242
           2444       -7,33333        0,90672
           2445           -7,5        0,90598
           2446       -7,66667       0,905095
           2447       -7,83333       0,903958
           2448             -8       0,902807
           2449       -8,16667       0,901543
           2450       -8,33333       0,899881
           2451           -8,5       0,897647
           2452       -8,66667        0,89552
           2453       -8,83333       0,893128
           2454             -9       0,891071
           2455       -9,16667       0,888483
           2456       -9,33333       0,885921
           2457           -9,5       0,883403
           2458       -9,66667       0,880917
           2459       -9,83333       0,878442
           2460            -10       0,876014
           2461       -10,1667       0,873543
           2462       -10,3333       0,871631
           2463          -10,5       0,870387
           2464       -10,6667       0,868978
           2465       -10,8333       0,867657
           2466            -11       0,866283
           2467       -11,1667       0,866066
           2468       -11,3333        0,86557
           2469          -11,5       0,865098
           2470       -11,6667        0,86462
           2471       -11,8333       0,864494
           2472            -12       0,864224
           2473       -12,1667       0,863992
           2474       -12,3333       0,863823
           2475          -12,5       0,863424
           2476       -12,6667        0,86301
           2477       -12,8333       0,862717
           2478            -13       0,862485
           2479       -13,1667       0,861757
           2480       -13,3333       0,861314
           2481          -13,5       0,861208
           2482       -13,6667       0,860483
           2483       -13,8333       0,858987
           2484            -14       0,856259
           2485       -14,1667       0,853791
           2486       -14,3333       0,851506
           2487          -14,5       0,849128
           2488       -14,6667       0,846372
           2489       -14,8333       0,843797
           2490            -15       0,841377
           2491       -15,1667       0,839084
           2492       -15,3333       0,836872
           2493          -15,5       0,834741
           2494       -15,6667       0,833089
           2495       -15,8333       0,831743
           2496            -16       0,830833
           2497       -16,1667        0,82991
           2498       -16,3333       0,829011
           2499          -16,5       0,828193
           2500       -16,6667       0,827731
           2501       -16,8333       0,827242
           2502            -17       0,827034
           2503       -17,1667       0,826952
           2504       -17,3333       0,827001
           2505          -17,5       0,827052
           2506       -17,6667       0,827108
           2507       -17,8333        0,82721
           2508            -18       0,827216
           2509       -18,1667       0,827059
           2510       -18,3333       0,826833
           2511          -18,5       0,826687
           2512       -18,6667       0,825646
           2513       -18,8333       0,824622
           2514            -19       0,823416
           2515       -19,1667       0,821645
           2516       -19,3333       0,819098
           2517          -19,5       0,816767
           2518       -19,6667       0,814463
           2519       -19,8333       0,812474
           2520            -20       0,809227
           2521       -20,1667       0,806244
           2522       -20,3333       0,803076
           2523          -20,5       0,800332
           2524       -20,6667       0,799688
           2525       -20,8333       0,798612
           2526            -21       0,797428
           2527       -21,1667       0,796221
           2528       -21,3333       0,795493
           2529          -21,5       0,795126
           2530       -21,6667       0,795732
           2531       -21,8333       0,796496
           2532            -22       0,795682
           2533       -22,1667       0,795414
           2534       -22,3333       0,795228
           2535          -22,5       0,794971
           2536       -22,6667       0,794531
           2537       -22,8333       0,794016
           2538            -23       0,793382
           2539       -23,1667       0,792757
           2540       -23,3333       0,791717
           2541          -23,5       0,790696
           2542       -23,6667       0,789587
           2543       -23,8333       0,788105
           2544            -24       0,786397
           2545       -24,1667        0,78481
           2546       -24,3333       0,783204
           2547          -24,5       0,781487
           2548       -24,6667       0,779503
           2549       -24,8333       0,777832
           2550            -25        0,77615
           2551       -25,1667       0,774089
           2552       -25,3333       0,771977
           2553          -25,5       0,772162
           2554       -25,6667       0,772797
           2555       -25,8333       0,773319
           2556            -26       0,774098
           2557       -26,1667       0,772502
           2558       -26,3333       0,771207
           2559          -26,5       0,770228
           2560       -26,6667        0,76924
           2561       -26,8333       0,769167
           2562            -27       0,768861
           2563       -27,1667       0,768593
           2564       -27,3333       0,768326
           2565          -27,5       0,768399
           2566       -27,6667       0,768245
           2567       -27,8333        0,76801
           2568            -28       0,767647
           2569       -28,1667       0,766813
           2570       -28,3333       0,766061
           2571          -28,5       0,764962
           2572       -28,6667       0,763826
           2573       -28,8333       0,761933
           2574            -29       0,760218
           2575       -29,1667        0,75859
           2576       -29,3333       0,756891
           2577          -29,5        0,75399
           2578       -29,6667       0,750867
           2579       -29,8333          0,748
           2580            -30       0,745185
           2581       -30,1667       0,742899
           2582       -30,3333       0,740399
           2583          -30,5       0,738378
           2584       -30,6667         0,7374
           2585       -30,8333       0,737634
           2586            -31       0,737942
           2587       -31,1667       0,738025
           2588       -31,3333       0,738079
           2589          -31,5       0,738074
           2590       -31,6667       0,738073
           2591       -31,8333       0,738087
           2592            -32       0,738045
           2593       -32,1667       0,737834
           2594       -32,3333       0,737774
           2595          -32,5       0,737711
           2596       -32,6667       0,737662
           2597       -32,8333       0,737458
           2598            -33       0,737317
           2599       -33,1667       0,736848
           2600       -33,3333       0,735732
           2601          -33,5       0,734697
           2602       -33,6667       0,733701
           2603       -33,8333       0,732397
           2604            -34       0,730508
           2605       -34,1667       0,727347
           2606       -34,3333       0,724859
           2607          -34,5       0,722451
           2608       -34,6667       0,720059
           2609       -34,8333       0,717575
           2610            -35       0,715166
           2611       -35,1667       0,712974
           2612       -35,3333       0,710815
           2613          -35,5       0,708796
           2614       -35,6667       0,706749
           2615       -35,8333       0,705299
           2616            -36       0,703979
           2617       -36,1667       0,703046
           2618       -36,3333       0,702542
           2619          -36,5       0,702398
           2620       -36,6667       0,702284
           2621       -36,8333       0,702238
           2622            -37       0,701932
           2623       -37,1667       0,701699
           2624       -37,3333       0,703433
           2625          -37,5       0,704716
           2626       -37,6667       0,704931
           2627       -37,8333       0,703987
           2628            -38       0,703123
           2629       -38,1667       0,702742
           2630       -38,3333       0,702681
           2631          -38,5       0,702311
           2632       -38,6667       0,700639
           2633       -38,8333       0,698514
           2634            -39       0,695674
           2635       -39,1667       0,692856
           2636       -39,3333       0,689839
           2637          -39,5       0,686728
           2638       -39,6667       0,684683
           2639       -39,8333       0,683169
           2640            -40        0,68202


Results:
  Crystallinity	10,06 %
  Integral	137,98 mJ
    normalized	8,25 Jg^-1
  Onset	18,89 �C
  Peak	14,24 �C
  Endset	8,88 �C
  Heating Rate	-10,00 �Cmin^-1

  Crystallinity	50,93 %
  Integral	698,63 mJ
    normalized	41,76 Jg^-1
  Onset	318,19 �C
  Peak	314,64 �C
  Endset	307,84 �C
  Heating Rate	-10,00 �Cmin^-1

Sample:
  PTFE_4x_400_-40_1, 16,7300 mg


Curve Name:
  PTFE_4x_-40_400_1, 12.09.2014 13:13:45
  Performed 12.09.2014 13:13:45
Curve Values:
          Index             Tr          Value
                          [�C]           [mW]
              0            -40      -0,171229
              1       -39,8333      -0,142328
              2       -39,6667       0,107834
              3          -39,5       0,692292
              4       -39,3333        2,01574
              5       -39,1667        3,08579
              6            -39         3,5536
              7       -38,8333        3,37056
              8       -38,6667        2,82453
              9          -38,5        1,97689
             10       -38,3333        1,23599
             11       -38,1667        0,66983
             12            -38       0,227902
             13       -37,8333     0,00796522
             14       -37,6667      -0,158432
             15          -37,5      -0,287705
             16       -37,3333      -0,401059
             17       -37,1667      -0,489633
             18            -37       -0,56823
             19       -36,8333      -0,634454
             20       -36,6667      -0,692095
             21          -36,5       -0,72852
             22       -36,3333      -0,758228
             23       -36,1667      -0,780311
             24            -36       -0,80015
             25       -35,8333      -0,813886
             26       -35,6667      -0,826506
             27          -35,5      -0,836288
             28       -35,3333      -0,845578
             29       -35,1667        -0,8531
             30            -35      -0,856478
             31       -34,8333       -0,85876
             32       -34,6667      -0,860788
             33          -34,5      -0,862142
             34       -34,3333      -0,863837
             35       -34,1667      -0,865398
             36            -34      -0,866593
             37       -33,8333      -0,867631
             38       -33,6667      -0,868151
             39          -33,5      -0,867271
             40       -33,3333      -0,865779
             41       -33,1667      -0,864461
             42            -33      -0,863094
             43       -32,8333      -0,861565
             44       -32,6667      -0,860728
             45          -32,5      -0,861112
             46       -32,3333      -0,861035
             47       -32,1667      -0,860917
             48            -32      -0,859779
             49       -31,8333      -0,856575
             50       -31,6667      -0,853788
             51          -31,5       -0,85162
             52       -31,3333      -0,850529
             53       -31,1667       -0,84927
             54            -31      -0,845764
             55       -30,8333      -0,844039
             56       -30,6667      -0,841877
             57          -30,5      -0,840368
             58       -30,3333      -0,841255
             59       -30,1667      -0,840144
             60            -30      -0,838129
             61       -29,8333      -0,836571
             62       -29,6667      -0,835189
             63          -29,5      -0,833752
             64       -29,3333      -0,832438
             65       -29,1667      -0,830447
             66            -29      -0,828729
             67       -28,8333      -0,826365
             68       -28,6667      -0,822857
             69          -28,5      -0,823207
             70       -28,3333      -0,823345
             71       -28,1667       -0,82321
             72            -28      -0,823064
             73       -27,8333      -0,820218
             74       -27,6667       -0,81719
             75          -27,5      -0,815609
             76       -27,3333      -0,816034
             77       -27,1667      -0,814131
             78            -27      -0,811125
             79       -26,8333      -0,808516
             80       -26,6667       -0,80765
             81          -26,5      -0,809491
             82       -26,3333      -0,810353
             83       -26,1667      -0,806916
             84            -26      -0,802572
             85       -25,8333      -0,798314
             86       -25,6667      -0,795852
             87          -25,5      -0,794655
             88       -25,3333      -0,795667
             89       -25,1667      -0,796543
             90            -25        -0,7958
             91       -24,8333      -0,792542
             92       -24,6667      -0,789958
             93          -24,5      -0,788382
             94       -24,3333      -0,787488
             95       -24,1667      -0,786487
             96            -24      -0,785482
             97       -23,8333      -0,784555
             98       -23,6667      -0,786411
             99          -23,5      -0,787485
            100       -23,3333      -0,785796
            101       -23,1667      -0,783372
            102            -23      -0,781323
            103       -22,8333       -0,77932
            104       -22,6667      -0,778102
            105          -22,5      -0,778089
            106       -22,3333      -0,778242
            107       -22,1667      -0,778056
            108            -22      -0,775711
            109       -21,8333      -0,774269
            110       -21,6667      -0,772419
            111          -21,5      -0,771087
            112       -21,3333      -0,770562
            113       -21,1667      -0,769881
            114            -21      -0,769195
            115       -20,8333      -0,768499
            116       -20,6667      -0,767885
            117          -20,5      -0,767296
            118       -20,3333      -0,766634
            119       -20,1667       -0,76601
            120            -20      -0,765418
            121       -19,8333      -0,764824
            122       -19,6667      -0,763845
            123          -19,5      -0,762959
            124       -19,3333       -0,76211
            125       -19,1667       -0,76131
            126            -19      -0,760234
            127       -18,8333      -0,759365
            128       -18,6667       -0,75861
            129          -18,5      -0,757856
            130       -18,3333      -0,757068
            131       -18,1667      -0,756194
            132            -18      -0,755353
            133       -17,8333      -0,754549
            134       -17,6667      -0,753405
            135          -17,5      -0,752318
            136       -17,3333      -0,751319
            137       -17,1667      -0,750364
            138            -17      -0,749472
            139       -16,8333      -0,748505
            140       -16,6667      -0,747576
            141          -16,5      -0,746848
            142       -16,3333      -0,746281
            143       -16,1667      -0,745916
            144            -16      -0,745424
            145       -15,8333      -0,745188
            146       -15,6667      -0,745477
            147          -15,5      -0,744157
            148       -15,3333      -0,743411
            149       -15,1667      -0,742704
            150            -15      -0,741895
            151       -14,8333      -0,740949
            152       -14,6667      -0,739862
            153          -14,5      -0,738756
            154       -14,3333      -0,737692
            155       -14,1667      -0,736469
            156            -14      -0,735305
            157       -13,8333       -0,73442
            158       -13,6667        -0,7341
            159          -13,5      -0,733547
            160       -13,3333      -0,732723
            161       -13,1667       -0,73182
            162            -13      -0,730916
            163       -12,8333      -0,729775
            164       -12,6667      -0,728672
            165          -12,5      -0,727461
            166       -12,3333      -0,726307
            167       -12,1667      -0,725595
            168            -12      -0,723763
            169       -11,8333      -0,721268
            170       -11,6667      -0,719054
            171          -11,5      -0,716902
            172       -11,3333      -0,714783
            173       -11,1667      -0,712618
            174            -11      -0,710474
            175       -10,8333      -0,708402
            176       -10,6667      -0,706409
            177          -10,5      -0,704411
            178       -10,3333      -0,702095
            179       -10,1667      -0,700953
            180            -10      -0,699389
            181       -9,83333      -0,698079
            182       -9,66667      -0,697253
            183           -9,5      -0,694237
            184       -9,33333      -0,692075
            185       -9,16667      -0,690136
            186             -9      -0,688067
            187       -8,83333      -0,686622
            188       -8,66667      -0,685124
            189           -8,5      -0,683585
            190       -8,33333      -0,682221
            191       -8,16667      -0,681868
            192             -8      -0,683326
            193       -7,83333      -0,687554
            194       -7,66667      -0,693819
            195           -7,5      -0,702957
            196       -7,33333      -0,710943
            197       -7,16667      -0,716537
            198             -7      -0,721517
            199       -6,83333       -0,72559
            200       -6,66667      -0,729514
            201           -6,5      -0,732654
            202       -6,33333      -0,734449
            203       -6,16667       -0,73654
            204             -6      -0,738735
            205       -5,83333      -0,740767
            206       -5,66667      -0,742695
            207           -5,5      -0,744637
            208       -5,33333      -0,746632
            209       -5,16667      -0,748444
            210             -5      -0,750161
            211       -4,83333      -0,752659
            212       -4,66667      -0,754917
            213           -4,5      -0,757159
            214       -4,33333      -0,759373
            215       -4,16667      -0,761604
            216             -4      -0,764046
            217       -3,83333      -0,766537
            218       -3,66667      -0,768995
            219           -3,5      -0,771464
            220       -3,33333      -0,773948
            221       -3,16667      -0,776425
            222             -3      -0,778675
            223       -2,83333      -0,780469
            224       -2,66667      -0,780627
            225           -2,5      -0,781427
            226       -2,33333      -0,782302
            227       -2,16667      -0,783191
            228             -2      -0,783774
            229       -1,83333      -0,784578
            230       -1,66667      -0,785313
            231           -1,5      -0,785948
            232       -1,33333      -0,787497
            233       -1,16667      -0,790861
            234             -1      -0,794618
            235      -0,833333      -0,796368
            236      -0,666667      -0,804472
            237           -0,5      -0,809897
            238      -0,333333      -0,815156
            239      -0,166667      -0,820675
            240              0      -0,819567
            241       0,166667      -0,824373
            242       0,333333      -0,821316
            243            0,5      -0,824483
            244       0,666667      -0,830239
            245       0,833333      -0,831573
            246              1      -0,831225
            247        1,16667       -0,83027
            248        1,33333      -0,828856
            249            1,5      -0,827839
            250        1,66667      -0,826799
            251        1,83333      -0,825753
            252              2      -0,824634
            253        2,16667      -0,823507
            254        2,33333       -0,82248
            255            2,5      -0,821789
            256        2,66667      -0,828208
            257        2,83333       -0,83134
            258              3       -0,82805
            259        3,16667      -0,835565
            260        3,33333      -0,829071
            261            3,5      -0,831974
            262        3,66667      -0,832448
            263        3,83333      -0,837109
            264              4      -0,838334
            265        4,16667      -0,839062
            266        4,33333      -0,839228
            267            4,5      -0,839734
            268        4,66667      -0,840223
            269        4,83333       -0,84043
            270              5      -0,839771
            271        5,16667      -0,838518
            272        5,33333      -0,838632
            273            5,5      -0,841592
            274        5,66667      -0,843838
            275        5,83333      -0,844997
            276              6      -0,846554
            277        6,16667      -0,848483
            278        6,33333      -0,850449
            279            6,5      -0,852152
            280        6,66667      -0,853552
            281        6,83333      -0,855134
            282              7      -0,856663
            283        7,16667      -0,858376
            284        7,33333      -0,860563
            285            7,5      -0,859289
            286        7,66667      -0,859016
            287        7,83333      -0,858779
            288              8      -0,858505
            289        8,16667      -0,859364
            290        8,33333      -0,862385
            291            8,5      -0,864436
            292        8,66667      -0,866919
            293        8,83333      -0,868478
            294              9      -0,870272
            295        9,16667      -0,872052
            296        9,33333      -0,873605
            297            9,5      -0,876289
            298        9,66667      -0,878714
            299        9,83333      -0,881181
            300             10      -0,883599
            301        10,1667      -0,887045
            302        10,3333      -0,890399
            303           10,5      -0,893703
            304        10,6667      -0,897099
            305        10,8333      -0,900709
            306             11       -0,90588
            307        11,1667      -0,918382
            308        11,3333      -0,936627
            309           11,5      -0,948596
            310        11,6667      -0,959565
            311        11,8333      -0,966214
            312             12      -0,968253
            313        12,1667      -0,962566
            314        12,3333      -0,957436
            315           12,5      -0,952734
            316        12,6667      -0,949049
            317        12,8333      -0,947603
            318             13      -0,947452
            319        13,1667      -0,948814
            320        13,3333      -0,950528
            321           13,5      -0,953359
            322        13,6667      -0,957458
            323        13,8333      -0,962815
            324             14      -0,968288
            325        14,1667      -0,974018
            326        14,3333      -0,979634
            327           14,5      -0,985852
            328        14,6667      -0,993315
            329        14,8333       -1,00192
            330             15       -1,01004
            331        15,1667       -1,01816
            332        15,3333        -1,0263
            333           15,5       -1,03447
            334        15,6667       -1,04317
            335        15,8333       -1,05353
            336             16         -1,065
            337        16,1667       -1,07662
            338        16,3333       -1,08831
            339           16,5       -1,10023
            340        16,6667       -1,11268
            341        16,8333       -1,12638
            342             17       -1,14031
            343        17,1667       -1,15483
            344        17,3333       -1,16987
            345           17,5       -1,18603
            346        17,6667       -1,20389
            347        17,8333       -1,22389
            348             18       -1,24529
            349        18,1667       -1,26913
            350        18,3333       -1,29469
            351           18,5       -1,32273
            352        18,6667       -1,35237
            353        18,8333       -1,38492
            354             19       -1,41877
            355        19,1667       -1,45465
            356        19,3333       -1,49211
            357           19,5       -1,53344
            358        19,6667       -1,57691
            359        19,8333       -1,62458
            360             20       -1,67415
            361        20,1667       -1,72816
            362        20,3333       -1,78548
            363           20,5        -1,8448
            364        20,6667       -1,90546
            365        20,8333       -1,97007
            366             21       -2,03636
            367        21,1667       -2,10466
            368        21,3333       -2,17418
            369           21,5       -2,24348
            370        21,6667       -2,31267
            371        21,8333       -2,38171
            372             22       -2,45061
            373        22,1667       -2,51219
            374        22,3333       -2,56904
            375           22,5       -2,61936
            376        22,6667       -2,66582
            377        22,8333        -2,6959
            378             23       -2,71564
            379        23,1667       -2,72275
            380        23,3333       -2,72013
            381           23,5       -2,69051
            382        23,6667       -2,64666
            383        23,8333       -2,58783
            384             24       -2,51935
            385        24,1667       -2,43239
            386        24,3333       -2,33882
            387           24,5       -2,23923
            388        24,6667        -2,1382
            389        24,8333       -2,03784
            390             25       -1,93967
            391        25,1667       -1,84741
            392        25,3333       -1,76094
            393           25,5       -1,68388
            394        25,6667       -1,61317
            395        25,8333       -1,54852
            396             26         -1,488
            397        26,1667        -1,4391
            398        26,3333       -1,39509
            399           26,5       -1,35708
            400        26,6667       -1,32323
            401        26,8333        -1,2942
            402             27       -1,26881
            403        27,1667       -1,24663
            404        27,3333       -1,22815
            405           27,5       -1,21339
            406        27,6667       -1,20047
            407        27,8333       -1,19095
            408             28       -1,18263
            409        28,1667       -1,17527
            410        28,3333        -1,1692
            411           28,5       -1,16461
            412        28,6667       -1,16088
            413        28,8333       -1,16257
            414             29       -1,16419
            415        29,1667       -1,16608
            416        29,3333       -1,16814
            417           29,5       -1,17077
            418        29,6667       -1,17358
            419        29,8333       -1,17673
            420             30       -1,18035
            421        30,1667        -1,1844
            422        30,3333       -1,18912
            423           30,5       -1,19403
            424        30,6667       -1,19897
            425        30,8333       -1,20452
            426             31       -1,20827
            427        31,1667       -1,21234
            428        31,3333        -1,2159
            429           31,5       -1,21943
            430        31,6667       -1,22038
            431        31,8333       -1,22035
            432             32         -1,219
            433        32,1667       -1,21651
            434        32,3333       -1,21092
            435           32,5       -1,20412
            436        32,6667       -1,19523
            437        32,8333       -1,18477
            438             33       -1,16932
            439        33,1667        -1,1521
            440        33,3333       -1,13303
            441           33,5       -1,11356
            442        33,6667       -1,09355
            443        33,8333       -1,07408
            444             34       -1,05454
            445        34,1667       -1,03498
            446        34,3333       -1,01577
            447           34,5      -0,998065
            448        34,6667       -0,98266
            449        34,8333      -0,967055
            450             35      -0,952156
            451        35,1667      -0,937592
            452        35,3333      -0,924486
            453           35,5      -0,912444
            454        35,6667      -0,903333
            455        35,8333      -0,895249
            456             36      -0,888383
            457        36,1667      -0,881891
            458        36,3333      -0,876213
            459           36,5       -0,87015
            460        36,6667      -0,864222
            461        36,8333      -0,858718
            462             37      -0,853827
            463        37,1667       -0,84933
            464        37,3333      -0,845486
            465           37,5      -0,842206
            466        37,6667      -0,840586
            467        37,8333      -0,838509
            468             38      -0,836175
            469        38,1667      -0,833847
            470        38,3333      -0,831822
            471           38,5      -0,829818
            472        38,6667       -0,82777
            473        38,8333      -0,825706
            474             39      -0,823504
            475        39,1667      -0,821288
            476        39,3333      -0,819139
            477           39,5      -0,817039
            478        39,6667      -0,813904
            479        39,8333      -0,811249
            480             40        -0,8083
            481        40,1667      -0,805469
            482        40,3333      -0,804911
            483           40,5      -0,804411
            484        40,6667      -0,804398
            485        40,8333      -0,804178
            486             41       -0,80425
            487        41,1667      -0,804055
            488        41,3333      -0,803883
            489           41,5       -0,80386
            490        41,6667      -0,803534
            491        41,8333       -0,80249
            492             42      -0,801935
            493        42,1667      -0,801347
            494        42,3333      -0,800671
            495           42,5      -0,800037
            496        42,6667      -0,799316
            497        42,8333      -0,798527
            498             43      -0,797657
            499        43,1667      -0,796495
            500        43,3333       -0,79555
            501           43,5      -0,794653
            502        43,6667      -0,793779
            503        43,8333      -0,792861
            504             44      -0,791908
            505        44,1667      -0,790914
            506        44,3333       -0,78991
            507           44,5       -0,78895
            508        44,6667      -0,788119
            509        44,8333      -0,787329
            510             45       -0,78653
            511        45,1667      -0,786176
            512        45,3333      -0,785888
            513           45,5      -0,785622
            514        45,6667       -0,78535
            515        45,8333      -0,785266
            516             46      -0,785062
            517        46,1667      -0,784991
            518        46,3333      -0,784749
            519           46,5      -0,783377
            520        46,6667      -0,782346
            521        46,8333      -0,781193
            522             47      -0,780933
            523        47,1667       -0,78112
            524        47,3333      -0,780914
            525           47,5      -0,780624
            526        47,6667      -0,780442
            527        47,8333      -0,780385
            528             48      -0,780321
            529        48,1667      -0,780286
            530        48,3333      -0,780211
            531           48,5      -0,780255
            532        48,6667      -0,780153
            533        48,8333      -0,779957
            534             49      -0,779682
            535        49,1667      -0,779209
            536        49,3333      -0,778843
            537           49,5      -0,778528
            538        49,6667      -0,778288
            539        49,8333      -0,778203
            540             50      -0,778082
            541        50,1667      -0,777951
            542        50,3333      -0,777823
            543           50,5      -0,777858
            544        50,6667      -0,777713
            545        50,8333      -0,777565
            546             51      -0,777474
            547        51,1667      -0,777268
            548        51,3333      -0,777076
            549           51,5      -0,776864
            550        51,6667      -0,776666
            551        51,8333      -0,776426
            552             52      -0,776225
            553        52,1667      -0,776093
            554        52,3333      -0,775956
            555           52,5      -0,775835
            556        52,6667      -0,775763
            557        52,8333      -0,775699
            558             53      -0,775655
            559        53,1667      -0,775583
            560        53,3333      -0,775464
            561           53,5      -0,775259
            562        53,6667      -0,775061
            563        53,8333      -0,774919
            564             54      -0,774585
            565        54,1667      -0,774327
            566        54,3333      -0,774076
            567           54,5      -0,773801
            568        54,6667      -0,773482
            569        54,8333      -0,773206
            570             55      -0,773025
            571        55,1667      -0,772883
            572        55,3333      -0,772703
            573           55,5       -0,77249
            574        55,6667      -0,772196
            575        55,8333      -0,771886
            576             56      -0,771629
            577        56,1667      -0,771344
            578        56,3333      -0,771069
            579           56,5      -0,770815
            580        56,6667      -0,770533
            581        56,8333      -0,770185
            582             57      -0,769779
            583        57,1667      -0,769365
            584        57,3333      -0,768908
            585           57,5      -0,768456
            586        57,6667      -0,767966
            587        57,8333      -0,767446
            588             58      -0,766889
            589        58,1667      -0,766332
            590        58,3333      -0,765796
            591           58,5      -0,765237
            592        58,6667      -0,764741
            593        58,8333      -0,764258
            594             59      -0,763773
            595        59,1667      -0,763299
            596        59,3333      -0,762966
            597           59,5       -0,76261
            598        59,6667      -0,762193
            599        59,8333      -0,761724
            600             60      -0,761085
            601        60,1667      -0,760451
            602        60,3333      -0,759828
            603           60,5      -0,759203
            604        60,6667      -0,758429
            605        60,8333      -0,757875
            606             61      -0,757414
            607        61,1667      -0,756989
            608        61,3333      -0,756683
            609           61,5      -0,756281
            610        61,6667      -0,755857
            611        61,8333      -0,755452
            612             62      -0,754959
            613        62,1667      -0,754564
            614        62,3333      -0,754151
            615           62,5      -0,753692
            616        62,6667      -0,753252
            617        62,8333      -0,752719
            618             63      -0,752121
            619        63,1667      -0,751541
            620        63,3333      -0,751021
            621           63,5      -0,750657
            622        63,6667      -0,750344
            623        63,8333      -0,750056
            624             64      -0,749914
            625        64,1667      -0,749601
            626        64,3333      -0,749196
            627           64,5      -0,748695
            628        64,6667      -0,748166
            629        64,8333      -0,747494
            630             65      -0,746984
            631        65,1667      -0,746501
            632        65,3333      -0,746051
            633           65,5      -0,745661
            634        65,6667      -0,745185
            635        65,8333      -0,744752
            636             66       -0,74434
            637        66,1667      -0,743982
            638        66,3333      -0,743744
            639           66,5      -0,743487
            640        66,6667      -0,743157
            641        66,8333       -0,74287
            642             67      -0,742413
            643        67,1667      -0,741969
            644        67,3333       -0,74159
            645           67,5      -0,740922
            646        67,6667      -0,740412
            647        67,8333      -0,740011
            648             68      -0,739684
            649        68,1667      -0,739576
            650        68,3333      -0,739353
            651           68,5       -0,73901
            652        68,6667      -0,738624
            653        68,8333      -0,738353
            654             69      -0,738046
            655        69,1667      -0,737749
            656        69,3333      -0,737449
            657           69,5      -0,737098
            658        69,6667      -0,736865
            659        69,8333      -0,736693
            660             70      -0,736543
            661        70,1667      -0,736489
            662        70,3333      -0,736404
            663           70,5      -0,736322
            664        70,6667      -0,736187
            665        70,8333      -0,735989
            666             71      -0,735776
            667        71,1667      -0,735568
            668        71,3333      -0,735347
            669           71,5      -0,734956
            670        71,6667      -0,734667
            671        71,8333      -0,734436
            672             72      -0,734246
            673        72,1667      -0,734136
            674        72,3333      -0,734021
            675           72,5      -0,733885
            676        72,6667      -0,733772
            677        72,8333      -0,733797
            678             73      -0,733811
            679        73,1667      -0,733888
            680        73,3333      -0,733992
            681           73,5      -0,733966
            682        73,6667      -0,733851
            683        73,8333      -0,733724
            684             74      -0,733682
            685        74,1667      -0,733488
            686        74,3333       -0,73337
            687           74,5      -0,733249
            688        74,6667      -0,733129
            689        74,8333      -0,732983
            690             75      -0,732779
            691        75,1667      -0,732615
            692        75,3333       -0,73248
            693           75,5      -0,732289
            694        75,6667      -0,732261
            695        75,8333       -0,73234
            696             76      -0,732429
            697        76,1667      -0,732509
            698        76,3333      -0,732612
            699           76,5       -0,73255
            700        76,6667      -0,732515
            701        76,8333      -0,732515
            702             77      -0,732251
            703        77,1667      -0,732051
            704        77,3333      -0,731845
            705           77,5      -0,731695
            706        77,6667      -0,731658
            707        77,8333      -0,731565
            708             78      -0,731506
            709        78,1667      -0,731508
            710        78,3333      -0,731486
            711           78,5      -0,731354
            712        78,6667      -0,731131
            713        78,8333      -0,730937
            714             79       -0,73066
            715        79,1667      -0,730456
            716        79,3333      -0,730387
            717           79,5      -0,730415
            718        79,6667      -0,730536
            719        79,8333      -0,730588
            720             80      -0,730601
            721        80,1667      -0,730573
            722        80,3333      -0,730616
            723           80,5      -0,730702
            724        80,6667      -0,730892
            725        80,8333      -0,731217
            726             81      -0,731746
            727        81,1667      -0,732237
            728        81,3333      -0,732654
            729           81,5      -0,732996
            730        81,6667       -0,73334
            731        81,8333      -0,733522
            732             82      -0,733604
            733        82,1667      -0,733587
            734        82,3333      -0,733164
            735           82,5      -0,733035
            736        82,6667      -0,733078
            737        82,8333      -0,733173
            738             83      -0,733244
            739        83,1667      -0,733338
            740        83,3333      -0,733437
            741           83,5      -0,733497
            742        83,6667      -0,733464
            743        83,8333      -0,733475
            744             84      -0,733506
            745        84,1667      -0,733582
            746        84,3333      -0,733645
            747           84,5      -0,733637
            748        84,6667      -0,733651
            749        84,8333      -0,733768
            750             85      -0,734035
            751        85,1667      -0,734214
            752        85,3333      -0,734582
            753           85,5      -0,735303
            754        85,6667      -0,736721
            755        85,8333      -0,737754
            756             86      -0,738672
            757        86,1667      -0,739253
            758        86,3333      -0,738297
            759           86,5      -0,737714
            760        86,6667      -0,737377
            761        86,8333       -0,73697
            762             87      -0,736331
            763        87,1667       -0,73603
            764        87,3333      -0,737657
            765           87,5       -0,74232
            766        87,6667       -0,74771
            767        87,8333      -0,747551
            768             88      -0,747422
            769        88,1667      -0,747127
            770        88,3333      -0,746608
            771           88,5      -0,745982
            772        88,6667      -0,745429
            773        88,8333      -0,744828
            774             89      -0,744099
            775        89,1667      -0,743304
            776        89,3333      -0,744085
            777           89,5      -0,747432
            778        89,6667      -0,750722
            779        89,8333      -0,751078
            780             90      -0,750461
            781        90,1667      -0,749887
            782        90,3333      -0,749474
            783           90,5      -0,749133
            784        90,6667      -0,748907
            785        90,8333      -0,748809
            786             91      -0,748759
            787        91,1667      -0,748975
            788        91,3333      -0,749079
            789           91,5      -0,749151
            790        91,6667      -0,749162
            791        91,8333      -0,749063
            792             92      -0,748988
            793        92,1667      -0,748925
            794        92,3333      -0,748865
            795           92,5      -0,748532
            796        92,6667      -0,748239
            797        92,8333      -0,747929
            798             93      -0,747663
            799        93,1667      -0,747512
            800        93,3333      -0,747446
            801           93,5      -0,747417
            802        93,6667      -0,747395
            803        93,8333      -0,747607
            804             94      -0,747682
            805        94,1667      -0,747758
            806        94,3333      -0,747791
            807           94,5      -0,747676
            808        94,6667      -0,747604
            809        94,8333      -0,747504
            810             95      -0,747388
            811        95,1667      -0,747288
            812        95,3333      -0,747145
            813           95,5      -0,747092
            814        95,6667      -0,747103
            815        95,8333      -0,747148
            816             96      -0,747354
            817        96,1667      -0,747565
            818        96,3333      -0,747766
            819           96,5      -0,747946
            820        96,6667      -0,748226
            821        96,8333      -0,748357
            822             97      -0,748433
            823        97,1667      -0,748498
            824        97,3333      -0,748351
            825           97,5      -0,748286
            826        97,6667      -0,748232
            827        97,8333      -0,748159
            828             98       -0,74797
            829        98,1667      -0,747848
            830        98,3333      -0,747717
            831           98,5      -0,747537
            832        98,6667       -0,74733
            833        98,8333      -0,747157
            834             99      -0,747027
            835        99,1667      -0,746971
            836        99,3333      -0,746904
            837           99,5      -0,746879
            838        99,6667      -0,746872
            839        99,8333      -0,746848
            840            100      -0,746784
            841        100,167      -0,746667
            842        100,333      -0,746602
            843          100,5      -0,746556
            844        100,667      -0,746477
            845        100,833      -0,746531
            846            101      -0,746603
            847        101,167      -0,746645
            848        101,333      -0,746729
            849          101,5      -0,746612
            850        101,667      -0,746455
            851        101,833      -0,746354
            852            102      -0,746087
            853        102,167      -0,746008
            854        102,333      -0,745997
            855          102,5      -0,746025
            856        102,667      -0,746288
            857        102,833      -0,746381
            858            103      -0,746408
            859        103,167      -0,746448
            860        103,333      -0,746379
            861          103,5      -0,746315
            862        103,667      -0,746226
            863        103,833      -0,746192
            864            104      -0,746079
            865        104,167      -0,746032
            866        104,333       -0,74601
            867          104,5      -0,746016
            868        104,667      -0,746025
            869        104,833      -0,746016
            870            105      -0,746099
            871        105,167      -0,746218
            872        105,333      -0,746437
            873          105,5        -0,7466
            874        105,667      -0,746743
            875        105,833      -0,746859
            876            106      -0,747001
            877        106,167      -0,747053
            878        106,333      -0,747112
            879          106,5      -0,747175
            880        106,667      -0,747257
            881        106,833      -0,747146
            882            107      -0,747059
            883        107,167       -0,74694
            884        107,333      -0,746827
            885          107,5      -0,746846
            886        107,667      -0,746872
            887        107,833      -0,746886
            888            108       -0,74694
            889        108,167      -0,747263
            890        108,333       -0,74751
            891          108,5      -0,747661
            892        108,667      -0,747749
            893        108,833      -0,747757
            894            109      -0,747673
            895        109,167      -0,747533
            896        109,333      -0,747358
            897          109,5      -0,747066
            898        109,667      -0,747034
            899        109,833      -0,747154
            900            110      -0,747361
            901        110,167      -0,747866
            902        110,333      -0,748168
            903          110,5      -0,748338
            904        110,667      -0,748414
            905        110,833      -0,748315
            906            111      -0,748184
            907        111,167        -0,7481
            908        111,333       -0,74807
            909          111,5      -0,747907
            910        111,667      -0,747919
            911        111,833      -0,747908
            912            112      -0,747912
            913        112,167      -0,748164
            914        112,333      -0,748296
            915          112,5      -0,748388
            916        112,667       -0,74848
            917        112,833      -0,748453
            918            113      -0,748472
            919        113,167      -0,748537
            920        113,333      -0,748587
            921          113,5      -0,748561
            922        113,667      -0,748521
            923        113,833      -0,748454
            924            114      -0,748378
            925        114,167       -0,74846
            926        114,333      -0,748561
            927          114,5      -0,748645
            928        114,667      -0,748729
            929        114,833      -0,749126
            930            115      -0,749434
            931        115,167      -0,749734
            932        115,333      -0,750025
            933          115,5      -0,750145
            934        115,667      -0,750129
            935        115,833      -0,750109
            936            116      -0,750205
            937        116,167      -0,749998
            938        116,333      -0,749975
            939          116,5      -0,750051
            940        116,667      -0,750196
            941        116,833      -0,750437
            942            117      -0,750528
            943        117,167      -0,750617
            944        117,333      -0,750707
            945          117,5      -0,750691
            946        117,667      -0,750759
            947        117,833       -0,75096
            948            118      -0,751305
            949        118,167      -0,751722
            950        118,333      -0,752279
            951          118,5      -0,752659
            952        118,667      -0,753108
            953        118,833      -0,753899
            954            119      -0,753497
            955        119,167      -0,753408
            956        119,333      -0,753317
            957          119,5      -0,753214
            958        119,667      -0,752874
            959        119,833      -0,752632
            960            120      -0,752456
            961        120,167      -0,752307
            962        120,333      -0,752078
            963          120,5      -0,751855
            964        120,667      -0,751668
            965        120,833      -0,751505
            966            121      -0,751444
            967        121,167      -0,751428
            968        121,333      -0,751422
            969          121,5      -0,751375
            970        121,667      -0,751438
            971        121,833      -0,751397
            972            122      -0,751327
            973        122,167      -0,751286
            974        122,333      -0,751108
            975          122,5      -0,750989
            976        122,667      -0,750888
            977        122,833      -0,750813
            978            123      -0,750776
            979        123,167      -0,750726
            980        123,333      -0,750626
            981          123,5      -0,750522
            982        123,667       -0,75061
            983        123,833      -0,750798
            984            124      -0,751058
            985        124,167      -0,751307
            986        124,333       -0,75171
            987          124,5      -0,751964
            988        124,667      -0,752197
            989        124,833      -0,752411
            990            125      -0,752453
            991        125,167      -0,752526
            992        125,333      -0,752494
            993          125,5      -0,752378
            994        125,667      -0,752114
            995        125,833      -0,751934
            996            126      -0,751788
            997        126,167      -0,751668
            998        126,333      -0,751547
            999          126,5      -0,751514
           1000        126,667      -0,751488
           1001        126,833      -0,751473
           1002            127      -0,751661
           1003        127,167      -0,751703
           1004        127,333      -0,751703
           1005          127,5      -0,751732
           1006        127,667      -0,751609
           1007        127,833      -0,751518
           1008            128      -0,751459
           1009        128,167      -0,751436
           1010        128,333      -0,751446
           1011          128,5      -0,751465
           1012        128,667      -0,751425
           1013        128,833      -0,751329
           1014            129      -0,751376
           1015        129,167      -0,751446
           1016        129,333      -0,751579
           1017          129,5      -0,751715
           1018        129,667      -0,751822
           1019        129,833      -0,752041
           1020            130      -0,752152
           1021        130,167       -0,75217
           1022        130,333       -0,75214
           1023          130,5      -0,752109
           1024        130,667      -0,752209
           1025        130,833      -0,752366
           1026            131      -0,752541
           1027        131,167      -0,752855
           1028        131,333      -0,753022
           1029          131,5      -0,753076
           1030        131,667      -0,753087
           1031        131,833      -0,752793
           1032            132      -0,752579
           1033        132,167      -0,752439
           1034        132,333      -0,752343
           1035          132,5      -0,752051
           1036        132,667      -0,751906
           1037        132,833       -0,75187
           1038            133      -0,751905
           1039        133,167      -0,752081
           1040        133,333      -0,752102
           1041          133,5       -0,75209
           1042        133,667      -0,752114
           1043        133,833      -0,752136
           1044            134      -0,752182
           1045        134,167      -0,752197
           1046        134,333      -0,752182
           1047          134,5      -0,752215
           1048        134,667      -0,752159
           1049        134,833      -0,752035
           1050            135      -0,751916
           1051        135,167      -0,751762
           1052        135,333      -0,751636
           1053          135,5      -0,751483
           1054        135,667      -0,751282
           1055        135,833      -0,751203
           1056            136       -0,75114
           1057        136,167      -0,751062
           1058        136,333      -0,750935
           1059          136,5      -0,750866
           1060        136,667      -0,750819
           1061        136,833      -0,750761
           1062            137      -0,750667
           1063        137,167      -0,750397
           1064        137,333       -0,75012
           1065          137,5      -0,749921
           1066        137,667      -0,749756
           1067        137,833      -0,749397
           1068            138      -0,749206
           1069        138,167      -0,749121
           1070        138,333      -0,749051
           1071          138,5      -0,749013
           1072        138,667      -0,748835
           1073        138,833      -0,748608
           1074            139      -0,748352
           1075        139,167      -0,747958
           1076        139,333      -0,747646
           1077          139,5      -0,747409
           1078        139,667      -0,747256
           1079        139,833      -0,747217
           1080            140      -0,747165
           1081        140,167      -0,747149
           1082        140,333      -0,747135
           1083          140,5      -0,747257
           1084        140,667      -0,747272
           1085        140,833      -0,747235
           1086            141      -0,747214
           1087        141,167      -0,747232
           1088        141,333      -0,747116
           1089          141,5      -0,747025
           1090        141,667      -0,746881
           1091        141,833      -0,746687
           1092            142      -0,746345
           1093        142,167      -0,746117
           1094        142,333      -0,745956
           1095          142,5      -0,745808
           1096        142,667      -0,745502
           1097        142,833      -0,745247
           1098            143      -0,745037
           1099        143,167       -0,74482
           1100        143,333      -0,744647
           1101          143,5      -0,744449
           1102        143,667      -0,744247
           1103        143,833      -0,744044
           1104            144      -0,743821
           1105        144,167      -0,743554
           1106        144,333      -0,743338
           1107          144,5      -0,743162
           1108        144,667      -0,742889
           1109        144,833      -0,742608
           1110            145      -0,742303
           1111        145,167      -0,742049
           1112        145,333      -0,741936
           1113          145,5      -0,741836
           1114        145,667      -0,741756
           1115        145,833      -0,741767
           1116            146      -0,742103
           1117        146,167      -0,742348
           1118        146,333      -0,742574
           1119          146,5      -0,742843
           1120        146,667      -0,743223
           1121        146,833      -0,743404
           1122            147       -0,74345
           1123        147,167       -0,74343
           1124        147,333      -0,743193
           1125          147,5         -0,743
           1126        147,667      -0,742802
           1127        147,833       -0,74264
           1128            148      -0,742482
           1129        148,167       -0,74237
           1130        148,333      -0,742238
           1131          148,5      -0,742097
           1132        148,667      -0,742178
           1133        148,833      -0,742249
           1134            149       -0,74233
           1135        149,167      -0,742411
           1136        149,333      -0,742449
           1137          149,5      -0,742411
           1138        149,667      -0,742352
           1139        149,833      -0,742265
           1140            150      -0,741869
           1141        150,167      -0,741535
           1142        150,333      -0,741191
           1143          150,5       -0,74084
           1144        150,667      -0,740382
           1145        150,833      -0,740005
           1146            151      -0,739628
           1147        151,167      -0,739276
           1148        151,333      -0,739041
           1149          151,5      -0,738855
           1150        151,667      -0,738695
           1151        151,833      -0,738552
           1152            152      -0,738707
           1153        152,167       -0,73881
           1154        152,333      -0,738863
           1155          152,5       -0,73886
           1156        152,667      -0,738785
           1157        152,833      -0,738685
           1158            153       -0,73857
           1159        153,167      -0,738485
           1160        153,333      -0,738439
           1161          153,5      -0,738263
           1162        153,667      -0,738213
           1163        153,833      -0,738234
           1164            154      -0,738238
           1165        154,167      -0,738393
           1166        154,333      -0,738498
           1167          154,5      -0,738598
           1168        154,667      -0,738706
           1169        154,833      -0,738618
           1170            155      -0,738485
           1171        155,167       -0,73839
           1172        155,333      -0,738384
           1173          155,5      -0,738225
           1174        155,667      -0,738169
           1175        155,833      -0,738086
           1176            156      -0,737986
           1177        156,167      -0,737933
           1178        156,333      -0,737776
           1179          156,5      -0,737634
           1180        156,667      -0,737549
           1181        156,833      -0,737284
           1182            157      -0,737172
           1183        157,167      -0,737091
           1184        157,333      -0,736981
           1185          157,5      -0,736926
           1186        157,667      -0,736849
           1187        157,833      -0,736831
           1188            158      -0,736874
           1189        158,167      -0,736948
           1190        158,333      -0,737057
           1191          158,5      -0,737141
           1192        158,667      -0,737214
           1193        158,833      -0,737429
           1194            159      -0,737626
           1195        159,167       -0,73782
           1196        159,333      -0,737955
           1197          159,5      -0,737878
           1198        159,667      -0,737766
           1199        159,833      -0,737703
           1200            160      -0,737664
           1201        160,167      -0,737427
           1202        160,333      -0,737337
           1203          160,5      -0,737273
           1204        160,667      -0,737196
           1205        160,833      -0,737242
           1206            161      -0,737224
           1207        161,167       -0,73718
           1208        161,333      -0,737137
           1209          161,5      -0,737124
           1210        161,667      -0,737187
           1211        161,833      -0,737257
           1212            162      -0,737354
           1213        162,167      -0,737681
           1214        162,333      -0,737916
           1215          162,5      -0,738166
           1216        162,667      -0,738436
           1217        162,833      -0,738692
           1218            163      -0,738868
           1219        163,167      -0,739018
           1220        163,333      -0,739184
           1221          163,5      -0,739201
           1222        163,667      -0,739314
           1223        163,833      -0,739453
           1224            164       -0,73958
           1225        164,167      -0,739687
           1226        164,333       -0,73975
           1227          164,5      -0,739741
           1228        164,667      -0,739712
           1229        164,833      -0,739677
           1230            165      -0,739575
           1231        165,167      -0,739667
           1232        165,333      -0,739832
           1233          165,5      -0,739996
           1234        165,667       -0,74043
           1235        165,833      -0,740806
           1236            166      -0,741226
           1237        166,167      -0,741665
           1238        166,333      -0,742077
           1239          166,5      -0,742332
           1240        166,667      -0,742499
           1241        166,833      -0,742601
           1242            167      -0,742523
           1243        167,167      -0,742557
           1244        167,333      -0,742654
           1245          167,5       -0,74282
           1246        167,667      -0,742974
           1247        167,833      -0,743073
           1248            168      -0,743237
           1249        168,167      -0,743454
           1250        168,333      -0,743794
           1251          168,5      -0,744151
           1252        168,667      -0,744483
           1253        168,833      -0,744773
           1254            169      -0,745164
           1255        169,167      -0,745481
           1256        169,333      -0,745797
           1257          169,5      -0,746111
           1258        169,667      -0,746387
           1259        169,833      -0,746702
           1260            170      -0,746963
           1261        170,167      -0,747166
           1262        170,333      -0,747389
           1263          170,5       -0,74759
           1264        170,667      -0,747823
           1265        170,833      -0,748094
           1266            171      -0,748287
           1267        171,167      -0,748561
           1268        171,333      -0,748812
           1269          171,5      -0,749022
           1270        171,667      -0,749311
           1271        171,833      -0,749574
           1272            172      -0,749838
           1273        172,167      -0,750127
           1274        172,333      -0,750377
           1275          172,5      -0,750653
           1276        172,667      -0,750907
           1277        172,833      -0,751119
           1278            173      -0,751233
           1279        173,167      -0,751356
           1280        173,333      -0,751516
           1281          173,5      -0,751693
           1282        173,667      -0,751727
           1283        173,833      -0,751806
           1284            174      -0,751882
           1285        174,167      -0,751962
           1286        174,333      -0,752222
           1287          174,5      -0,752529
           1288        174,667      -0,752869
           1289        174,833      -0,753162
           1290            175      -0,753617
           1291        175,167      -0,753954
           1292        175,333      -0,754201
           1293          175,5      -0,754411
           1294        175,667      -0,754512
           1295        175,833      -0,754703
           1296            176      -0,754909
           1297        176,167      -0,755169
           1298        176,333      -0,755627
           1299          176,5      -0,756036
           1300        176,667      -0,756421
           1301        176,833      -0,756841
           1302            177      -0,757414
           1303        177,167      -0,757858
           1304        177,333      -0,758346
           1305          177,5      -0,758885
           1306        177,667      -0,759261
           1307        177,833      -0,759625
           1308            178      -0,759889
           1309        178,167      -0,760084
           1310        178,333      -0,760184
           1311          178,5      -0,760307
           1312        178,667      -0,760472
           1313        178,833      -0,760673
           1314            179      -0,760894
           1315        179,167      -0,761123
           1316        179,333      -0,761361
           1317          179,5       -0,76161
           1318        179,667      -0,761998
           1319        179,833      -0,762276
           1320            180      -0,762497
           1321        180,167      -0,762675
           1322        180,333      -0,762805
           1323          180,5      -0,762924
           1324        180,667       -0,76296
           1325        180,833      -0,762947
           1326            181      -0,762917
           1327        181,167      -0,763001
           1328        181,333       -0,76317
           1329          181,5       -0,76334
           1330        181,667      -0,763566
           1331        181,833       -0,76375
           1332            182      -0,763875
           1333        182,167      -0,764033
           1334        182,333      -0,764328
           1335          182,5      -0,764718
           1336        182,667       -0,76515
           1337        182,833      -0,765649
           1338            183       -0,76644
           1339        183,167      -0,767085
           1340        183,333      -0,767698
           1341          183,5      -0,768337
           1342        183,667       -0,76895
           1343        183,833      -0,769484
           1344            184      -0,769916
           1345        184,167      -0,770268
           1346        184,333      -0,770348
           1347          184,5      -0,770421
           1348        184,667      -0,770426
           1349        184,833      -0,770436
           1350            185      -0,770247
           1351        185,167      -0,770224
           1352        185,333       -0,77027
           1353          185,5      -0,770396
           1354        185,667      -0,770707
           1355        185,833      -0,770955
           1356            186      -0,771169
           1357        186,167      -0,771345
           1358        186,333      -0,771664
           1359          186,5      -0,771882
           1360        186,667      -0,772018
           1361        186,833      -0,772082
           1362            187      -0,772098
           1363        187,167       -0,77188
           1364        187,333      -0,771776
           1365          187,5      -0,771707
           1366        187,667      -0,771629
           1367        187,833      -0,771516
           1368            188      -0,771483
           1369        188,167      -0,771533
           1370        188,333       -0,77166
           1371          188,5      -0,772036
           1372        188,667      -0,772299
           1373        188,833      -0,772503
           1374            189      -0,772681
           1375        189,167      -0,772888
           1376        189,333      -0,772996
           1377          189,5      -0,773116
           1378        189,667      -0,773306
           1379        189,833      -0,773439
           1380            190      -0,773628
           1381        190,167      -0,773789
           1382        190,333      -0,773927
           1383          190,5      -0,774164
           1384        190,667      -0,774274
           1385        190,833      -0,774337
           1386            191      -0,774395
           1387        191,167      -0,774521
           1388        191,333      -0,774806
           1389          191,5      -0,775114
           1390        191,667      -0,775378
           1391        191,833      -0,775863
           1392            192      -0,776059
           1393        192,167      -0,776165
           1394        192,333      -0,776244
           1395          192,5      -0,776087
           1396        192,667      -0,776163
           1397        192,833      -0,776326
           1398            193       -0,77652
           1399        193,167      -0,776701
           1400        193,333      -0,776746
           1401          193,5      -0,776772
           1402        193,667      -0,776842
           1403        193,833      -0,776873
           1404            194      -0,777022
           1405        194,167      -0,777209
           1406        194,333      -0,777415
           1407          194,5      -0,777848
           1408        194,667      -0,778152
           1409        194,833      -0,778482
           1410            195      -0,778832
           1411        195,167      -0,779202
           1412        195,333       -0,77945
           1413          195,5      -0,779597
           1414        195,667      -0,779732
           1415        195,833      -0,779871
           1416            196      -0,780034
           1417        196,167      -0,780174
           1418        196,333      -0,780287
           1419          196,5      -0,780433
           1420        196,667      -0,780621
           1421        196,833      -0,780837
           1422            197      -0,781075
           1423        197,167      -0,781355
           1424        197,333      -0,781561
           1425          197,5      -0,781724
           1426        197,667      -0,781927
           1427        197,833      -0,782056
           1428            198      -0,782173
           1429        198,167      -0,782228
           1430        198,333      -0,782233
           1431          198,5      -0,782203
           1432        198,667        -0,7821
           1433        198,833      -0,782096
           1434            199      -0,782158
           1435        199,167      -0,782238
           1436        199,333      -0,782341
           1437          199,5      -0,782383
           1438        199,667      -0,782337
           1439        199,833       -0,78224
           1440            200      -0,782175
           1441        200,167      -0,782192
           1442        200,333      -0,782287
           1443          200,5      -0,782436
           1444        200,667      -0,782749
           1445        200,833      -0,782962
           1446            201      -0,783107
           1447        201,167      -0,783255
           1448        201,333      -0,783436
           1449          201,5      -0,783524
           1450        201,667      -0,783512
           1451        201,833      -0,783566
           1452            202      -0,783405
           1453        202,167       -0,78275
           1454        202,333      -0,780476
           1455          202,5      -0,777094
           1456        202,667      -0,778494
           1457        202,833      -0,780002
           1458            203      -0,781332
           1459        203,167      -0,782164
           1460        203,333      -0,783065
           1461          203,5      -0,783924
           1462        203,667      -0,784663
           1463        203,833      -0,785073
           1464            204      -0,784853
           1465        204,167      -0,784981
           1466        204,333      -0,785105
           1467          204,5      -0,785154
           1468        204,667       -0,78504
           1469        204,833      -0,784981
           1470            205      -0,784964
           1471        205,167      -0,784951
           1472        205,333      -0,784808
           1473          205,5      -0,784682
           1474        205,667      -0,784558
           1475        205,833      -0,784434
           1476            206      -0,784365
           1477        206,167      -0,784341
           1478        206,333      -0,784347
           1479          206,5      -0,784381
           1480        206,667       -0,78459
           1481        206,833      -0,784783
           1482            207         -0,785
           1483        207,167      -0,785226
           1484        207,333      -0,785413
           1485          207,5      -0,785555
           1486        207,667      -0,785706
           1487        207,833      -0,785839
           1488            208      -0,785741
           1489        208,167      -0,785619
           1490        208,333      -0,785446
           1491          208,5      -0,785255
           1492        208,667      -0,785005
           1493        208,833      -0,784853
           1494            209      -0,784739
           1495        209,167      -0,784676
           1496        209,333      -0,784696
           1497          209,5      -0,784584
           1498        209,667      -0,784444
           1499        209,833      -0,784293
           1500            210      -0,784113
           1501        210,167      -0,783702
           1502        210,333      -0,783424
           1503          210,5       -0,78326
           1504        210,667      -0,783186
           1505        210,833      -0,783295
           1506            211      -0,783437
           1507        211,167      -0,783583
           1508        211,333       -0,78373
           1509          211,5       -0,78422
           1510        211,667      -0,784529
           1511        211,833       -0,78476
           1512            212      -0,784928
           1513        212,167      -0,784899
           1514        212,333      -0,784882
           1515          212,5      -0,784859
           1516        212,667      -0,784875
           1517        212,833      -0,784796
           1518            213      -0,784862
           1519        213,167      -0,784953
           1520        213,333      -0,785008
           1521          213,5      -0,785215
           1522        213,667      -0,785294
           1523        213,833      -0,785328
           1524            214      -0,785343
           1525        214,167      -0,785418
           1526        214,333      -0,785606
           1527          214,5       -0,78585
           1528        214,667      -0,786078
           1529        214,833      -0,786526
           1530            215      -0,786761
           1531        215,167      -0,786895
           1532        215,333      -0,786995
           1533          215,5      -0,787011
           1534        215,667       -0,78715
           1535        215,833      -0,787315
           1536            216      -0,787481
           1537        216,167      -0,787775
           1538        216,333      -0,787998
           1539          216,5      -0,788106
           1540        216,667      -0,788156
           1541        216,833      -0,788225
           1542            217      -0,788354
           1543        217,167      -0,788536
           1544        217,333      -0,788771
           1545          217,5      -0,789029
           1546        217,667      -0,789127
           1547        217,833      -0,789109
           1548            218      -0,789078
           1549        218,167      -0,789151
           1550        218,333      -0,789309
           1551          218,5      -0,789458
           1552        218,667      -0,789613
           1553        218,833      -0,789908
           1554            219      -0,790104
           1555        219,167       -0,79024
           1556        219,333      -0,790339
           1557          219,5      -0,790264
           1558        219,667       -0,79029
           1559        219,833      -0,790377
           1560            220      -0,790482
           1561        220,167      -0,790615
           1562        220,333      -0,790798
           1563          220,5      -0,790959
           1564        220,667      -0,791077
           1565        220,833      -0,791167
           1566            221      -0,791176
           1567        221,167      -0,791195
           1568        221,333      -0,791228
           1569          221,5      -0,791252
           1570        221,667      -0,791287
           1571        221,833      -0,791446
           1572            222      -0,791605
           1573        222,167      -0,791754
           1574        222,333      -0,792163
           1575          222,5       -0,79243
           1576        222,667      -0,792666
           1577        222,833      -0,792886
           1578            223      -0,792958
           1579        223,167      -0,792971
           1580        223,333       -0,79298
           1581          223,5      -0,793053
           1582        223,667      -0,793152
           1583        223,833      -0,793346
           1584            224      -0,793557
           1585        224,167      -0,793801
           1586        224,333      -0,794333
           1587          224,5      -0,794738
           1588        224,667      -0,795157
           1589        224,833      -0,795579
           1590            225      -0,795832
           1591        225,167      -0,795954
           1592        225,333      -0,795967
           1593          225,5      -0,795946
           1594        225,667      -0,795749
           1595        225,833      -0,795745
           1596            226      -0,795809
           1597        226,167      -0,795886
           1598        226,333       -0,79604
           1599          226,5      -0,796014
           1600        226,667      -0,795899
           1601        226,833      -0,795749
           1602            227      -0,795583
           1603        227,167      -0,795615
           1604        227,333      -0,795739
           1605          227,5      -0,795904
           1606        227,667      -0,796326
           1607        227,833       -0,79668
           1608            228      -0,797044
           1609        228,167      -0,797409
           1610        228,333      -0,797767
           1611          228,5      -0,798032
           1612        228,667      -0,798274
           1613        228,833       -0,79852
           1614            229      -0,798641
           1615        229,167       -0,79876
           1616        229,333      -0,798844
           1617          229,5       -0,79892
           1618        229,667      -0,799045
           1619        229,833      -0,799245
           1620            230      -0,799495
           1621        230,167      -0,799761
           1622        230,333      -0,800085
           1623          230,5      -0,800281
           1624        230,667      -0,800443
           1625        230,833      -0,800586
           1626            231      -0,800589
           1627        231,167      -0,800677
           1628        231,333      -0,800825
           1629          231,5      -0,801003
           1630        231,667      -0,801158
           1631        231,833      -0,801319
           1632            232      -0,801518
           1633        232,167      -0,801752
           1634        232,333      -0,802155
           1635          232,5      -0,802504
           1636        232,667      -0,802781
           1637        232,833      -0,802982
           1638            233      -0,803186
           1639        233,167      -0,803457
           1640        233,333      -0,803804
           1641          233,5      -0,804203
           1642        233,667      -0,804605
           1643        233,833      -0,805027
           1644            234      -0,805301
           1645        234,167      -0,805452
           1646        234,333      -0,805547
           1647          234,5       -0,80542
           1648        234,667      -0,805397
           1649        234,833      -0,805403
           1650            235      -0,805436
           1651        235,167      -0,805435
           1652        235,333      -0,805538
           1653          235,5      -0,805695
           1654        235,667      -0,805865
           1655        235,833      -0,806077
           1656            236      -0,806189
           1657        236,167      -0,806329
           1658        236,333      -0,806511
           1659          236,5      -0,806691
           1660        236,667      -0,806872
           1661        236,833      -0,807052
           1662            237      -0,807248
           1663        237,167      -0,807629
           1664        237,333      -0,807944
           1665          237,5      -0,808187
           1666        237,667      -0,808405
           1667        237,833      -0,808627
           1668            238      -0,808828
           1669        238,167      -0,809053
           1670        238,333      -0,809336
           1671          238,5      -0,809618
           1672        238,667      -0,809914
           1673        238,833       -0,81016
           1674            239      -0,810362
           1675        239,167      -0,810548
           1676        239,333      -0,810695
           1677          239,5      -0,810852
           1678        239,667      -0,811004
           1679        239,833      -0,811069
           1680            240      -0,811255
           1681        240,167      -0,811463
           1682        240,333      -0,811677
           1683          240,5      -0,812021
           1684        240,667      -0,812206
           1685        240,833      -0,812267
           1686            241      -0,812275
           1687        241,167      -0,812114
           1688        241,333      -0,812028
           1689          241,5      -0,811979
           1690        241,667      -0,811966
           1691        241,833      -0,811951
           1692            242      -0,811969
           1693        242,167      -0,811987
           1694        242,333      -0,812016
           1695          242,5      -0,812163
           1696        242,667      -0,812176
           1697        242,833      -0,812145
           1698            243      -0,812146
           1699        243,167      -0,812225
           1700        243,333       -0,81242
           1701          243,5      -0,812656
           1702        243,667       -0,81291
           1703        243,833      -0,813334
           1704            244      -0,813569
           1705        244,167      -0,813754
           1706        244,333      -0,813961
           1707          244,5      -0,814196
           1708        244,667      -0,814324
           1709        244,833      -0,814527
           1710            245      -0,814748
           1711        245,167      -0,814956
           1712        245,333      -0,815105
           1713          245,5      -0,815163
           1714        245,667      -0,815203
           1715        245,833      -0,815246
           1716            246      -0,814994
           1717        246,167      -0,814835
           1718        246,333      -0,814642
           1719          246,5      -0,814456
           1720        246,667      -0,814313
           1721        246,833      -0,814208
           1722            247       -0,81412
           1723        247,167      -0,814038
           1724        247,333      -0,814005
           1725          247,5      -0,814004
           1726        247,667      -0,814091
           1727        247,833      -0,814231
           1728            248      -0,814382
           1729        248,167      -0,814478
           1730        248,333      -0,814537
           1731          248,5      -0,814593
           1732        248,667      -0,814677
           1733        248,833      -0,814735
           1734            249       -0,81472
           1735        249,167      -0,814668
           1736        249,333      -0,814579
           1737          249,5       -0,81444
           1738        249,667      -0,814285
           1739        249,833      -0,814133
           1740            250      -0,813981
           1741        250,167      -0,813891
           1742        250,333      -0,813795
           1743          250,5      -0,813669
           1744        250,667       -0,81374
           1745        250,833      -0,813786
           1746            251      -0,813816
           1747        251,167      -0,813824
           1748        251,333      -0,813835
           1749          251,5      -0,813786
           1750        251,667      -0,813735
           1751        251,833      -0,813689
           1752            252      -0,813471
           1753        252,167      -0,813359
           1754        252,333      -0,813326
           1755          252,5      -0,813281
           1756        252,667      -0,813177
           1757        252,833       -0,81302
           1758            253      -0,812891
           1759        253,167      -0,812822
           1760        253,333      -0,812728
           1761          253,5      -0,812623
           1762        253,667       -0,81247
           1763        253,833      -0,812299
           1764            254      -0,812133
           1765        254,167      -0,811892
           1766        254,333      -0,811623
           1767          254,5      -0,811329
           1768        254,667      -0,810927
           1769        254,833      -0,810623
           1770            255      -0,810332
           1771        255,167      -0,810047
           1772        255,333      -0,809888
           1773          255,5      -0,809701
           1774        255,667      -0,809474
           1775        255,833      -0,809201
           1776            256      -0,808967
           1777        256,167      -0,808736
           1778        256,333      -0,808516
           1779          256,5      -0,808313
           1780        256,667       -0,80805
           1781        256,833       -0,80779
           1782            257       -0,80748
           1783        257,167      -0,807152
           1784        257,333      -0,806803
           1785          257,5      -0,806464
           1786        257,667      -0,806107
           1787        257,833      -0,805742
           1788            258      -0,805362
           1789        258,167      -0,805066
           1790        258,333      -0,804812
           1791          258,5       -0,80458
           1792        258,667      -0,804377
           1793        258,833      -0,804132
           1794            259      -0,803931
           1795        259,167      -0,803754
           1796        259,333      -0,803533
           1797          259,5      -0,803287
           1798        259,667      -0,803001
           1799        259,833      -0,802726
           1800            260      -0,802404
           1801        260,167      -0,802102
           1802        260,333      -0,801806
           1803          260,5      -0,801517
           1804        260,667      -0,801223
           1805        260,833      -0,800973
           1806            261      -0,800742
           1807        261,167      -0,800519
           1808        261,333      -0,800296
           1809          261,5      -0,799999
           1810        261,667      -0,799614
           1811        261,833      -0,799189
           1812            262      -0,798674
           1813        262,167      -0,798306
           1814        262,333       -0,79793
           1815          262,5      -0,797523
           1816        262,667      -0,797091
           1817        262,833      -0,796654
           1818            263      -0,796221
           1819        263,167      -0,795803
           1820        263,333       -0,79528
           1821          263,5      -0,794788
           1822        263,667      -0,794291
           1823        263,833      -0,793773
           1824            264      -0,793356
           1825        264,167      -0,793026
           1826        264,333      -0,792766
           1827          264,5      -0,792515
           1828        264,667      -0,792421
           1829        264,833      -0,792253
           1830            265      -0,792108
           1831        265,167      -0,791963
           1832        265,333      -0,791747
           1833          265,5      -0,791482
           1834        265,667      -0,791162
           1835        265,833      -0,790795
           1836            266      -0,790304
           1837        266,167      -0,789815
           1838        266,333      -0,789278
           1839          266,5      -0,788731
           1840        266,667      -0,788081
           1841        266,833      -0,787497
           1842            267      -0,786943
           1843        267,167      -0,786387
           1844        267,333      -0,785811
           1845          267,5      -0,785322
           1846        267,667       -0,78488
           1847        267,833       -0,78447
           1848            268      -0,784065
           1849        268,167       -0,78368
           1850        268,333       -0,78315
           1851          268,5       -0,78256
           1852        268,667       -0,78196
           1853        268,833      -0,781266
           1854            269      -0,780627
           1855        269,167      -0,779986
           1856        269,333      -0,779328
           1857          269,5      -0,778696
           1858        269,667      -0,778072
           1859        269,833      -0,777485
           1860            270      -0,776889
           1861        270,167      -0,776315
           1862        270,333      -0,775668
           1863          270,5      -0,774954
           1864        270,667      -0,774217
           1865        270,833      -0,773555
           1866            271      -0,772975
           1867        271,167      -0,772453
           1868        271,333      -0,771936
           1869          271,5      -0,771543
           1870        271,667      -0,771084
           1871        271,833      -0,770587
           1872            272      -0,770052
           1873        272,167      -0,769469
           1874        272,333      -0,768907
           1875          272,5      -0,768338
           1876        272,667      -0,767756
           1877        272,833      -0,767115
           1878            273      -0,766516
           1879        273,167      -0,765914
           1880        273,333      -0,765305
           1881          273,5       -0,76471
           1882        273,667      -0,764141
           1883        273,833      -0,763606
           1884            274      -0,763091
           1885        274,167      -0,762627
           1886        274,333      -0,762153
           1887          274,5      -0,761667
           1888        274,667      -0,761169
           1889        274,833      -0,760685
           1890            275      -0,760145
           1891        275,167      -0,759595
           1892        275,333      -0,759071
           1893          275,5      -0,758524
           1894        275,667      -0,757998
           1895        275,833      -0,757473
           1896            276       -0,75697
           1897        276,167      -0,756528
           1898        276,333       -0,75608
           1899          276,5      -0,755644
           1900        276,667      -0,755202
           1901        276,833      -0,754746
           1902            277      -0,754198
           1903        277,167      -0,753548
           1904        277,333      -0,752864
           1905          277,5      -0,752164
           1906        277,667       -0,75154
           1907        277,833      -0,750944
           1908            278      -0,750367
           1909        278,167      -0,749914
           1910        278,333      -0,749436
           1911          278,5      -0,748926
           1912        278,667      -0,748374
           1913        278,833      -0,747825
           1914            279      -0,747278
           1915        279,167      -0,746747
           1916        279,333      -0,746229
           1917          279,5       -0,74569
           1918        279,667       -0,74513
           1919        279,833      -0,744619
           1920            280      -0,744134
           1921        280,167      -0,743644
           1922        280,333       -0,74316
           1923          280,5      -0,742653
           1924        280,667      -0,742179
           1925        280,833      -0,741753
           1926            281      -0,741342
           1927        281,167      -0,740905
           1928        281,333      -0,740444
           1929          281,5      -0,739986
           1930        281,667      -0,739534
           1931        281,833      -0,739016
           1932            282      -0,738473
           1933        282,167       -0,73792
           1934        282,333       -0,73731
           1935          282,5      -0,736774
           1936        282,667      -0,736254
           1937        282,833      -0,735751
           1938            283      -0,735418
           1939        283,167      -0,735146
           1940        283,333      -0,734892
           1941          283,5      -0,734594
           1942        283,667        -0,7345
           1943        283,833      -0,734291
           1944            284      -0,734024
           1945        284,167      -0,733713
           1946        284,333      -0,733247
           1947          284,5      -0,732803
           1948        284,667      -0,732374
           1949        284,833      -0,731973
           1950            285      -0,731555
           1951        285,167        -0,7312
           1952        285,333      -0,730833
           1953          285,5      -0,730446
           1954        285,667      -0,730185
           1955        285,833      -0,729912
           1956            286       -0,72968
           1957        286,167      -0,729473
           1958        286,333      -0,729322
           1959          286,5      -0,729186
           1960        286,667      -0,729106
           1961        286,833      -0,729081
           1962            287      -0,729287
           1963        287,167       -0,72938
           1964        287,333      -0,729416
           1965          287,5       -0,72943
           1966        287,667      -0,729394
           1967        287,833      -0,729384
           1968            288      -0,729442
           1969        288,167      -0,729559
           1970        288,333      -0,729602
           1971          288,5      -0,729694
           1972        288,667      -0,729885
           1973        288,833      -0,730125
           1974            289      -0,730586
           1975        289,167      -0,730955
           1976        289,333      -0,731281
           1977          289,5      -0,731565
           1978        289,667      -0,732037
           1979        289,833       -0,73257
           1980            290      -0,733159
           1981        290,167      -0,733711
           1982        290,333      -0,734259
           1983          290,5      -0,734922
           1984        290,667      -0,735473
           1985        290,833      -0,735978
           1986            291      -0,736466
           1987        291,167      -0,736849
           1988        291,333      -0,737328
           1989          291,5      -0,737846
           1990        291,667      -0,738387
           1991        291,833      -0,739181
           1992            292      -0,739924
           1993        292,167      -0,740677
           1994        292,333      -0,741452
           1995          292,5      -0,742537
           1996        292,667      -0,743545
           1997        292,833      -0,744557
           1998            293      -0,745569
           1999        293,167      -0,746768
           2000        293,333      -0,747927
           2001          293,5      -0,749055
           2002        293,667       -0,75013
           2003        293,833      -0,751292
           2004            294      -0,752473
           2005        294,167       -0,75363
           2006        294,333      -0,754761
           2007          294,5      -0,755939
           2008        294,667      -0,757114
           2009        294,833      -0,758336
           2010            295        -0,7596
           2011        295,167      -0,761033
           2012        295,333      -0,762568
           2013          295,5       -0,76423
           2014        295,667       -0,76596
           2015        295,833      -0,767996
           2016            296      -0,769867
           2017        296,167      -0,771684
           2018        296,333      -0,773503
           2019          296,5       -0,77536
           2020        296,667      -0,777189
           2021        296,833      -0,778983
           2022            297      -0,780785
           2023        297,167      -0,782649
           2024        297,333      -0,784616
           2025          297,5      -0,786618
           2026        297,667      -0,788609
           2027        297,833      -0,790751
           2028            298      -0,792865
           2029        298,167      -0,795011
           2030        298,333      -0,797204
           2031          298,5      -0,799454
           2032        298,667      -0,801653
           2033        298,833      -0,803865
           2034            299      -0,806131
           2035        299,167      -0,808597
           2036        299,333       -0,81109
           2037          299,5      -0,813619
           2038        299,667      -0,816149
           2039        299,833      -0,818979
           2040            300      -0,821704
           2041        300,167      -0,824425
           2042        300,333       -0,82712
           2043          300,5       -0,82986
           2044        300,667      -0,832614
           2045        300,833      -0,835432
           2046            301      -0,838268
           2047        301,167      -0,841128
           2048        301,333      -0,843965
           2049          301,5      -0,846822
           2050        301,667      -0,849748
           2051        301,833      -0,852738
           2052            302      -0,855879
           2053        302,167      -0,859066
           2054        302,333      -0,862315
           2055          302,5      -0,865603
           2056        302,667      -0,869084
           2057        302,833      -0,872469
           2058            303      -0,875876
           2059        303,167      -0,879331
           2060        303,333      -0,882855
           2061          303,5      -0,886468
           2062        303,667      -0,890134
           2063        303,833      -0,893824
           2064            304      -0,897755
           2065        304,167      -0,901536
           2066        304,333      -0,905236
           2067          304,5      -0,908923
           2068        304,667       -0,91267
           2069        304,833      -0,916532
           2070            305      -0,920493
           2071        305,167      -0,924497
           2072        305,333      -0,928641
           2073          305,5      -0,932721
           2074        305,667      -0,936814
           2075        305,833      -0,940949
           2076            306      -0,945134
           2077        306,167       -0,94928
           2078        306,333      -0,953412
           2079          306,5      -0,957533
           2080        306,667      -0,961791
           2081        306,833       -0,96618
           2082            307      -0,970714
           2083        307,167       -0,97533
           2084        307,333      -0,980219
           2085          307,5      -0,984993
           2086        307,667      -0,989808
           2087        307,833      -0,994688
           2088            308      -0,999728
           2089        308,167       -1,00478
           2090        308,333       -1,00991
           2091          308,5        -1,0151
           2092        308,667       -1,02054
           2093        308,833       -1,02587
           2094            309       -1,03121
           2095        309,167       -1,03661
           2096        309,333       -1,04214
           2097          309,5       -1,04762
           2098        309,667       -1,05327
           2099        309,833       -1,05905
           2100            310       -1,06481
           2101        310,167       -1,07049
           2102        310,333       -1,07658
           2103          310,5       -1,08301
           2104        310,667       -1,08739
           2105        310,833        -1,0913
           2106            311       -1,09543
           2107        311,167       -1,10027
           2108        311,333       -1,10771
           2109          311,5       -1,11608
           2110        311,667        -1,1249
           2111        311,833       -1,13381
           2112            312       -1,14306
           2113        312,167       -1,15218
           2114        312,333       -1,16126
           2115          312,5       -1,17034
           2116        312,667       -1,17971
           2117        312,833       -1,18906
           2118            313       -1,19852
           2119        313,167       -1,20799
           2120        313,333       -1,21735
           2121          313,5       -1,22771
           2122        313,667       -1,23784
           2123        313,833       -1,24801
           2124            314       -1,25823
           2125        314,167         -1,269
           2126        314,333       -1,27972
           2127          314,5       -1,29036
           2128        314,667       -1,30109
           2129        314,833       -1,31321
           2130            315       -1,32511
           2131        315,167       -1,33723
           2132        315,333        -1,3496
           2133          315,5       -1,36282
           2134        315,667       -1,37606
           2135        315,833       -1,38966
           2136            316       -1,40355
           2137        316,167       -1,41809
           2138        316,333       -1,43309
           2139          316,5       -1,44867
           2140        316,667       -1,46434
           2141        316,833       -1,48093
           2142            317       -1,49744
           2143        317,167       -1,51472
           2144        317,333        -1,5325
           2145          317,5        -1,5516
           2146        317,667       -1,57109
           2147        317,833       -1,59117
           2148            318        -1,6115
           2149        318,167       -1,63438
           2150        318,333       -1,65714
           2151          318,5       -1,68046
           2152        318,667       -1,70429
           2153        318,833       -1,72912
           2154            319       -1,75428
           2155        319,167       -1,78087
           2156        319,333       -1,80827
           2157          319,5       -1,83803
           2158        319,667       -1,86889
           2159        319,833       -1,90112
           2160            320       -1,93375
           2161        320,167       -1,96754
           2162        320,333       -2,00227
           2163          320,5       -2,03844
           2164        320,667       -2,07575
           2165        320,833       -2,11607
           2166            321       -2,15763
           2167        321,167       -2,20085
           2168        321,333       -2,24513
           2169          321,5       -2,29217
           2170        321,667       -2,34066
           2171        321,833       -2,39119
           2172            322       -2,44307
           2173        322,167       -2,49819
           2174        322,333       -2,55484
           2175          322,5       -2,61363
           2176        322,667       -2,67392
           2177        322,833        -2,7382
           2178            323       -2,80442
           2179        323,167       -2,87331
           2180        323,333       -2,94404
           2181          323,5       -3,01945
           2182        323,667       -3,09674
           2183        323,833       -3,17666
           2184            324       -3,25835
           2185        324,167       -3,34434
           2186        324,333       -3,43217
           2187          324,5       -3,52259
           2188        324,667       -3,61578
           2189        324,833       -3,71068
           2190            325       -3,80931
           2191        325,167         -3,909
           2192        325,333       -4,01036
           2193          325,5       -4,11301
           2194        325,667       -4,21703
           2195        325,833       -4,32114
           2196            326       -4,42509
           2197        326,167        -4,5292
           2198        326,333       -4,63291
           2199          326,5       -4,73508
           2200        326,667       -4,83507
           2201        326,833       -4,93346
           2202            327         -5,028
           2203        327,167       -5,12089
           2204        327,333       -5,21134
           2205          327,5       -5,30001
           2206        327,667       -5,38443
           2207        327,833       -5,46771
           2208            328       -5,55012
           2209        328,167       -5,63258
           2210        328,333       -5,71555
           2211          328,5       -5,80029
           2212        328,667       -5,88803
           2213        328,833       -5,97898
           2214            329       -6,08092
           2215        329,167       -6,18945
           2216        329,333       -6,30667
           2217          329,5       -6,43059
           2218        329,667         -6,572
           2219        329,833       -6,72515
           2220            330       -6,89322
           2221        330,167       -7,07243
           2222        330,333       -7,27608
           2223          330,5       -7,48901
           2224        330,667       -7,71177
           2225        330,833        -7,9412
           2226            331       -8,18846
           2227        331,167       -8,44437
           2228        331,333       -8,70907
           2229          331,5       -8,97872
           2230        331,667       -9,25648
           2231        331,833       -9,53707
           2232            332       -9,81897
           2233        332,167       -10,1016
           2234        332,333       -10,3853
           2235          332,5       -10,6712
           2236        332,667       -10,9563
           2237        332,833       -11,2414
           2238            333       -11,5259
           2239        333,167       -11,8005
           2240        333,333       -12,0664
           2241          333,5       -12,3215
           2242        333,667       -12,5691
           2243        333,833       -12,7979
           2244            334       -13,0114
           2245        334,167       -13,2026
           2246        334,333       -13,3784
           2247          334,5       -13,5187
           2248        334,667       -13,6383
           2249        334,833        -13,729
           2250            335       -13,7972
           2251        335,167       -13,8029
           2252        335,333       -13,7732
           2253          335,5       -13,6966
           2254        335,667        -13,585
           2255        335,833       -13,3832
           2256            336       -13,1327
           2257        336,167       -12,8198
           2258        336,333       -12,4623
           2259          336,5       -12,0024
           2260        336,667       -11,4991
           2261        336,833        -10,949
           2262            337       -10,3691
           2263        337,167       -9,73977
           2264        337,333       -9,09882
           2265          337,5       -8,45387
           2266        337,667       -7,81161
           2267        337,833       -7,19461
           2268            338       -6,60032
           2269        338,167       -6,03853
           2270        338,333       -5,50159
           2271          338,5       -5,02587
           2272        338,667       -4,58219
           2273        338,833       -4,17614
           2274            339       -3,79547
           2275        339,167       -3,47283
           2276        339,333       -3,17876
           2277          339,5       -2,91588
           2278        339,667       -2,67299
           2279        339,833       -2,47077
           2280            340       -2,28552
           2281        340,167       -2,11887
           2282        340,333       -1,96507
           2283          340,5       -1,83667
           2284        340,667       -1,71936
           2285        340,833       -1,61397
           2286            341       -1,51577
           2287        341,167       -1,43352
           2288        341,333       -1,35812
           2289          341,5       -1,28969
           2290        341,667       -1,22573
           2291        341,833       -1,17231
           2292            342       -1,12417
           2293        342,167       -1,08188
           2294        342,333       -1,04322
           2295          342,5       -1,00869
           2296        342,667       -0,97581
           2297        342,833      -0,945125
           2298            343      -0,915879
           2299        343,167      -0,890334
           2300        343,333      -0,866226
           2301          343,5      -0,843898
           2302        343,667      -0,823079
           2303        343,833      -0,803185
           2304            344      -0,785446
           2305        344,167      -0,768709
           2306        344,333      -0,753196
           2307          344,5      -0,738175
           2308        344,667      -0,724227
           2309        344,833      -0,711556
           2310            345      -0,700436
           2311        345,167      -0,689765
           2312        345,333      -0,680649
           2313          345,5      -0,671849
           2314        345,667       -0,66328
           2315        345,833      -0,655044
           2316            346      -0,647563
           2317        346,167      -0,640452
           2318        346,333      -0,634017
           2319          346,5      -0,628239
           2320        346,667      -0,623277
           2321        346,833      -0,617959
           2322            347      -0,612711
           2323        347,167      -0,607833
           2324        347,333      -0,604092
           2325          347,5      -0,599988
           2326        347,667      -0,595947
           2327        347,833      -0,592017
           2328            348      -0,588681
           2329        348,167      -0,585206
           2330        348,333      -0,581649
           2331          348,5      -0,578095
           2332        348,667      -0,575017
           2333        348,833      -0,571931
           2334            349      -0,568661
           2335        349,167      -0,564796
           2336        349,333      -0,563319
           2337          349,5      -0,561385
           2338        349,667      -0,559515
           2339        349,833      -0,557591
           2340            350      -0,555982
           2341        350,167      -0,554228
           2342        350,333      -0,552389
           2343          350,5       -0,55049
           2344        350,667      -0,548615
           2345        350,833      -0,546854
           2346            351      -0,545169
           2347        351,167      -0,543504
           2348        351,333      -0,541944
           2349          351,5      -0,540282
           2350        351,667      -0,538605
           2351        351,833      -0,536956
           2352            352      -0,535317
           2353        352,167      -0,533651
           2354        352,333      -0,531957
           2355          352,5      -0,530239
           2356        352,667      -0,528572
           2357        352,833       -0,52692
           2358            353      -0,525306
           2359        353,167      -0,523728
           2360        353,333      -0,522137
           2361          353,5      -0,520509
           2362        353,667      -0,518864
           2363        353,833      -0,517214
           2364            354      -0,515504
           2365        354,167      -0,513789
           2366        354,333      -0,512012
           2367          354,5      -0,510189
           2368        354,667      -0,508352
           2369        354,833      -0,506577
           2370            355      -0,504833
           2371        355,167      -0,503138
           2372        355,333      -0,501476
           2373          355,5       -0,49994
           2374        355,667      -0,498375
           2375        355,833      -0,496807
           2376            356      -0,495244
           2377        356,167      -0,493702
           2378        356,333      -0,492149
           2379          356,5       -0,49079
           2380        356,667      -0,489625
           2381        356,833      -0,487806
           2382            357      -0,486519
           2383        357,167      -0,486621
           2384        357,333      -0,487858
           2385          357,5      -0,488539
           2386        357,667      -0,489099
           2387        357,833       -0,48952
           2388            358      -0,489447
           2389        358,167       -0,48778
           2390        358,333      -0,485943
           2391          358,5       -0,48403
           2392        358,667      -0,482189
           2393        358,833      -0,479831
           2394            359      -0,477522
           2395        359,167      -0,475182
           2396        359,333      -0,472842
           2397          359,5      -0,470284
           2398        359,667      -0,467883
           2399        359,833      -0,465478
           2400            360      -0,463061
           2401        360,167      -0,460632
           2402        360,333      -0,458154
           2403          360,5      -0,455708
           2404        360,667      -0,453301
           2405        360,833      -0,450838
           2406            361      -0,448414
           2407        361,167       -0,44604
           2408        361,333      -0,443769
           2409          361,5      -0,441876
           2410        361,667      -0,440013
           2411        361,833      -0,438184
           2412            362      -0,436375
           2413        362,167      -0,434915
           2414        362,333      -0,433254
           2415          362,5       -0,43154
           2416        362,667      -0,429811
           2417        362,833      -0,428071
           2418            363      -0,426372
           2419        363,167       -0,42467
           2420        363,333      -0,422958
           2421          363,5      -0,421304
           2422        363,667      -0,419574
           2423        363,833      -0,417831
           2424            364      -0,416075
           2425        364,167      -0,414219
           2426        364,333      -0,412436
           2427          364,5      -0,410701
           2428        364,667      -0,409013
           2429        364,833      -0,407415
           2430            365      -0,405741
           2431        365,167      -0,403967
           2432        365,333      -0,402143
           2433          365,5      -0,400263
           2434        365,667      -0,398323
           2435        365,833      -0,396428
           2436            366       -0,39461
           2437        366,167      -0,392639
           2438        366,333      -0,390754
           2439          366,5      -0,388873
           2440        366,667         -0,387
           2441        366,833      -0,385102
           2442            367      -0,383231
           2443        367,167      -0,381328
           2444        367,333      -0,379445
           2445          367,5      -0,377577
           2446        367,667      -0,375714
           2447        367,833      -0,373927
           2448            368       -0,37222
           2449        368,167      -0,370599
           2450        368,333      -0,369145
           2451          368,5      -0,367557
           2452        368,667      -0,365908
           2453        368,833      -0,364233
           2454            369      -0,362536
           2455        369,167      -0,360845
           2456        369,333      -0,359184
           2457          369,5      -0,357544
           2458        369,667        -0,3559
           2459        369,833      -0,354268
           2460            370      -0,352596
           2461        370,167      -0,350935
           2462        370,333      -0,349373
           2463          370,5      -0,347773
           2464        370,667      -0,346173
           2465        370,833       -0,34458
           2466            371      -0,343017
           2467        371,167      -0,341403
           2468        371,333      -0,339761
           2469          371,5      -0,338124
           2470        371,667      -0,336358
           2471        371,833      -0,334603
           2472            372       -0,33287
           2473        372,167      -0,331158
           2474        372,333       -0,32936
           2475          372,5       -0,32761
           2476        372,667      -0,325824
           2477        372,833      -0,323999
           2478            373      -0,322145
           2479        373,167      -0,320274
           2480        373,333      -0,318397
           2481          373,5      -0,316493
           2482        373,667      -0,314512
           2483        373,833      -0,312626
           2484            374      -0,310741
           2485        374,167      -0,308839
           2486        374,333      -0,307017
           2487          374,5      -0,305216
           2488        374,667      -0,303433
           2489        374,833      -0,301654
           2490            375      -0,299904
           2491        375,167       -0,29824
           2492        375,333      -0,296638
           2493          375,5      -0,295047
           2494        375,667      -0,293469
           2495        375,833        -0,2918
           2496            376      -0,290137
           2497        376,167      -0,288506
           2498        376,333      -0,286839
           2499          376,5       -0,28522
           2500        376,667      -0,283633
           2501        376,833      -0,282064
           2502            377      -0,280625
           2503        377,167      -0,279103
           2504        377,333      -0,277507
           2505          377,5       -0,27588
           2506        377,667      -0,274004
           2507        377,833      -0,272161
           2508            378      -0,270371
           2509        378,167      -0,268555
           2510        378,333      -0,266653
           2511          378,5      -0,264759
           2512        378,667      -0,262889
           2513        378,833      -0,260921
           2514            379      -0,258787
           2515        379,167      -0,256958
           2516        379,333      -0,254931
           2517          379,5       -0,25288
           2518        379,667      -0,250864
           2519        379,833      -0,249061
           2520            380      -0,246832
           2521        380,167      -0,244944
           2522        380,333      -0,243921
           2523          380,5      -0,242119
           2524        380,667      -0,240424
           2525        380,833      -0,238496
           2526            381       -0,23597
           2527        381,167       -0,23516
           2528        381,333      -0,233781
           2529          381,5      -0,232268
           2530        381,667      -0,230739
           2531        381,833      -0,229211
           2532            382      -0,227587
           2533        382,167      -0,225858
           2534        382,333      -0,224088
           2535          382,5       -0,22213
           2536        382,667      -0,220345
           2537        382,833      -0,218631
           2538            383      -0,216982
           2539        383,167      -0,215466
           2540        383,333      -0,213902
           2541          383,5      -0,212328
           2542        383,667      -0,210762
           2543        383,833      -0,209225
           2544            384      -0,207582
           2545        384,167      -0,205801
           2546        384,333      -0,203919
           2547          384,5      -0,201829
           2548        384,667      -0,199842
           2549        384,833      -0,197891
           2550            385      -0,195919
           2551        385,167      -0,193862
           2552        385,333      -0,191846
           2553          385,5      -0,189853
           2554        385,667      -0,187876
           2555        385,833      -0,185952
           2556            386      -0,184015
           2557        386,167      -0,182105
           2558        386,333      -0,180198
           2559          386,5      -0,178261
           2560        386,667      -0,176234
           2561        386,833      -0,174152
           2562            387      -0,172055
           2563        387,167      -0,170093
           2564        387,333      -0,168307
           2565          387,5       -0,16659
           2566        387,667      -0,164919
           2567        387,833      -0,163598
           2568            388      -0,162069
           2569        388,167      -0,160449
           2570        388,333      -0,158798
           2571          388,5      -0,157064
           2572        388,667       -0,15541
           2573        388,833      -0,153793
           2574            389      -0,152197
           2575        389,167      -0,150634
           2576        389,333      -0,149051
           2577          389,5      -0,147443
           2578        389,667       -0,14577
           2579        389,833      -0,144043
           2580            390      -0,142161
           2581        390,167      -0,140259
           2582        390,333      -0,138348
           2583          390,5      -0,136455
           2584        390,667      -0,134351
           2585        390,833      -0,132292
           2586            391      -0,130185
           2587        391,167      -0,128067
           2588        391,333      -0,125985
           2589          391,5      -0,123956
           2590        391,667      -0,121977
           2591        391,833      -0,120011
           2592            392      -0,118048
           2593        392,167      -0,116051
           2594        392,333      -0,114062
           2595          392,5      -0,112068
           2596        392,667       -0,11003
           2597        392,833      -0,108059
           2598            393      -0,106095
           2599        393,167      -0,104104
           2600        393,333      -0,102171
           2601          393,5      -0,100214
           2602        393,667     -0,0983149
           2603        393,833     -0,0965064
           2604            394     -0,0948273
           2605        394,167     -0,0931472
           2606        394,333     -0,0914467
           2607          394,5     -0,0897252
           2608        394,667     -0,0880764
           2609        394,833     -0,0863342
           2610            395     -0,0845596
           2611        395,167     -0,0827957
           2612        395,333     -0,0809048
           2613          395,5      -0,079134
           2614        395,667     -0,0773891
           2615        395,833     -0,0756327
           2616            396     -0,0738449
           2617        396,167     -0,0719076
           2618        396,333     -0,0699093
           2619          396,5     -0,0679305
           2620        396,667     -0,0659516
           2621        396,833     -0,0639298
           2622            397     -0,0618427
           2623        397,167      -0,059712
           2624        397,333     -0,0575583
           2625          397,5     -0,0553554
           2626        397,667      -0,053138
           2627        397,833     -0,0509011
           2628            398     -0,0485983
           2629        398,167     -0,0462364
           2630        398,333     -0,0437874
           2631          398,5     -0,0412982
           2632        398,667     -0,0387986
           2633        398,833     -0,0363047
           2634            399     -0,0338588
           2635        399,167     -0,0313971
           2636        399,333     -0,0289835
           2637          399,5     -0,0267541
           2638        399,667      -0,024479
           2639        399,833     -0,0218988
           2640            400     -0,0194224


Results:
  Crystallinity	7,38 %
  Integral	-101,24 mJ
    normalized	-6,05 Jg^-1
  Onset	17,91 �C
  Peak	23,10 �C
  Endset	26,95 �C
  Heating Rate	10,00 �Cmin^-1

  Crystallinity	61,60 %
  Integral	-845,00 mJ
    normalized	-50,51 Jg^-1
  Onset	326,25 �C
  Peak	334,26 �C
  Endset	339,42 �C
  Heating Rate	10,00 �Cmin^-1

Sample:
  PTFE_4x_-40_400_1, 16,7300 mg


________________________________________________________________________________
Not signed                                                        STARe SW 11.00
