# Supplementary material for: Tribological and Mechanical Behavior of Graphite Composites of Polytetrafluoroethylene (PTFE) Irradiated by the Electron Beam
Source: Polymers (Basel). 2020 Jul 28;12(8):1676. doi: 10.3390/polym12081676 (PMC7464070; doi:10.3390/polym12081676)
Supplement: Supplementary file 1 [file polymers-12-01676-s001.zip › polymers-869075-supplementary/PTFE_6x_400_-40_1.txt]

PTFE_6x_400_-40_1                                               24.09.2014 10:26
________________________________________________________________________________

PTFE_6x_400_-40_1


Curve Name:
  PTFE_6x_400_-40_1, 12.09.2014 12:23:52
Curve Values:
          Index             Tr          Value
                          [�C]           [mW]
              0            400        1,20861
              1        399,833        1,55348
              2        399,667        1,93163
              3          399,5         2,2853
              4        399,333        2,54815
              5        399,167        2,77988
              6            399        2,98272
              7        398,833        3,16729
              8        398,667        3,30955
              9          398,5        3,43025
             10        398,333        3,52837
             11        398,167        3,61268
             12            398        3,67148
             13        397,833        3,72118
             14        397,667        3,76168
             15          397,5        3,79623
             16        397,333        3,82008
             17        397,167        3,83913
             18            397        3,85331
             19        396,833        3,86558
             20        396,667         3,8736
             21          396,5        3,88004
             22        396,333        3,88434
             23        396,167         3,8871
             24            396        3,88839
             25        395,833        3,88939
             26        395,667        3,88962
             27          395,5        3,88914
             28        395,333          3,888
             29        395,167        3,88697
             30            395        3,88521
             31        394,833        3,88288
             32        394,667        3,88029
             33          394,5        3,87797
             34        394,333        3,87555
             35        394,167        3,87305
             36            394        3,87045
             37        393,833         3,8677
             38        393,667        3,86483
             39          393,5        3,86189
             40        393,333        3,85853
             41        393,167        3,85533
             42            393        3,85212
             43        392,833        3,84892
             44        392,667        3,84566
             45          392,5        3,84245
             46        392,333        3,83924
             47        392,167        3,83601
             48            392        3,83282
             49        391,833        3,82961
             50        391,667        3,82641
             51          391,5        3,82325
             52        391,333        3,82015
             53        391,167        3,81705
             54            391        3,81394
             55        390,833        3,81082
             56        390,667        3,80782
             57          390,5        3,80474
             58        390,333        3,80163
             59        390,167         3,7985
             60            390        3,79534
             61        389,833        3,79227
             62        389,667         3,7893
             63          389,5        3,78641
             64        389,333        3,78361
             65        389,167         3,7807
             66            389        3,77774
             67        388,833        3,77479
             68        388,667        3,77191
             69          388,5        3,76903
             70        388,333        3,76618
             71        388,167        3,76334
             72            388        3,76065
             73        387,833        3,75791
             74        387,667        3,75512
             75          387,5        3,75229
             76        387,333        3,74935
             77        387,167        3,74626
             78            387        3,74306
             79        386,833        3,73978
             80        386,667        3,73615
             81          386,5         3,7327
             82        386,333        3,72927
             83        386,167        3,72584
             84            386        3,72245
             85        385,833        3,71908
             86        385,667        3,71575
             87          385,5        3,71246
             88        385,333        3,70933
             89        385,167        3,70621
             90            385        3,70313
             91        384,833        3,70009
             92        384,667        3,69717
             93          384,5        3,69414
             94        384,333        3,69106
             95        384,167        3,68798
             96            384        3,68496
             97        383,833          3,682
             98        383,667        3,67909
             99          383,5        3,67618
            100        383,333        3,67322
            101        383,167        3,67049
            102            383        3,66768
            103        382,833        3,66487
            104        382,667        3,66211
            105          382,5        3,65931
            106        382,333        3,65653
            107        382,167        3,65377
            108            382        3,65101
            109        381,833        3,64827
            110        381,667        3,64551
            111          381,5        3,64273
            112        381,333        3,63996
            113        381,167        3,63718
            114            381        3,63441
            115        380,833        3,63158
            116        380,667        3,62869
            117          380,5        3,62558
            118        380,333        3,62246
            119        380,167        3,61938
            120            380        3,61633
            121        379,833        3,61303
            122        379,667        3,60989
            123          379,5        3,60676
            124        379,333        3,60364
            125        379,167        3,60063
            126            379        3,59751
            127        378,833        3,59435
            128        378,667        3,59122
            129          378,5        3,58819
            130        378,333        3,58526
            131        378,167        3,58239
            132            378        3,57952
            133        377,833        3,57679
            134        377,667        3,57394
            135          377,5        3,57112
            136        377,333        3,56833
            137        377,167        3,56548
            138            377        3,56274
            139        376,833        3,56007
            140        376,667        3,55746
            141          376,5        3,55512
            142        376,333        3,55266
            143        376,167        3,55018
            144            376        3,54772
            145        375,833        3,54536
            146        375,667        3,54298
            147          375,5        3,54059
            148        375,333        3,53818
            149        375,167        3,53571
            150            375         3,5332
            151        374,833        3,53063
            152        374,667        3,52805
            153          374,5        3,52526
            154        374,333        3,52248
            155        374,167        3,51962
            156            374        3,51672
            157        373,833        3,51368
            158        373,667        3,51069
            159          373,5        3,50768
            160        373,333        3,50467
            161        373,167        3,50161
            162            373         3,4986
            163        372,833        3,49561
            164        372,667        3,49263
            165          372,5        3,48965
            166        372,333        3,48677
            167        372,167        3,48388
            168            372        3,48104
            169        371,833        3,47828
            170        371,667        3,47572
            171          371,5        3,47316
            172        371,333        3,47064
            173        371,167        3,46818
            174            371        3,46584
            175        370,833        3,46333
            176        370,667        3,46077
            177          370,5        3,45822
            178        370,333        3,45566
            179        370,167        3,45325
            180            370         3,4509
            181        369,833        3,44857
            182        369,667        3,44635
            183          369,5        3,44398
            184        369,333        3,44163
            185        369,167        3,43933
            186            369        3,43687
            187        368,833        3,43445
            188        368,667          3,432
            189          368,5        3,42953
            190        368,333        3,42716
            191        368,167        3,42485
            192            368        3,42257
            193        367,833        3,42028
            194        367,667        3,41804
            195          367,5        3,41572
            196        367,333        3,41336
            197        367,167        3,41096
            198            367        3,40844
            199        366,833        3,40596
            200        366,667        3,40347
            201          366,5        3,40095
            202        366,333         3,3983
            203        366,167        3,39568
            204            366        3,39308
            205        365,833        3,39047
            206        365,667        3,38785
            207          365,5        3,38527
            208        365,333        3,38271
            209        365,167        3,38013
            210            365        3,37774
            211        364,833        3,37534
            212        364,667        3,37296
            213          364,5        3,37059
            214        364,333        3,36822
            215        364,167        3,36571
            216            364        3,36318
            217        363,833        3,36064
            218        363,667        3,35796
            219          363,5        3,35547
            220        363,333        3,35307
            221        363,167        3,35075
            222            363        3,34856
            223        362,833        3,34631
            224        362,667        3,34405
            225          362,5        3,34182
            226        362,333        3,33964
            227        362,167        3,33748
            228            362        3,33531
            229        361,833        3,33313
            230        361,667        3,33104
            231          361,5        3,32891
            232        361,333        3,32677
            233        361,167         3,3246
            234            361        3,32242
            235        360,833        3,32018
            236        360,667        3,31794
            237          360,5        3,31567
            238        360,333        3,31343
            239        360,167        3,31111
            240            360        3,30875
            241        359,833        3,30632
            242        359,667        3,30384
            243          359,5        3,30128
            244        359,333        3,29879
            245        359,167        3,29634
            246            359        3,29388
            247        358,833        3,29143
            248        358,667        3,28898
            249          358,5        3,28655
            250        358,333        3,28415
            251        358,167         3,2818
            252            358        3,27946
            253        357,833        3,27717
            254        357,667        3,27492
            255          357,5        3,27273
            256        357,333        3,27054
            257        357,167        3,26833
            258            357        3,26612
            259        356,833        3,26392
            260        356,667        3,26166
            261          356,5        3,25939
            262        356,333        3,25715
            263        356,167        3,25489
            264            356         3,2527
            265        355,833         3,2505
            266        355,667        3,24829
            267          355,5        3,24613
            268        355,333        3,24395
            269        355,167        3,24187
            270            355        3,23985
            271        354,833        3,23792
            272        354,667          3,236
            273          354,5        3,23405
            274        354,333        3,23208
            275        354,167        3,23022
            276            354        3,22822
            277        353,833        3,22619
            278        353,667        3,22409
            279          353,5        3,22177
            280        353,333         3,2195
            281        353,167        3,21716
            282            353        3,21474
            283        352,833         3,2121
            284        352,667        3,20954
            285          352,5        3,20704
            286        352,333        3,20459
            287        352,167        3,20215
            288            352        3,19979
            289        351,833        3,19744
            290        351,667        3,19512
            291          351,5        3,19306
            292        351,333        3,19084
            293        351,167        3,18861
            294            351        3,18642
            295        350,833        3,18426
            296        350,667        3,18213
            297          350,5           3,18
            298        350,333        3,17786
            299        350,167        3,17585
            300            350         3,1738
            301        349,833        3,17177
            302        349,667         3,1698
            303          349,5        3,16787
            304        349,333        3,16606
            305        349,167        3,16419
            306            349        3,16228
            307        348,833        3,16031
            308        348,667        3,15838
            309          348,5        3,15643
            310        348,333         3,1545
            311        348,167        3,15256
            312            348         3,1505
            313        347,833        3,14851
            314        347,667        3,14657
            315          347,5        3,14466
            316        347,333        3,14279
            317        347,167        3,14091
            318            347        3,13898
            319        346,833        3,13701
            320        346,667        3,13507
            321          346,5        3,13312
            322        346,333        3,13114
            323        346,167        3,12915
            324            346        3,12703
            325        345,833         3,1249
            326        345,667        3,12272
            327          345,5        3,12055
            328        345,333        3,11821
            329        345,167        3,11589
            330            345        3,11356
            331        344,833        3,11123
            332        344,667        3,10898
            333          344,5        3,10683
            334        344,333        3,10468
            335        344,167        3,10258
            336            344        3,10072
            337        343,833        3,09876
            338        343,667         3,0968
            339          343,5        3,09485
            340        343,333        3,09292
            341        343,167        3,09095
            342            343        3,08903
            343        342,833        3,08711
            344        342,667        3,08522
            345          342,5        3,08333
            346        342,333        3,08146
            347        342,167        3,07959
            348            342        3,07777
            349        341,833        3,07591
            350        341,667        3,07406
            351          341,5        3,07224
            352        341,333        3,07044
            353        341,167        3,06868
            354            341        3,06694
            355        340,833        3,06518
            356        340,667        3,06344
            357          340,5        3,06165
            358        340,333        3,05984
            359        340,167        3,05805
            360            340        3,05608
            361        339,833        3,05418
            362        339,667         3,0523
            363          339,5        3,05045
            364        339,333        3,04865
            365        339,167        3,04682
            366            339        3,04496
            367        338,833        3,04308
            368        338,667        3,04119
            369          338,5        3,03919
            370        338,333        3,03715
            371        338,167        3,03508
            372            338        3,03297
            373        337,833        3,03065
            374        337,667        3,02852
            375          337,5        3,02655
            376        337,333        3,02464
            377        337,167        3,02281
            378            337        3,02093
            379        336,833        3,01902
            380        336,667        3,01703
            381          336,5        3,01505
            382        336,333        3,01312
            383        336,167        3,01122
            384            336        3,00936
            385        335,833        3,00759
            386        335,667        3,00586
            387          335,5        3,00416
            388        335,333        3,00244
            389        335,167        3,00091
            390            335        2,99927
            391        334,833        2,99759
            392        334,667         2,9959
            393          334,5        2,99409
            394        334,333         2,9923
            395        334,167        2,99052
            396            334        2,98874
            397        333,833          2,987
            398        333,667        2,98532
            399          333,5         2,9837
            400        333,333        2,98215
            401        333,167        2,98073
            402            333        2,97918
            403        332,833         2,9776
            404        332,667        2,97604
            405          332,5        2,97435
            406        332,333        2,97265
            407        332,167        2,97096
            408            332        2,96927
            409        331,833         2,9674
            410        331,667        2,96553
            411          331,5        2,96361
            412        331,333        2,96169
            413        331,167        2,95969
            414            331        2,95781
            415        330,833        2,95601
            416        330,667        2,95423
            417          330,5        2,95256
            418        330,333        2,95084
            419        330,167        2,94911
            420            330        2,94736
            421        329,833        2,94561
            422        329,667        2,94389
            423          329,5         2,9422
            424        329,333         2,9405
            425        329,167         2,9388
            426            329        2,93709
            427        328,833        2,93543
            428        328,667        2,93382
            429          328,5        2,93237
            430        328,333        2,93098
            431        328,167        2,92964
            432            328        2,92834
            433        327,833        2,92733
            434        327,667        2,92618
            435          327,5        2,92499
            436        327,333        2,92382
            437        327,167        2,92278
            438            327         2,9218
            439        326,833        2,92092
            440        326,667        2,92013
            441          326,5         2,9194
            442        326,333        2,91911
            443        326,167        2,91874
            444            326        2,91838
            445        325,833        2,91801
            446        325,667        2,91795
            447          325,5        2,91774
            448        325,333         2,9175
            449        325,167        2,91724
            450            325        2,91705
            451        324,833        2,91691
            452        324,667        2,91685
            453          324,5        2,91683
            454        324,333        2,91717
            455        324,167        2,91758
            456            324        2,91811
            457        323,833        2,91868
            458        323,667        2,91988
            459          323,5        2,92097
            460        323,333        2,92221
            461        323,167        2,92358
            462            323        2,92549
            463        322,833        2,92727
            464        322,667        2,92949
            465          322,5        2,93197
            466        322,333         2,9352
            467        322,167        2,93887
            468            322        2,94318
            469        321,833        2,94796
            470        321,667        2,95373
            471          321,5        2,96036
            472        321,333        2,96821
            473        321,167        2,97707
            474            321        2,98844
            475        320,833        3,00121
            476        320,667        3,01606
            477          320,5        3,03244
            478        320,333        3,05264
            479        320,167        3,07629
            480            320          3,103
            481        319,833        3,13316
            482        319,667        3,17146
            483          319,5        3,21494
            484        319,333         3,2662
            485        319,167        3,32375
            486            319        3,39896
            487        318,833        3,48509
            488        318,667        3,58586
            489          318,5        3,69752
            490        318,333        3,83983
            491        318,167        4,00108
            492            318        4,18721
            493        317,833        4,39215
            494        317,667        4,64718
            495          317,5        4,93358
            496        317,333        5,26077
            497        317,167        5,61791
            498            317        6,05768
            499        316,833        6,54485
            500        316,667        7,08821
            501          316,5        7,66967
            502        316,333        8,32824
            503        316,167        9,00694
            504            316        9,69245
            505        315,833        10,3746
            506        315,667        11,0348
            507          315,5        11,6733
            508        315,333        12,2774
            509        315,167        12,8543
            510            315        13,3547
            511        314,833        13,8087
            512        314,667        14,2057
            513          314,5        14,5625
            514        314,333        14,8234
            515        314,167        15,0365
            516            314        15,1948
            517        313,833        15,3159
            518        313,667         15,349
            519          313,5        15,3381
            520        313,333         15,275
            521        313,167        15,1744
            522            313        14,9814
            523        312,833        14,7459
            524        312,667         14,466
            525          312,5        14,1579
            526        312,333        13,7929
            527        312,167        13,4052
            528            312        12,9945
            529        311,833        12,5704
            530        311,667        12,1214
            531          311,5        11,6604
            532        311,333        11,1904
            533        311,167        10,7181
            534            311        10,2565
            535        310,833        9,80902
            536        310,667        9,37505
            537          310,5        8,94439
            538        310,333        8,56965
            539        310,167        8,21929
            540            310        7,89294
            541        309,833        7,58202
            542        309,667        7,30821
            543          309,5        7,05234
            544        309,333        6,81596
            545        309,167        6,59248
            546            309        6,39735
            547        308,833        6,21526
            548        308,667         6,0472
            549          308,5        5,88766
            550        308,333        5,74897
            551        308,167        5,61941
            552            308        5,49974
            553        307,833        5,38553
            554        307,667        5,28217
            555          307,5        5,18455
            556        307,333        5,09318
            557        307,167        5,00644
            558            307        4,92977
            559        306,833         4,8575
            560        306,667        4,78981
            561          306,5        4,72556
            562        306,333        4,66554
            563        306,167        4,60931
            564            306        4,55557
            565        305,833        4,50352
            566        305,667         4,4553
            567          305,5        4,41053
            568        305,333        4,36759
            569        305,167         4,3259
            570            305        4,28513
            571        304,833        4,24543
            572        304,667        4,20713
            573          304,5        4,16969
            574        304,333        4,13469
            575        304,167        4,10073
            576            304        4,06792
            577        303,833        4,03567
            578        303,667        4,00331
            579          303,5        3,97219
            580        303,333        3,94208
            581        303,167        3,91233
            582            303        3,88276
            583        302,833        3,85322
            584        302,667        3,82497
            585          302,5         3,7982
            586        302,333        3,77177
            587        302,167         3,7469
            588            302        3,72234
            589        301,833        3,69801
            590        301,667        3,67404
            591          301,5        3,65065
            592        301,333        3,62778
            593        301,167        3,60638
            594            301        3,58546
            595        300,833        3,56607
            596        300,667        3,54688
            597          300,5        3,52842
            598        300,333        3,51066
            599        300,167        3,49354
            600            300        3,47645
            601        299,833        3,46013
            602        299,667        3,44398
            603          299,5        3,42855
            604        299,333        3,41354
            605        299,167        3,39921
            606            299        3,38564
            607        298,833         3,3727
            608        298,667        3,35979
            609          298,5         3,3472
            610        298,333        3,33483
            611        298,167        3,32357
            612            298        3,31197
            613        297,833        3,30049
            614        297,667        3,28916
            615          297,5         3,2785
            616        297,333         3,2677
            617        297,167        3,25735
            618            297        3,24705
            619        296,833        3,23748
            620        296,667        3,22773
            621          296,5        3,21812
            622        296,333        3,20902
            623        296,167        3,20043
            624            296        3,19167
            625        295,833        3,18308
            626        295,667        3,17501
            627          295,5        3,16727
            628        295,333         3,1593
            629        295,167        3,15133
            630            295        3,14339
            631        294,833        3,13573
            632        294,667        3,12801
            633          294,5        3,12032
            634        294,333        3,11266
            635        294,167         3,1053
            636            294        3,09794
            637        293,833        3,09068
            638        293,667        3,08354
            639          293,5        3,07676
            640        293,333        3,06996
            641        293,167        3,06325
            642            293        3,05663
            643        292,833        3,05031
            644        292,667        3,04388
            645          292,5        3,03749
            646        292,333        3,03119
            647        292,167        3,02496
            648            292        3,01892
            649        291,833        3,01288
            650        291,667        3,00688
            651          291,5        3,00092
            652        291,333        2,99528
            653        291,167         2,9896
            654            291        2,98393
            655        290,833         2,9783
            656        290,667        2,97298
            657          290,5        2,96762
            658        290,333        2,96232
            659        290,167        2,95706
            660            290        2,95207
            661        289,833        2,94704
            662        289,667          2,942
            663          289,5        2,93696
            664        289,333        2,93204
            665        289,167        2,92702
            666            289        2,92203
            667        288,833        2,91709
            668        288,667        2,91224
            669          288,5        2,90743
            670        288,333        2,90262
            671        288,167        2,89779
            672            288        2,89326
            673        287,833        2,88863
            674        287,667        2,88398
            675          287,5        2,87931
            676        287,333        2,87471
            677        287,167         2,8701
            678            287        2,86548
            679        286,833        2,86089
            680        286,667        2,85642
            681          286,5        2,85199
            682        286,333         2,8476
            683        286,167        2,84322
            684            286        2,83902
            685        285,833        2,83474
            686        285,667        2,83054
            687          285,5        2,82644
            688        285,333        2,82256
            689        285,167        2,81874
            690            285        2,81499
            691        284,833        2,81124
            692        284,667         2,8078
            693          284,5        2,80416
            694        284,333        2,80045
            695        284,167        2,79674
            696            284        2,79305
            697        283,833        2,78946
            698        283,667        2,78589
            699          283,5        2,78231
            700        283,333        2,77882
            701        283,167        2,77527
            702            283        2,77176
            703        282,833        2,76831
            704        282,667        2,76487
            705          282,5         2,7615
            706        282,333        2,75817
            707        282,167        2,75485
            708            282        2,75171
            709        281,833        2,74852
            710        281,667        2,74532
            711          281,5        2,74213
            712        281,333        2,73891
            713        281,167         2,7357
            714            281        2,73251
            715        280,833         2,7294
            716        280,667        2,72634
            717          280,5        2,72336
            718        280,333        2,72038
            719        280,167        2,71743
            720            280        2,71446
            721        279,833         2,7116
            722        279,667        2,70866
            723          279,5        2,70573
            724        279,333         2,7028
            725        279,167        2,69987
            726            279        2,69691
            727        278,833        2,69384
            728        278,667        2,69068
            729          278,5        2,68747
            730        278,333        2,68426
            731        278,167        2,68106
            732            278        2,67789
            733        277,833        2,67472
            734        277,667        2,67164
            735          277,5        2,66857
            736        277,333        2,66548
            737        277,167        2,66253
            738            277        2,65955
            739        276,833        2,65666
            740        276,667        2,65383
            741          276,5        2,65113
            742        276,333         2,6485
            743        276,167         2,6459
            744            276         2,6433
            745        275,833        2,64093
            746        275,667        2,63848
            747          275,5        2,63607
            748        275,333        2,63371
            749        275,167        2,63126
            750            275        2,62874
            751        274,833        2,62616
            752        274,667        2,62364
            753          274,5        2,62044
            754        274,333        2,61735
            755        274,167        2,61416
            756            274         2,6109
            757        273,833        2,60718
            758        273,667        2,60364
            759          273,5        2,60016
            760        273,333        2,59666
            761        273,167        2,59317
            762            273        2,58983
            763        272,833        2,58657
            764        272,667         2,5833
            765          272,5        2,58028
            766        272,333        2,57713
            767        272,167        2,57394
            768            272        2,57073
            769        271,833        2,56758
            770        271,667        2,56448
            771          271,5         2,5614
            772        271,333        2,55835
            773        271,167        2,55538
            774            271        2,55234
            775        270,833        2,54927
            776        270,667        2,54614
            777          270,5        2,54288
            778        270,333        2,53967
            779        270,167        2,53645
            780            270        2,53318
            781        269,833        2,52984
            782        269,667        2,52658
            783          269,5         2,5233
            784        269,333        2,52005
            785        269,167        2,51681
            786            269        2,51369
            787        268,833         2,5106
            788        268,667        2,50752
            789          268,5        2,50442
            790        268,333        2,50132
            791        268,167        2,49813
            792            268        2,49493
            793        267,833        2,49174
            794        267,667        2,48853
            795          267,5        2,48541
            796        267,333        2,48235
            797        267,167        2,47933
            798            267        2,47656
            799        266,833        2,47368
            800        266,667        2,47078
            801          266,5        2,46789
            802        266,333         2,4651
            803        266,167        2,46232
            804            266        2,45954
            805        265,833        2,45676
            806        265,667        2,45398
            807          265,5        2,45114
            808        265,333        2,44823
            809        265,167        2,44529
            810            265        2,44216
            811        264,833         2,4391
            812        264,667        2,43611
            813          264,5        2,43319
            814        264,333        2,43027
            815        264,167        2,42741
            816            264        2,42459
            817        263,833         2,4218
            818        263,667        2,41927
            819          263,5        2,41663
            820        263,333        2,41391
            821        263,167        2,41119
            822            263        2,40852
            823        262,833        2,40587
            824        262,667        2,40321
            825          262,5        2,40057
            826        262,333        2,39796
            827        262,167        2,39538
            828            262        2,39281
            829        261,833        2,39027
            830        261,667        2,38779
            831          261,5        2,38528
            832        261,333        2,38281
            833        261,167        2,38039
            834            261        2,37802
            835        260,833        2,37564
            836        260,667        2,37321
            837          260,5        2,37075
            838        260,333        2,36842
            839        260,167         2,3661
            840            260         2,3638
            841        259,833        2,36148
            842        259,667        2,35917
            843          259,5        2,35688
            844        259,333        2,35462
            845        259,167        2,35239
            846            259        2,35019
            847        258,833          2,348
            848        258,667        2,34579
            849          258,5        2,34358
            850        258,333        2,34147
            851        258,167        2,33928
            852            258        2,33706
            853        257,833        2,33486
            854        257,667        2,33263
            855          257,5        2,33025
            856        257,333        2,32795
            857        257,167        2,32569
            858            257        2,32346
            859        256,833        2,32112
            860        256,667        2,31884
            861          256,5        2,31658
            862        256,333        2,31435
            863        256,167        2,31215
            864            256        2,30992
            865        255,833        2,30767
            866        255,667        2,30539
            867          255,5        2,30317
            868        255,333        2,30097
            869        255,167        2,29877
            870            255         2,2966
            871        254,833         2,2945
            872        254,667        2,29238
            873          254,5        2,29021
            874        254,333        2,28803
            875        254,167        2,28601
            876            254        2,28396
            877        253,833        2,28192
            878        253,667        2,27991
            879          253,5          2,278
            880        253,333        2,27601
            881        253,167        2,27404
            882            253        2,27211
            883        252,833        2,27019
            884        252,667        2,26825
            885          252,5         2,2663
            886        252,333        2,26435
            887        252,167        2,26249
            888            252        2,26059
            889        251,833        2,25865
            890        251,667        2,25668
            891          251,5        2,25477
            892        251,333        2,25285
            893        251,167        2,25091
            894            251        2,24895
            895        250,833        2,24702
            896        250,667        2,24512
            897          250,5        2,24324
            898        250,333        2,24135
            899        250,167        2,23941
            900            250        2,23743
            901        249,833        2,23552
            902        249,667        2,23364
            903          249,5        2,23162
            904        249,333        2,22962
            905        249,167        2,22765
            906            249         2,2257
            907        248,833        2,22386
            908        248,667        2,22207
            909          248,5        2,22025
            910        248,333        2,21839
            911        248,167        2,21654
            912            248         2,2146
            913        247,833        2,21265
            914        247,667        2,21069
            915          247,5        2,20857
            916        247,333        2,20657
            917        247,167        2,20463
            918            247        2,20273
            919        246,833        2,20094
            920        246,667         2,1991
            921          246,5        2,19724
            922        246,333        2,19536
            923        246,167        2,19346
            924            246        2,19153
            925        245,833        2,18964
            926        245,667        2,18781
            927          245,5          2,186
            928        245,333        2,18418
            929        245,167        2,18236
            930            245        2,18053
            931        244,833        2,17869
            932        244,667        2,17692
            933          244,5        2,17522
            934        244,333        2,17353
            935        244,167        2,17182
            936            244         2,1702
            937        243,833        2,16853
            938        243,667        2,16681
            939          243,5        2,16511
            940        243,333        2,16335
            941        243,167        2,16159
            942            243        2,15981
            943        242,833        2,15801
            944        242,667        2,15618
            945          242,5        2,15438
            946        242,333        2,15265
            947        242,167        2,15092
            948            242        2,14924
            949        241,833        2,14749
            950        241,667        2,14571
            951          241,5        2,14394
            952        241,333        2,14223
            953        241,167         2,1405
            954            241        2,13873
            955        240,833        2,13695
            956        240,667        2,13519
            957          240,5        2,13335
            958        240,333        2,13151
            959        240,167        2,12968
            960            240        2,12783
            961        239,833        2,12599
            962        239,667        2,12414
            963          239,5        2,12227
            964        239,333        2,12049
            965        239,167        2,11875
            966            239          2,117
            967        238,833        2,11527
            968        238,667        2,11352
            969          238,5         2,1118
            970        238,333        2,11004
            971        238,167        2,10832
            972            238        2,10663
            973        237,833        2,10501
            974        237,667        2,10345
            975          237,5        2,10192
            976        237,333        2,10038
            977        237,167        2,09908
            978            237        2,09757
            979        236,833        2,09595
            980        236,667         2,0943
            981          236,5        2,09255
            982        236,333         2,0909
            983        236,167        2,08928
            984            236        2,08767
            985        235,833        2,08604
            986        235,667        2,08433
            987          235,5        2,08258
            988        235,333        2,08081
            989        235,167        2,07891
            990            235        2,07709
            991        234,833         2,0753
            992        234,667        2,07354
            993          234,5        2,07187
            994        234,333        2,07024
            995        234,167        2,06865
            996            234        2,06708
            997        233,833        2,06561
            998        233,667        2,06405
            999          233,5        2,06247
           1000        233,333         2,0609
           1001        233,167        2,05926
           1002            233         2,0576
           1003        232,833        2,05593
           1004        232,667        2,05427
           1005          232,5        2,05266
           1006        232,333        2,05101
           1007        232,167        2,04937
           1008            232        2,04779
           1009        231,833        2,04614
           1010        231,667        2,04446
           1011          231,5        2,04275
           1012        231,333        2,04102
           1013        231,167         2,0392
           1014            231        2,03742
           1015        230,833        2,03568
           1016        230,667        2,03399
           1017          230,5        2,03238
           1018        230,333        2,03082
           1019        230,167        2,02927
           1020            230        2,02768
           1021        229,833        2,02615
           1022        229,667        2,02455
           1023          229,5        2,02296
           1024        229,333        2,02138
           1025        229,167        2,01971
           1026            229         2,0181
           1027        228,833        2,01649
           1028        228,667        2,01489
           1029          228,5         2,0133
           1030        228,333         2,0117
           1031        228,167        2,01012
           1032            228        2,00856
           1033        227,833        2,00695
           1034        227,667        2,00546
           1035          227,5        2,00401
           1036        227,333        2,00256
           1037        227,167        2,00105
           1038            227         1,9996
           1039        226,833        1,99803
           1040        226,667         1,9964
           1041          226,5        1,99472
           1042        226,333        1,99283
           1043        226,167        1,99109
           1044            226        1,98944
           1045        225,833        1,98785
           1046        225,667        1,98635
           1047          225,5        1,98483
           1048        225,333        1,98329
           1049        225,167        1,98171
           1050            225        1,98015
           1051        224,833        1,97856
           1052        224,667        1,97698
           1053          224,5        1,97539
           1054        224,333        1,97372
           1055        224,167        1,97216
           1056            224        1,97066
           1057        223,833         1,9692
           1058        223,667        1,96777
           1059          223,5        1,96627
           1060        223,333        1,96476
           1061        223,167        1,96326
           1062            223        1,96167
           1063        222,833        1,96015
           1064        222,667        1,95863
           1065          222,5        1,95711
           1066        222,333        1,95553
           1067        222,167        1,95389
           1068            222        1,95222
           1069        221,833        1,95063
           1070        221,667        1,94901
           1071          221,5        1,94746
           1072        221,333        1,94592
           1073        221,167        1,94438
           1074            221        1,94295
           1075        220,833         1,9414
           1076        220,667        1,93983
           1077          220,5        1,93827
           1078        220,333        1,93658
           1079        220,167        1,93499
           1080            220        1,93343
           1081        219,833        1,93188
           1082        219,667        1,93041
           1083          219,5         1,9289
           1084        219,333        1,92737
           1085        219,167        1,92581
           1086            219        1,92433
           1087        218,833        1,92282
           1088        218,667         1,9213
           1089          218,5        1,91979
           1090        218,333        1,91838
           1091        218,167          1,917
           1092            218        1,91562
           1093        217,833        1,91421
           1094        217,667        1,91293
           1095          217,5        1,91154
           1096        217,333        1,91008
           1097        217,167        1,90861
           1098            217         1,9071
           1099        216,833        1,90565
           1100        216,667        1,90425
           1101          216,5        1,90288
           1102        216,333        1,90155
           1103        216,167        1,90015
           1104            216         1,8987
           1105        215,833         1,8972
           1106        215,667        1,89564
           1107          215,5        1,89401
           1108        215,333        1,89248
           1109        215,167        1,89099
           1110            215        1,88951
           1111        214,833        1,88808
           1112        214,667        1,88664
           1113          214,5        1,88517
           1114        214,333        1,88368
           1115        214,167        1,88219
           1116            214        1,88072
           1117        213,833        1,87929
           1118        213,667        1,87787
           1119          213,5        1,87646
           1120        213,333        1,87508
           1121        213,167        1,87368
           1122            213        1,87223
           1123        212,833        1,87083
           1124        212,667        1,86937
           1125          212,5        1,86786
           1126        212,333        1,86636
           1127        212,167         1,8649
           1128            212        1,86349
           1129        211,833        1,86208
           1130        211,667        1,86068
           1131          211,5        1,85936
           1132        211,333        1,85797
           1133        211,167        1,85658
           1134            211         1,8552
           1135        210,833        1,85379
           1136        210,667         1,8524
           1137          210,5        1,85098
           1138        210,333        1,84953
           1139        210,167        1,84809
           1140            210        1,84664
           1141        209,833        1,84518
           1142        209,667        1,84373
           1143          209,5        1,84235
           1144        209,333        1,84101
           1145        209,167        1,83965
           1146            209        1,83828
           1147        208,833        1,83705
           1148        208,667        1,83574
           1149          208,5        1,83439
           1150        208,333        1,83304
           1151        208,167        1,83171
           1152            208        1,83051
           1153        207,833        1,82934
           1154        207,667         1,8282
           1155          207,5        1,82725
           1156        207,333        1,82614
           1157        207,167        1,82495
           1158            207        1,82373
           1159        206,833        1,82227
           1160        206,667        1,82076
           1161          206,5        1,81927
           1162        206,333        1,81779
           1163        206,167        1,81605
           1164            206        1,81452
           1165        205,833        1,81305
           1166        205,667        1,81157
           1167          205,5        1,81018
           1168        205,333        1,80865
           1169        205,167        1,80714
           1170            205        1,80564
           1171        204,833        1,80404
           1172        204,667        1,80253
           1173          204,5        1,80107
           1174        204,333        1,79965
           1175        204,167        1,79825
           1176            204         1,7969
           1177        203,833        1,79548
           1178        203,667        1,79406
           1179          203,5        1,79266
           1180        203,333        1,79118
           1181        203,167        1,78978
           1182            203        1,78841
           1183        202,833        1,78703
           1184        202,667        1,78565
           1185          202,5        1,78427
           1186        202,333        1,78287
           1187        202,167        1,78145
           1188            202        1,77999
           1189        201,833        1,77855
           1190        201,667        1,77709
           1191          201,5        1,77562
           1192        201,333        1,77428
           1193        201,167        1,77292
           1194            201        1,77155
           1195        200,833        1,77017
           1196        200,667        1,76883
           1197          200,5        1,76742
           1198        200,333          1,766
           1199        200,167        1,76458
           1200            200        1,76315
           1201        199,833        1,76177
           1202        199,667        1,76037
           1203          199,5        1,75895
           1204        199,333        1,75764
           1205        199,167        1,75624
           1206            199        1,75479
           1207        198,833        1,75334
           1208        198,667        1,75181
           1209          198,5        1,75038
           1210        198,333        1,74894
           1211        198,167        1,74748
           1212            198        1,74604
           1213        197,833        1,74463
           1214        197,667        1,74326
           1215          197,5        1,74189
           1216        197,333        1,74042
           1217        197,167        1,73892
           1218            197        1,73743
           1219        196,833        1,73599
           1220        196,667        1,73453
           1221          196,5        1,73313
           1222        196,333        1,73176
           1223        196,167        1,73042
           1224            196        1,72927
           1225        195,833        1,72804
           1226        195,667        1,72676
           1227          195,5        1,72547
           1228        195,333        1,72422
           1229        195,167        1,72303
           1230            195        1,72185
           1231        194,833        1,72068
           1232        194,667        1,71964
           1233          194,5        1,71865
           1234        194,333        1,71772
           1235        194,167        1,71683
           1236            194        1,71605
           1237        193,833         1,7152
           1238        193,667        1,71433
           1239          193,5        1,71345
           1240        193,333        1,71256
           1241        193,167        1,71171
           1242            193        1,71092
           1243        192,833        1,71017
           1244        192,667        1,70944
           1245          192,5        1,70877
           1246        192,333        1,70797
           1247        192,167        1,70707
           1248            192        1,70614
           1249        191,833        1,70498
           1250        191,667        1,70388
           1251          191,5        1,70278
           1252        191,333        1,70168
           1253        191,167        1,70036
           1254            191        1,69919
           1255        190,833        1,69805
           1256        190,667        1,69692
           1257          190,5         1,6958
           1258        190,333        1,69467
           1259        190,167        1,69353
           1260            190        1,69235
           1261        189,833        1,69113
           1262        189,667         1,6899
           1263          189,5        1,68862
           1264        189,333        1,68732
           1265        189,167        1,68592
           1266            189        1,68462
           1267        188,833        1,68333
           1268        188,667        1,68204
           1269          188,5        1,68081
           1270        188,333        1,67962
           1271        188,167        1,67848
           1272            188        1,67737
           1273        187,833        1,67636
           1274        187,667        1,67535
           1275          187,5         1,6744
           1276        187,333        1,67353
           1277        187,167        1,67282
           1278            187        1,67206
           1279        186,833        1,67123
           1280        186,667        1,67033
           1281          186,5        1,66952
           1282        186,333        1,66865
           1283        186,167        1,66774
           1284            186        1,66685
           1285        185,833        1,66589
           1286        185,667        1,66503
           1287          185,5        1,66414
           1288        185,333        1,66319
           1289        185,167        1,66217
           1290            185        1,66106
           1291        184,833        1,65991
           1292        184,667        1,65877
           1293          184,5        1,65727
           1294        184,333        1,65589
           1295        184,167        1,65455
           1296            184        1,65319
           1297        183,833        1,65174
           1298        183,667        1,65031
           1299          183,5        1,64884
           1300        183,333        1,64736
           1301        183,167        1,64582
           1302            183        1,64424
           1303        182,833        1,64264
           1304        182,667        1,64099
           1305          182,5        1,63924
           1306        182,333        1,63757
           1307        182,167        1,63597
           1308            182        1,63441
           1309        181,833        1,63294
           1310        181,667        1,63154
           1311          181,5        1,63021
           1312        181,333        1,62892
           1313        181,167        1,62767
           1314            181        1,62669
           1315        180,833        1,62566
           1316        180,667        1,62466
           1317          180,5        1,62372
           1318        180,333         1,6229
           1319        180,167        1,62205
           1320            180        1,62127
           1321        179,833        1,62056
           1322        179,667        1,61995
           1323          179,5        1,61926
           1324        179,333        1,61855
           1325        179,167         1,6178
           1326            179        1,61695
           1327        178,833        1,61607
           1328        178,667        1,61515
           1329          178,5        1,61419
           1330        178,333        1,61296
           1331        178,167        1,61179
           1332            178        1,61058
           1333        177,833        1,60932
           1334        177,667          1,608
           1335          177,5         1,6067
           1336        177,333        1,60537
           1337        177,167        1,60401
           1338            177         1,6026
           1339        176,833        1,60114
           1340        176,667         1,5996
           1341          176,5        1,59799
           1342        176,333        1,59615
           1343        176,167         1,5944
           1344            176         1,5927
           1345        175,833        1,59101
           1346        175,667        1,58926
           1347          175,5        1,58753
           1348        175,333        1,58588
           1349        175,167         1,5843
           1350            175        1,58293
           1351        174,833        1,58155
           1352        174,667        1,58023
           1353          174,5        1,57895
           1354        174,333         1,5779
           1355        174,167        1,57675
           1356            174        1,57559
           1357        173,833        1,57446
           1358        173,667        1,57346
           1359          173,5        1,57249
           1360        173,333        1,57158
           1361        173,167         1,5707
           1362            173        1,57008
           1363        172,833        1,56938
           1364        172,667        1,56868
           1365          172,5        1,56798
           1366        172,333        1,56729
           1367        172,167        1,56649
           1368            172        1,56565
           1369        171,833        1,56484
           1370        171,667         1,5639
           1371          171,5        1,56299
           1372        171,333        1,56204
           1373        171,167        1,56106
           1374            171        1,56003
           1375        170,833        1,55889
           1376        170,667        1,55767
           1377          170,5        1,55638
           1378        170,333        1,55482
           1379        170,167        1,55334
           1380            170        1,55186
           1381        169,833        1,55037
           1382        169,667         1,5489
           1383          169,5        1,54727
           1384        169,333        1,54569
           1385        169,167        1,54414
           1386            169        1,54258
           1387        168,833        1,54092
           1388        168,667        1,53932
           1389          168,5        1,53778
           1390        168,333        1,53627
           1391        168,167        1,53465
           1392            168        1,53303
           1393        167,833        1,53144
           1394        167,667        1,52987
           1395          167,5        1,52838
           1396        167,333        1,52697
           1397        167,167        1,52566
           1398            167        1,52439
           1399        166,833        1,52339
           1400        166,667        1,52232
           1401          166,5        1,52138
           1402        166,333        1,52054
           1403        166,167        1,51994
           1404            166        1,51932
           1405        165,833         1,5187
           1406        165,667         1,5181
           1407          165,5         1,5178
           1408        165,333         1,5174
           1409        165,167        1,51696
           1410            165        1,51647
           1411        164,833         1,5159
           1412        164,667         1,5152
           1413          164,5        1,51441
           1414        164,333        1,51358
           1415        164,167        1,51246
           1416            164        1,51141
           1417        163,833        1,51031
           1418        163,667        1,50921
           1419          163,5        1,50802
           1420        163,333        1,50686
           1421        163,167        1,50572
           1422            163        1,50456
           1423        162,833         1,5034
           1424        162,667         1,5022
           1425          162,5        1,50089
           1426        162,333        1,49953
           1427        162,167        1,49803
           1428            162        1,49653
           1429        161,833        1,49501
           1430        161,667        1,49347
           1431          161,5        1,49179
           1432        161,333        1,49023
           1433        161,167        1,48868
           1434            161        1,48717
           1435        160,833        1,48589
           1436        160,667        1,48457
           1437          160,5        1,48329
           1438        160,333        1,48203
           1439        160,167        1,48105
           1440            160        1,48003
           1441        159,833        1,47909
           1442        159,667        1,47822
           1443          159,5        1,47757
           1444        159,333         1,4769
           1445        159,167        1,47626
           1446            159        1,47566
           1447        158,833        1,47533
           1448        158,667        1,47493
           1449          158,5         1,4745
           1450        158,333        1,47405
           1451        158,167        1,47372
           1452            158        1,47334
           1453        157,833        1,47294
           1454        157,667         1,4725
           1455          157,5        1,47198
           1456        157,333        1,47144
           1457        157,167        1,47091
           1458            157        1,47035
           1459        156,833        1,46955
           1460        156,667        1,46878
           1461          156,5        1,46795
           1462        156,333        1,46707
           1463        156,167        1,46597
           1464            156        1,46491
           1465        155,833        1,46382
           1466        155,667        1,46271
           1467          155,5        1,46136
           1468        155,333        1,45999
           1469        155,167         1,4586
           1470            155        1,45719
           1471        154,833        1,45554
           1472        154,667        1,45398
           1473          154,5        1,45245
           1474        154,333        1,45089
           1475        154,167        1,44935
           1476            154        1,44778
           1477        153,833        1,44623
           1478        153,667        1,44471
           1479          153,5         1,4434
           1480        153,333        1,44213
           1481        153,167        1,44093
           1482            153        1,43982
           1483        152,833        1,43918
           1484        152,667        1,43848
           1485          152,5        1,43782
           1486        152,333        1,43719
           1487        152,167        1,43695
           1488            152         1,4366
           1489        151,833        1,43624
           1490        151,667        1,43591
           1491          151,5        1,43574
           1492        151,333        1,43553
           1493        151,167        1,43532
           1494            151        1,43509
           1495        150,833        1,43486
           1496        150,667        1,43451
           1497          150,5        1,43405
           1498        150,333        1,43357
           1499        150,167        1,43283
           1500            150        1,43217
           1501        149,833        1,43148
           1502        149,667        1,43076
           1503          149,5        1,42986
           1504        149,333        1,42901
           1505        149,167        1,42812
           1506            149        1,42723
           1507        148,833        1,42618
           1508        148,667        1,42512
           1509          148,5        1,42392
           1510        148,333        1,42263
           1511        148,167        1,42106
           1512            148        1,41958
           1513        147,833        1,41814
           1514        147,667        1,41669
           1515          147,5        1,41515
           1516        147,333        1,41372
           1517        147,167        1,41236
           1518            147        1,41109
           1519        146,833         1,4099
           1520        146,667        1,40893
           1521          146,5         1,4079
           1522        146,333        1,40691
           1523        146,167          1,406
           1524            146        1,40533
           1525        145,833        1,40469
           1526        145,667        1,40416
           1527          145,5         1,4037
           1528        145,333        1,40358
           1529        145,167        1,40332
           1530            145         1,4031
           1531        144,833        1,40289
           1532        144,667        1,40276
           1533          144,5         1,4026
           1534        144,333        1,40242
           1535        144,167        1,40222
           1536            144         1,4019
           1537        143,833        1,40158
           1538        143,667         1,4012
           1539          143,5        1,40075
           1540        143,333        1,40007
           1541        143,167        1,39945
           1542            143         1,3988
           1543        142,833        1,39809
           1544        142,667        1,39726
           1545          142,5        1,39646
           1546        142,333        1,39557
           1547        142,167         1,3946
           1548            142        1,39352
           1549        141,833        1,39236
           1550        141,667        1,39113
           1551          141,5        1,38983
           1552        141,333        1,38821
           1553        141,167        1,38678
           1554            141        1,38536
           1555        140,833        1,38388
           1556        140,667        1,38243
           1557          140,5        1,38105
           1558        140,333         1,3797
           1559        140,167        1,37839
           1560            140        1,37729
           1561        139,833         1,3762
           1562        139,667        1,37524
           1563          139,5        1,37436
           1564        139,333        1,37379
           1565        139,167         1,3732
           1566            139         1,3727
           1567        138,833        1,37226
           1568        138,667        1,37198
           1569          138,5        1,37163
           1570        138,333        1,37134
           1571        138,167        1,37109
           1572            138        1,37088
           1573        137,833         1,3707
           1574        137,667        1,37052
           1575          137,5        1,37031
           1576        137,333        1,37014
           1577        137,167        1,36984
           1578            137        1,36945
           1579        136,833        1,36901
           1580        136,667        1,36835
           1581          136,5        1,36779
           1582        136,333         1,3672
           1583        136,167        1,36661
           1584            136        1,36586
           1585        135,833        1,36509
           1586        135,667        1,36431
           1587          135,5        1,36345
           1588        135,333        1,36249
           1589        135,167        1,36129
           1590            135        1,36015
           1591        134,833        1,35898
           1592        134,667        1,35779
           1593          134,5        1,35632
           1594        134,333         1,3549
           1595        134,167        1,35347
           1596            134        1,35202
           1597        133,833        1,35034
           1598        133,667        1,34874
           1599          133,5        1,34722
           1600        133,333        1,34579
           1601        133,167         1,3445
           1602            133        1,34331
           1603        132,833        1,34223
           1604        132,667        1,34123
           1605          132,5        1,34064
           1606        132,333         1,3399
           1607        132,167        1,33926
           1608            132        1,33872
           1609        131,833        1,33839
           1610        131,667        1,33806
           1611          131,5        1,33775
           1612        131,333        1,33738
           1613        131,167        1,33716
           1614            131        1,33689
           1615        130,833         1,3366
           1616        130,667        1,33627
           1617          130,5        1,33588
           1618        130,333         1,3355
           1619        130,167        1,33511
           1620            130         1,3347
           1621        129,833         1,3342
           1622        129,667        1,33361
           1623          129,5        1,33293
           1624        129,333        1,33216
           1625        129,167        1,33105
           1626            129        1,33003
           1627        128,833          1,329
           1628        128,667        1,32792
           1629          128,5        1,32656
           1630        128,333        1,32532
           1631        128,167        1,32408
           1632            128        1,32283
           1633        127,833        1,32147
           1634        127,667        1,32007
           1635          127,5        1,31861
           1636        127,333        1,31711
           1637        127,167        1,31554
           1638            127        1,31406
           1639        126,833        1,31265
           1640        126,667        1,31129
           1641          126,5        1,31016
           1642        126,333        1,30907
           1643        126,167        1,30809
           1644            126        1,30718
           1645        125,833        1,30671
           1646        125,667        1,30614
           1647          125,5        1,30564
           1648        125,333        1,30517
           1649        125,167        1,30502
           1650            125        1,30481
           1651        124,833        1,30463
           1652        124,667        1,30444
           1653          124,5        1,30433
           1654        124,333        1,30411
           1655        124,167        1,30389
           1656            124        1,30372
           1657        123,833        1,30354
           1658        123,667        1,30314
           1659          123,5         1,3027
           1660        123,333        1,30217
           1661        123,167        1,30157
           1662            123        1,30075
           1663        122,833        1,29993
           1664        122,667        1,29899
           1665          122,5        1,29804
           1666        122,333        1,29693
           1667        122,167        1,29583
           1668            122        1,29469
           1669        121,833        1,29352
           1670        121,667        1,29214
           1671          121,5        1,29076
           1672        121,333         1,2894
           1673        121,167        1,28803
           1674            121         1,2864
           1675        120,833        1,28486
           1676        120,667        1,28333
           1677          120,5         1,2818
           1678        120,333        1,28026
           1679        120,167        1,27883
           1680            120        1,27746
           1681        119,833        1,27613
           1682        119,667        1,27507
           1683          119,5        1,27404
           1684        119,333        1,27311
           1685        119,167        1,27225
           1686            119        1,27184
           1687        118,833        1,27136
           1688        118,667        1,27091
           1689          118,5        1,27049
           1690        118,333        1,27035
           1691        118,167        1,27009
           1692            118        1,26988
           1693        117,833         1,2697
           1694        117,667        1,26954
           1695          117,5         1,2693
           1696        117,333        1,26898
           1697        117,167         1,2686
           1698            117        1,26811
           1699        116,833        1,26763
           1700        116,667         1,2671
           1701          116,5        1,26651
           1702        116,333        1,26564
           1703        116,167        1,26482
           1704            116        1,26399
           1705        115,833        1,26311
           1706        115,667        1,26199
           1707          115,5        1,26091
           1708        115,333        1,25982
           1709        115,167        1,25872
           1710            115        1,25735
           1711        114,833        1,25603
           1712        114,667        1,25467
           1713          114,5        1,25328
           1714        114,333        1,25172
           1715        114,167        1,25019
           1716            114        1,24866
           1717        113,833        1,24719
           1718        113,667        1,24585
           1719          113,5        1,24454
           1720        113,333        1,24327
           1721        113,167        1,24206
           1722            113         1,2412
           1723        112,833        1,24033
           1724        112,667        1,23959
           1725          112,5        1,23899
           1726        112,333        1,23851
           1727        112,167        1,23846
           1728            112        1,23828
           1729        111,833         1,2381
           1730        111,667        1,23798
           1731          111,5        1,23796
           1732        111,333        1,23782
           1733        111,167         1,2376
           1734            111        1,23735
           1735        110,833        1,23688
           1736        110,667        1,23643
           1737          110,5        1,23594
           1738        110,333        1,23545
           1739        110,167        1,23485
           1740            110        1,23419
           1741        109,833        1,23346
           1742        109,667         1,2327
           1743          109,5        1,23178
           1744        109,333        1,23084
           1745        109,167         1,2298
           1746            109        1,22869
           1747        108,833        1,22719
           1748        108,667        1,22579
           1749          108,5        1,22441
           1750        108,333        1,22299
           1751        108,167        1,22124
           1752            108        1,21966
           1753        107,833        1,21816
           1754        107,667        1,21668
           1755          107,5        1,21536
           1756        107,333        1,21408
           1757        107,167        1,21283
           1758            107        1,21159
           1759        106,833         1,2107
           1760        106,667        1,20971
           1761          106,5        1,20886
           1762        106,333        1,20815
           1763        106,167        1,20774
           1764            106        1,20733
           1765        105,833        1,20705
           1766        105,667        1,20683
           1767          105,5        1,20692
           1768        105,333        1,20681
           1769        105,167        1,20663
           1770            105        1,20647
           1771        104,833        1,20609
           1772        104,667        1,20573
           1773          104,5        1,20537
           1774        104,333        1,20498
           1775        104,167        1,20445
           1776            104        1,20397
           1777        103,833        1,20342
           1778        103,667        1,20283
           1779          103,5        1,20216
           1780        103,333        1,20133
           1781        103,167        1,20044
           1782            103        1,19952
           1783        102,833        1,19833
           1784        102,667        1,19723
           1785          102,5        1,19607
           1786        102,333        1,19488
           1787        102,167        1,19343
           1788            102        1,19198
           1789        101,833        1,19042
           1790        101,667        1,18878
           1791          101,5        1,18701
           1792        101,333        1,18547
           1793        101,167        1,18402
           1794            101        1,18266
           1795        100,833        1,18139
           1796        100,667        1,18058
           1797          100,5        1,17975
           1798        100,333        1,17901
           1799        100,167        1,17833
           1800            100        1,17805
           1801        99,8333        1,17768
           1802        99,6667         1,1774
           1803           99,5         1,1772
           1804        99,3333        1,17721
           1805        99,1667        1,17712
           1806             99          1,177
           1807        98,8333        1,17686
           1808        98,6667        1,17678
           1809           98,5        1,17661
           1810        98,3333        1,17635
           1811        98,1667        1,17609
           1812             98        1,17567
           1813        97,8333        1,17529
           1814        97,6667        1,17488
           1815           97,5        1,17444
           1816        97,3333        1,17369
           1817        97,1667        1,17296
           1818             97        1,17219
           1819        96,8333        1,17133
           1820        96,6667        1,17013
           1821           96,5        1,16902
           1822        96,3333        1,16789
           1823        96,1667         1,1667
           1824             96        1,16525
           1825        95,8333        1,16385
           1826        95,6667        1,16241
           1827           95,5        1,16093
           1828        95,3333        1,15922
           1829        95,1667        1,15756
           1830             95        1,15598
           1831        94,8333        1,15449
           1832        94,6667        1,15312
           1833           94,5        1,15187
           1834        94,3333        1,15076
           1835        94,1667        1,14978
           1836             94         1,1493
           1837        93,8333        1,14868
           1838        93,6667        1,14812
           1839           93,5        1,14764
           1840        93,3333        1,14754
           1841        93,1667        1,14739
           1842             93        1,14723
           1843        92,8333        1,14711
           1844        92,6667        1,14704
           1845           92,5         1,1468
           1846        92,3333        1,14652
           1847        92,1667        1,14628
           1848             92        1,14581
           1849        91,8333        1,14546
           1850        91,6667         1,1451
           1851           91,5        1,14474
           1852        91,3333        1,14427
           1853        91,1667        1,14373
           1854             91        1,14316
           1855        90,8333         1,1426
           1856        90,6667        1,14177
           1857           90,5        1,14095
           1858        90,3333        1,14002
           1859        90,1667        1,13901
           1860             90        1,13771
           1861        89,8333        1,13643
           1862        89,6667         1,1351
           1863           89,5        1,13372
           1864        89,3333        1,13229
           1865        89,1667        1,13074
           1866             89        1,12927
           1867        88,8333         1,1278
           1868        88,6667        1,12634
           1869           88,5        1,12516
           1870        88,3333        1,12403
           1871        88,1667        1,12297
           1872             88        1,12194
           1873        87,8333        1,12131
           1874        87,6667        1,12061
           1875           87,5        1,11996
           1876        87,3333        1,11939
           1877        87,1667        1,11903
           1878             87         1,1186
           1879        86,8333        1,11826
           1880        86,6667        1,11801
           1881           86,5        1,11804
           1882        86,3333        1,11798
           1883        86,1667        1,11789
           1884             86        1,11781
           1885        85,8333        1,11785
           1886        85,6667        1,11777
           1887           85,5        1,11765
           1888        85,3333        1,11749
           1889        85,1667        1,11711
           1890             85        1,11676
           1891        84,8333        1,11633
           1892        84,6667        1,11583
           1893           84,5        1,11508
           1894        84,3333        1,11425
           1895        84,1667        1,11336
           1896             84         1,1124
           1897        83,8333        1,11089
           1898        83,6667        1,10947
           1899           83,5        1,10804
           1900        83,3333        1,10657
           1901        83,1667        1,10493
           1902             83        1,10349
           1903        82,8333        1,10217
           1904        82,6667         1,1009
           1905           82,5        1,09989
           1906        82,3333        1,09872
           1907        82,1667        1,09758
           1908             82        1,09651
           1909        81,8333        1,09545
           1910        81,6667         1,0945
           1911           81,5        1,09372
           1912        81,3333        1,09308
           1913        81,1667        1,09249
           1914             81        1,09222
           1915        80,8333         1,0919
           1916        80,6667        1,09166
           1917           80,5        1,09151
           1918        80,3333        1,09157
           1919        80,1667        1,09161
           1920             80        1,09165
           1921        79,8333        1,09169
           1922        79,6667         1,0917
           1923           79,5        1,09159
           1924        79,3333        1,09141
           1925        79,1667        1,09121
           1926             79        1,09061
           1927        78,8333        1,09011
           1928        78,6667        1,08956
           1929           78,5        1,08898
           1930        78,3333        1,08818
           1931        78,1667        1,08742
           1932             78        1,08662
           1933        77,8333        1,08574
           1934        77,6667        1,08456
           1935           77,5        1,08335
           1936        77,3333        1,08211
           1937        77,1667        1,08083
           1938             77        1,07925
           1939        76,8333        1,07783
           1940        76,6667        1,07641
           1941           76,5        1,07497
           1942        76,3333        1,07369
           1943        76,1667        1,07253
           1944             76        1,07148
           1945        75,8333        1,07054
           1946        75,6667        1,07004
           1947           75,5        1,06953
           1948        75,3333        1,06919
           1949        75,1667        1,06891
           1950             75        1,06911
           1951        74,8333        1,06911
           1952        74,6667        1,06908
           1953           74,5        1,06907
           1954        74,3333        1,06913
           1955        74,1667        1,06909
           1956             74        1,06901
           1957        73,8333        1,06894
           1958        73,6667        1,06877
           1959           73,5        1,06869
           1960        73,3333        1,06858
           1961        73,1667        1,06844
           1962             73        1,06807
           1963        72,8333        1,06763
           1964        72,6667        1,06719
           1965           72,5        1,06674
           1966        72,3333         1,0659
           1967        72,1667        1,06508
           1968             72        1,06416
           1969        71,8333         1,0632
           1970        71,6667        1,06193
           1971           71,5        1,06063
           1972        71,3333        1,05925
           1973        71,1667         1,0578
           1974             71        1,05603
           1975        70,8333        1,05454
           1976        70,6667        1,05318
           1977           70,5        1,05188
           1978        70,3333        1,05064
           1979        70,1667        1,04973
           1980             70        1,04871
           1981        69,8333        1,04774
           1982        69,6667        1,04678
           1983           69,5        1,04597
           1984        69,3333        1,04523
           1985        69,1667        1,04465
           1986             69        1,04418
           1987        68,8333        1,04406
           1988        68,6667        1,04397
           1989           68,5        1,04396
           1990        68,3333        1,04399
           1991        68,1667         1,0443
           1992             68        1,04441
           1993        67,8333        1,04453
           1994        67,6667        1,04463
           1995           67,5        1,04458
           1996        67,3333        1,04462
           1997        67,1667        1,04459
           1998             67        1,04448
           1999        66,8333        1,04422
           2000        66,6667        1,04394
           2001           66,5        1,04351
           2002        66,3333        1,04298
           2003        66,1667         1,0421
           2004             66        1,04128
           2005        65,8333        1,04047
           2006        65,6667        1,03966
           2007           65,5        1,03854
           2008        65,3333        1,03739
           2009        65,1667        1,03617
           2010             65        1,03488
           2011        64,8333        1,03338
           2012        64,6667        1,03203
           2013           64,5        1,03069
           2014        64,3333        1,02937
           2015        64,1667        1,02814
           2016             64        1,02694
           2017        63,8333        1,02583
           2018        63,6667        1,02481
           2019           63,5        1,02411
           2020        63,3333        1,02341
           2021        63,1667        1,02285
           2022             63        1,02243
           2023        62,8333        1,02243
           2024        62,6667        1,02243
           2025           62,5        1,02254
           2026        62,3333        1,02271
           2027        62,1667        1,02311
           2028             62        1,02335
           2029        61,8333         1,0235
           2030        61,6667        1,02359
           2031           61,5        1,02365
           2032        61,3333        1,02384
           2033        61,1667        1,02395
           2034             61          1,024
           2035        60,8333        1,02407
           2036        60,6667        1,02402
           2037           60,5         1,0239
           2038        60,3333        1,02368
           2039        60,1667        1,02305
           2040             60        1,02241
           2041        59,8333        1,02161
           2042        59,6667        1,02071
           2043           59,5        1,01927
           2044        59,3333        1,01799
           2045        59,1667        1,01672
           2046             59        1,01537
           2047        58,8333        1,01391
           2048        58,6667        1,01237
           2049           58,5        1,01092
           2050        58,3333        1,00956
           2051        58,1667        1,00828
           2052             58        1,00704
           2053        57,8333         1,0058
           2054        57,6667        1,00474
           2055           57,5        1,00379
           2056        57,3333        1,00282
           2057        57,1667        1,00205
           2058             57        1,00202
           2059        56,8333        1,00263
           2060        56,6667        1,00422
           2061           56,5        1,00531
           2062        56,3333        1,00633
           2063        56,1667        1,00712
           2064             56        1,00669
           2065        55,8333         1,0068
           2066        55,6667        1,00694
           2067           55,5        1,00701
           2068        55,3333        1,00687
           2069        55,1667        1,00683
           2070             55        1,00676
           2071        54,8333        1,00665
           2072        54,6667        1,00628
           2073           54,5        1,00591
           2074        54,3333        1,00542
           2075        54,1667        1,00482
           2076             54        1,00372
           2077        53,8333        1,00273
           2078        53,6667        1,00166
           2079           53,5        1,00049
           2080        53,3333       0,998918
           2081        53,1667       0,997443
           2082             53       0,995985
           2083        52,8333       0,994495
           2084        52,6667       0,992746
           2085           52,5       0,991167
           2086        52,3333        0,98975
           2087        52,1667       0,988429
           2088             52       0,987242
           2089        51,8333       0,986201
           2090        51,6667       0,985295
           2091           51,5       0,984457
           2092        51,3333         0,9841
           2093        51,1667        0,98366
           2094             51       0,983377
           2095        50,8333       0,983214
           2096        50,6667       0,983616
           2097           50,5       0,983874
           2098        50,3333       0,984147
           2099        50,1667       0,984456
           2100             50       0,985085
           2101        49,8333        0,98552
           2102        49,6667       0,985995
           2103           49,5       0,986567
           2104        49,3333       0,987078
           2105        49,1667       0,987617
           2106             49       0,988041
           2107        48,8333       0,988325
           2108        48,6667       0,989035
           2109           48,5       0,989441
           2110        48,3333       0,988576
           2111        48,1667       0,987686
           2112             48       0,986664
           2113        47,8333       0,985535
           2114        47,6667       0,984228
           2115           47,5       0,982828
           2116        47,3333       0,981446
           2117        47,1667       0,979649
           2118             47       0,978083
           2119        46,8333       0,976595
           2120        46,6667       0,975126
           2121           46,5       0,974078
           2122        46,3333       0,973026
           2123        46,1667       0,972068
           2124             46       0,971243
           2125        45,8333       0,970914
           2126        45,6667       0,970458
           2127           45,5       0,970088
           2128        45,3333       0,969782
           2129        45,1667        0,96984
           2130             45         0,9699
           2131        44,8333       0,970095
           2132        44,6667       0,970384
           2133           44,5       0,970942
           2134        44,3333       0,971448
           2135        44,1667       0,971994
           2136             44       0,972589
           2137        43,8333        0,97316
           2138        43,6667       0,973723
           2139           43,5       0,974283
           2140        43,3333       0,974816
           2141        43,1667       0,975156
           2142             43       0,975468
           2143        42,8333       0,975749
           2144        42,6667       0,975992
           2145           42,5       0,975881
           2146        42,3333       0,975721
           2147        42,1667       0,975511
           2148             42       0,975367
           2149        41,8333       0,974494
           2150        41,6667       0,973183
           2151           41,5       0,971596
           2152        41,3333       0,970336
           2153        41,1667       0,968928
           2154             41       0,967748
           2155        40,8333       0,966654
           2156        40,6667       0,965593
           2157           40,5       0,964798
           2158        40,3333       0,963884
           2159        40,1667       0,963032
           2160             40       0,962284
           2161        39,8333        0,96175
           2162        39,6667       0,961217
           2163           39,5       0,961046
           2164        39,3333       0,961092
           2165        39,1667       0,962161
           2166             39       0,963058
           2167        38,8333       0,963767
           2168        38,6667       0,964519
           2169           38,5       0,965446
           2170        38,3333       0,966245
           2171        38,1667       0,967007
           2172             38       0,967761
           2173        37,8333       0,968347
           2174        37,6667       0,969002
           2175           37,5       0,969622
           2176        37,3333       0,970225
           2177        37,1667       0,970635
           2178             37       0,971064
           2179        36,8333       0,971411
           2180        36,6667        0,97168
           2181           36,5       0,971458
           2182        36,3333       0,971246
           2183        36,1667       0,970895
           2184             36        0,97046
           2185        35,8333       0,969995
           2186        35,6667       0,969049
           2187           35,5       0,968177
           2188        35,3333       0,967226
           2189        35,1667       0,966232
           2190             35       0,965263
           2191        34,8333       0,964426
           2192        34,6667        0,96347
           2193           34,5       0,962397
           2194        34,3333       0,962773
           2195        34,1667       0,962997
           2196             34       0,963491
           2197        33,8333       0,964375
           2198        33,6667       0,965617
           2199           33,5       0,966764
           2200        33,3333        0,96802
           2201        33,1667       0,969223
           2202             33       0,971325
           2203        32,8333       0,973471
           2204        32,6667       0,975846
           2205           32,5       0,978161
           2206        32,3333       0,980872
           2207        32,1667       0,983471
           2208             32        0,98617
           2209        31,8333       0,988981
           2210        31,6667       0,991797
           2211           31,5       0,994846
           2212        31,3333       0,998706
           2213        31,1667         1,0032
           2214             31        1,00826
           2215        30,8333        1,01338
           2216        30,6667        1,01877
           2217           30,5        1,02436
           2218        30,3333        1,03046
           2219        30,1667        1,03683
           2220             30        1,04447
           2221        29,8333        1,05322
           2222        29,6667        1,06298
           2223           29,5        1,07306
           2224        29,3333         1,0848
           2225        29,1667        1,09782
           2226             29        1,11192
           2227        28,8333        1,12703
           2228        28,6667        1,14256
           2229           28,5        1,15845
           2230        28,3333        1,17564
           2231        28,1667        1,19234
           2232             28        1,20883
           2233        27,8333        1,22542
           2234        27,6667        1,24161
           2235           27,5        1,25767
           2236        27,3333        1,27306
           2237        27,1667        1,28816
           2238             27         1,3006
           2239        26,8333        1,31179
           2240        26,6667        1,32159
           2241           26,5        1,33084
           2242        26,3333        1,33867
           2243        26,1667        1,34507
           2244             26        1,34979
           2245        25,8333        1,35317
           2246        25,6667         1,3553
           2247           25,5        1,35711
           2248        25,3333        1,35717
           2249        25,1667        1,35601
           2250             25        1,35366
           2251        24,8333         1,3511
           2252        24,6667        1,34706
           2253           24,5        1,34169
           2254        24,3333        1,33597
           2255        24,1667         1,3296
           2256             24        1,32313
           2257        23,8333        1,31643
           2258        23,6667        1,30991
           2259           23,5         1,3023
           2260        23,3333        1,29469
           2261        23,1667        1,28702
           2262             23        1,27958
           2263        22,8333         1,2715
           2264        22,6667        1,26372
           2265           22,5        1,25718
           2266        22,3333        1,25091
           2267        22,1667        1,24608
           2268             22        1,24148
           2269        21,8333        1,23697
           2270        21,6667        1,23262
           2271           21,5        1,22874
           2272        21,3333        1,22484
           2273        21,1667        1,22246
           2274             21        1,22287
           2275        20,8333        1,22515
           2276        20,6667        1,22751
           2277           20,5         1,2312
           2278        20,3333        1,23587
           2279        20,1667        1,24138
           2280             20        1,24816
           2281        19,8333        1,25679
           2282        19,6667        1,26679
           2283           19,5        1,28026
           2284        19,3333        1,29716
           2285        19,1667        1,31557
           2286             19        1,33472
           2287        18,8333        1,36144
           2288        18,6667        1,38932
           2289           18,5        1,42122
           2290        18,3333        1,45661
           2291        18,1667        1,49982
           2292             18         1,5457
           2293        17,8333        1,59717
           2294        17,6667        1,65038
           2295           17,5        1,71271
           2296        17,3333        1,77929
           2297        17,1667        1,84916
           2298             17        1,92292
           2299        16,8333        2,00494
           2300        16,6667        2,08822
           2301           16,5        2,17271
           2302        16,3333        2,25731
           2303        16,1667        2,34164
           2304             16        2,42553
           2305        15,8333        2,50653
           2306        15,6667         2,5837
           2307           15,5        2,65018
           2308        15,3333        2,70829
           2309        15,1667        2,75742
           2310             15        2,79924
           2311        14,8333        2,82142
           2312        14,6667        2,83348
           2313           14,5        2,83329
           2314        14,3333        2,82375
           2315        14,1667        2,79683
           2316             14        2,76129
           2317        13,8333        2,71614
           2318        13,6667        2,66528
           2319           13,5        2,60244
           2320        13,3333        2,53682
           2321        13,1667        2,46601
           2322             13        2,39273
           2323        12,8333        2,31807
           2324        12,6667        2,24311
           2325           12,5        2,16846
           2326        12,3333        2,09449
           2327        12,1667        2,02168
           2328             12        1,95205
           2329        11,8333        1,88482
           2330        11,6667        1,82247
           2331           11,5         1,7618
           2332        11,3333        1,70486
           2333        11,1667        1,65017
           2334             11        1,59964
           2335        10,8333        1,55094
           2336        10,6667         1,5064
           2337           10,5        1,46493
           2338        10,3333        1,42544
           2339        10,1667        1,38711
           2340             10         1,3565
           2341        9,83333        1,32671
           2342        9,66667        1,29817
           2343            9,5        1,27075
           2344        9,33333        1,24631
           2345        9,16667        1,22367
           2346              9        1,20313
           2347        8,83333        1,18381
           2348        8,66667        1,16549
           2349            8,5        1,14846
           2350        8,33333        1,13262
           2351        8,16667        1,11706
           2352              8        1,10218
           2353        7,83333        1,08849
           2354        7,66667        1,07598
           2355            7,5        1,06401
           2356        7,33333         1,0526
           2357        7,16667        1,04097
           2358              7        1,02915
           2359        6,83333        1,01714
           2360        6,66667        1,00707
           2361            6,5       0,997123
           2362        6,33333       0,987743
           2363        6,16667       0,978585
           2364              6       0,969634
           2365        5,83333        0,96068
           2366        5,66667       0,951769
           2367            5,5       0,943087
           2368        5,33333       0,934706
           2369        5,16667         0,9268
           2370              5       0,920119
           2371        4,83333       0,913771
           2372        4,66667       0,908076
           2373            4,5       0,902401
           2374        4,33333       0,896974
           2375        4,16667        0,89221
           2376              4       0,888279
           2377        3,83333       0,884078
           2378        3,66667       0,880047
           2379            3,5       0,876162
           2380        3,33333        0,87289
           2381        3,16667       0,869367
           2382              3       0,865793
           2383        2,83333       0,862212
           2384        2,66667       0,858853
           2385            2,5       0,855461
           2386        2,33333       0,852012
           2387        2,16667       0,848438
           2388              2       0,844874
           2389        1,83333       0,841229
           2390        1,66667       0,837514
           2391            1,5       0,833571
           2392        1,33333       0,829102
           2393        1,16667       0,824712
           2394              1       0,820235
           2395       0,833333        0,81576
           2396       0,666667       0,811073
           2397            0,5       0,806616
           2398       0,333333        0,80231
           2399       0,166667       0,797985
           2400              0        0,79397
           2401      -0,166667       0,789986
           2402      -0,333333       0,786155
           2403           -0,5       0,782413
           2404      -0,666667       0,779141
           2405      -0,833333       0,775791
           2406             -1       0,772945
           2407       -1,16667       0,770456
           2408       -1,33333       0,768496
           2409           -1,5       0,766338
           2410       -1,66667       0,764305
           2411       -1,83333       0,762405
           2412             -2       0,761035
           2413       -2,16667       0,759503
           2414       -2,33333       0,758007
           2415           -2,5       0,756555
           2416       -2,66667       0,755349
           2417       -2,83333       0,753927
           2418             -3       0,752355
           2419       -3,16667       0,750883
           2420       -3,33333       0,748677
           2421           -3,5       0,746535
           2422       -3,66667       0,744336
           2423       -3,83333       0,742079
           2424             -4       0,739249
           2425       -4,16667       0,736572
           2426       -4,33333       0,733879
           2427           -4,5       0,731142
           2428       -4,66667       0,728081
           2429       -4,83333         0,7252
           2430             -5       0,722229
           2431       -5,16667       0,719262
           2432       -5,33333       0,716321
           2433           -5,5        0,71346
           2434       -5,66667       0,710625
           2435       -5,83333       0,707557
           2436             -6       0,705302
           2437       -6,16667       0,703535
           2438       -6,33333       0,702323
           2439           -6,5       0,701104
           2440       -6,66667       0,700168
           2441       -6,83333       0,699177
           2442             -7         0,6983
           2443       -7,16667       0,697363
           2444       -7,33333        0,69707
           2445           -7,5       0,696749
           2446       -7,66667       0,696432
           2447       -7,83333       0,696038
           2448             -8       0,695794
           2449       -8,16667       0,695432
           2450       -8,33333       0,695129
           2451           -8,5       0,694905
           2452       -8,66667        0,69314
           2453       -8,83333       0,691846
           2454             -9       0,690486
           2455       -9,16667       0,688977
           2456       -9,33333       0,687191
           2457           -9,5        0,68546
           2458       -9,66667       0,683611
           2459       -9,83333       0,681542
           2460            -10        0,67931
           2461       -10,1667       0,676691
           2462       -10,3333        0,67428
           2463          -10,5       0,671942
           2464       -10,6667       0,669652
           2465       -10,8333       0,667337
           2466            -11        0,66513
           2467       -11,1667       0,663031
           2468       -11,3333        0,66086
           2469          -11,5         0,6592
           2470       -11,6667       0,657789
           2471       -11,8333       0,657141
           2472            -12       0,656647
           2473       -12,1667        0,65681
           2474       -12,3333       0,656642
           2475          -12,5       0,656469
           2476       -12,6667       0,656288
           2477       -12,8333       0,656077
           2478            -13       0,655915
           2479       -13,1667        0,65579
           2480       -13,3333       0,655578
           2481          -13,5       0,655087
           2482       -13,6667       0,654669
           2483       -13,8333       0,654413
           2484            -14       0,653873
           2485       -14,1667       0,652557
           2486       -14,3333       0,651609
           2487          -14,5        0,65054
           2488       -14,6667       0,649298
           2489       -14,8333       0,648094
           2490            -15       0,646641
           2491       -15,1667       0,644609
           2492       -15,3333       0,642435
           2493          -15,5       0,640021
           2494       -15,6667       0,637858
           2495       -15,8333       0,635719
           2496            -16       0,633526
           2497       -16,1667       0,631454
           2498       -16,3333        0,62955
           2499          -16,5        0,62783
           2500       -16,6667       0,626173
           2501       -16,8333       0,624829
           2502            -17       0,623492
           2503       -17,1667       0,622233
           2504       -17,3333       0,621307
           2505          -17,5       0,619373
           2506       -17,6667       0,620051
           2507       -17,8333       0,620621
           2508            -18       0,621154
           2509       -18,1667       0,621527
           2510       -18,3333       0,621839
           2511          -18,5       0,622081
           2512       -18,6667       0,622302
           2513       -18,8333       0,622154
           2514            -19       0,622018
           2515       -19,1667       0,621767
           2516       -19,3333       0,621925
           2517          -19,5        0,61965
           2518       -19,6667       0,618223
           2519       -19,8333       0,616981
           2520            -20       0,615704
           2521       -20,1667       0,614055
           2522       -20,3333       0,612361
           2523          -20,5       0,610603
           2524       -20,6667       0,608777
           2525       -20,8333       0,606656
           2526            -21       0,604613
           2527       -21,1667       0,602682
           2528       -21,3333       0,600813
           2529          -21,5       0,598984
           2530       -21,6667       0,597368
           2531       -21,8333       0,595774
           2532            -22       0,594615
           2533       -22,1667       0,593807
           2534       -22,3333       0,593887
           2535          -22,5       0,593549
           2536       -22,6667       0,593196
           2537       -22,8333       0,592853
           2538            -23       0,592752
           2539       -23,1667        0,59247
           2540       -23,3333       0,592247
           2541          -23,5       0,592049
           2542       -23,6667        0,59178
           2543       -23,8333        0,59138
           2544            -24       0,591002
           2545       -24,1667       0,590545
           2546       -24,3333       0,589755
           2547          -24,5       0,588959
           2548       -24,6667       0,588169
           2549       -24,8333       0,587198
           2550            -25       0,585402
           2551       -25,1667       0,583801
           2552       -25,3333       0,582103
           2553          -25,5       0,579915
           2554       -25,6667       0,577309
           2555       -25,8333       0,575048
           2556            -26       0,572813
           2557       -26,1667       0,570513
           2558       -26,3333       0,568011
           2559          -26,5       0,566009
           2560       -26,6667       0,564875
           2561       -26,8333       0,563622
           2562            -27       0,563064
           2563       -27,1667       0,562337
           2564       -27,3333       0,561814
           2565          -27,5       0,561467
           2566       -27,6667       0,561489
           2567       -27,8333       0,561289
           2568            -28       0,561171
           2569       -28,1667       0,561162
           2570       -28,3333       0,561138
           2571          -28,5       0,560913
           2572       -28,6667       0,560548
           2573       -28,8333       0,560071
           2574            -29       0,559617
           2575       -29,1667       0,559179
           2576       -29,3333        0,55866
           2577          -29,5       0,558181
           2578       -29,6667       0,557546
           2579       -29,8333       0,556721
           2580            -30       0,555132
           2581       -30,1667       0,552972
           2582       -30,3333        0,55089
           2583          -30,5       0,549029
           2584       -30,6667       0,547089
           2585       -30,8333        0,54504
           2586            -31       0,542976
           2587       -31,1667        0,54103
           2588       -31,3333       0,539145
           2589          -31,5       0,537268
           2590       -31,6667       0,535515
           2591       -31,8333       0,533937
           2592            -32        0,53247
           2593       -32,1667       0,530899
           2594       -32,3333       0,529895
           2595          -32,5       0,529279
           2596       -32,6667       0,529634
           2597       -32,8333       0,530031
           2598            -33       0,530561
           2599       -33,1667       0,531048
           2600       -33,3333       0,531374
           2601          -33,5       0,531572
           2602       -33,6667       0,531769
           2603       -33,8333       0,531686
           2604            -34       0,531591
           2605       -34,1667       0,531564
           2606       -34,3333       0,531516
           2607          -34,5       0,531693
           2608       -34,6667        0,52934
           2609       -34,8333       0,526903
           2610            -35       0,524178
           2611       -35,1667       0,522012
           2612       -35,3333       0,519713
           2613          -35,5        0,51738
           2614       -35,6667       0,515062
           2615       -35,8333       0,513089
           2616            -36       0,511036
           2617       -36,1667       0,509006
           2618       -36,3333       0,507168
           2619          -36,5       0,505434
           2620       -36,6667       0,503737
           2621       -36,8333       0,502188
           2622            -37       0,500576
           2623       -37,1667       0,498952
           2624       -37,3333       0,497692
           2625          -37,5       0,498617
           2626       -37,6667       0,499545
           2627       -37,8333       0,500057
           2628            -38       0,500399
           2629       -38,1667       0,500449
           2630       -38,3333       0,500406
           2631          -38,5         0,5004
           2632       -38,6667       0,500172
           2633       -38,8333        0,49979
           2634            -39       0,499405
           2635       -39,1667       0,498915
           2636       -39,3333       0,498606
           2637          -39,5       0,498414
           2638       -39,6667       0,498207
           2639       -39,8333       0,497947
           2640            -40       0,497763


Results:
  Crystallinity	10,43 %
  Integral	117,33 mJ
    normalized	8,55 Jg^-1
  Onset	19,21 �C
  Peak	14,56 �C
  Endset	9,39 �C
  Heating Rate	-10,00 �Cmin^-1

  Crystallinity	49,61 %
  Integral	558,13 mJ
    normalized	40,68 Jg^-1
  Onset	317,98 �C
  Peak	314,65 �C
  Endset	308,68 �C
  Heating Rate	-10,00 �Cmin^-1

Sample:
  PTFE_6x_400_-40_1, 13,7200 mg


Curve Name:
  PTFE_6x_-40_400_1, 12.09.2014 11:38:54
Curve Values:
          Index             Tr          Value
                          [�C]           [mW]
              0            -40      -0,377143
              1       -39,8333       -0,34833
              2       -39,6667      -0,105188
              3          -39,5       0,459702
              4       -39,3333        1,73326
              5       -39,1667        2,75543
              6            -39        3,18619
              7       -38,8333        3,15647
              8       -38,6667        2,39198
              9          -38,5        1,57965
             10       -38,3333       0,856937
             11       -38,1667       0,243759
             12            -38     -0,0794197
             13       -37,8333      -0,302685
             14       -37,6667      -0,452079
             15          -37,5       -0,56993
             16       -37,3333      -0,648787
             17       -37,1667      -0,717797
             18            -37      -0,774539
             19       -36,8333      -0,822165
             20       -36,6667        -0,8499
             21          -36,5      -0,871982
             22       -36,3333      -0,885499
             23       -36,1667      -0,894207
             24            -36      -0,898855
             25       -35,8333      -0,901436
             26       -35,6667      -0,903164
             27          -35,5      -0,904753
             28       -35,3333      -0,905894
             29       -35,1667      -0,902172
             30            -35      -0,898589
             31       -34,8333      -0,895506
             32       -34,6667      -0,892525
             33          -34,5      -0,889388
             34       -34,3333      -0,886257
             35       -34,1667      -0,882935
             36            -34      -0,879196
             37       -33,8333      -0,874726
             38       -33,6667      -0,870717
             39          -33,5      -0,866862
             40       -33,3333      -0,863046
             41       -33,1667      -0,859681
             42            -33      -0,855905
             43       -32,8333      -0,852345
             44       -32,6667      -0,849982
             45          -32,5      -0,847337
             46       -32,3333      -0,844435
             47       -32,1667      -0,841487
             48            -32      -0,838566
             49       -31,8333      -0,835793
             50       -31,6667      -0,833021
             51          -31,5      -0,829856
             52       -31,3333       -0,82659
             53       -31,1667      -0,825132
             54            -31      -0,822941
             55       -30,8333      -0,820553
             56       -30,6667      -0,818091
             57          -30,5       -0,81533
             58       -30,3333      -0,812732
             59       -30,1667      -0,810134
             60            -30       -0,80759
             61       -29,8333      -0,804986
             62       -29,6667      -0,802484
             63          -29,5      -0,800109
             64       -29,3333      -0,797891
             65       -29,1667      -0,795748
             66            -29      -0,793473
             67       -28,8333      -0,791777
             68       -28,6667      -0,790887
             69          -28,5      -0,787855
             70       -28,3333      -0,785525
             71       -28,1667      -0,783541
             72            -28      -0,782111
             73       -27,8333      -0,780177
             74       -27,6667      -0,778297
             75          -27,5      -0,776322
             76       -27,3333      -0,774349
             77       -27,1667      -0,772078
             78            -27      -0,769755
             79       -26,8333      -0,767509
             80       -26,6667      -0,765269
             81          -26,5       -0,76246
             82       -26,3333      -0,760248
             83       -26,1667      -0,759057
             84            -26      -0,757935
             85       -25,8333      -0,756315
             86       -25,6667      -0,754642
             87          -25,5      -0,753113
             88       -25,3333       -0,75169
             89       -25,1667      -0,749933
             90            -25      -0,748226
             91       -24,8333      -0,746547
             92       -24,6667      -0,745099
             93          -24,5      -0,742996
             94       -24,3333      -0,741168
             95       -24,1667      -0,738946
             96            -24      -0,736955
             97       -23,8333      -0,735879
             98       -23,6667      -0,735375
             99          -23,5      -0,734376
            100       -23,3333       -0,73336
            101       -23,1667      -0,731754
            102            -23      -0,729454
            103       -22,8333      -0,727493
            104       -22,6667      -0,725566
            105          -22,5       -0,72368
            106       -22,3333      -0,721756
            107       -22,1667      -0,720006
            108            -22      -0,718286
            109       -21,8333      -0,716511
            110       -21,6667      -0,715619
            111          -21,5      -0,715006
            112       -21,3333      -0,714649
            113       -21,1667      -0,715208
            114            -21      -0,712687
            115       -20,8333      -0,710702
            116       -20,6667      -0,709256
            117          -20,5      -0,707954
            118       -20,3333      -0,706363
            119       -20,1667      -0,705058
            120            -20      -0,704351
            121       -19,8333      -0,704036
            122       -19,6667      -0,703489
            123          -19,5      -0,702879
            124       -19,3333      -0,702269
            125       -19,1667      -0,701554
            126            -19      -0,700854
            127       -18,8333      -0,701175
            128       -18,6667      -0,701621
            129          -18,5      -0,701458
            130       -18,3333      -0,699289
            131       -18,1667      -0,698063
            132            -18      -0,696947
            133       -17,8333      -0,695773
            134       -17,6667      -0,694667
            135          -17,5      -0,693724
            136       -17,3333      -0,692794
            137       -17,1667      -0,692058
            138            -17      -0,691729
            139       -16,8333      -0,691186
            140       -16,6667      -0,690679
            141          -16,5      -0,690212
            142       -16,3333      -0,689908
            143       -16,1667      -0,689569
            144            -16      -0,689347
            145       -15,8333      -0,689147
            146       -15,6667      -0,689157
            147          -15,5       -0,68897
            148       -15,3333      -0,688704
            149       -15,1667      -0,688513
            150            -15      -0,688519
            151       -14,8333      -0,688498
            152       -14,6667      -0,688411
            153          -14,5      -0,688244
            154       -14,3333      -0,688243
            155       -14,1667      -0,688064
            156            -14      -0,687755
            157       -13,8333      -0,687417
            158       -13,6667      -0,686796
            159          -13,5      -0,686436
            160       -13,3333      -0,686185
            161       -13,1667      -0,686009
            162            -13      -0,685865
            163       -12,8333      -0,685637
            164       -12,6667      -0,685458
            165          -12,5      -0,685258
            166       -12,3333       -0,68511
            167       -12,1667      -0,684934
            168            -12      -0,684835
            169       -11,8333        -0,6848
            170       -11,6667      -0,684673
            171          -11,5      -0,684723
            172       -11,3333      -0,684829
            173       -11,1667      -0,684791
            174            -11       -0,68459
            175       -10,8333      -0,685368
            176       -10,6667      -0,686829
            177          -10,5      -0,688155
            178       -10,3333      -0,688969
            179       -10,1667      -0,687718
            180            -10      -0,686758
            181       -9,83333      -0,686039
            182       -9,66667      -0,685318
            183           -9,5      -0,684891
            184       -9,33333      -0,684269
            185       -9,16667      -0,683706
            186             -9      -0,683249
            187       -8,83333      -0,682867
            188       -8,66667      -0,682481
            189           -8,5      -0,682101
            190       -8,33333      -0,681728
            191       -8,16667      -0,681432
            192             -8      -0,681092
            193       -7,83333      -0,680743
            194       -7,66667      -0,680393
            195           -7,5      -0,679931
            196       -7,33333      -0,679599
            197       -7,16667      -0,679321
            198             -7      -0,679006
            199       -6,83333      -0,678733
            200       -6,66667      -0,678507
            201           -6,5      -0,678455
            202       -6,33333       -0,67854
            203       -6,16667      -0,678628
            204             -6      -0,678656
            205       -5,83333      -0,678759
            206       -5,66667       -0,67917
            207           -5,5      -0,678783
            208       -5,33333      -0,678712
            209       -5,16667      -0,678788
            210             -5      -0,678865
            211       -4,83333      -0,678855
            212       -4,66667      -0,678787
            213           -4,5      -0,678707
            214       -4,33333      -0,678663
            215       -4,16667      -0,678514
            216             -4      -0,678384
            217       -3,83333      -0,678268
            218       -3,66667       -0,67821
            219           -3,5      -0,678365
            220       -3,33333      -0,678642
            221       -3,16667      -0,678889
            222             -3       -0,67905
            223       -2,83333      -0,679477
            224       -2,66667      -0,680097
            225           -2,5      -0,680163
            226       -2,33333      -0,679314
            227       -2,16667      -0,678803
            228             -2      -0,680674
            229       -1,83333      -0,682106
            230       -1,66667      -0,683074
            231           -1,5      -0,682685
            232       -1,33333      -0,682816
            233       -1,16667      -0,683033
            234             -1      -0,683213
            235      -0,833333      -0,683403
            236      -0,666667        -0,6837
            237           -0,5      -0,683883
            238      -0,333333      -0,684064
            239      -0,166667      -0,684255
            240              0      -0,684534
            241       0,166667      -0,684961
            242       0,333333      -0,685438
            243            0,5      -0,685847
            244       0,666667      -0,686989
            245       0,833333      -0,687883
            246              1      -0,688714
            247        1,16667      -0,689641
            248        1,33333      -0,690582
            249            1,5      -0,691373
            250        1,66667      -0,692111
            251        1,83333      -0,692899
            252              2      -0,693363
            253        2,16667      -0,693858
            254        2,33333      -0,694408
            255            2,5      -0,695015
            256        2,66667       -0,69567
            257        2,83333       -0,69599
            258              3      -0,696777
            259        3,16667      -0,698444
            260        3,33333      -0,700165
            261            3,5      -0,700843
            262        3,66667      -0,701039
            263        3,83333      -0,701359
            264              4      -0,701712
            265        4,16667      -0,702203
            266        4,33333       -0,70283
            267            4,5      -0,703545
            268        4,66667      -0,704475
            269        4,83333      -0,705235
            270              5      -0,705996
            271        5,16667      -0,706791
            272        5,33333       -0,70766
            273            5,5      -0,708561
            274        5,66667      -0,709534
            275        5,83333      -0,710452
            276              6      -0,711468
            277        6,16667      -0,712607
            278        6,33333      -0,713772
            279            6,5      -0,715135
            280        6,66667      -0,716488
            281        6,83333      -0,717867
            282              7      -0,719351
            283        7,16667      -0,720917
            284        7,33333      -0,722321
            285            7,5      -0,723621
            286        7,66667      -0,725034
            287        7,83333      -0,726658
            288              8      -0,727466
            289        8,16667      -0,728497
            290        8,33333      -0,731185
            291            8,5      -0,736893
            292        8,66667       -0,73732
            293        8,83333      -0,737511
            294              9      -0,737658
            295        9,16667      -0,737248
            296        9,33333      -0,740962
            297            9,5      -0,743544
            298        9,66667      -0,746028
            299        9,83333      -0,748488
            300             10      -0,753129
            301        10,1667      -0,758285
            302        10,3333      -0,758515
            303           10,5      -0,759197
            304        10,6667      -0,767597
            305        10,8333      -0,768071
            306             11      -0,767751
            307        11,1667      -0,767295
            308        11,3333      -0,766498
            309           11,5      -0,767736
            310        11,6667      -0,773389
            311        11,8333      -0,780656
            312             12      -0,785412
            313        12,1667      -0,787954
            314        12,3333      -0,791338
            315           12,5      -0,795915
            316        12,6667      -0,801119
            317        12,8333      -0,806972
            318             13        -0,8123
            319        13,1667      -0,817535
            320        13,3333      -0,822791
            321           13,5      -0,828277
            322        13,6667      -0,833768
            323        13,8333      -0,839146
            324             14      -0,844429
            325        14,1667      -0,850839
            326        14,3333      -0,857455
            327           14,5      -0,864843
            328        14,6667      -0,872133
            329        14,8333      -0,879485
            330             15      -0,886775
            331        15,1667       -0,89421
            332        15,3333      -0,901906
            333           15,5       -0,91208
            334        15,6667      -0,922074
            335        15,8333      -0,932144
            336             16      -0,942364
            337        16,1667      -0,953116
            338        16,3333         -0,965
            339           16,5      -0,978015
            340        16,6667      -0,991197
            341        16,8333       -1,00688
            342             17       -1,02364
            343        17,1667       -1,04065
            344        17,3333       -1,05723
            345           17,5       -1,07917
            346        17,6667       -1,10147
            347        17,8333       -1,12421
            348             18       -1,14771
            349        18,1667       -1,17383
            350        18,3333       -1,20115
            351           18,5       -1,23022
            352        18,6667       -1,26069
            353        18,8333       -1,29429
            354             19       -1,32963
            355        19,1667       -1,36833
            356        19,3333       -1,40819
            357           19,5       -1,45076
            358        19,6667       -1,49639
            359        19,8333       -1,54411
            360             20       -1,59319
            361        20,1667       -1,64557
            362        20,3333       -1,69903
            363           20,5       -1,75408
            364        20,6667       -1,81031
            365        20,8333        -1,8671
            366             21       -1,92361
            367        21,1667       -1,97981
            368        21,3333       -2,03525
            369           21,5       -2,08744
            370        21,6667       -2,13774
            371        21,8333       -2,18408
            372             22       -2,22367
            373        22,1667       -2,25977
            374        22,3333       -2,28156
            375           22,5       -2,29414
            376        22,6667       -2,29402
            377        22,8333       -2,28471
            378             23       -2,25132
            379        23,1667       -2,20543
            380        23,3333       -2,14588
            381           23,5       -2,07788
            382        23,6667        -1,9911
            383        23,8333       -1,89944
            384             24       -1,80591
            385        24,1667       -1,71205
            386        24,3333       -1,61978
            387           24,5       -1,53252
            388        24,6667       -1,45143
            389        24,8333        -1,3747
            390             25       -1,30872
            391        25,1667       -1,25003
            392        25,3333       -1,19857
            393           25,5       -1,15175
            394        25,6667       -1,11451
            395        25,8333       -1,08233
            396             26       -1,05511
            397        26,1667       -1,02988
            398        26,3333       -1,00909
            399           26,5      -0,991954
            400        26,6667      -0,977619
            401        26,8333      -0,965345
            402             27      -0,957295
            403        27,1667      -0,950427
            404        27,3333      -0,944839
            405           27,5       -0,94017
            406        27,6667      -0,937679
            407        27,8333      -0,936563
            408             28      -0,936617
            409        28,1667      -0,936978
            410        28,3333      -0,938493
            411           28,5      -0,940169
            412        28,6667      -0,943154
            413        28,8333      -0,947276
            414             29      -0,952076
            415        29,1667      -0,956409
            416        29,3333      -0,960753
            417           29,5      -0,965258
            418        29,6667      -0,969936
            419        29,8333      -0,974649
            420             30       -0,97921
            421        30,1667       -0,98369
            422        30,3333      -0,988162
            423           30,5      -0,992469
            424        30,6667      -0,996952
            425        30,8333       -1,00076
            426             31       -1,00428
            427        31,1667       -1,00582
            428        31,3333       -1,00661
            429           31,5       -1,00691
            430        31,6667       -1,00627
            431        31,8333       -1,00322
            432             32      -0,997364
            433        32,1667      -0,989993
            434        32,3333      -0,981479
            435           32,5      -0,969034
            436        32,6667      -0,954845
            437        32,8333      -0,938572
            438             33      -0,920847
            439        33,1667      -0,901785
            440        33,3333      -0,882433
            441           33,5      -0,862797
            442        33,6667      -0,843149
            443        33,8333      -0,823566
            444             34      -0,805274
            445        34,1667      -0,788356
            446        34,3333      -0,771599
            447           34,5      -0,757726
            448        34,6667      -0,745066
            449        34,8333      -0,733757
            450             35      -0,723761
            451        35,1667      -0,714818
            452        35,3333      -0,706079
            453           35,5      -0,697983
            454        35,6667      -0,691145
            455        35,8333      -0,685683
            456             36      -0,680411
            457        36,1667      -0,675365
            458        36,3333      -0,670239
            459           36,5      -0,664946
            460        36,6667      -0,659229
            461        36,8333      -0,655198
            462             37       -0,65636
            463        37,1667      -0,649006
            464        37,3333      -0,649517
            465           37,5      -0,644016
            466        37,6667      -0,639935
            467        37,8333      -0,643839
            468             38      -0,638682
            469        38,1667      -0,635605
            470        38,3333      -0,633862
            471           38,5      -0,633301
            472        38,6667      -0,632391
            473        38,8333      -0,631394
            474             39      -0,630496
            475        39,1667      -0,629922
            476        39,3333      -0,629224
            477           39,5       -0,62852
            478        39,6667      -0,627828
            479        39,8333      -0,627237
            480             40      -0,626598
            481        40,1667      -0,625983
            482        40,3333      -0,625346
            483           40,5      -0,624683
            484        40,6667      -0,624016
            485        40,8333      -0,623346
            486             41      -0,622719
            487        41,1667      -0,622162
            488        41,3333      -0,621509
            489           41,5       -0,62084
            490        41,6667      -0,620164
            491        41,8333      -0,619495
            492             42      -0,618792
            493        42,1667      -0,618105
            494        42,3333      -0,617495
            495           42,5      -0,616928
            496        42,6667      -0,616322
            497        42,8333      -0,615671
            498             43      -0,615033
            499        43,1667      -0,614448
            500        43,3333      -0,613839
            501           43,5      -0,613178
            502        43,6667      -0,612545
            503        43,8333      -0,611903
            504             44      -0,611331
            505        44,1667      -0,610731
            506        44,3333      -0,610138
            507           44,5      -0,609534
            508        44,6667      -0,609002
            509        44,8333      -0,608451
            510             45      -0,607845
            511        45,1667       -0,60723
            512        45,3333      -0,606675
            513           45,5      -0,606075
            514        45,6667      -0,605458
            515        45,8333      -0,604843
            516             46      -0,604203
            517        46,1667      -0,603585
            518        46,3333      -0,602951
            519           46,5      -0,602316
            520        46,6667      -0,601624
            521        46,8333      -0,600952
            522             47      -0,600321
            523        47,1667      -0,599686
            524        47,3333      -0,599128
            525           47,5      -0,598551
            526        47,6667      -0,597947
            527        47,8333       -0,59735
            528             48      -0,596904
            529        48,1667      -0,596359
            530        48,3333      -0,595811
            531           48,5      -0,595238
            532        48,6667      -0,594613
            533        48,8333      -0,593993
            534             49      -0,593423
            535        49,1667      -0,592874
            536        49,3333      -0,592184
            537           49,5      -0,591545
            538        49,6667      -0,590954
            539        49,8333      -0,590395
            540             50      -0,589852
            541        50,1667      -0,589311
            542        50,3333      -0,588723
            543           50,5      -0,588113
            544        50,6667      -0,587577
            545        50,8333      -0,587039
            546             51      -0,586473
            547        51,1667      -0,585918
            548        51,3333      -0,585297
            549           51,5      -0,584716
            550        51,6667      -0,584123
            551        51,8333      -0,583521
            552             52      -0,582949
            553        52,1667       -0,58236
            554        52,3333      -0,581779
            555           52,5      -0,581213
            556        52,6667       -0,58066
            557        52,8333      -0,580087
            558             53      -0,579515
            559        53,1667       -0,57897
            560        53,3333      -0,578424
            561           53,5      -0,577832
            562        53,6667      -0,577316
            563        53,8333       -0,57681
            564             54      -0,576313
            565        54,1667      -0,575766
            566        54,3333      -0,575195
            567           54,5      -0,574636
            568        54,6667      -0,574088
            569        54,8333       -0,57354
            570             55      -0,573016
            571        55,1667      -0,572433
            572        55,3333      -0,571832
            573           55,5      -0,571357
            574        55,6667       -0,57081
            575        55,8333       -0,57025
            576             56      -0,569682
            577        56,1667       -0,56917
            578        56,3333      -0,568623
            579           56,5      -0,568084
            580        56,6667      -0,567544
            581        56,8333      -0,567077
            582             57       -0,56659
            583        57,1667      -0,566116
            584        57,3333      -0,565588
            585           57,5      -0,565142
            586        57,6667      -0,564789
            587        57,8333      -0,564572
            588             58      -0,564264
            589        58,1667      -0,564174
            590        58,3333      -0,564528
            591           58,5      -0,567552
            592        58,6667      -0,573978
            593        58,8333      -0,565317
            594             59      -0,561802
            595        59,1667       -0,56058
            596        59,3333      -0,560796
            597           59,5      -0,564581
            598        59,6667      -0,566786
            599        59,8333      -0,561214
            600             60      -0,558652
            601        60,1667      -0,560936
            602        60,3333       -0,56455
            603           60,5      -0,561229
            604        60,6667      -0,559371
            605        60,8333      -0,565315
            606             61      -0,564619
            607        61,1667      -0,565878
            608        61,3333      -0,567025
            609           61,5      -0,563885
            610        61,6667      -0,564226
            611        61,8333      -0,561721
            612             62      -0,565492
            613        62,1667      -0,560666
            614        62,3333      -0,562794
            615           62,5      -0,561408
            616        62,6667      -0,558759
            617        62,8333       -0,56037
            618             63      -0,558232
            619        63,1667      -0,559223
            620        63,3333      -0,556929
            621           63,5      -0,557646
            622        63,6667      -0,556937
            623        63,8333      -0,555328
            624             64      -0,555671
            625        64,1667      -0,550341
            626        64,3333      -0,553726
            627           64,5      -0,552818
            628        64,6667      -0,553981
            629        64,8333      -0,548449
            630             65      -0,553949
            631        65,1667      -0,553288
            632        65,3333      -0,553129
            633           65,5      -0,555811
            634        65,6667      -0,551416
            635        65,8333      -0,553001
            636             66      -0,554085
            637        66,1667      -0,552539
            638        66,3333      -0,550995
            639           66,5      -0,552229
            640        66,6667      -0,553006
            641        66,8333      -0,552875
            642             67      -0,551605
            643        67,1667      -0,550977
            644        67,3333      -0,550471
            645           67,5       -0,55073
            646        67,6667      -0,549015
            647        67,8333        -0,5479
            648             68      -0,547565
            649        68,1667      -0,547824
            650        68,3333      -0,547598
            651           68,5      -0,547406
            652        68,6667      -0,546612
            653        68,8333      -0,544723
            654             69       -0,54658
            655        69,1667      -0,547751
            656        69,3333      -0,548642
            657           69,5      -0,549778
            658        69,6667      -0,549968
            659        69,8333      -0,549184
            660             70      -0,548312
            661        70,1667      -0,547736
            662        70,3333      -0,547075
            663           70,5      -0,546511
            664        70,6667      -0,546104
            665        70,8333      -0,545922
            666             71      -0,545764
            667        71,1667      -0,545422
            668        71,3333      -0,545021
            669           71,5      -0,544576
            670        71,6667      -0,543972
            671        71,8333      -0,543563
            672             72      -0,543288
            673        72,1667       -0,54299
            674        72,3333      -0,542661
            675           72,5      -0,542283
            676        72,6667      -0,541964
            677        72,8333      -0,541635
            678             73      -0,541733
            679        73,1667      -0,541705
            680        73,3333      -0,542472
            681           73,5      -0,544534
            682        73,6667      -0,542708
            683        73,8333      -0,541809
            684             74      -0,541276
            685        74,1667      -0,541071
            686        74,3333      -0,540856
            687           74,5      -0,540979
            688        74,6667      -0,539111
            689        74,8333       -0,53738
            690             75      -0,540072
            691        75,1667      -0,539895
            692        75,3333      -0,539591
            693           75,5      -0,539378
            694        75,6667       -0,53915
            695        75,8333      -0,538664
            696             76      -0,538301
            697        76,1667      -0,538684
            698        76,3333      -0,536817
            699           76,5      -0,537351
            700        76,6667      -0,535997
            701        76,8333      -0,536268
            702             77      -0,534227
            703        77,1667       -0,53454
            704        77,3333      -0,534523
            705           77,5      -0,535127
            706        77,6667      -0,533634
            707        77,8333      -0,534501
            708             78      -0,534792
            709        78,1667      -0,534867
            710        78,3333      -0,534604
            711           78,5      -0,533872
            712        78,6667      -0,533505
            713        78,8333      -0,533179
            714             79       -0,53265
            715        79,1667      -0,532419
            716        79,3333      -0,532026
            717           79,5      -0,531565
            718        79,6667      -0,531161
            719        79,8333      -0,530526
            720             80      -0,530092
            721        80,1667      -0,529657
            722        80,3333        -0,5292
            723           80,5      -0,528811
            724        80,6667      -0,528381
            725        80,8333       -0,52808
            726             81      -0,527994
            727        81,1667      -0,527711
            728        81,3333      -0,527521
            729           81,5      -0,527387
            730        81,6667      -0,527236
            731        81,8333      -0,527046
            732             82      -0,526866
            733        82,1667      -0,526707
            734        82,3333      -0,526574
            735           82,5      -0,526259
            736        82,6667       -0,52604
            737        82,8333      -0,525932
            738             83      -0,525842
            739        83,1667      -0,525881
            740        83,3333      -0,525861
            741           83,5      -0,525841
            742        83,6667        -0,5258
            743        83,8333      -0,525787
            744             84      -0,525647
            745        84,1667      -0,525448
            746        84,3333      -0,525179
            747           84,5      -0,524615
            748        84,6667      -0,524166
            749        84,8333      -0,523752
            750             85      -0,523376
            751        85,1667       -0,52309
            752        85,3333      -0,522809
            753           85,5      -0,522519
            754        85,6667      -0,522212
            755        85,8333      -0,522131
            756             86      -0,521928
            757        86,1667      -0,521747
            758        86,3333      -0,521629
            759           86,5      -0,521436
            760        86,6667      -0,521232
            761        86,8333      -0,520958
            762             87      -0,520657
            763        87,1667      -0,520355
            764        87,3333      -0,520089
            765           87,5      -0,519954
            766        87,6667       -0,51985
            767        87,8333      -0,519677
            768             88      -0,519665
            769        88,1667      -0,519659
            770        88,3333      -0,519656
            771           88,5      -0,519605
            772        88,6667      -0,519376
            773        88,8333      -0,519193
            774             89      -0,518956
            775        89,1667      -0,518661
            776        89,3333      -0,518223
            777           89,5      -0,517944
            778        89,6667      -0,517685
            779        89,8333      -0,517398
            780             90      -0,517206
            781        90,1667      -0,517064
            782        90,3333      -0,516898
            783           90,5      -0,516687
            784        90,6667      -0,516522
            785        90,8333      -0,516376
            786             91      -0,516274
            787        91,1667      -0,516084
            788        91,3333      -0,515911
            789           91,5      -0,515675
            790        91,6667      -0,515479
            791        91,8333      -0,515298
            792             92       -0,51519
            793        92,1667      -0,515241
            794        92,3333      -0,515315
            795           92,5      -0,515308
            796        92,6667      -0,515418
            797        92,8333      -0,515495
            798             93      -0,515401
            799        93,1667      -0,514969
            800        93,3333      -0,514212
            801           93,5      -0,513776
            802        93,6667      -0,513368
            803        93,8333      -0,513022
            804             94      -0,512783
            805        94,1667       -0,51243
            806        94,3333      -0,512091
            807           94,5      -0,511866
            808        94,6667      -0,511644
            809        94,8333      -0,511391
            810             95      -0,511188
            811        95,1667       -0,51106
            812        95,3333      -0,511106
            813           95,5      -0,511126
            814        95,6667      -0,511184
            815        95,8333      -0,511296
            816             96      -0,511425
            817        96,1667      -0,511407
            818        96,3333      -0,511364
            819           96,5      -0,511322
            820        96,6667      -0,511125
            821        96,8333      -0,510902
            822             97      -0,510679
            823        97,1667      -0,510453
            824        97,3333       -0,51013
            825           97,5      -0,509862
            826        97,6667      -0,509554
            827        97,8333      -0,509241
            828             98      -0,508986
            829        98,1667       -0,50879
            830        98,3333      -0,508624
            831           98,5      -0,508533
            832        98,6667      -0,508554
            833        98,8333      -0,508748
            834             99      -0,508776
            835        99,1667      -0,508782
            836        99,3333      -0,508801
            837           99,5      -0,508715
            838        99,6667       -0,50863
            839        99,8333      -0,508549
            840            100      -0,508515
            841        100,167      -0,508452
            842        100,333      -0,508528
            843          100,5      -0,508726
            844        100,667      -0,508958
            845        100,833      -0,509271
            846            101       -0,50939
            847        101,167      -0,509372
            848        101,333      -0,509236
            849          101,5      -0,508818
            850        101,667      -0,508408
            851        101,833      -0,507907
            852            102      -0,507394
            853        102,167       -0,50692
            854        102,333       -0,50662
            855          102,5      -0,506338
            856        102,667      -0,506044
            857        102,833      -0,505934
            858            103      -0,505582
            859        103,167      -0,505199
            860        103,333      -0,504855
            861          103,5      -0,504351
            862        103,667       -0,50406
            863        103,833      -0,503837
            864            104       -0,50361
            865        104,167      -0,503647
            866        104,333      -0,503573
            867          104,5      -0,503491
            868        104,667      -0,503358
            869        104,833      -0,503132
            870            105      -0,502917
            871        105,167      -0,502647
            872        105,333      -0,502338
            873          105,5      -0,501902
            874        105,667      -0,501638
            875        105,833       -0,50149
            876            106      -0,501398
            877        106,167      -0,501413
            878        106,333      -0,501328
            879          106,5      -0,501123
            880        106,667      -0,500901
            881        106,833      -0,500737
            882            107      -0,500698
            883        107,167      -0,500678
            884        107,333      -0,500648
            885          107,5      -0,500705
            886        107,667      -0,500728
            887        107,833      -0,500702
            888            108      -0,500631
            889        108,167       -0,50052
            890        108,333      -0,500458
            891          108,5      -0,500372
            892        108,667      -0,500304
            893        108,833      -0,500254
            894            109      -0,500164
            895        109,167      -0,500053
            896        109,333       -0,49994
            897          109,5       -0,49979
            898        109,667      -0,499649
            899        109,833      -0,499569
            900            110      -0,499519
            901        110,167      -0,499409
            902        110,333      -0,499347
            903          110,5      -0,499289
            904        110,667      -0,499207
            905        110,833      -0,499039
            906            111      -0,498803
            907        111,167      -0,498568
            908        111,333      -0,498368
            909          111,5      -0,498122
            910        111,667      -0,497961
            911        111,833      -0,497822
            912            112      -0,497703
            913        112,167       -0,49776
            914        112,333      -0,497784
            915          112,5      -0,497853
            916        112,667      -0,497918
            917        112,833      -0,497924
            918            113      -0,497915
            919        113,167        -0,4979
            920        113,333      -0,497873
            921          113,5      -0,497724
            922        113,667      -0,497562
            923        113,833      -0,497338
            924            114      -0,497102
            925        114,167      -0,496809
            926        114,333      -0,496552
            927          114,5      -0,496313
            928        114,667       -0,49612
            929        114,833      -0,495871
            930            115      -0,495546
            931        115,167       -0,49518
            932        115,333      -0,494806
            933          115,5      -0,494487
            934        115,667      -0,494328
            935        115,833       -0,49427
            936            116       -0,49421
            937        116,167      -0,494447
            938        116,333      -0,494487
            939          116,5      -0,494465
            940        116,667      -0,494461
            941        116,833      -0,494257
            942            117      -0,494065
            943        117,167      -0,493884
            944        117,333       -0,49371
            945          117,5      -0,493617
            946        117,667      -0,493665
            947        117,833      -0,493766
            948            118      -0,493856
            949        118,167      -0,494313
            950        118,333      -0,494494
            951          118,5      -0,494482
            952        118,667      -0,494358
            953        118,833      -0,494084
            954            119      -0,493841
            955        119,167      -0,493607
            956        119,333       -0,49339
            957          119,5       -0,49312
            958        119,667      -0,492975
            959        119,833      -0,492857
            960            120      -0,492716
            961        120,167      -0,492702
            962        120,333      -0,492544
            963          120,5       -0,49232
            964        120,667      -0,492106
            965        120,833      -0,491843
            966            121      -0,491642
            967        121,167      -0,491429
            968        121,333      -0,491155
            969          121,5      -0,490853
            970        121,667      -0,490503
            971        121,833       -0,49013
            972            122      -0,489729
            973        122,167      -0,489315
            974        122,333      -0,488894
            975          122,5      -0,488587
            976        122,667      -0,488322
            977        122,833      -0,488055
            978            123      -0,487912
            979        123,167      -0,487688
            980        123,333      -0,487407
            981          123,5      -0,487097
            982        123,667      -0,486862
            983        123,833      -0,486768
            984            124      -0,486707
            985        124,167      -0,486651
            986        124,333      -0,486674
            987          124,5      -0,486531
            988        124,667      -0,486342
            989        124,833      -0,486176
            990            125      -0,485807
            991        125,167      -0,485663
            992        125,333      -0,485601
            993          125,5      -0,485549
            994        125,667      -0,485646
            995        125,833      -0,485655
            996            126      -0,485685
            997        126,167      -0,485729
            998        126,333      -0,485714
            999          126,5      -0,485672
           1000        126,667       -0,48561
           1001        126,833      -0,485481
           1002            127      -0,485362
           1003        127,167      -0,485322
           1004        127,333      -0,485248
           1005          127,5      -0,485121
           1006        127,667      -0,485005
           1007        127,833      -0,484819
           1008            128      -0,484626
           1009        128,167      -0,484433
           1010        128,333      -0,484218
           1011          128,5      -0,484108
           1012        128,667        -0,4841
           1013        128,833      -0,484092
           1014            129      -0,484245
           1015        129,167      -0,484233
           1016        129,333       -0,48415
           1017          129,5       -0,48405
           1018        129,667      -0,483901
           1019        129,833      -0,483824
           1020            130      -0,483715
           1021        130,167       -0,48357
           1022        130,333      -0,483472
           1023          130,5       -0,48342
           1024        130,667      -0,483415
           1025        130,833      -0,483426
           1026            131      -0,483466
           1027        131,167       -0,48358
           1028        131,333      -0,483718
           1029          131,5      -0,483826
           1030        131,667      -0,483779
           1031        131,833      -0,483644
           1032            132      -0,483443
           1033        132,167       -0,48317
           1034        132,333       -0,48259
           1035          132,5      -0,482283
           1036        132,667      -0,482105
           1037        132,833      -0,481994
           1038            133      -0,481888
           1039        133,167      -0,482052
           1040        133,333      -0,482041
           1041          133,5      -0,481973
           1042        133,667      -0,481894
           1043        133,833       -0,48177
           1044            134      -0,481667
           1045        134,167      -0,481545
           1046        134,333      -0,481384
           1047          134,5       -0,48106
           1048        134,667       -0,48079
           1049        134,833       -0,48061
           1050            135      -0,480561
           1051        135,167      -0,480455
           1052        135,333      -0,480371
           1053          135,5       -0,48028
           1054        135,667      -0,480231
           1055        135,833      -0,480351
           1056            136      -0,480337
           1057        136,167      -0,480239
           1058        136,333      -0,480113
           1059          136,5      -0,479809
           1060        136,667      -0,479527
           1061        136,833      -0,479308
           1062            137      -0,479115
           1063        137,167      -0,478896
           1064        137,333      -0,478761
           1065          137,5      -0,478594
           1066        137,667      -0,478374
           1067        137,833      -0,478061
           1068            138      -0,477606
           1069        138,167      -0,477157
           1070        138,333      -0,476791
           1071          138,5      -0,476109
           1072        138,667      -0,475593
           1073        138,833      -0,475752
           1074            139      -0,476012
           1075        139,167      -0,476178
           1076        139,333      -0,476113
           1077          139,5      -0,476017
           1078        139,667      -0,475917
           1079        139,833      -0,475509
           1080            140      -0,475375
           1081        140,167      -0,475277
           1082        140,333      -0,475144
           1083          140,5      -0,475118
           1084        140,667      -0,474943
           1085        140,833      -0,474681
           1086            141      -0,474389
           1087        141,167      -0,473979
           1088        141,333      -0,473676
           1089          141,5      -0,473448
           1090        141,667      -0,473285
           1091        141,833      -0,473136
           1092            142      -0,473008
           1093        142,167      -0,472875
           1094        142,333      -0,472701
           1095          142,5      -0,472484
           1096        142,667      -0,472231
           1097        142,833      -0,471976
           1098            143       -0,47175
           1099        143,167      -0,471412
           1100        143,333      -0,471096
           1101          143,5      -0,470799
           1102        143,667      -0,470523
           1103        143,833      -0,470221
           1104            144      -0,469961
           1105        144,167      -0,469761
           1106        144,333      -0,469608
           1107          144,5      -0,469423
           1108        144,667      -0,469253
           1109        144,833      -0,468992
           1110            145      -0,468647
           1111        145,167      -0,468243
           1112        145,333      -0,467686
           1113          145,5      -0,467322
           1114        145,667      -0,467098
           1115        145,833       -0,46692
           1116            146      -0,466881
           1117        146,167      -0,466761
           1118        146,333      -0,466642
           1119          146,5      -0,466546
           1120        146,667      -0,466438
           1121        146,833      -0,466211
           1122            147      -0,465912
           1123        147,167      -0,465554
           1124        147,333      -0,465062
           1125          147,5      -0,464753
           1126        147,667      -0,464552
           1127        147,833      -0,464381
           1128            148       -0,46431
           1129        148,167      -0,464098
           1130        148,333      -0,463814
           1131          148,5      -0,463497
           1132        148,667      -0,463165
           1133        148,833      -0,462873
           1134            149       -0,46254
           1135        149,167      -0,462153
           1136        149,333      -0,461835
           1137          149,5      -0,461544
           1138        149,667      -0,461266
           1139        149,833      -0,461008
           1140            150      -0,460938
           1141        150,167      -0,460758
           1142        150,333      -0,460506
           1143          150,5      -0,460231
           1144        150,667      -0,459988
           1145        150,833      -0,459745
           1146            151      -0,459473
           1147        151,167      -0,459204
           1148        151,333       -0,45891
           1149          151,5        -0,4586
           1150        151,667      -0,458226
           1151        151,833      -0,457838
           1152            152      -0,457536
           1153        152,167      -0,457283
           1154        152,333      -0,457141
           1155          152,5      -0,457041
           1156        152,667      -0,456989
           1157        152,833      -0,456848
           1158            153      -0,456735
           1159        153,167      -0,456663
           1160        153,333      -0,456718
           1161          153,5      -0,456776
           1162        153,667       -0,45683
           1163        153,833      -0,456835
           1164            154      -0,456855
           1165        154,167      -0,456753
           1166        154,333      -0,456685
           1167          154,5      -0,456661
           1168        154,667      -0,456398
           1169        154,833      -0,456269
           1170            155      -0,456106
           1171        155,167       -0,45591
           1172        155,333      -0,455853
           1173          155,5      -0,455747
           1174        155,667      -0,455552
           1175        155,833      -0,455323
           1176            156      -0,455392
           1177        156,167      -0,500972
           1178        156,333      -0,565455
           1179          156,5      -0,578194
           1180        156,667      -0,568265
           1181        156,833      -0,548701
           1182            157      -0,533484
           1183        157,167      -0,522276
           1184        157,333      -0,512734
           1185          157,5      -0,506658
           1186        157,667      -0,501323
           1187        157,833      -0,496445
           1188            158      -0,492128
           1189        158,167      -0,488783
           1190        158,333      -0,486451
           1191          158,5       -0,48437
           1192        158,667      -0,482082
           1193        158,833      -0,480286
           1194            159      -0,478311
           1195        159,167      -0,476581
           1196        159,333      -0,475331
           1197          159,5      -0,475375
           1198        159,667       -0,47487
           1199        159,833      -0,474392
           1200            160      -0,474024
           1201        160,167      -0,473974
           1202        160,333      -0,473722
           1203          160,5      -0,473444
           1204        160,667       -0,47323
           1205        160,833      -0,473156
           1206            161         -0,473
           1207        161,167      -0,472924
           1208        161,333      -0,472927
           1209          161,5      -0,473047
           1210        161,667      -0,473108
           1211        161,833      -0,473127
           1212            162      -0,473099
           1213        162,167      -0,473051
           1214        162,333      -0,473005
           1215          162,5      -0,473005
           1216        162,667      -0,473052
           1217        162,833      -0,473035
           1218            163      -0,473024
           1219        163,167      -0,472997
           1220        163,333      -0,472974
           1221          163,5       -0,47304
           1222        163,667      -0,473108
           1223        163,833      -0,473228
           1224            164      -0,473393
           1225        164,167      -0,473572
           1226        164,333      -0,473714
           1227          164,5      -0,473796
           1228        164,667      -0,473797
           1229        164,833      -0,473658
           1230            165      -0,473557
           1231        165,167      -0,473455
           1232        165,333      -0,473322
           1233          165,5      -0,473135
           1234        165,667      -0,473074
           1235        165,833      -0,473087
           1236            166      -0,473142
           1237        166,167      -0,473355
           1238        166,333      -0,473421
           1239          166,5      -0,473374
           1240        166,667      -0,473313
           1241        166,833      -0,473265
           1242            167      -0,473308
           1243        167,167      -0,473442
           1244        167,333      -0,473632
           1245          167,5      -0,473813
           1246        167,667      -0,474043
           1247        167,833      -0,474156
           1248            168      -0,474193
           1249        168,167      -0,474147
           1250        168,333      -0,473769
           1251          168,5      -0,473558
           1252        168,667      -0,473466
           1253        168,833      -0,473421
           1254            169      -0,473393
           1255        169,167       -0,47347
           1256        169,333      -0,473576
           1257          169,5       -0,47368
           1258        169,667      -0,473987
           1259        169,833      -0,474164
           1260            170      -0,474315
           1261        170,167      -0,474482
           1262        170,333      -0,474535
           1263          170,5      -0,474559
           1264        170,667      -0,474522
           1265        170,833      -0,474484
           1266            171      -0,474451
           1267        171,167      -0,474459
           1268        171,333      -0,474513
           1269          171,5      -0,474646
           1270        171,667      -0,474863
           1271        171,833      -0,475023
           1272            172      -0,475168
           1273        172,167      -0,475357
           1274        172,333      -0,475534
           1275          172,5      -0,475676
           1276        172,667      -0,475842
           1277        172,833      -0,476032
           1278            173      -0,476169
           1279        173,167      -0,476286
           1280        173,333      -0,476421
           1281          173,5      -0,476579
           1282        173,667      -0,476716
           1283        173,833       -0,47686
           1284            174      -0,477019
           1285        174,167      -0,477185
           1286        174,333      -0,477475
           1287          174,5      -0,477794
           1288        174,667      -0,478128
           1289        174,833      -0,478456
           1290            175      -0,478733
           1291        175,167       -0,47889
           1292        175,333      -0,478998
           1293          175,5      -0,479084
           1294        175,667      -0,478858
           1295        175,833      -0,478734
           1296            176      -0,478588
           1297        176,167      -0,478418
           1298        176,333      -0,478292
           1299          176,5      -0,478155
           1300        176,667      -0,477974
           1301        176,833      -0,477754
           1302            177      -0,477565
           1303        177,167       -0,47743
           1304        177,333      -0,477324
           1305          177,5      -0,477228
           1306        177,667      -0,477224
           1307        177,833      -0,477255
           1308            178      -0,477311
           1309        178,167      -0,477382
           1310        178,333      -0,477671
           1311          178,5      -0,477874
           1312        178,667      -0,478038
           1313        178,833      -0,478154
           1314            179      -0,478191
           1315        179,167      -0,477981
           1316        179,333       -0,47783
           1317          179,5      -0,477774
           1318        179,667      -0,477682
           1319        179,833      -0,477175
           1320            180      -0,477363
           1321        180,167      -0,479277
           1322        180,333       -0,48216
           1323          180,5      -0,487729
           1324        180,667       -0,48624
           1325        180,833      -0,483773
           1326            181      -0,481231
           1327        181,167      -0,480089
           1328        181,333      -0,478584
           1329          181,5      -0,477545
           1330        181,667      -0,476875
           1331        181,833      -0,476511
           1332            182      -0,475985
           1333        182,167      -0,475551
           1334        182,333      -0,475174
           1335          182,5      -0,475046
           1336        182,667      -0,474883
           1337        182,833       -0,47472
           1338            183      -0,474558
           1339        183,167      -0,474479
           1340        183,333      -0,474263
           1341          183,5      -0,473973
           1342        183,667      -0,473628
           1343        183,833      -0,473081
           1344            184      -0,472711
           1345        184,167      -0,472441
           1346        184,333      -0,472222
           1347          184,5      -0,472085
           1348        184,667      -0,471893
           1349        184,833      -0,471685
           1350            185      -0,471447
           1351        185,167      -0,471388
           1352        185,333      -0,471346
           1353          185,5      -0,471237
           1354        185,667      -0,471105
           1355        185,833      -0,471085
           1356            186      -0,471019
           1357        186,167      -0,470944
           1358        186,333      -0,470883
           1359          186,5       -0,47086
           1360        186,667      -0,470816
           1361        186,833      -0,470774
           1362            187      -0,470727
           1363        187,167      -0,470662
           1364        187,333      -0,470539
           1365          187,5      -0,470373
           1366        187,667       -0,47018
           1367        187,833      -0,470003
           1368            188       -0,46978
           1369        188,167      -0,469626
           1370        188,333      -0,469512
           1371          188,5      -0,469417
           1372        188,667      -0,469375
           1373        188,833      -0,469259
           1374            189      -0,469115
           1375        189,167      -0,468947
           1376        189,333      -0,468738
           1377          189,5      -0,468584
           1378        189,667      -0,468456
           1379        189,833      -0,468329
           1380            190      -0,468337
           1381        190,167       -0,46833
           1382        190,333      -0,468309
           1383          190,5      -0,468234
           1384        190,667      -0,468064
           1385        190,833      -0,467824
           1386            191      -0,467592
           1387        191,167      -0,467402
           1388        191,333      -0,467116
           1389          191,5      -0,466936
           1390        191,667      -0,466777
           1391        191,833      -0,466609
           1392            192      -0,466579
           1393        192,167      -0,466422
           1394        192,333      -0,466294
           1395          192,5      -0,466208
           1396        192,667      -0,466045
           1397        192,833      -0,465898
           1398            193      -0,465655
           1399        193,167      -0,465356
           1400        193,333      -0,465215
           1401          193,5      -0,465061
           1402        193,667      -0,464854
           1403        193,833      -0,464603
           1404            194       -0,46444
           1405        194,167      -0,464314
           1406        194,333      -0,464253
           1407          194,5      -0,464217
           1408        194,667      -0,464309
           1409        194,833      -0,464349
           1410            195      -0,464375
           1411        195,167       -0,46438
           1412        195,333      -0,464322
           1413          195,5      -0,464184
           1414        195,667      -0,464006
           1415        195,833      -0,463784
           1416            196      -0,463443
           1417        196,167      -0,463182
           1418        196,333      -0,462889
           1419          196,5      -0,462568
           1420        196,667      -0,462257
           1421        196,833      -0,461943
           1422            197      -0,461669
           1423        197,167      -0,461431
           1424        197,333      -0,461196
           1425          197,5      -0,461036
           1426        197,667      -0,460899
           1427        197,833      -0,460744
           1428            198      -0,460547
           1429        198,167      -0,460328
           1430        198,333      -0,460032
           1431          198,5      -0,459778
           1432        198,667      -0,459578
           1433        198,833      -0,459372
           1434            199      -0,459318
           1435        199,167      -0,459218
           1436        199,333      -0,459023
           1437          199,5      -0,458981
           1438        199,667      -0,458794
           1439        199,833      -0,458642
           1440            200      -0,458534
           1441        200,167      -0,458168
           1442        200,333      -0,457986
           1443          200,5      -0,457803
           1444        200,667      -0,457605
           1445        200,833      -0,457532
           1446            201      -0,457467
           1447        201,167      -0,457434
           1448        201,333      -0,457389
           1449          201,5      -0,457343
           1450        201,667      -0,457318
           1451        201,833      -0,457278
           1452            202      -0,457201
           1453        202,167      -0,457021
           1454        202,333      -0,456796
           1455          202,5      -0,456558
           1456        202,667       -0,45632
           1457        202,833      -0,455949
           1458            203      -0,455729
           1459        203,167      -0,455614
           1460        203,333      -0,455533
           1461          203,5      -0,455631
           1462        203,667       -0,45565
           1463        203,833      -0,455615
           1464            204      -0,455543
           1465        204,167       -0,45538
           1466        204,333       -0,45513
           1467          204,5      -0,454843
           1468        204,667      -0,454521
           1469        204,833      -0,454033
           1470            205       -0,45377
           1471        205,167      -0,453572
           1472        205,333      -0,453375
           1473          205,5      -0,453308
           1474        205,667      -0,453141
           1475        205,833      -0,452984
           1476            206      -0,452811
           1477        206,167      -0,452462
           1478        206,333      -0,452133
           1479          206,5      -0,451862
           1480        206,667      -0,451593
           1481        206,833      -0,451161
           1482            207       -0,45077
           1483        207,167      -0,450405
           1484        207,333      -0,450092
           1485          207,5      -0,449851
           1486        207,667      -0,449576
           1487        207,833      -0,449317
           1488            208      -0,449122
           1489        208,167      -0,449079
           1490        208,333      -0,448919
           1491          208,5      -0,448677
           1492        208,667      -0,448422
           1493        208,833      -0,448084
           1494            209      -0,447769
           1495        209,167      -0,447428
           1496        209,333      -0,447052
           1497          209,5      -0,446621
           1498        209,667      -0,446141
           1499        209,833       -0,44574
           1500            210       -0,44543
           1501        210,167      -0,445187
           1502        210,333      -0,444995
           1503          210,5      -0,444751
           1504        210,667      -0,444511
           1505        210,833      -0,444309
           1506            211      -0,444123
           1507        211,167      -0,443916
           1508        211,333       -0,44369
           1509          211,5      -0,443445
           1510        211,667      -0,443035
           1511        211,833      -0,442615
           1512            212      -0,442262
           1513        212,167      -0,441955
           1514        212,333      -0,441618
           1515          212,5       -0,44131
           1516        212,667      -0,441026
           1517        212,833       -0,44081
           1518            213      -0,440742
           1519        213,167       -0,44054
           1520        213,333      -0,440272
           1521          213,5      -0,439969
           1522        213,667      -0,439661
           1523        213,833      -0,439469
           1524            214      -0,439277
           1525        214,167      -0,439023
           1526        214,333      -0,438683
           1527          214,5      -0,438263
           1528        214,667      -0,437862
           1529        214,833      -0,437481
           1530            215      -0,436865
           1531        215,167      -0,436436
           1532        215,333      -0,436088
           1533          215,5      -0,435785
           1534        215,667      -0,435707
           1535        215,833       -0,43555
           1536            216      -0,435316
           1537        216,167      -0,435074
           1538        216,333      -0,434911
           1539          216,5      -0,434751
           1540        216,667      -0,434657
           1541        216,833      -0,434565
           1542            217      -0,434275
           1543        217,167      -0,433912
           1544        217,333      -0,433521
           1545          217,5      -0,433139
           1546        217,667      -0,432592
           1547        217,833      -0,432218
           1548            218      -0,431906
           1549        218,167      -0,431581
           1550        218,333      -0,431428
           1551          218,5      -0,431218
           1552        218,667      -0,431028
           1553        218,833      -0,430826
           1554            219      -0,430624
           1555        219,167      -0,430432
           1556        219,333      -0,430246
           1557          219,5      -0,430053
           1558        219,667      -0,429758
           1559        219,833      -0,429446
           1560            220      -0,429114
           1561        220,167       -0,42881
           1562        220,333      -0,428525
           1563          220,5      -0,428333
           1564        220,667      -0,428159
           1565        220,833      -0,427974
           1566            221      -0,427789
           1567        221,167      -0,427774
           1568        221,333      -0,427674
           1569          221,5      -0,427522
           1570        221,667      -0,427348
           1571        221,833      -0,427209
           1572            222      -0,427094
           1573        222,167      -0,426902
           1574        222,333      -0,426671
           1575          222,5       -0,42636
           1576        222,667      -0,426018
           1577        222,833       -0,42568
           1578            223      -0,425357
           1579        223,167      -0,424924
           1580        223,333       -0,42457
           1581          223,5      -0,424235
           1582        223,667      -0,423921
           1583        223,833      -0,423779
           1584            224       -0,42368
           1585        224,167      -0,423616
           1586        224,333      -0,423538
           1587          224,5      -0,423365
           1588        224,667      -0,423071
           1589        224,833      -0,422717
           1590            225       -0,42236
           1591        225,167      -0,421791
           1592        225,333      -0,421457
           1593          225,5      -0,421205
           1594        225,667      -0,420995
           1595        225,833      -0,420959
           1596            226      -0,420792
           1597        226,167      -0,420581
           1598        226,333      -0,420351
           1599          226,5      -0,420082
           1600        226,667      -0,419878
           1601        226,833      -0,419669
           1602            227      -0,419447
           1603        227,167      -0,419277
           1604        227,333      -0,419112
           1605          227,5      -0,418878
           1606        227,667      -0,418575
           1607        227,833       -0,41825
           1608            228      -0,417954
           1609        228,167      -0,417706
           1610        228,333      -0,417494
           1611          228,5      -0,417208
           1612        228,667      -0,417021
           1613        228,833      -0,416897
           1614            229      -0,416795
           1615        229,167      -0,416727
           1616        229,333       -0,41661
           1617          229,5      -0,416479
           1618        229,667        -0,4163
           1619        229,833      -0,416126
           1620            230      -0,416006
           1621        230,167      -0,415899
           1622        230,333      -0,415762
           1623          230,5      -0,415588
           1624        230,667      -0,415389
           1625        230,833      -0,415191
           1626            231      -0,414989
           1627        231,167      -0,414611
           1628        231,333      -0,414335
           1629          231,5      -0,414107
           1630        231,667      -0,413928
           1631        231,833      -0,413848
           1632            232      -0,413736
           1633        232,167      -0,413584
           1634        232,333      -0,413447
           1635          232,5       -0,41332
           1636        232,667      -0,413232
           1637        232,833      -0,413109
           1638            233      -0,412949
           1639        233,167      -0,412781
           1640        233,333      -0,412573
           1641          233,5      -0,412354
           1642        233,667      -0,412149
           1643        233,833      -0,411992
           1644            234      -0,411807
           1645        234,167      -0,411688
           1646        234,333      -0,411596
           1647          234,5      -0,411504
           1648        234,667      -0,411459
           1649        234,833      -0,411307
           1650            235      -0,411094
           1651        235,167      -0,410868
           1652        235,333      -0,410503
           1653          235,5      -0,410199
           1654        235,667      -0,409911
           1655        235,833      -0,409623
           1656            236      -0,409387
           1657        236,167      -0,409235
           1658        236,333      -0,409173
           1659          236,5      -0,409152
           1660        236,667      -0,409192
           1661        236,833      -0,409129
           1662            237      -0,409087
           1663        237,167      -0,409062
           1664        237,333      -0,408889
           1665          237,5      -0,408749
           1666        237,667      -0,408603
           1667        237,833      -0,408463
           1668            238      -0,408276
           1669        238,167      -0,408136
           1670        238,333      -0,408036
           1671          238,5       -0,40796
           1672        238,667       -0,40791
           1673        238,833      -0,407799
           1674            239      -0,407667
           1675        239,167      -0,407534
           1676        239,333      -0,407404
           1677          239,5      -0,407299
           1678        239,667      -0,407193
           1679        239,833      -0,407069
           1680            240      -0,406956
           1681        240,167      -0,406805
           1682        240,333      -0,406609
           1683          240,5      -0,406399
           1684        240,667      -0,406065
           1685        240,833      -0,405788
           1686            241      -0,405573
           1687        241,167      -0,405425
           1688        241,333      -0,405292
           1689          241,5      -0,405196
           1690        241,667      -0,405068
           1691        241,833      -0,404917
           1692            242       -0,40493
           1693        242,167      -0,404867
           1694        242,333      -0,404756
           1695          242,5      -0,404641
           1696        242,667      -0,404496
           1697        242,833      -0,404286
           1698            243      -0,404016
           1699        243,167      -0,403727
           1700        243,333      -0,403326
           1701          243,5      -0,402949
           1702        243,667      -0,402598
           1703        243,833      -0,402307
           1704            244      -0,402066
           1705        244,167       -0,40178
           1706        244,333      -0,401515
           1707          244,5      -0,401235
           1708        244,667       -0,40095
           1709        244,833      -0,400624
           1710            245      -0,400276
           1711        245,167       -0,39992
           1712        245,333      -0,399538
           1713          245,5      -0,399111
           1714        245,667      -0,398764
           1715        245,833      -0,398445
           1716            246      -0,398134
           1717        246,167      -0,397908
           1718        246,333      -0,397646
           1719          246,5      -0,397366
           1720        246,667      -0,397061
           1721        246,833      -0,396668
           1722            247      -0,396276
           1723        247,167      -0,395888
           1724        247,333      -0,395499
           1725          247,5      -0,395035
           1726        247,667      -0,394626
           1727        247,833      -0,394248
           1728            248      -0,393898
           1729        248,167      -0,393645
           1730        248,333      -0,393339
           1731          248,5      -0,393029
           1732        248,667      -0,392721
           1733        248,833      -0,392414
           1734            249      -0,392106
           1735        249,167      -0,391774
           1736        249,333       -0,39143
           1737          249,5      -0,391028
           1738        249,667      -0,390628
           1739        249,833      -0,390224
           1740            250       -0,38984
           1741        250,167      -0,389446
           1742        250,333      -0,389085
           1743          250,5        -0,3887
           1744        250,667      -0,388298
           1745        250,833      -0,387906
           1746            251      -0,387464
           1747        251,167      -0,387046
           1748        251,333      -0,386667
           1749          251,5      -0,386157
           1750        251,667      -0,385597
           1751        251,833      -0,384983
           1752            252      -0,384365
           1753        252,167      -0,383765
           1754        252,333      -0,383267
           1755          252,5      -0,382804
           1756        252,667       -0,38233
           1757        252,833      -0,381996
           1758            253      -0,381574
           1759        253,167      -0,381164
           1760        253,333      -0,380774
           1761          253,5      -0,380338
           1762        253,667      -0,379926
           1763        253,833      -0,379504
           1764            254      -0,379082
           1765        254,167      -0,378631
           1766        254,333      -0,378169
           1767          254,5      -0,377677
           1768        254,667      -0,377188
           1769        254,833      -0,376659
           1770            255      -0,376154
           1771        255,167      -0,375631
           1772        255,333      -0,375135
           1773          255,5      -0,374661
           1774        255,667      -0,374251
           1775        255,833      -0,373843
           1776            256      -0,373425
           1777        256,167      -0,372993
           1778        256,333      -0,372636
           1779          256,5      -0,372219
           1780        256,667      -0,371756
           1781        256,833      -0,371255
           1782            257       -0,37065
           1783        257,167      -0,370054
           1784        257,333      -0,369511
           1785          257,5      -0,369004
           1786        257,667      -0,368406
           1787        257,833      -0,367802
           1788            258      -0,367168
           1789        258,167      -0,366509
           1790        258,333       -0,36593
           1791          258,5      -0,365373
           1792        258,667      -0,364824
           1793        258,833      -0,364277
           1794            259      -0,363838
           1795        259,167      -0,363334
           1796        259,333      -0,362736
           1797          259,5      -0,362091
           1798        259,667      -0,361425
           1799        259,833      -0,360803
           1800            260      -0,360205
           1801        260,167      -0,359628
           1802        260,333      -0,359004
           1803          260,5      -0,358352
           1804        260,667      -0,357654
           1805        260,833      -0,356922
           1806            261      -0,356162
           1807        261,167      -0,355506
           1808        261,333      -0,354865
           1809          261,5      -0,354198
           1810        261,667      -0,353602
           1811        261,833      -0,352972
           1812            262       -0,35231
           1813        262,167      -0,351611
           1814        262,333      -0,350866
           1815          262,5      -0,350062
           1816        262,667       -0,34923
           1817        262,833       -0,34841
           1818            263      -0,347637
           1819        263,167       -0,34692
           1820        263,333      -0,346232
           1821          263,5      -0,345575
           1822        263,667      -0,345201
           1823        263,833      -0,344725
           1824            264      -0,344194
           1825        264,167      -0,343644
           1826        264,333      -0,343183
           1827          264,5      -0,342683
           1828        264,667      -0,342108
           1829        264,833      -0,341475
           1830            265      -0,340672
           1831        265,167      -0,339823
           1832        265,333      -0,338952
           1833          265,5      -0,338098
           1834        265,667      -0,337106
           1835        265,833      -0,336213
           1836            266      -0,335356
           1837        266,167      -0,334477
           1838        266,333      -0,333851
           1839          266,5      -0,333145
           1840        266,667       -0,33245
           1841        266,833      -0,331825
           1842            267      -0,331224
           1843        267,167       -0,33055
           1844        267,333      -0,329878
           1845          267,5      -0,329197
           1846        267,667      -0,328454
           1847        267,833      -0,327671
           1848            268      -0,326884
           1849        268,167      -0,326152
           1850        268,333      -0,325375
           1851          268,5      -0,324592
           1852        268,667      -0,323754
           1853        268,833      -0,322865
           1854            269      -0,322017
           1855        269,167      -0,321209
           1856        269,333      -0,320384
           1857          269,5      -0,319533
           1858        269,667       -0,31859
           1859        269,833       -0,31765
           1860            270      -0,316718
           1861        270,167      -0,315821
           1862        270,333      -0,314894
           1863          270,5      -0,314114
           1864        270,667      -0,313362
           1865        270,833      -0,312552
           1866            271       -0,31182
           1867        271,167      -0,310956
           1868        271,333      -0,310079
           1869          271,5      -0,309152
           1870        271,667      -0,307932
           1871        271,833      -0,306842
           1872            272      -0,305778
           1873        272,167      -0,304727
           1874        272,333      -0,303693
           1875          272,5      -0,302785
           1876        272,667      -0,301879
           1877        272,833      -0,300857
           1878            273      -0,299907
           1879        273,167      -0,298801
           1880        273,333      -0,297665
           1881          273,5      -0,296558
           1882        273,667      -0,295343
           1883        273,833      -0,294323
           1884            274      -0,293396
           1885        274,167      -0,292501
           1886        274,333      -0,291653
           1887          274,5      -0,290683
           1888        274,667      -0,289737
           1889        274,833      -0,288654
           1890            275      -0,287082
           1891        275,167      -0,285717
           1892        275,333      -0,284472
           1893          275,5      -0,283256
           1894        275,667       -0,28198
           1895        275,833      -0,280844
           1896            276       -0,28011
           1897        276,167       -0,27965
           1898        276,333      -0,279505
           1899          276,5      -0,279141
           1900        276,667      -0,278738
           1901        276,833      -0,278381
           1902            277      -0,278102
           1903        277,167      -0,277352
           1904        277,333      -0,275232
           1905          277,5      -0,272201
           1906        277,667      -0,273953
           1907        277,833      -0,271834
           1908            278      -0,271783
           1909        278,167      -0,271359
           1910        278,333      -0,270559
           1911          278,5      -0,269521
           1912        278,667      -0,268611
           1913        278,833       -0,26764
           1914            279       -0,26673
           1915        279,167      -0,265635
           1916        279,333      -0,264674
           1917          279,5        -0,2637
           1918        279,667      -0,262713
           1919        279,833      -0,261731
           1920            280      -0,260683
           1921        280,167      -0,259625
           1922        280,333      -0,258573
           1923          280,5      -0,257373
           1924        280,667      -0,256289
           1925        280,833      -0,255282
           1926            281      -0,254244
           1927        281,167      -0,253347
           1928        281,333      -0,252424
           1929          281,5      -0,251546
           1930        281,667      -0,250698
           1931        281,833       -0,24985
           1932            282      -0,249019
           1933        282,167      -0,248237
           1934        282,333      -0,247467
           1935          282,5      -0,246736
           1936        282,667      -0,246008
           1937        282,833      -0,245271
           1938            283      -0,244534
           1939        283,167      -0,243812
           1940        283,333      -0,243057
           1941          283,5       -0,24233
           1942        283,667       -0,24164
           1943        283,833      -0,240781
           1944            284      -0,239977
           1945        284,167      -0,239232
           1946        284,333      -0,238501
           1947          284,5      -0,237728
           1948        284,667      -0,237021
           1949        284,833      -0,236358
           1950            285      -0,235742
           1951        285,167       -0,23518
           1952        285,333      -0,234621
           1953          285,5      -0,234126
           1954        285,667      -0,233642
           1955        285,833      -0,233117
           1956            286       -0,23256
           1957        286,167      -0,231966
           1958        286,333      -0,231384
           1959          286,5       -0,23082
           1960        286,667       -0,23036
           1961        286,833       -0,22996
           1962            287      -0,229564
           1963        287,167      -0,229275
           1964        287,333      -0,228845
           1965          287,5      -0,228383
           1966        287,667       -0,22792
           1967        287,833      -0,227388
           1968            288      -0,226963
           1969        288,167      -0,226607
           1970        288,333      -0,226276
           1971          288,5      -0,226138
           1972        288,667      -0,225942
           1973        288,833      -0,225688
           1974            289       -0,22542
           1975        289,167      -0,225275
           1976        289,333      -0,225127
           1977          289,5       -0,22502
           1978        289,667      -0,224974
           1979        289,833      -0,224955
           1980            290      -0,225126
           1981        290,167      -0,225286
           1982        290,333      -0,225412
           1983          290,5      -0,225477
           1984        290,667      -0,225575
           1985        290,833      -0,225615
           1986            291      -0,225683
           1987        291,167      -0,225818
           1988        291,333      -0,225884
           1989          291,5      -0,226068
           1990        291,667      -0,226317
           1991        291,833      -0,226592
           1992            292      -0,227014
           1993        292,167        -0,2273
           1994        292,333      -0,227535
           1995          292,5      -0,227772
           1996        292,667      -0,227952
           1997        292,833      -0,228259
           1998            293      -0,228634
           1999        293,167       -0,22904
           2000        293,333      -0,229547
           2001          293,5      -0,229979
           2002        293,667      -0,230446
           2003        293,833      -0,230967
           2004            294      -0,231576
           2005        294,167      -0,232248
           2006        294,333      -0,232941
           2007          294,5      -0,233642
           2008        294,667       -0,23448
           2009        294,833      -0,235296
           2010            295      -0,236132
           2011        295,167       -0,23698
           2012        295,333      -0,237939
           2013          295,5      -0,238958
           2014        295,667      -0,239994
           2015        295,833      -0,241059
           2016            296      -0,242212
           2017        296,167      -0,243383
           2018        296,333      -0,244631
           2019          296,5      -0,245887
           2020        296,667      -0,247201
           2021        296,833      -0,248463
           2022            297      -0,249756
           2023        297,167      -0,251115
           2024        297,333       -0,25269
           2025          297,5      -0,254199
           2026        297,667      -0,255646
           2027        297,833      -0,257034
           2028            298      -0,258932
           2029        298,167      -0,261838
           2030        298,333      -0,265005
           2031          298,5       -0,26421
           2032        298,667      -0,267154
           2033        298,833      -0,268941
           2034            299      -0,269676
           2035        299,167      -0,270214
           2036        299,333      -0,270541
           2037          299,5      -0,271097
           2038        299,667      -0,273016
           2039        299,833      -0,276896
           2040            300      -0,279286
           2041        300,167      -0,281662
           2042        300,333      -0,284164
           2043          300,5      -0,286784
           2044        300,667      -0,289095
           2045        300,833      -0,291449
           2046            301      -0,293847
           2047        301,167      -0,296346
           2048        301,333      -0,298932
           2049          301,5       -0,30164
           2050        301,667      -0,304353
           2051        301,833      -0,307061
           2052            302       -0,30975
           2053        302,167      -0,312635
           2054        302,333      -0,315383
           2055          302,5        -0,3181
           2056        302,667       -0,32085
           2057        302,833      -0,323718
           2058            303      -0,326715
           2059        303,167      -0,329781
           2060        303,333      -0,333166
           2061          303,5      -0,336623
           2062        303,667       -0,33984
           2063        303,833      -0,342985
           2064            304      -0,346138
           2065        304,167      -0,349158
           2066        304,333      -0,352348
           2067          304,5      -0,355611
           2068        304,667      -0,358904
           2069        304,833      -0,362505
           2070            305      -0,366032
           2071        305,167      -0,369577
           2072        305,333      -0,373159
           2073          305,5      -0,376933
           2074        305,667      -0,380713
           2075        305,833      -0,384514
           2076            306      -0,388308
           2077        306,167      -0,392306
           2078        306,333      -0,396291
           2079          306,5      -0,400328
           2080        306,667      -0,404439
           2081        306,833      -0,408697
           2082            307      -0,412949
           2083        307,167      -0,417327
           2084        307,333      -0,421795
           2085          307,5      -0,426458
           2086        307,667      -0,431094
           2087        307,833      -0,435781
           2088            308      -0,440529
           2089        308,167      -0,445521
           2090        308,333      -0,450425
           2091          308,5       -0,45537
           2092        308,667      -0,460381
           2093        308,833      -0,465683
           2094            309      -0,471048
           2095        309,167      -0,476557
           2096        309,333      -0,482175
           2097          309,5      -0,488294
           2098        309,667      -0,494253
           2099        309,833       -0,50025
           2100            310      -0,506304
           2101        310,167      -0,512744
           2102        310,333      -0,519114
           2103          310,5      -0,525545
           2104        310,667      -0,532079
           2105        310,833      -0,539102
           2106            311       -0,54611
           2107        311,167      -0,553181
           2108        311,333      -0,560312
           2109          311,5      -0,567893
           2110        311,667      -0,575374
           2111        311,833      -0,583012
           2112            312      -0,590805
           2113        312,167      -0,598622
           2114        312,333      -0,606689
           2115          312,5      -0,615403
           2116        312,667      -0,624269
           2117        312,833      -0,633071
           2118            313      -0,642599
           2119        313,167      -0,652003
           2120        313,333      -0,661428
           2121          313,5      -0,671158
           2122        313,667      -0,682031
           2123        313,833      -0,692564
           2124            314      -0,703244
           2125        314,167      -0,714111
           2126        314,333      -0,725321
           2127          314,5      -0,736619
           2128        314,667      -0,748606
           2129        314,833      -0,761041
           2130            315       -0,77507
           2131        315,167      -0,788498
           2132        315,333      -0,802002
           2133          315,5      -0,815491
           2134        315,667      -0,829696
           2135        315,833      -0,844407
           2136            316      -0,859821
           2137        316,167      -0,875707
           2138        316,333      -0,893031
           2139          316,5      -0,910498
           2140        316,667      -0,928477
           2141        316,833      -0,946858
           2142            317      -0,966476
           2143        317,167      -0,986368
           2144        317,333       -1,00692
           2145          317,5       -1,02801
           2146        317,667       -1,05008
           2147        317,833       -1,07322
           2148            318       -1,09764
           2149        318,167       -1,12234
           2150        318,333       -1,14834
           2151          318,5       -1,17455
           2152        318,667       -1,20229
           2153        318,833       -1,23125
           2154            319       -1,26113
           2155        319,167        -1,2921
           2156        319,333       -1,32459
           2157          319,5       -1,35825
           2158        319,667       -1,39283
           2159        319,833       -1,42854
           2160            320       -1,46572
           2161        320,167       -1,50393
           2162        320,333       -1,54431
           2163          320,5       -1,58579
           2164        320,667       -1,62874
           2165        320,833       -1,67262
           2166            321       -1,71904
           2167        321,167       -1,76713
           2168        321,333       -1,81746
           2169          321,5       -1,86925
           2170        321,667       -1,92427
           2171        321,833       -1,98063
           2172            322       -2,03888
           2173        322,167       -2,09826
           2174        322,333       -2,16085
           2175          322,5       -2,22494
           2176        322,667       -2,29076
           2177        322,833       -2,35768
           2178            323       -2,42715
           2179        323,167       -2,49781
           2180        323,333       -2,56996
           2181          323,5       -2,64292
           2182        323,667       -2,71832
           2183        323,833       -2,79494
           2184            324        -2,8727
           2185        324,167       -2,95065
           2186        324,333       -3,02843
           2187          324,5       -3,10639
           2188        324,667       -3,18427
           2189        324,833       -3,26146
           2190            325       -3,33742
           2191        325,167       -3,40985
           2192        325,333       -3,47916
           2193          325,5       -3,53583
           2194        325,667       -3,57706
           2195        325,833       -3,63949
           2196            326       -3,70081
           2197        326,167       -3,75773
           2198        326,333       -3,81103
           2199          326,5       -3,85427
           2200        326,667        -3,8927
           2201        326,833       -3,92676
           2202            327        -3,9591
           2203        327,167       -3,98711
           2204        327,333       -4,01384
           2205          327,5       -4,03996
           2206        327,667       -4,06632
           2207        327,833        -4,0952
           2208            328       -4,12774
           2209        328,167        -4,1655
           2210        328,333       -4,20738
           2211          328,5       -4,26381
           2212        328,667       -4,32882
           2213        328,833       -4,40452
           2214            329       -4,48763
           2215        329,167       -4,58979
           2216        329,333       -4,70166
           2217          329,5       -4,82404
           2218        329,667       -4,95338
           2219        329,833       -5,10327
           2220            330       -5,26496
           2221        330,167       -5,43938
           2222        330,333       -5,62156
           2223          330,5       -5,81833
           2224        330,667       -6,02137
           2225        330,833       -6,23221
           2226            331       -6,44949
           2227        331,167       -6,68394
           2228        331,333       -6,92319
           2229          331,5       -7,16514
           2230        331,667       -7,40884
           2231        331,833       -7,65592
           2232            332       -7,90522
           2233        332,167       -8,15424
           2234        332,333       -8,40303
           2235          332,5       -8,65214
           2236        332,667       -8,90102
           2237        332,833       -9,14824
           2238            333       -9,39281
           2239        333,167       -9,63032
           2240        333,333       -9,86269
           2241          333,5       -10,0864
           2242        333,667       -10,3024
           2243        333,833       -10,4937
           2244            334       -10,6711
           2245        334,167       -10,8299
           2246        334,333       -10,9732
           2247          334,5       -11,0675
           2248        334,667       -11,1286
           2249        334,833       -11,1446
           2250            335       -11,1255
           2251        335,167       -11,0065
           2252        335,333       -10,8293
           2253          335,5       -10,5826
           2254        335,667       -10,2636
           2255        335,833       -9,89511
           2256            336       -9,41299
           2257        336,167       -8,88378
           2258        336,333       -8,31122
           2259          336,5       -7,71568
           2260        336,667       -7,09596
           2261        336,833       -6,48111
           2262            337       -5,88367
           2263        337,167       -5,30304
           2264        337,333       -4,77643
           2265          337,5       -4,28324
           2266        337,667       -3,83022
           2267        337,833       -3,40458
           2268            338       -3,04427
           2269        338,167       -2,71441
           2270        338,333       -2,41834
           2271          338,5       -2,14492
           2272        338,667       -1,91982
           2273        338,833       -1,71576
           2274            339       -1,53435
           2275        339,167       -1,36746
           2276        339,333       -1,23043
           2277          339,5       -1,10713
           2278        339,667      -0,997645
           2279        339,833      -0,896806
           2280            340      -0,813471
           2281        340,167      -0,738274
           2282        340,333      -0,670977
           2283          340,5      -0,608575
           2284        340,667      -0,556668
           2285        340,833       -0,50887
           2286            341      -0,465319
           2287        341,167       -0,42454
           2288        341,333      -0,391192
           2289          341,5      -0,359672
           2290        341,667      -0,330561
           2291        341,833      -0,303066
           2292            342      -0,279654
           2293        342,167      -0,257961
           2294        342,333      -0,238393
           2295          342,5      -0,220163
           2296        342,667      -0,203052
           2297        342,833       -0,18619
           2298            343       -0,17001
           2299        343,167      -0,154534
           2300        343,333      -0,139328
           2301          343,5      -0,126595
           2302        343,667      -0,114687
           2303        343,833      -0,103305
           2304            344     -0,0924374
           2305        344,167     -0,0830355
           2306        344,333     -0,0739593
           2307          344,5     -0,0655612
           2308        344,667     -0,0572676
           2309        344,833     -0,0499597
           2310            345     -0,0426455
           2311        345,167      -0,036096
           2312        345,333     -0,0296606
           2313          345,5     -0,0241654
           2314        345,667     -0,0186754
           2315        345,833     -0,0135246
           2316            346    -0,00879631
           2317        346,167    -0,00453905
           2318        346,333   -0,000203698
           2319          346,5     0,00398295
           2320        346,667     0,00804447
           2321        346,833      0,0115382
           2322            347      0,0151571
           2323        347,167      0,0186865
           2324        347,333      0,0221277
           2325          347,5      0,0251433
           2326        347,667      0,0282278
           2327        347,833        0,03123
           2328            348      0,0341342
           2329        348,167      0,0365923
           2330        348,333      0,0391722
           2331          348,5      0,0417404
           2332        348,667       0,044268
           2333        348,833      0,0465011
           2334            349      0,0487454
           2335        349,167      0,0509295
           2336        349,333      0,0531045
           2337          349,5       0,055274
           2338        349,667      0,0575123
           2339        349,833      0,0597161
           2340            350      0,0618827
           2341        350,167      0,0640106
           2342        350,333      0,0660309
           2343          350,5      0,0680158
           2344        350,667      0,0699714
           2345        350,833      0,0716428
           2346            351      0,0734485
           2347        351,167       0,075247
           2348        351,333        0,07702
           2349          351,5      0,0787593
           2350        351,667      0,0804854
           2351        351,833      0,0821593
           2352            352      0,0837699
           2353        352,167      0,0852409
           2354        352,333      0,0867488
           2355          352,5      0,0882579
           2356        352,667      0,0897808
           2357        352,833      0,0913061
           2358            353      0,0929155
           2359        353,167      0,0945839
           2360        353,333      0,0962712
           2361          353,5      0,0981465
           2362        353,667      0,0999717
           2363        353,833       0,101805
           2364            354       0,103653
           2365        354,167       0,105607
           2366        354,333        0,10755
           2367          354,5        0,10946
           2368        354,667       0,111328
           2369        354,833       0,113186
           2370            355       0,115096
           2371        355,167       0,117004
           2372        355,333       0,118946
           2373          355,5       0,120935
           2374        355,667        0,12296
           2375        355,833       0,124889
           2376            356       0,126779
           2377        356,167       0,128644
           2378        356,333       0,130408
           2379          356,5       0,132129
           2380        356,667       0,133793
           2381        356,833       0,135413
           2382            357       0,136822
           2383        357,167       0,138299
           2384        357,333       0,139784
           2385          357,5       0,141275
           2386        357,667       0,142791
           2387        357,833       0,144397
           2388            358       0,146062
           2389        358,167       0,147737
           2390        358,333       0,149516
           2391          358,5       0,151189
           2392        358,667        0,15284
           2393        358,833       0,154486
           2394            359       0,156005
           2395        359,167        0,15761
           2396        359,333       0,159276
           2397          359,5        0,16096
           2398        359,667       0,162667
           2399        359,833       0,164465
           2400            360       0,166352
           2401        360,167        0,16826
           2402        360,333       0,170315
           2403          360,5       0,172289
           2404        360,667       0,174272
           2405        360,833       0,176266
           2406            361       0,178349
           2407        361,167       0,180415
           2408        361,333       0,182464
           2409          361,5       0,184494
           2410        361,667        0,18651
           2411        361,833       0,188487
           2412            362       0,190487
           2413        362,167       0,192531
           2414        362,333       0,194479
           2415          362,5       0,196466
           2416        362,667        0,19846
           2417        362,833       0,200426
           2418            363       0,202458
           2419        363,167       0,204465
           2420        363,333       0,206409
           2421          363,5       0,208309
           2422        363,667       0,210144
           2423        363,833       0,212013
           2424            364       0,213878
           2425        364,167       0,215742
           2426        364,333       0,217478
           2427          364,5       0,219233
           2428        364,667        0,22098
           2429        364,833       0,222744
           2430            365        0,22453
           2431        365,167       0,226393
           2432        365,333       0,228281
           2433          365,5       0,230151
           2434        365,667       0,232179
           2435        365,833       0,234146
           2436            366       0,236116
           2437        366,167        0,23807
           2438        366,333       0,240005
           2439          366,5       0,241966
           2440        366,667       0,243921
           2441        366,833       0,245851
           2442            367       0,247793
           2443        367,167       0,249855
           2444        367,333       0,251919
           2445          367,5       0,254019
           2446        367,667       0,256177
           2447        367,833       0,258547
           2448            368         0,2608
           2449        368,167        0,26297
           2450        368,333       0,265059
           2451          368,5       0,267056
           2452        368,667       0,269065
           2453        368,833       0,271146
           2454            369       0,273284
           2455        369,167       0,275281
           2456        369,333       0,277313
           2457          369,5       0,279283
           2458        369,667       0,281212
           2459        369,833       0,283077
           2460            370       0,284841
           2461        370,167       0,286565
           2462        370,333        0,28826
           2463          370,5       0,289738
           2464        370,667       0,291407
           2465        370,833       0,293109
           2466            371       0,294815
           2467        371,167       0,296551
           2468        371,333       0,298173
           2469          371,5        0,29975
           2470        371,667       0,301302
           2471        371,833       0,302716
           2472            372       0,304241
           2473        372,167       0,305812
           2474        372,333       0,307418
           2475          372,5       0,309177
           2476        372,667       0,310938
           2477        372,833       0,312725
           2478            373       0,314559
           2479        373,167        0,31666
           2480        373,333       0,318629
           2481          373,5       0,320576
           2482        373,667       0,322538
           2483        373,833       0,324708
           2484            374       0,326925
           2485        374,167       0,329163
           2486        374,333       0,331389
           2487          374,5       0,333632
           2488        374,667        0,33574
           2489        374,833       0,337835
           2490            375       0,339919
           2491        375,167       0,341818
           2492        375,333       0,343832
           2493          375,5       0,345871
           2494        375,667       0,347898
           2495        375,833       0,349963
           2496            376       0,351938
           2497        376,167       0,353912
           2498        376,333       0,355912
           2499          376,5       0,357824
           2500        376,667       0,359794
           2501        376,833       0,361767
           2502            377       0,363728
           2503        377,167        0,36566
           2504        377,333       0,367599
           2505          377,5       0,369573
           2506        377,667       0,371529
           2507        377,833       0,373434
           2508            378       0,375234
           2509        378,167       0,377018
           2510        378,333       0,378847
           2511          378,5       0,380699
           2512        378,667       0,382432
           2513        378,833       0,384268
           2514            379       0,386134
           2515        379,167       0,387981
           2516        379,333       0,389937
           2517          379,5       0,391883
           2518        379,667       0,393889
           2519        379,833       0,395914
           2520            380       0,398006
           2521        380,167       0,400148
           2522        380,333       0,402314
           2523          380,5       0,404487
           2524        380,667       0,406727
           2525        380,833       0,408924
           2526            381       0,411131
           2527        381,167       0,413362
           2528        381,333       0,415606
           2529          381,5       0,417888
           2530        381,667       0,420164
           2531        381,833       0,422409
           2532            382       0,424631
           2533        382,167       0,426758
           2534        382,333       0,428797
           2535          382,5       0,430778
           2536        382,667       0,432465
           2537        382,833       0,434239
           2538            383       0,436048
           2539        383,167        0,43788
           2540        383,333       0,439651
           2541          383,5        0,44148
           2542        383,667       0,443319
           2543        383,833       0,445172
           2544            384       0,447123
           2545        384,167       0,449053
           2546        384,333       0,451006
           2547          384,5       0,452962
           2548        384,667       0,454913
           2549        384,833       0,456848
           2550            385       0,458769
           2551        385,167       0,460677
           2552        385,333       0,462575
           2553          385,5       0,464488
           2554        385,667       0,466399
           2555        385,833       0,468293
           2556            386       0,470271
           2557        386,167       0,472236
           2558        386,333       0,474204
           2559          386,5       0,476191
           2560        386,667       0,478326
           2561        386,833       0,480487
           2562            387       0,482689
           2563        387,167       0,484875
           2564        387,333       0,487051
           2565          387,5       0,489111
           2566        387,667       0,491189
           2567        387,833       0,493309
           2568            388       0,495403
           2569        388,167       0,497636
           2570        388,333       0,499859
           2571          388,5        0,50207
           2572        388,667       0,504437
           2573        388,833       0,506594
           2574            389       0,508622
           2575        389,167       0,510532
           2576        389,333       0,512397
           2577          389,5       0,513833
           2578        389,667       0,515482
           2579        389,833       0,517217
           2580            390       0,518979
           2581        390,167       0,520779
           2582        390,333       0,522634
           2583          390,5       0,524489
           2584        390,667       0,526346
           2585        390,833       0,528324
           2586            391       0,530208
           2587        391,167       0,532076
           2588        391,333       0,533929
           2589          391,5         0,5357
           2590        391,667       0,537597
           2591        391,833       0,539552
           2592            392       0,541521
           2593        392,167       0,543607
           2594        392,333       0,545667
           2595          392,5       0,547766
           2596        392,667       0,549888
           2597        392,833       0,552054
           2598            393       0,554193
           2599        393,167       0,556419
           2600        393,333       0,558728
           2601          393,5       0,561102
           2602        393,667       0,563472
           2603        393,833       0,565854
           2604            394       0,568297
           2605        394,167       0,570851
           2606        394,333       0,573358
           2607          394,5       0,575839
           2608        394,667       0,578288
           2609        394,833        0,58063
           2610            395       0,582863
           2611        395,167       0,584965
           2612        395,333       0,586984
           2613          395,5       0,588734
           2614        395,667       0,590664
           2615        395,833       0,592535
           2616            396       0,594309
           2617        396,167       0,596071
           2618        396,333       0,597856
           2619          396,5       0,599746
           2620        396,667       0,601743
           2621        396,833       0,603846
           2622            397       0,605964
           2623        397,167       0,607966
           2624        397,333       0,609971
           2625          397,5       0,612087
           2626        397,667       0,614268
           2627        397,833       0,616463
           2628            398       0,618574
           2629        398,167       0,620581
           2630        398,333       0,622522
           2631          398,5       0,624465
           2632        398,667       0,626519
           2633        398,833       0,628692
           2634            399       0,630884
           2635        399,167       0,633006
           2636        399,333       0,635003
           2637          399,5       0,636979
           2638        399,667       0,639133
           2639        399,833        0,64107
           2640            400       0,642555


Results:
  Crystallinity	62,68 %
  Integral	-705,13 mJ
    normalized	-51,39 Jg^-1
  Onset	326,43 �C
  Peak	334,10 �C
  Endset	338,54 �C
  Heating Rate	10,00 �Cmin^-1

  Crystallinity	7,57 %
  Integral	-85,16 mJ
    normalized	-6,21 Jg^-1
  Onset	17,17 �C
  Peak	22,61 �C
  Endset	26,14 �C
  Heating Rate	10,00 �Cmin^-1

Sample:
  PTFE_6x_-40_400_1, 13,7200 mg


________________________________________________________________________________
Not signed                                                        STARe SW 11.00
