# Supplementary material for: Tribological and Mechanical Behavior of Graphite Composites of Polytetrafluoroethylene (PTFE) Irradiated by the Electron Beam
Source: Polymers (Basel). 2020 Jul 28;12(8):1676. doi: 10.3390/polym12081676 (PMC7464070; doi:10.3390/polym12081676)
Supplement: Supplementary file 1 [file polymers-12-01676-s001.zip › polymers-869075-supplementary/PTFE_BZ_400_-40_1.txt]

PTFE_BZ_400_-40_1                           24.09.2014 10:33
________________________________________________________________________________

PTFE_BZ_400_-40_1


Curve Name:
  PTFE_BZ_400_-40_1, 15.09.2014 11:25:54
  Performed 15.09.2014 11:25:54
Curve Values:
          Index             Tr          Value
                          [�C]           [mW]
              0            400        3,92644
              1        399,833        4,30804
              2        399,667        4,72772
              3          399,5         5,1029
              4        399,333        5,43748
              5        399,167        5,70002
              6            399         5,9371
              7        398,833        6,14379
              8        398,667        6,32905
              9          398,5        6,46472
             10        398,333        6,57928
             11        398,167        6,67241
             12            398        6,75207
             13        397,833        6,80735
             14        397,667        6,85396
             15          397,5        6,89131
             16        397,333        6,92245
             17        397,167        6,94096
             18            397        6,95419
             19        396,833        6,96231
             20        396,667        6,96839
             21          396,5        6,96987
             22        396,333        6,96956
             23        396,167        6,96692
             24            396        6,96297
             25        395,833        6,95687
             26        395,667        6,94998
             27          395,5        6,94186
             28        395,333        6,93275
             29        395,167         6,9228
             30            395        6,91287
             31        394,833        6,90293
             32        394,667        6,89285
             33          394,5        6,88218
             34        394,333        6,87172
             35        394,167        6,86136
             36            394        6,85104
             37        393,833        6,84059
             38        393,667         6,8302
             39          393,5        6,81982
             40        393,333        6,80944
             41        393,167        6,79918
             42            393         6,7889
             43        392,833        6,77865
             44        392,667        6,76844
             45          392,5        6,75823
             46        392,333        6,74801
             47        392,167        6,73787
             48            392        6,72781
             49        391,833        6,71803
             50        391,667        6,70829
             51          391,5        6,69863
             52        391,333        6,68903
             53        391,167        6,67999
             54            391        6,67081
             55        390,833        6,66159
             56        390,667        6,65237
             57          390,5        6,64343
             58        390,333         6,6344
             59        390,167        6,62536
             60            390        6,61637
             61        389,833        6,60752
             62        389,667        6,59868
             63          389,5        6,58978
             64        389,333        6,58081
             65        389,167         6,5718
             66            389        6,56274
             67        388,833        6,55373
             68        388,667        6,54476
             69          388,5        6,53566
             70        388,333        6,52671
             71        388,167         6,5178
             72            388        6,50895
             73        387,833        6,50015
             74        387,667         6,4915
             75          387,5        6,48274
             76        387,333        6,47404
             77        387,167        6,46544
             78            387        6,45699
             79        386,833        6,44857
             80        386,667        6,44021
             81          386,5        6,43191
             82        386,333        6,42396
             83        386,167         6,4159
             84            386        6,40788
             85        385,833         6,3999
             86        385,667        6,39208
             87          385,5        6,38427
             88        385,333        6,37652
             89        385,167        6,36883
             90            385        6,36127
             91        384,833        6,35364
             92        384,667        6,34609
             93          384,5        6,33857
             94        384,333        6,33116
             95        384,167        6,32378
             96            384        6,31643
             97        383,833        6,30909
             98        383,667        6,30191
             99          383,5        6,29465
            100        383,333        6,28733
            101        383,167        6,27997
            102            383        6,27247
            103        382,833          6,265
            104        382,667        6,25749
            105          382,5        6,24995
            106        382,333        6,24225
            107        382,167        6,23461
            108            382        6,22699
            109        381,833        6,21938
            110        381,667        6,21195
            111          381,5        6,20459
            112        381,333        6,19724
            113        381,167        6,18992
            114            381        6,18289
            115        380,833        6,17578
            116        380,667        6,16878
            117          380,5        6,16188
            118        380,333        6,15513
            119        380,167        6,14837
            120            380        6,14167
            121        379,833        6,13498
            122        379,667        6,12838
            123          379,5        6,12166
            124        379,333        6,11493
            125        379,167        6,10819
            126            379        6,10137
            127        378,833        6,09463
            128        378,667        6,08797
            129          378,5        6,08135
            130        378,333        6,07504
            131        378,167        6,06872
            132            378        6,06245
            133        377,833         6,0562
            134        377,667        6,05019
            135          377,5         6,0441
            136        377,333        6,03801
            137        377,167        6,03191
            138            377        6,02575
            139        376,833        6,01961
            140        376,667        6,01351
            141          376,5        6,00747
            142        376,333        6,00142
            143        376,167        5,99526
            144            376        5,98902
            145        375,833         5,9827
            146        375,667        5,97631
            147          375,5        5,96972
            148        375,333        5,96325
            149        375,167        5,95679
            150            375        5,95032
            151        374,833        5,94386
            152        374,667         5,9374
            153          374,5        5,93097
            154        374,333        5,92454
            155        374,167        5,91825
            156            374        5,91204
            157        373,833        5,90592
            158        373,667        5,89987
            159          373,5        5,89404
            160        373,333        5,88813
            161        373,167        5,88227
            162            373        5,87647
            163        372,833         5,8709
            164        372,667        5,86528
            165          372,5        5,85966
            166        372,333        5,85403
            167        372,167        5,84858
            168            372        5,84301
            169        371,833        5,83743
            170        371,667        5,83188
            171          371,5        5,82632
            172        371,333        5,82081
            173        371,167        5,81532
            174            371        5,80984
            175        370,833        5,80446
            176        370,667        5,79904
            177          370,5        5,79369
            178        370,333        5,78838
            179        370,167        5,78306
            180            370        5,77769
            181        369,833        5,77229
            182        369,667        5,76687
            183          369,5        5,76141
            184        369,333        5,75588
            185        369,167        5,75028
            186            369        5,74466
            187        368,833        5,73892
            188        368,667        5,73323
            189          368,5        5,72752
            190        368,333        5,72179
            191        368,167        5,71604
            192            368        5,71037
            193        367,833         5,7048
            194        367,667        5,69926
            195          367,5        5,69388
            196        367,333        5,68852
            197        367,167        5,68319
            198            367        5,67786
            199        366,833        5,67269
            200        366,667        5,66747
            201          366,5        5,66232
            202        366,333        5,65723
            203        366,167        5,65212
            204            366        5,64698
            205        365,833         5,6418
            206        365,667        5,63663
            207          365,5        5,63146
            208        365,333        5,62628
            209        365,167        5,62111
            210            365        5,61599
            211        364,833        5,61093
            212        364,667        5,60599
            213          364,5        5,60113
            214        364,333        5,59629
            215        364,167        5,59147
            216            364        5,58686
            217        363,833        5,58215
            218        363,667        5,57743
            219          363,5        5,57275
            220        363,333        5,56811
            221        363,167        5,56344
            222            363        5,55869
            223        362,833        5,55386
            224        362,667        5,54892
            225          362,5        5,54393
            226        362,333         5,5389
            227        362,167        5,53384
            228            362        5,52855
            229        361,833        5,52341
            230        361,667        5,51831
            231          361,5         5,5132
            232        361,333        5,50814
            233        361,167        5,50301
            234            361        5,49786
            235        360,833        5,49271
            236        360,667        5,48751
            237          360,5        5,48242
            238        360,333        5,47738
            239        360,167        5,47239
            240            360        5,46759
            241        359,833        5,46271
            242        359,667        5,45785
            243          359,5        5,45302
            244        359,333        5,44838
            245        359,167        5,44368
            246            359          5,439
            247        358,833        5,43436
            248        358,667        5,42986
            249          358,5        5,42531
            250        358,333        5,42076
            251        358,167        5,41622
            252            358        5,41171
            253        357,833         5,4072
            254        357,667        5,40276
            255          357,5        5,39836
            256        357,333        5,39403
            257        357,167        5,38979
            258            357        5,38558
            259        356,833         5,3814
            260        356,667        5,37743
            261          356,5        5,37332
            262        356,333        5,36911
            263        356,167        5,36485
            264            356        5,36066
            265        355,833        5,35659
            266        355,667        5,35257
            267          355,5        5,34854
            268        355,333        5,34451
            269        355,167        5,34038
            270            355        5,33626
            271        354,833        5,33216
            272        354,667        5,32799
            273          354,5        5,32395
            274        354,333        5,31995
            275        354,167        5,31595
            276            354        5,31213
            277        353,833        5,30828
            278        353,667        5,30452
            279          353,5         5,3009
            280        353,333        5,29737
            281        353,167        5,29424
            282            353        5,29111
            283        352,833        5,28805
            284        352,667        5,28536
            285          352,5         5,2836
            286        352,333        5,28167
            287        352,167        5,28055
            288            352         5,2802
            289        351,833        5,28003
            290        351,667        5,28037
            291          351,5        5,28237
            292        351,333        5,28547
            293        351,167        5,29147
            294            351        5,29837
            295        350,833        5,30668
            296        350,667        5,31612
            297          350,5        5,32648
            298        350,333        5,33628
            299        350,167        5,34621
            300            350         5,3562
            301        349,833        5,36344
            302        349,667        5,36931
            303          349,5        5,37298
            304        349,333        5,37495
            305        349,167         5,3727
            306            349        5,36921
            307        348,833        5,36414
            308        348,667        5,35808
            309          348,5        5,34931
            310        348,333        5,33945
            311        348,167        5,32842
            312            348        5,31707
            313        347,833        5,30559
            314        347,667        5,29441
            315          347,5        5,28329
            316        347,333        5,27224
            317        347,167         5,2616
            318            347        5,25094
            319        346,833        5,24032
            320        346,667        5,23001
            321          346,5         5,2206
            322        346,333        5,21107
            323        346,167        5,20235
            324            346         5,1943
            325        345,833        5,18681
            326        345,667        5,17936
            327          345,5        5,17227
            328        345,333        5,16557
            329        345,167        5,15917
            330            345        5,15269
            331        344,833        5,14637
            332        344,667         5,1402
            333          344,5        5,13454
            334        344,333        5,12882
            335        344,167        5,12321
            336            344        5,11772
            337        343,833        5,11284
            338        343,667        5,10787
            339          343,5        5,10302
            340        343,333        5,09825
            341        343,167        5,09393
            342            343        5,08942
            343        342,833        5,08493
            344        342,667        5,08047
            345          342,5        5,07614
            346        342,333         5,0718
            347        342,167        5,06758
            348            342        5,06348
            349        341,833        5,05948
            350        341,667         5,0557
            351          341,5        5,05184
            352        341,333        5,04792
            353        341,167        5,04394
            354            341        5,04007
            355        340,833        5,03613
            356        340,667        5,03213
            357          340,5        5,02811
            358        340,333        5,02397
            359        340,167        5,01987
            360            340        5,01578
            361        339,833        5,01171
            362        339,667        5,00767
            363          339,5        5,00369
            364        339,333        4,99977
            365        339,167        4,99588
            366            339        4,99217
            367        338,833        4,98843
            368        338,667        4,98475
            369          338,5        4,98111
            370        338,333        4,97753
            371        338,167        4,97388
            372            338        4,97021
            373        337,833        4,96653
            374        337,667        4,96287
            375          337,5        4,95922
            376        337,333        4,95556
            377        337,167        4,95196
            378            337        4,94852
            379        336,833        4,94505
            380        336,667        4,94161
            381          336,5        4,93818
            382        336,333        4,93494
            383        336,167        4,93171
            384            336        4,92856
            385        335,833        4,92541
            386        335,667         4,9223
            387          335,5        4,91909
            388        335,333        4,91583
            389        335,167        4,91251
            390            335        4,90905
            391        334,833        4,90567
            392        334,667        4,90233
            393          334,5        4,89896
            394        334,333        4,89552
            395        334,167        4,89206
            396            334        4,88859
            397        333,833        4,88509
            398        333,667        4,88157
            399          333,5         4,8781
            400        333,333        4,87462
            401        333,167        4,87113
            402            333        4,86777
            403        332,833        4,86443
            404        332,667        4,86113
            405          332,5        4,85786
            406        332,333        4,85478
            407        332,167        4,85161
            408            332        4,84839
            409        331,833        4,84518
            410        331,667         4,8421
            411          331,5        4,83903
            412        331,333        4,83599
            413        331,167        4,83299
            414            331        4,83011
            415        330,833        4,82719
            416        330,667        4,82429
            417          330,5        4,82147
            418        330,333        4,81869
            419        330,167        4,81591
            420            330        4,81308
            421        329,833        4,81028
            422        329,667        4,80751
            423          329,5        4,80492
            424        329,333        4,80244
            425        329,167        4,80004
            426            329        4,79765
            427        328,833        4,79554
            428        328,667        4,79329
            429          328,5        4,79102
            430        328,333        4,78875
            431        328,167        4,78643
            432            328        4,78416
            433        327,833        4,78194
            434        327,667        4,77974
            435          327,5        4,77769
            436        327,333        4,77556
            437        327,167        4,77345
            438            327        4,77138
            439        326,833        4,76945
            440        326,667         4,7675
            441          326,5        4,76562
            442        326,333        4,76378
            443        326,167         4,7621
            444            326        4,76035
            445        325,833        4,75867
            446        325,667        4,75709
            447          325,5        4,75589
            448        325,333        4,75473
            449        325,167        4,75363
            450            325        4,75259
            451        324,833        4,75206
            452        324,667        4,75134
            453          324,5        4,75062
            454        324,333        4,74994
            455        324,167        4,74953
            456            324        4,74922
            457        323,833        4,74899
            458        323,667        4,74867
            459          323,5        4,74962
            460        323,333        4,75021
            461        323,167        4,75085
            462            323        4,75171
            463        322,833        4,75275
            464        322,667        4,75413
            465          322,5        4,75564
            466        322,333        4,75737
            467        322,167        4,75969
            468            322        4,76366
            469        321,833        4,76728
            470        321,667        4,77117
            471          321,5        4,77573
            472        321,333        4,78121
            473        321,167        4,78775
            474            321        4,79565
            475        320,833        4,80452
            476        320,667        4,81582
            477          320,5        4,82854
            478        320,333        4,84343
            479        320,167           4,86
            480            320        4,88051
            481        319,833        4,90522
            482        319,667        4,93526
            483          319,5        4,96942
            484        319,333        5,01457
            485        319,167        5,06787
            486            319        5,13207
            487        318,833        5,20423
            488        318,667        5,29772
            489          318,5        5,40419
            490        318,333        5,52757
            491        318,167        5,66318
            492            318        5,83027
            493        317,833         6,0136
            494        317,667          6,214
            495          317,5        6,42471
            496        317,333        6,65755
            497        317,167        6,89923
            498            317         7,1487
            499        316,833        7,40293
            500        316,667        7,66161
            501          316,5        7,92028
            502        316,333        8,17863
            503        316,167        8,43605
            504            316        8,68414
            505        315,833        8,92543
            506        315,667        9,15756
            507          315,5        9,38321
            508        315,333        9,58898
            509        315,167        9,78297
            510            315        9,96242
            511        314,833        10,1315
            512        314,667        10,2741
            513          314,5        10,4015
            514        314,333         10,511
            515        314,167        10,6082
            516            314        10,6738
            517        313,833        10,7231
            518        313,667        10,7526
            519          313,5        10,7681
            520        313,333        10,7507
            521        313,167        10,7159
            522            313        10,6622
            523        312,833        10,5962
            524        312,667        10,5012
            525          312,5        10,3922
            526        312,333        10,2679
            527        312,167        10,1337
            528            312        9,97997
            529        311,833        9,81941
            530        311,667        9,65217
            531          311,5        9,47931
            532        311,333        9,30297
            533        311,167        9,12387
            534            311        8,94546
            535        310,833        8,76752
            536        310,667        8,59097
            537          310,5        8,41869
            538        310,333        8,25109
            539        310,167        8,08906
            540            310        7,93112
            541        309,833        7,78191
            542        309,667        7,63827
            543          309,5        7,50094
            544        309,333        7,36798
            545        309,167        7,24511
            546            309         7,1272
            547        308,833        7,01586
            548        308,667        6,90887
            549          308,5        6,81078
            550        308,333        6,71646
            551        308,167        6,62696
            552            308         6,5408
            553        307,833        6,46284
            554        307,667        6,38912
            555          307,5        6,31993
            556        307,333        6,25275
            557        307,167        6,19017
            558            307        6,13128
            559        306,833        6,07534
            560        306,667        6,02153
            561          306,5        5,97257
            562        306,333         5,9253
            563        306,167        5,88025
            564            306        5,83655
            565        305,833        5,79628
            566        305,667        5,75763
            567          305,5        5,72101
            568        305,333        5,68557
            569        305,167        5,65241
            570            305        5,62047
            571        304,833        5,59032
            572        304,667        5,56156
            573          304,5        5,53396
            574        304,333        5,50661
            575        304,167         5,4806
            576            304        5,45543
            577        303,833         5,4324
            578        303,667        5,40947
            579          303,5        5,38724
            580        303,333         5,3655
            581        303,167         5,3455
            582            303        5,32561
            583        302,833        5,30594
            584        302,667        5,28721
            585          302,5        5,26888
            586        302,333        5,25107
            587        302,167        5,23397
            588            302        5,21762
            589        301,833        5,20192
            590        301,667        5,18623
            591          301,5        5,17088
            592        301,333        5,15582
            593        301,167        5,14137
            594            301        5,12737
            595        300,833        5,11395
            596        300,667        5,10078
            597          300,5        5,08793
            598        300,333        5,07496
            599        300,167        5,06249
            600            300        5,05043
            601        299,833        5,03834
            602        299,667        5,02691
            603          299,5        5,01538
            604        299,333        5,00399
            605        299,167        4,99274
            606            299        4,98199
            607        298,833        4,97119
            608        298,667        4,96047
            609          298,5        4,94983
            610        298,333        4,93962
            611        298,167        4,92927
            612            298        4,91896
            613        297,833        4,90869
            614        297,667        4,89871
            615          297,5        4,88873
            616        297,333        4,87884
            617        297,167        4,86905
            618            297        4,85963
            619        296,833        4,85021
            620        296,667        4,84088
            621          296,5        4,83165
            622        296,333        4,82276
            623        296,167         4,8138
            624            296         4,8049
            625        295,833        4,79607
            626        295,667        4,78755
            627          295,5          4,779
            628        295,333        4,77051
            629        295,167        4,76212
            630            295        4,75406
            631        294,833        4,74596
            632        294,667        4,73797
            633          294,5        4,73003
            634        294,333        4,72238
            635        294,167        4,71467
            636            294        4,70702
            637        293,833        4,69943
            638        293,667        4,69202
            639          293,5        4,68456
            640        293,333        4,67718
            641        293,167        4,66986
            642            293        4,66272
            643        292,833        4,65558
            644        292,667        4,64846
            645          292,5        4,64142
            646        292,333        4,63465
            647        292,167        4,62781
            648            292        4,62104
            649        291,833        4,61436
            650        291,667        4,60785
            651          291,5        4,60119
            652        291,333        4,59446
            653        291,167        4,58772
            654            291        4,58099
            655        290,833        4,57432
            656        290,667        4,56777
            657          290,5        4,56126
            658        290,333        4,55478
            659        290,167        4,54828
            660            290        4,54178
            661        289,833        4,53525
            662        289,667        4,52868
            663          289,5        4,52209
            664        289,333        4,51554
            665        289,167        4,50906
            666            289        4,50272
            667        288,833        4,49646
            668        288,667        4,49027
            669          288,5        4,48412
            670        288,333        4,47798
            671        288,167        4,47209
            672            288        4,46601
            673        287,833        4,45989
            674        287,667        4,45376
            675          287,5        4,44759
            676        287,333        4,44158
            677        287,167        4,43571
            678            287        4,42989
            679        286,833         4,4243
            680        286,667        4,41867
            681          286,5        4,41305
            682        286,333        4,40745
            683        286,167        4,40211
            684            286        4,39673
            685        285,833        4,39135
            686        285,667        4,38599
            687          285,5        4,38063
            688        285,333         4,3752
            689        285,167        4,36982
            690            285         4,3645
            691        284,833        4,35917
            692        284,667        4,35396
            693          284,5        4,34878
            694        284,333         4,3436
            695        284,167        4,33853
            696            284        4,33331
            697        283,833         4,3281
            698        283,667        4,32294
            699          283,5        4,31761
            700        283,333        4,31237
            701        283,167        4,30717
            702            283        4,30196
            703        282,833         4,2969
            704        282,667         4,2918
            705          282,5        4,28669
            706        282,333        4,28159
            707        282,167        4,27647
            708            282        4,27131
            709        281,833        4,26616
            710        281,667        4,26103
            711          281,5        4,25589
            712        281,333         4,2508
            713        281,167        4,24574
            714            281        4,24066
            715        280,833        4,23574
            716        280,667         4,2308
            717          280,5        4,22587
            718        280,333        4,22094
            719        280,167        4,21607
            720            280        4,21122
            721        279,833         4,2064
            722        279,667        4,20161
            723          279,5        4,19694
            724        279,333        4,19227
            725        279,167         4,1876
            726            279        4,18296
            727        278,833        4,17839
            728        278,667        4,17371
            729          278,5        4,16902
            730        278,333        4,16436
            731        278,167        4,15968
            732            278        4,15511
            733        277,833        4,15059
            734        277,667         4,1461
            735          277,5        4,14185
            736        277,333        4,13751
            737        277,167        4,13314
            738            277        4,12878
            739        276,833        4,12444
            740        276,667        4,12003
            741          276,5        4,11553
            742        276,333        4,11099
            743        276,167        4,10642
            744            276        4,10175
            745        275,833        4,09718
            746        275,667        4,09263
            747          275,5        4,08806
            748        275,333        4,08364
            749        275,167        4,07926
            750            275        4,07492
            751        274,833        4,07061
            752        274,667        4,06634
            753          274,5        4,06197
            754        274,333        4,05759
            755        274,167        4,05321
            756            274        4,04872
            757        273,833        4,04426
            758        273,667        4,03985
            759          273,5        4,03551
            760        273,333        4,03117
            761        273,167        4,02684
            762            273        4,02255
            763        272,833        4,01829
            764        272,667        4,01413
            765          272,5        4,00993
            766        272,333        4,00572
            767        272,167        4,00149
            768            272        3,99733
            769        271,833        3,99315
            770        271,667        3,98899
            771          271,5        3,98487
            772        271,333        3,98076
            773        271,167        3,97667
            774            271        3,97265
            775        270,833        3,96867
            776        270,667        3,96489
            777          270,5        3,96109
            778        270,333         3,9572
            779        270,167        3,95325
            780            270        3,94932
            781        269,833        3,94534
            782        269,667        3,94138
            783          269,5        3,93746
            784        269,333        3,93337
            785        269,167        3,92939
            786            269        3,92543
            787        268,833        3,92152
            788        268,667        3,91769
            789          268,5        3,91376
            790        268,333        3,90982
            791        268,167        3,90584
            792            268        3,90175
            793        267,833        3,89773
            794        267,667        3,89376
            795          267,5        3,88981
            796        267,333         3,8859
            797        267,167        3,88202
            798            267        3,87811
            799        266,833        3,87414
            800        266,667         3,8703
            801          266,5         3,8664
            802        266,333        3,86244
            803        266,167        3,85848
            804            266        3,85448
            805        265,833        3,85048
            806        265,667        3,84643
            807          265,5        3,84242
            808        265,333        3,83845
            809        265,167        3,83448
            810            265        3,83058
            811        264,833        3,82676
            812        264,667          3,823
            813          264,5        3,81937
            814        264,333        3,81567
            815        264,167        3,81202
            816            264        3,80838
            817        263,833        3,80483
            818        263,667        3,80129
            819          263,5        3,79776
            820        263,333        3,79423
            821        263,167        3,79079
            822            263        3,78729
            823        262,833        3,78377
            824        262,667        3,78026
            825          262,5        3,77666
            826        262,333        3,77305
            827        262,167        3,76946
            828            262        3,76592
            829        261,833        3,76233
            830        261,667        3,75878
            831          261,5        3,75526
            832        261,333        3,75175
            833        261,167        3,74827
            834            261        3,74473
            835        260,833        3,74116
            836        260,667        3,73755
            837          260,5        3,73389
            838        260,333        3,73031
            839        260,167        3,72676
            840            260        3,72321
            841        259,833        3,71964
            842        259,667        3,71603
            843          259,5        3,71242
            844        259,333        3,70884
            845        259,167        3,70522
            846            259        3,70161
            847        258,833        3,69798
            848        258,667        3,69436
            849          258,5        3,69085
            850        258,333        3,68734
            851        258,167        3,68384
            852            258        3,68037
            853        257,833        3,67694
            854        257,667        3,67343
            855          257,5        3,66987
            856        257,333        3,66626
            857        257,167        3,66255
            858            257        3,65896
            859        256,833        3,65542
            860        256,667        3,65193
            861          256,5        3,64841
            862        256,333        3,64492
            863        256,167        3,64146
            864            256        3,63802
            865        255,833        3,63466
            866        255,667        3,63127
            867          255,5        3,62791
            868        255,333        3,62457
            869        255,167        3,62132
            870            255        3,61802
            871        254,833        3,61469
            872        254,667        3,61141
            873          254,5        3,60824
            874        254,333        3,60507
            875        254,167        3,60189
            876            254         3,5987
            877        253,833         3,5955
            878        253,667        3,59226
            879          253,5        3,58899
            880        253,333         3,5857
            881        253,167        3,58239
            882            253        3,57894
            883        252,833        3,57565
            884        252,667         3,5724
            885          252,5        3,56916
            886        252,333        3,56604
            887        252,167        3,56282
            888            252        3,55952
            889        251,833        3,55619
            890        251,667         3,5527
            891          251,5        3,54924
            892        251,333        3,54584
            893        251,167        3,54244
            894            251        3,53896
            895        250,833        3,53556
            896        250,667        3,53215
            897          250,5        3,52871
            898        250,333        3,52541
            899        250,167        3,52208
            900            250        3,51881
            901        249,833        3,51562
            902        249,667        3,51248
            903          249,5        3,50929
            904        249,333        3,50609
            905        249,167        3,50286
            906            249        3,49956
            907        248,833         3,4962
            908        248,667        3,49291
            909          248,5        3,48969
            910        248,333        3,48635
            911        248,167         3,4831
            912            248        3,47987
            913        247,833        3,47666
            914        247,667        3,47364
            915          247,5        3,47055
            916        247,333        3,46747
            917        247,167         3,4644
            918            247         3,4613
            919        246,833        3,45821
            920        246,667        3,45514
            921          246,5        3,45208
            922        246,333        3,44901
            923        246,167         3,4459
            924            246        3,44279
            925        245,833        3,43969
            926        245,667        3,43662
            927          245,5        3,43352
            928        245,333        3,43039
            929        245,167        3,42726
            930            245        3,42413
            931        244,833        3,42097
            932        244,667        3,41784
            933          244,5        3,41472
            934        244,333        3,41164
            935        244,167        3,40859
            936            244        3,40554
            937        243,833        3,40248
            938        243,667        3,39946
            939          243,5        3,39636
            940        243,333        3,39324
            941        243,167        3,39013
            942            243        3,38694
            943        242,833        3,38381
            944        242,667         3,3807
            945          242,5        3,37762
            946        242,333        3,37447
            947        242,167        3,37126
            948            242        3,36808
            949        241,833        3,36494
            950        241,667        3,36177
            951          241,5        3,35868
            952        241,333        3,35565
            953        241,167         3,3526
            954            241        3,34974
            955        240,833        3,34673
            956        240,667        3,34366
            957          240,5        3,34059
            958        240,333        3,33753
            959        240,167        3,33453
            960            240        3,33154
            961        239,833        3,32857
            962        239,667        3,32557
            963          239,5        3,32256
            964        239,333        3,31961
            965        239,167         3,3167
            966            239        3,31368
            967        238,833        3,31068
            968        238,667        3,30767
            969          238,5        3,30464
            970        238,333        3,30162
            971        238,167        3,29864
            972            238        3,29572
            973        237,833        3,29278
            974        237,667        3,28988
            975          237,5        3,28699
            976        237,333        3,28411
            977        237,167        3,28126
            978            237        3,27842
            979        236,833        3,27561
            980        236,667        3,27278
            981          236,5        3,26991
            982        236,333        3,26702
            983        236,167        3,26416
            984            236        3,26128
            985        235,833        3,25839
            986        235,667         3,2555
            987          235,5        3,25261
            988        235,333        3,24971
            989        235,167         3,2468
            990            235        3,24386
            991        234,833        3,24091
            992        234,667        3,23798
            993          234,5        3,23509
            994        234,333         3,2322
            995        234,167        3,22935
            996            234        3,22647
            997        233,833        3,22358
            998        233,667        3,22077
            999          233,5        3,21795
           1000        233,333        3,21513
           1001        233,167        3,21228
           1002            233        3,20941
           1003        232,833        3,20659
           1004        232,667        3,20378
           1005          232,5        3,20096
           1006        232,333        3,19811
           1007        232,167        3,19524
           1008            232        3,19234
           1009        231,833        3,18944
           1010        231,667        3,18651
           1011          231,5        3,18364
           1012        231,333        3,18079
           1013        231,167        3,17797
           1014            231        3,17515
           1015        230,833        3,17246
           1016        230,667         3,1697
           1017          230,5        3,16693
           1018        230,333        3,16417
           1019        230,167        3,16142
           1020            230        3,15866
           1021        229,833        3,15594
           1022        229,667        3,15325
           1023          229,5        3,15052
           1024        229,333        3,14775
           1025        229,167        3,14497
           1026            229        3,14218
           1027        228,833        3,13938
           1028        228,667        3,13655
           1029          228,5        3,13371
           1030        228,333        3,13085
           1031        228,167        3,12799
           1032            228        3,12514
           1033        227,833        3,12228
           1034        227,667        3,11942
           1035          227,5        3,11661
           1036        227,333         3,1138
           1037        227,167        3,11105
           1038            227        3,10828
           1039        226,833        3,10555
           1040        226,667         3,1028
           1041          226,5        3,10004
           1042        226,333        3,09726
           1043        226,167        3,09448
           1044            226        3,09177
           1045        225,833        3,08908
           1046        225,667        3,08637
           1047          225,5        3,08375
           1048        225,333        3,08108
           1049        225,167        3,07839
           1050            225        3,07572
           1051        224,833        3,07308
           1052        224,667        3,07044
           1053          224,5        3,06777
           1054        224,333        3,06509
           1055        224,167        3,06239
           1056            224        3,05966
           1057        223,833        3,05693
           1058        223,667        3,05422
           1059          223,5        3,05142
           1060        223,333        3,04863
           1061        223,167        3,04581
           1062            223        3,04302
           1063        222,833        3,04028
           1064        222,667        3,03754
           1065          222,5        3,03482
           1066        222,333        3,03213
           1067        222,167        3,02945
           1068            222        3,02673
           1069        221,833        3,02401
           1070        221,667        3,02127
           1071          221,5         3,0185
           1072        221,333        3,01577
           1073        221,167        3,01308
           1074            221        3,01043
           1075        220,833        3,00794
           1076        220,667        3,00545
           1077          220,5        3,00296
           1078        220,333        3,00047
           1079        220,167         2,9981
           1080            220        2,99558
           1081        219,833        2,99301
           1082        219,667        2,99044
           1083          219,5        2,98786
           1084        219,333        2,98512
           1085        219,167        2,98246
           1086            219        2,97979
           1087        218,833        2,97711
           1088        218,667        2,97438
           1089          218,5        2,97169
           1090        218,333        2,96899
           1091        218,167         2,9663
           1092            218        2,96353
           1093        217,833        2,96086
           1094        217,667        2,95823
           1095          217,5         2,9556
           1096        217,333        2,95306
           1097        217,167        2,95053
           1098            217        2,94801
           1099        216,833         2,9455
           1100        216,667        2,94304
           1101          216,5        2,94053
           1102        216,333        2,93794
           1103        216,167        2,93533
           1104            216        2,93262
           1105        215,833        2,92993
           1106        215,667        2,92727
           1107          215,5         2,9246
           1108        215,333        2,92183
           1109        215,167        2,91916
           1110            215        2,91652
           1111        214,833        2,91387
           1112        214,667        2,91127
           1113          214,5         2,9087
           1114        214,333        2,90617
           1115        214,167        2,90364
           1116            214        2,90105
           1117        213,833        2,89847
           1118        213,667        2,89593
           1119          213,5        2,89338
           1120        213,333        2,89075
           1121        213,167        2,88822
           1122            213         2,8857
           1123        212,833        2,88314
           1124        212,667        2,88063
           1125          212,5        2,87808
           1126        212,333        2,87546
           1127        212,167        2,87281
           1128            212        2,86983
           1129        211,833        2,86685
           1130        211,667        2,86388
           1131          211,5        2,86095
           1132        211,333        2,85793
           1133        211,167        2,85511
           1134            211        2,85244
           1135        210,833        2,85017
           1136        210,667        2,84808
           1137          210,5        2,84574
           1138        210,333        2,84336
           1139        210,167        2,84097
           1140            210        2,83849
           1141        209,833        2,83606
           1142        209,667        2,83361
           1143          209,5        2,83113
           1144        209,333        2,82869
           1145        209,167        2,82626
           1146            209        2,82379
           1147        208,833        2,82129
           1148        208,667        2,81878
           1149          208,5         2,8163
           1150        208,333        2,81384
           1151        208,167         2,8114
           1152            208        2,80894
           1153        207,833         2,8065
           1154        207,667        2,80402
           1155          207,5        2,80149
           1156        207,333        2,79891
           1157        207,167        2,79629
           1158            207        2,79376
           1159        206,833        2,79131
           1160        206,667        2,78888
           1161          206,5        2,78654
           1162        206,333        2,78412
           1163        206,167        2,78164
           1164            206        2,77914
           1165        205,833        2,77667
           1166        205,667        2,77423
           1167          205,5        2,77178
           1168        205,333        2,76931
           1169        205,167        2,76681
           1170            205        2,76437
           1171        204,833        2,76195
           1172        204,667        2,75949
           1173          204,5        2,75694
           1174        204,333         2,7544
           1175        204,167        2,75194
           1176            204        2,74952
           1177        203,833        2,74703
           1178        203,667        2,74459
           1179          203,5        2,74216
           1180        203,333         2,7397
           1181        203,167        2,73731
           1182            203        2,73488
           1183        202,833        2,73244
           1184        202,667        2,73001
           1185          202,5        2,72761
           1186        202,333         2,7252
           1187        202,167        2,72275
           1188            202         2,7203
           1189        201,833         2,7179
           1190        201,667        2,71547
           1191          201,5        2,71307
           1192        201,333        2,71067
           1193        201,167        2,70812
           1194            201        2,70561
           1195        200,833        2,70313
           1196        200,667        2,70067
           1197          200,5        2,69823
           1198        200,333         2,6958
           1199        200,167        2,69338
           1200            200        2,69099
           1201        199,833        2,68865
           1202        199,667        2,68625
           1203          199,5        2,68389
           1204        199,333        2,68156
           1205        199,167        2,67913
           1206            199        2,67671
           1207        198,833        2,67429
           1208        198,667        2,67186
           1209          198,5        2,66937
           1210        198,333         2,6669
           1211        198,167        2,66438
           1212            198        2,66177
           1213        197,833        2,65913
           1214        197,667        2,65657
           1215          197,5        2,65407
           1216        197,333        2,65159
           1217        197,167        2,64916
           1218            197        2,64666
           1219        196,833        2,64421
           1220        196,667         2,6418
           1221          196,5        2,63943
           1222        196,333        2,63712
           1223        196,167        2,63482
           1224            196         2,6325
           1225        195,833        2,63016
           1226        195,667        2,62796
           1227          195,5        2,62574
           1228        195,333        2,62354
           1229        195,167        2,62142
           1230            195         2,6195
           1231        194,833         2,6176
           1232        194,667         2,6157
           1233          194,5        2,61383
           1234        194,333        2,61235
           1235        194,167        2,61072
           1236            194        2,60902
           1237        193,833        2,60729
           1238        193,667        2,60558
           1239          193,5        2,60379
           1240        193,333        2,60199
           1241        193,167        2,60017
           1242            193        2,59827
           1243        192,833        2,59643
           1244        192,667        2,59456
           1245          192,5        2,59266
           1246        192,333        2,59079
           1247        192,167        2,58885
           1248            192        2,58697
           1249        191,833        2,58513
           1250        191,667        2,58325
           1251          191,5        2,58133
           1252        191,333        2,57933
           1253        191,167         2,5773
           1254            191        2,57518
           1255        190,833        2,57301
           1256        190,667        2,57077
           1257          190,5        2,56854
           1258        190,333         2,5661
           1259        190,167        2,56377
           1260            190        2,56148
           1261        189,833        2,55922
           1262        189,667        2,55709
           1263          189,5        2,55495
           1264        189,333        2,55282
           1265        189,167        2,55068
           1266            189        2,54871
           1267        188,833         2,5467
           1268        188,667        2,54474
           1269          188,5        2,54283
           1270        188,333        2,54101
           1271        188,167        2,53921
           1272            188        2,53744
           1273        187,833        2,53567
           1274        187,667        2,53404
           1275          187,5         2,5324
           1276        187,333        2,53072
           1277        187,167          2,529
           1278            187        2,52723
           1279        186,833        2,52541
           1280        186,667        2,52356
           1281          186,5        2,52168
           1282        186,333         2,5196
           1283        186,167        2,51754
           1284            186        2,51547
           1285        185,833        2,51338
           1286        185,667        2,51119
           1287          185,5        2,50898
           1288        185,333         2,5067
           1289        185,167         2,5044
           1290            185        2,50207
           1291        184,833        2,49958
           1292        184,667        2,49712
           1293          184,5        2,49462
           1294        184,333        2,49213
           1295        184,167        2,48954
           1296            184        2,48693
           1297        183,833         2,4843
           1298        183,667        2,48169
           1299          183,5        2,47906
           1300        183,333        2,47645
           1301        183,167        2,47383
           1302            183        2,47124
           1303        182,833         2,4687
           1304        182,667        2,46619
           1305          182,5        2,46377
           1306        182,333        2,46143
           1307        182,167        2,45941
           1308            182        2,45738
           1309        181,833        2,45539
           1310        181,667        2,45344
           1311          181,5        2,45194
           1312        181,333        2,45025
           1313        181,167         2,4485
           1314            181        2,44677
           1315        180,833        2,44512
           1316        180,667        2,44348
           1317          180,5        2,44189
           1318        180,333         2,4403
           1319        180,167        2,43866
           1320            180        2,43696
           1321        179,833        2,43524
           1322        179,667         2,4335
           1323          179,5        2,43151
           1324        179,333        2,42956
           1325        179,167        2,42761
           1326            179        2,42566
           1327        178,833        2,42364
           1328        178,667        2,42169
           1329          178,5        2,41968
           1330        178,333         2,4176
           1331        178,167        2,41548
           1332            178        2,41322
           1333        177,833        2,41084
           1334        177,667        2,40844
           1335          177,5        2,40571
           1336        177,333        2,40308
           1337        177,167        2,40046
           1338            177        2,39785
           1339        176,833        2,39512
           1340        176,667         2,3924
           1341          176,5        2,38965
           1342        176,333        2,38687
           1343        176,167        2,38405
           1344            176        2,38138
           1345        175,833        2,37876
           1346        175,667        2,37611
           1347          175,5        2,37372
           1348        175,333        2,37134
           1349        175,167        2,36904
           1350            175        2,36683
           1351        174,833        2,36495
           1352        174,667        2,36297
           1353          174,5        2,36103
           1354        174,333        2,35915
           1355        174,167        2,35758
           1356            174        2,35596
           1357        173,833        2,35439
           1358        173,667        2,35288
           1359          173,5        2,35138
           1360        173,333        2,35009
           1361        173,167        2,34866
           1362            173        2,34718
           1363        172,833         2,3457
           1364        172,667        2,34422
           1365          172,5        2,34272
           1366        172,333        2,34114
           1367        172,167        2,33951
           1368            172        2,33771
           1369        171,833        2,33589
           1370        171,667        2,33399
           1371          171,5        2,33204
           1372        171,333        2,32987
           1373        171,167        2,32778
           1374            171        2,32567
           1375        170,833         2,3235
           1376        170,667        2,32127
           1377          170,5        2,31899
           1378        170,333        2,31664
           1379        170,167        2,31426
           1380            170        2,31166
           1381        169,833        2,30912
           1382        169,667        2,30656
           1383          169,5        2,30399
           1384        169,333        2,30132
           1385        169,167        2,29873
           1386            169         2,2962
           1387        168,833        2,29372
           1388        168,667        2,29141
           1389          168,5        2,28907
           1390        168,333        2,28677
           1391        168,167        2,28451
           1392            168        2,28244
           1393        167,833        2,28036
           1394        167,667        2,27833
           1395          167,5        2,27637
           1396        167,333        2,27468
           1397        167,167        2,27306
           1398            167        2,27152
           1399        166,833        2,27001
           1400        166,667        2,26891
           1401          166,5        2,26764
           1402        166,333        2,26633
           1403        166,167        2,26505
           1404            166        2,26375
           1405        165,833         2,2624
           1406        165,667        2,26101
           1407          165,5        2,25953
           1408        165,333        2,25799
           1409        165,167        2,25629
           1410            165        2,25465
           1411        164,833        2,25301
           1412        164,667        2,25132
           1413          164,5        2,24952
           1414        164,333        2,24774
           1415        164,167        2,24592
           1416            164        2,24408
           1417        163,833        2,24213
           1418        163,667         2,2401
           1419          163,5        2,23799
           1420        163,333        2,23585
           1421        163,167        2,23351
           1422            163        2,23126
           1423        162,833        2,22895
           1424        162,667         2,2266
           1425          162,5        2,22414
           1426        162,333        2,22165
           1427        162,167        2,21923
           1428            162        2,21686
           1429        161,833        2,21437
           1430        161,667        2,21198
           1431          161,5        2,20966
           1432        161,333        2,20736
           1433        161,167        2,20533
           1434            161        2,20334
           1435        160,833        2,20142
           1436        160,667        2,19959
           1437          160,5         2,1982
           1438        160,333        2,19668
           1439        160,167        2,19512
           1440            160        2,19359
           1441        159,833        2,19232
           1442        159,667        2,19101
           1443          159,5        2,18972
           1444        159,333        2,18845
           1445        159,167        2,18732
           1446            159        2,18612
           1447        158,833        2,18486
           1448        158,667        2,18359
           1449          158,5        2,18217
           1450        158,333        2,18076
           1451        158,167        2,17934
           1452            158         2,1779
           1453        157,833        2,17627
           1454        157,667        2,17469
           1455          157,5        2,17305
           1456        157,333         2,1714
           1457        157,167        2,16966
           1458            157        2,16781
           1459        156,833        2,16584
           1460        156,667        2,16384
           1461          156,5        2,16149
           1462        156,333        2,15926
           1463        156,167        2,15697
           1464            156        2,15461
           1465        155,833        2,15202
           1466        155,667        2,14951
           1467          155,5        2,14704
           1468        155,333        2,14457
           1469        155,167        2,14207
           1470            155        2,13966
           1471        154,833        2,13734
           1472        154,667         2,1351
           1473          154,5         2,1329
           1474        154,333        2,13097
           1475        154,167        2,12902
           1476            154        2,12716
           1477        153,833        2,12537
           1478        153,667        2,12378
           1479          153,5        2,12218
           1480        153,333        2,12067
           1481        153,167        2,11926
           1482            153        2,11809
           1483        152,833        2,11688
           1484        152,667         2,1157
           1485          152,5        2,11452
           1486        152,333        2,11353
           1487        152,167        2,11244
           1488            152        2,11136
           1489        151,833        2,11031
           1490        151,667        2,10923
           1491          151,5        2,10813
           1492        151,333        2,10691
           1493        151,167        2,10561
           1494            151        2,10419
           1495        150,833        2,10271
           1496        150,667        2,10116
           1497          150,5        2,09956
           1498        150,333        2,09759
           1499        150,167        2,09568
           1500            150        2,09376
           1501        149,833        2,09182
           1502        149,667        2,08968
           1503          149,5        2,08755
           1504        149,333        2,08541
           1505        149,167        2,08327
           1506            149        2,08101
           1507        148,833         2,0787
           1508        148,667        2,07635
           1509          148,5        2,07395
           1510        148,333        2,07143
           1511        148,167        2,06897
           1512            148        2,06661
           1513        147,833        2,06431
           1514        147,667        2,06214
           1515          147,5        2,06001
           1516        147,333        2,05797
           1517        147,167        2,05601
           1518            147        2,05452
           1519        146,833          2,053
           1520        146,667        2,05157
           1521          146,5        2,05023
           1522        146,333        2,04936
           1523        146,167        2,04833
           1524            146        2,04732
           1525        145,833        2,04631
           1526        145,667        2,04541
           1527          145,5        2,04444
           1528        145,333        2,04344
           1529        145,167        2,04247
           1530            145        2,04133
           1531        144,833        2,04021
           1532        144,667        2,03906
           1533          144,5         2,0379
           1534        144,333        2,03655
           1535        144,167        2,03518
           1536            144        2,03376
           1537        143,833        2,03228
           1538        143,667        2,03053
           1539          143,5        2,02887
           1540        143,333        2,02713
           1541        143,167        2,02532
           1542            143        2,02348
           1543        142,833         2,0214
           1544        142,667        2,01932
           1545          142,5        2,01717
           1546        142,333        2,01497
           1547        142,167        2,01249
           1548            142        2,01009
           1549        141,833        2,00773
           1550        141,667        2,00538
           1551          141,5        2,00298
           1552        141,333        2,00062
           1553        141,167        1,99835
           1554            141        1,99618
           1555        140,833        1,99435
           1556        140,667        1,99252
           1557          140,5        1,99076
           1558        140,333        1,98906
           1559        140,167        1,98793
           1560            140        1,98668
           1561        139,833        1,98547
           1562        139,667        1,98435
           1563          139,5        1,98359
           1564        139,333        1,98269
           1565        139,167        1,98176
           1566            139        1,98082
           1567        138,833        1,98009
           1568        138,667        1,97928
           1569          138,5        1,97845
           1570        138,333        1,97761
           1571        138,167        1,97671
           1572            138        1,97575
           1573        137,833        1,97468
           1574        137,667        1,97353
           1575          137,5        1,97213
           1576        137,333        1,97077
           1577        137,167        1,96934
           1578            137        1,96786
           1579        136,833        1,96614
           1580        136,667        1,96446
           1581          136,5        1,96272
           1582        136,333        1,96093
           1583        136,167        1,95893
           1584            136        1,95692
           1585        135,833        1,95485
           1586        135,667        1,95279
           1587          135,5        1,95042
           1588        135,333         1,9481
           1589        135,167        1,94585
           1590            135        1,94361
           1591        134,833        1,94123
           1592        134,667        1,93897
           1593          134,5        1,93677
           1594        134,333        1,93459
           1595        134,167        1,93257
           1596            134        1,93054
           1597        133,833        1,92861
           1598        133,667         1,9268
           1599          133,5        1,92539
           1600        133,333        1,92399
           1601        133,167        1,92271
           1602            133        1,92151
           1603        132,833        1,92076
           1604        132,667        1,91988
           1605          132,5        1,91902
           1606        132,333        1,91815
           1607        132,167        1,91736
           1608            132        1,91656
           1609        131,833        1,91572
           1610        131,667        1,91487
           1611          131,5          1,914
           1612        131,333        1,91298
           1613        131,167        1,91195
           1614            131        1,91087
           1615        130,833        1,90973
           1616        130,667        1,90833
           1617          130,5        1,90697
           1618        130,333        1,90554
           1619        130,167        1,90406
           1620            130        1,90241
           1621        129,833        1,90084
           1622        129,667        1,89924
           1623          129,5        1,89759
           1624        129,333        1,89578
           1625        129,167        1,89399
           1626            129        1,89211
           1627        128,833        1,89016
           1628        128,667        1,88794
           1629          128,5        1,88571
           1630        128,333        1,88347
           1631        128,167         1,8812
           1632            128        1,87882
           1633        127,833        1,87663
           1634        127,667        1,87455
           1635          127,5        1,87253
           1636        127,333        1,87082
           1637        127,167        1,86911
           1638            127        1,86756
           1639        126,833        1,86614
           1640        126,667        1,86509
           1641          126,5          1,864
           1642        126,333        1,86294
           1643        126,167         1,8619
           1644            126        1,86115
           1645        125,833        1,86032
           1646        125,667        1,85947
           1647          125,5        1,85866
           1648        125,333        1,85794
           1649        125,167        1,85723
           1650            125         1,8565
           1651        124,833        1,85576
           1652        124,667        1,85504
           1653          124,5        1,85417
           1654        124,333        1,85321
           1655        124,167        1,85227
           1656            124        1,85105
           1657        123,833        1,84984
           1658        123,667        1,84858
           1659          123,5        1,84729
           1660        123,333        1,84572
           1661        123,167        1,84413
           1662            123        1,84245
           1663        122,833        1,84073
           1664        122,667         1,8386
           1665          122,5        1,83653
           1666        122,333        1,83441
           1667        122,167        1,83226
           1668            122        1,82981
           1669        121,833        1,82748
           1670        121,667        1,82524
           1671          121,5         1,8231
           1672        121,333        1,82097
           1673        121,167        1,81888
           1674            121        1,81687
           1675        120,833        1,81494
           1676        120,667        1,81323
           1677          120,5        1,81159
           1678        120,333        1,81011
           1679        120,167        1,80877
           1680            120         1,8075
           1681        119,833        1,80681
           1682        119,667        1,80601
           1683          119,5         1,8052
           1684        119,333         1,8044
           1685        119,167        1,80386
           1686            119        1,80322
           1687        118,833        1,80259
           1688        118,667        1,80198
           1689          118,5         1,8013
           1690        118,333        1,80057
           1691        118,167        1,79976
           1692            118        1,79885
           1693        117,833        1,79778
           1694        117,667        1,79667
           1695          117,5        1,79549
           1696        117,333        1,79428
           1697        117,167        1,79276
           1698            117        1,79131
           1699        116,833         1,7898
           1700        116,667        1,78821
           1701          116,5        1,78637
           1702        116,333        1,78453
           1703        116,167        1,78263
           1704            116        1,78072
           1705        115,833        1,77857
           1706        115,667        1,77647
           1707          115,5        1,77437
           1708        115,333        1,77225
           1709        115,167        1,77004
           1710            115        1,76787
           1711        114,833        1,76577
           1712        114,667         1,7637
           1713          114,5        1,76178
           1714        114,333        1,75994
           1715        114,167        1,75818
           1716            114         1,7565
           1717        113,833        1,75524
           1718        113,667        1,75386
           1719          113,5        1,75254
           1720        113,333        1,75129
           1721        113,167        1,75043
           1722            113        1,74963
           1723        112,833        1,74891
           1724        112,667        1,74823
           1725          112,5        1,74797
           1726        112,333        1,74744
           1727        112,167        1,74678
           1728            112        1,74609
           1729        111,833        1,74536
           1730        111,667        1,74469
           1731          111,5          1,744
           1732        111,333        1,74329
           1733        111,167        1,74246
           1734            111        1,74155
           1735        110,833        1,74052
           1736        110,667        1,73943
           1737          110,5        1,73789
           1738        110,333         1,7364
           1739        110,167         1,7349
           1740            110        1,73334
           1741        109,833        1,73131
           1742        109,667         1,7294
           1743          109,5        1,72748
           1744        109,333        1,72549
           1745        109,167        1,72335
           1746            109        1,72122
           1747        108,833        1,71903
           1748        108,667        1,71678
           1749          108,5        1,71457
           1750        108,333        1,71241
           1751        108,167        1,71035
           1752            108        1,70835
           1753        107,833        1,70636
           1754        107,667        1,70472
           1755          107,5        1,70301
           1756        107,333        1,70148
           1757        107,167        1,70001
           1758            107        1,69898
           1759        106,833        1,69789
           1760        106,667        1,69684
           1761          106,5        1,69583
           1762        106,333        1,69526
           1763        106,167        1,69453
           1764            106        1,69382
           1765        105,833        1,69311
           1766        105,667        1,69251
           1767          105,5        1,69187
           1768        105,333        1,69125
           1769        105,167        1,69062
           1770            105        1,68997
           1771        104,833        1,68919
           1772        104,667        1,68836
           1773          104,5        1,68752
           1774        104,333        1,68629
           1775        104,167        1,68512
           1776            104        1,68384
           1777        103,833        1,68242
           1778        103,667         1,6807
           1779          103,5         1,6791
           1780        103,333        1,67752
           1781        103,167        1,67589
           1782            103        1,67405
           1783        102,833        1,67219
           1784        102,667        1,67029
           1785          102,5        1,66838
           1786        102,333        1,66618
           1787        102,167        1,66406
           1788            102        1,66197
           1789        101,833        1,65988
           1790        101,667        1,65775
           1791          101,5        1,65579
           1792        101,333        1,65403
           1793        101,167         1,6524
           1794            101         1,6511
           1795        100,833        1,64976
           1796        100,667        1,64857
           1797          100,5        1,64749
           1798        100,333         1,6468
           1799        100,167        1,64602
           1800            100        1,64532
           1801        99,8333        1,64466
           1802        99,6667        1,64438
           1803           99,5        1,64409
           1804        99,3333        1,64377
           1805        99,1667        1,64345
           1806             99        1,64316
           1807        98,8333        1,64263
           1808        98,6667          1,642
           1809           98,5        1,64133
           1810        98,3333         1,6402
           1811        98,1667        1,63928
           1812             98        1,63837
           1813        97,8333        1,63743
           1814        97,6667        1,63616
           1815           97,5        1,63486
           1816        97,3333        1,63348
           1817        97,1667        1,63195
           1818             97        1,63033
           1819        96,8333        1,62829
           1820        96,6667        1,62635
           1821           96,5         1,6244
           1822        96,3333        1,62244
           1823        96,1667        1,62021
           1824             96        1,61807
           1825        95,8333        1,61602
           1826        95,6667        1,61403
           1827           95,5        1,61207
           1828        95,3333         1,6102
           1829        95,1667        1,60839
           1830             95        1,60667
           1831        94,8333        1,60534
           1832        94,6667        1,60396
           1833           94,5        1,60269
           1834        94,3333        1,60151
           1835        94,1667        1,60074
           1836             94        1,59991
           1837        93,8333        1,59919
           1838        93,6667        1,59848
           1839           93,5        1,59811
           1840        93,3333        1,59761
           1841        93,1667        1,59707
           1842             93        1,59651
           1843        92,8333        1,59608
           1844        92,6667        1,59555
           1845           92,5        1,59496
           1846        92,3333        1,59437
           1847        92,1667        1,59366
           1848             92        1,59288
           1849        91,8333        1,59202
           1850        91,6667        1,59109
           1851           91,5        1,58976
           1852        91,3333        1,58848
           1853        91,1667         1,5872
           1854             91        1,58586
           1855        90,8333        1,58414
           1856        90,6667        1,58252
           1857           90,5        1,58085
           1858        90,3333        1,57914
           1859        90,1667         1,5772
           1860             90        1,57529
           1861        89,8333        1,57333
           1862        89,6667        1,57133
           1863           89,5        1,56924
           1864        89,3333        1,56726
           1865        89,1667        1,56531
           1866             89        1,56337
           1867        88,8333        1,56164
           1868        88,6667        1,56002
           1869           88,5        1,55851
           1870        88,3333        1,55691
           1871        88,1667        1,55627
           1872             88        1,55572
           1873        87,8333        1,55541
           1874        87,6667        1,55505
           1875           87,5         1,5551
           1876        87,3333        1,55501
           1877        87,1667        1,55489
           1878             87        1,55473
           1879        86,8333         1,5545
           1880        86,6667        1,55418
           1881           86,5        1,55381
           1882        86,3333        1,55344
           1883        86,1667         1,5528
           1884             86        1,55214
           1885        85,8333         1,5514
           1886        85,6667        1,55061
           1887           85,5        1,54949
           1888        85,3333        1,54848
           1889        85,1667        1,54744
           1890             85        1,54631
           1891        84,8333        1,54475
           1892        84,6667         1,5432
           1893           84,5        1,54157
           1894        84,3333        1,53985
           1895        84,1667        1,53759
           1896             84        1,53545
           1897        83,8333        1,53334
           1898        83,6667        1,53117
           1899           83,5        1,52887
           1900        83,3333        1,52677
           1901        83,1667        1,52479
           1902             83        1,52288
           1903        82,8333        1,52124
           1904        82,6667        1,51955
           1905           82,5        1,51796
           1906        82,3333        1,51642
           1907        82,1667        1,51526
           1908             82        1,51408
           1909        81,8333        1,51304
           1910        81,6667        1,51215
           1911           81,5        1,51167
           1912        81,3333        1,51111
           1913        81,1667        1,51061
           1914             81        1,51017
           1915        80,8333        1,51004
           1916        80,6667        1,50968
           1917           80,5         1,5092
           1918        80,3333        1,50869
           1919        80,1667        1,50823
           1920             80        1,50778
           1921        79,8333        1,50735
           1922        79,6667        1,50699
           1923           79,5        1,50647
           1924        79,3333        1,50589
           1925        79,1667        1,50515
           1926             79        1,50432
           1927        78,8333        1,50303
           1928        78,6667         1,5018
           1929           78,5        1,50046
           1930        78,3333          1,499
           1931        78,1667        1,49709
           1932             78        1,49538
           1933        77,8333        1,49359
           1934        77,6667        1,49178
           1935           77,5        1,48975
           1936        77,3333        1,48782
           1937        77,1667        1,48592
           1938             77        1,48402
           1939        76,8333        1,48205
           1940        76,6667        1,48025
           1941           76,5         1,4786
           1942        76,3333        1,47705
           1943        76,1667        1,47582
           1944             76        1,47468
           1945        75,8333        1,47361
           1946        75,6667        1,47258
           1947           75,5        1,47197
           1948        75,3333         1,4712
           1949        75,1667        1,47056
           1950             75        1,47003
           1951        74,8333         1,4696
           1952        74,6667        1,46919
           1953           74,5        1,46886
           1954        74,3333        1,46862
           1955        74,1667        1,46842
           1956             74         1,4683
           1957        73,8333        1,46798
           1958        73,6667        1,46756
           1959           73,5        1,46707
           1960        73,3333        1,46629
           1961        73,1667        1,46557
           1962             73        1,46478
           1963        72,8333        1,46391
           1964        72,6667        1,46283
           1965           72,5        1,46172
           1966        72,3333        1,46047
           1967        72,1667        1,45916
           1968             72         1,4575
           1969        71,8333        1,45587
           1970        71,6667        1,45405
           1971           71,5        1,45211
           1972        71,3333        1,44998
           1973        71,1667        1,44802
           1974             71        1,44607
           1975        70,8333        1,44417
           1976        70,6667        1,44253
           1977           70,5        1,44094
           1978        70,3333        1,43947
           1979        70,1667        1,43813
           1980             70        1,43722
           1981        69,8333        1,43622
           1982        69,6667        1,43536
           1983           69,5        1,43457
           1984        69,3333        1,43422
           1985        69,1667        1,43374
           1986             69        1,43332
           1987        68,8333        1,43297
           1988        68,6667        1,43296
           1989           68,5        1,43278
           1990        68,3333        1,43259
           1991        68,1667        1,43239
           1992             68        1,43223
           1993        67,8333        1,43201
           1994        67,6667        1,43176
           1995           67,5        1,43147
           1996        67,3333        1,43091
           1997        67,1667        1,43029
           1998             67        1,42953
           1999        66,8333        1,42867
           2000        66,6667        1,42743
           2001           66,5        1,42626
           2002        66,3333        1,42498
           2003        66,1667        1,42365
           2004             66        1,42187
           2005        65,8333        1,42005
           2006        65,6667        1,41815
           2007           65,5        1,41624
           2008        65,3333        1,41395
           2009        65,1667        1,41188
           2010             65        1,40986
           2011        64,8333        1,40786
           2012        64,6667        1,40607
           2013           64,5        1,40438
           2014        64,3333        1,40285
           2015        64,1667        1,40145
           2016             64        1,40055
           2017        63,8333        1,39954
           2018        63,6667        1,39884
           2019           63,5        1,39812
           2020        63,3333        1,39785
           2021        63,1667        1,39748
           2022             63        1,39723
           2023        62,8333        1,39701
           2024        62,6667        1,39675
           2025           62,5        1,39676
           2026        62,3333        1,39662
           2027        62,1667        1,39645
           2028             62        1,39625
           2029        61,8333        1,39598
           2030        61,6667        1,39567
           2031           61,5        1,39535
           2032        61,3333        1,39497
           2033        61,1667        1,39435
           2034             61        1,39367
           2035        60,8333        1,39284
           2036        60,6667        1,39194
           2037           60,5        1,39057
           2038        60,3333        1,38929
           2039        60,1667        1,38801
           2040             60        1,38666
           2041        59,8333        1,38474
           2042        59,6667        1,38284
           2043           59,5        1,38089
           2044        59,3333        1,37891
           2045        59,1667        1,37652
           2046             59        1,37449
           2047        58,8333         1,3726
           2048        58,6667        1,37058
           2049           58,5        1,36955
           2050        58,3333         1,3683
           2051        58,1667        1,36714
           2052             58        1,36615
           2053        57,8333        1,36549
           2054        57,6667        1,36465
           2055           57,5        1,36392
           2056        57,3333        1,36338
           2057        57,1667        1,35987
           2058             57        1,35477
           2059        56,8333        1,35691
           2060        56,6667        1,36029
           2061           56,5        1,36211
           2062        56,3333        1,36363
           2063        56,1667        1,36382
           2064             56        1,36367
           2065        55,8333        1,36287
           2066        55,6667        1,36234
           2067           55,5        1,36175
           2068        55,3333        1,36107
           2069        55,1667        1,35995
           2070             55        1,35893
           2071        54,8333        1,35778
           2072        54,6667        1,35652
           2073           54,5        1,35478
           2074        54,3333        1,35309
           2075        54,1667        1,35134
           2076             54        1,34948
           2077        53,8333        1,34719
           2078        53,6667        1,34515
           2079           53,5        1,34315
           2080        53,3333        1,34116
           2081        53,1667         1,3393
           2082             53        1,33756
           2083        52,8333        1,33592
           2084        52,6667         1,3342
           2085           52,5         1,3335
           2086        52,3333        1,33244
           2087        52,1667        1,33134
           2088             52        1,33035
           2089        51,8333        1,32975
           2090        51,6667        1,32897
           2091           51,5        1,32842
           2092        51,3333        1,32848
           2093        51,1667        1,32893
           2094             51        1,32918
           2095        50,8333        1,32931
           2096        50,6667        1,32945
           2097           50,5        1,32958
           2098        50,3333        1,32949
           2099        50,1667        1,32943
           2100             50        1,32933
           2101        49,8333        1,32926
           2102        49,6667        1,32899
           2103           49,5        1,32871
           2104        49,3333        1,32828
           2105        49,1667        1,32769
           2106             49        1,32699
           2107        48,8333        1,32614
           2108        48,6667        1,32459
           2109           48,5        1,32251
           2110        48,3333        1,32061
           2111        48,1667        1,31881
           2112             48        1,31702
           2113        47,8333        1,31524
           2114        47,6667        1,31345
           2115           47,5        1,31167
           2116        47,3333        1,30997
           2117        47,1667        1,30836
           2118             47        1,30686
           2119        46,8333        1,30541
           2120        46,6667        1,30417
           2121           46,5        1,30345
           2122        46,3333        1,30308
           2123        46,1667        1,30265
           2124             46        1,30233
           2125        45,8333        1,30214
           2126        45,6667         1,3025
           2127           45,5        1,30258
           2128        45,3333        1,30266
           2129        45,1667        1,30286
           2130             45        1,30314
           2131        44,8333        1,30336
           2132        44,6667        1,30353
           2133           44,5        1,30361
           2134        44,3333        1,30365
           2135        44,1667        1,30373
           2136             44         1,3038
           2137        43,8333        1,30385
           2138        43,6667        1,30365
           2139           43,5        1,30334
           2140        43,3333         1,3029
           2141        43,1667        1,30236
           2142             43        1,30117
           2143        42,8333         1,3002
           2144        42,6667        1,29884
           2145           42,5        1,29705
           2146        42,3333        1,29497
           2147        42,1667        1,29305
           2148             42        1,29115
           2149        41,8333        1,28925
           2150        41,6667        1,28722
           2151           41,5        1,28532
           2152        41,3333        1,28345
           2153        41,1667        1,28164
           2154             41        1,28013
           2155        40,8333        1,27862
           2156        40,6667         1,2775
           2157           40,5        1,27656
           2158        40,3333        1,27671
           2159        40,1667        1,27644
           2160             40        1,27612
           2161        39,8333        1,27601
           2162        39,6667        1,27606
           2163           39,5        1,27632
           2164        39,3333        1,27646
           2165        39,1667        1,27665
           2166             39        1,27688
           2167        38,8333        1,27732
           2168        38,6667        1,27771
           2169           38,5        1,27808
           2170        38,3333        1,27836
           2171        38,1667        1,27881
           2172             38        1,27914
           2173        37,8333        1,27931
           2174        37,6667        1,27941
           2175           37,5        1,27924
           2176        37,3333        1,27922
           2177        37,1667        1,27879
           2178             37        1,27759
           2179        36,8333        1,27604
           2180        36,6667        1,27479
           2181           36,5        1,27342
           2182        36,3333        1,27193
           2183        36,1667        1,27046
           2184             36        1,26906
           2185        35,8333        1,26764
           2186        35,6667        1,26626
           2187           35,5        1,26508
           2188        35,3333        1,26388
           2189        35,1667        1,26273
           2190             35        1,26169
           2191        34,8333        1,26106
           2192        34,6667        1,26022
           2193           34,5        1,25971
           2194        34,3333         1,2598
           2195        34,1667        1,26077
           2196             34        1,26139
           2197        33,8333        1,26206
           2198        33,6667        1,26284
           2199           33,5        1,26411
           2200        33,3333        1,26531
           2201        33,1667         1,2665
           2202             33        1,26767
           2203        32,8333        1,26911
           2204        32,6667         1,2705
           2205           32,5        1,27183
           2206        32,3333        1,27311
           2207        32,1667        1,27449
           2208             32         1,2758
           2209        31,8333        1,27714
           2210        31,6667        1,27847
           2211           31,5        1,27977
           2212        31,3333        1,28113
           2213        31,1667        1,28257
           2214             31        1,28413
           2215        30,8333        1,28567
           2216        30,6667        1,28742
           2217           30,5        1,28979
           2218        30,3333        1,29255
           2219        30,1667        1,29656
           2220             30         1,3007
           2221        29,8333        1,30547
           2222        29,6667        1,31135
           2223           29,5        1,32006
           2224        29,3333        1,32968
           2225        29,1667        1,34054
           2226             29        1,35203
           2227        28,8333        1,36402
           2228        28,6667        1,37608
           2229           28,5         1,3885
           2230        28,3333         1,4012
           2231        28,1667        1,41386
           2232             28        1,42678
           2233        27,8333        1,43958
           2234        27,6667        1,45241
           2235           27,5        1,46527
           2236        27,3333         1,4755
           2237        27,1667        1,48491
           2238             27        1,49378
           2239        26,8333        1,50209
           2240        26,6667        1,50917
           2241           26,5        1,51575
           2242        26,3333        1,52081
           2243        26,1667        1,52577
           2244             26        1,52794
           2245        25,8333        1,52926
           2246        25,6667        1,52999
           2247           25,5        1,53016
           2248        25,3333        1,52919
           2249        25,1667        1,52778
           2250             25        1,52564
           2251        24,8333        1,52296
           2252        24,6667        1,51874
           2253           24,5        1,51427
           2254        24,3333        1,50933
           2255        24,1667        1,50426
           2256             24        1,49832
           2257        23,8333        1,49245
           2258        23,6667        1,48682
           2259           23,5        1,48114
           2260        23,3333        1,47566
           2261        23,1667        1,47021
           2262             23         1,4652
           2263        22,8333        1,46055
           2264        22,6667        1,45598
           2265           22,5        1,45156
           2266        22,3333        1,44781
           2267        22,1667        1,44453
           2268             22        1,44201
           2269        21,8333        1,43955
           2270        21,6667        1,43732
           2271           21,5        1,43538
           2272        21,3333        1,43448
           2273        21,1667        1,43319
           2274             21        1,43223
           2275        20,8333        1,43125
           2276        20,6667        1,43142
           2277           20,5        1,43323
           2278        20,3333         1,4367
           2279        20,1667        1,44071
           2280             20        1,44565
           2281        19,8333        1,45189
           2282        19,6667        1,46003
           2283           19,5        1,46936
           2284        19,3333        1,48189
           2285        19,1667         1,4956
           2286             19        1,51176
           2287        18,8333        1,53098
           2288        18,6667        1,55377
           2289           18,5        1,57994
           2290        18,3333        1,60902
           2291        18,1667        1,64144
           2292             18        1,67816
           2293        17,8333        1,72012
           2294        17,6667        1,76551
           2295           17,5        1,81327
           2296        17,3333        1,86612
           2297        17,1667        1,92289
           2298             17        1,98184
           2299        16,8333        2,04322
           2300        16,6667        2,10706
           2301           16,5        2,17053
           2302        16,3333         2,2337
           2303        16,1667        2,29554
           2304             16        2,35621
           2305        15,8333        2,41302
           2306        15,6667        2,46459
           2307           15,5        2,51035
           2308        15,3333        2,55301
           2309        15,1667        2,58402
           2310             15        2,60828
           2311        14,8333        2,62498
           2312        14,6667        2,63646
           2313           14,5        2,63529
           2314        14,3333        2,62821
           2315        14,1667        2,61341
           2316             14        2,59639
           2317        13,8333        2,56868
           2318        13,6667        2,53825
           2319           13,5        2,50253
           2320        13,3333        2,46506
           2321        13,1667        2,42012
           2322             13        2,37457
           2323        12,8333        2,32833
           2324        12,6667        2,28057
           2325           12,5        2,23155
           2326        12,3333         2,1827
           2327        12,1667        2,13402
           2328             12        2,08605
           2329        11,8333        2,04129
           2330        11,6667        1,99712
           2331           11,5        1,95403
           2332        11,3333         1,9116
           2333        11,1667        1,87176
           2334             11        1,83335
           2335        10,8333        1,79704
           2336        10,6667        1,76213
           2337           10,5        1,72997
           2338        10,3333        1,69899
           2339        10,1667        1,66987
           2340             10        1,64213
           2341        9,83333        1,61807
           2342        9,66667        1,59459
           2343            9,5        1,57138
           2344        9,33333        1,54837
           2345        9,16667         1,5273
           2346              9        1,50721
           2347        8,83333        1,48852
           2348        8,66667        1,47074
           2349            8,5        1,45518
           2350        8,33333        1,43916
           2351        8,16667        1,42345
           2352              8        1,40808
           2353        7,83333        1,39341
           2354        7,66667        1,37869
           2355            7,5        1,36475
           2356        7,33333        1,35136
           2357        7,16667        1,33866
           2358              7        1,32591
           2359        6,83333        1,31338
           2360        6,66667        1,30083
           2361            6,5        1,28944
           2362        6,33333        1,27884
           2363        6,16667        1,26815
           2364              6        1,25811
           2365        5,83333        1,24863
           2366        5,66667        1,24016
           2367            5,5         1,2328
           2368        5,33333        1,22607
           2369        5,16667        1,21899
           2370              5        1,21302
           2371        4,83333        1,20815
           2372        4,66667        1,20372
           2373            4,5        1,19948
           2374        4,33333        1,19498
           2375        4,16667         1,1909
           2376              4        1,18755
           2377        3,83333        1,18409
           2378        3,66667        1,18047
           2379            3,5        1,17688
           2380        3,33333        1,17339
           2381        3,16667        1,16997
           2382              3        1,16644
           2383        2,83333        1,16284
           2384        2,66667        1,15916
           2385            2,5        1,15524
           2386        2,33333        1,15129
           2387        2,16667        1,14726
           2388              2         1,1431
           2389        1,83333        1,13832
           2390        1,66667        1,13384
           2391            1,5        1,12902
           2392        1,33333         1,1236
           2393        1,16667        1,11776
           2394              1        1,11215
           2395       0,833333        1,10654
           2396       0,666667        1,10087
           2397            0,5        1,09536
           2398       0,333333        1,08959
           2399       0,166667        1,08392
           2400              0         1,0793
           2401      -0,166667        1,07551
           2402      -0,333333        1,07147
           2403           -0,5        1,06748
           2404      -0,666667        1,06358
           2405      -0,833333        1,06199
           2406             -1        1,06011
           2407       -1,16667        1,05791
           2408       -1,33333        1,05575
           2409           -1,5        1,05381
           2410       -1,66667        1,05179
           2411       -1,83333        1,04985
           2412             -2          1,048
           2413       -2,16667        1,04632
           2414       -2,33333        1,04463
           2415           -2,5        1,04294
           2416       -2,66667        1,04123
           2417       -2,83333        1,03981
           2418             -3        1,03805
           2419       -3,16667        1,03619
           2420       -3,33333        1,03443
           2421           -3,5        1,03216
           2422       -3,66667        1,02939
           2423       -3,83333        1,02612
           2424             -4         1,0227
           2425       -4,16667        1,01905
           2426       -4,33333        1,01545
           2427           -4,5        1,01191
           2428       -4,66667        1,00849
           2429       -4,83333        1,00502
           2430             -5        1,00164
           2431       -5,16667       0,998346
           2432       -5,33333       0,995054
           2433           -5,5       0,992147
           2434       -5,66667       0,989071
           2435       -5,83333       0,986018
           2436             -6       0,983327
           2437       -6,16667        0,98133
           2438       -6,33333       0,981031
           2439           -6,5       0,980321
           2440       -6,66667       0,979877
           2441       -6,83333       0,979623
           2442             -7       0,979893
           2443       -7,16667         0,9798
           2444       -7,33333       0,979601
           2445           -7,5       0,979416
           2446       -7,66667       0,979019
           2447       -7,83333       0,978548
           2448             -8       0,977946
           2449       -8,16667       0,977335
           2450       -8,33333       0,976216
           2451           -8,5       0,975323
           2452       -8,66667       0,974274
           2453       -8,83333       0,972953
           2454             -9        0,96957
           2455       -9,16667       0,966619
           2456       -9,33333       0,963875
           2457           -9,5       0,961043
           2458       -9,66667       0,957727
           2459       -9,83333       0,954652
           2460            -10       0,951666
           2461       -10,1667       0,948652
           2462       -10,3333        0,94582
           2463          -10,5       0,943127
           2464       -10,6667       0,940497
           2465       -10,8333       0,938201
           2466            -11       0,936133
           2467       -11,1667       0,933938
           2468       -11,3333       0,931775
           2469          -11,5       0,929743
           2470       -11,6667        0,92775
           2471       -11,8333       0,927141
           2472            -12       0,928277
           2473       -12,1667       0,930384
           2474       -12,3333       0,932324
           2475          -12,5        0,93198
           2476       -12,6667       0,931733
           2477       -12,8333       0,931344
           2478            -13       0,931039
           2479       -13,1667       0,930615
           2480       -13,3333       0,930037
           2481          -13,5       0,929336
           2482       -13,6667        0,92841
           2483       -13,8333       0,927473
           2484            -14       0,926079
           2485       -14,1667       0,924393
           2486       -14,3333       0,922123
           2487          -14,5       0,919666
           2488       -14,6667       0,917359
           2489       -14,8333       0,914834
           2490            -15       0,911805
           2491       -15,1667       0,908652
           2492       -15,3333       0,905467
           2493          -15,5       0,902357
           2494       -15,6667       0,899051
           2495       -15,8333       0,896072
           2496            -16       0,893897
           2497       -16,1667       0,892264
           2498       -16,3333        0,89157
           2499          -16,5       0,890448
           2500       -16,6667       0,889438
           2501       -16,8333        0,88841
           2502            -17       0,888485
           2503       -17,1667       0,888197
           2504       -17,3333       0,887966
           2505          -17,5       0,887843
           2506       -17,6667       0,887782
           2507       -17,8333       0,887663
           2508            -18       0,887488
           2509       -18,1667       0,887236
           2510       -18,3333       0,886898
           2511          -18,5       0,886314
           2512       -18,6667       0,885831
           2513       -18,8333       0,885238
           2514            -19       0,884494
           2515       -19,1667       0,883614
           2516       -19,3333       0,882909
           2517          -19,5       0,881508
           2518       -19,6667       0,879562
           2519       -19,8333       0,876662
           2520            -20       0,874059
           2521       -20,1667       0,871781
           2522       -20,3333       0,870138
           2523          -20,5       0,865117
           2524       -20,6667       0,860687
           2525       -20,8333       0,857424
           2526            -21       0,855041
           2527       -21,1667       0,853589
           2528       -21,3333       0,852064
           2529          -21,5       0,850812
           2530       -21,6667        0,84985
           2531       -21,8333       0,849157
           2532            -22       0,848423
           2533       -22,1667       0,847875
           2534       -22,3333       0,847516
           2535          -22,5       0,847359
           2536       -22,6667       0,847164
           2537       -22,8333       0,847275
           2538            -23       0,847538
           2539       -23,1667       0,847905
           2540       -23,3333       0,848172
           2541          -23,5       0,848107
           2542       -23,6667       0,847334
           2543       -23,8333       0,846394
           2544            -24       0,845511
           2545       -24,1667       0,844504
           2546       -24,3333        0,84355
           2547          -24,5       0,841648
           2548       -24,6667       0,839768
           2549       -24,8333       0,837151
           2550            -25       0,834283
           2551       -25,1667       0,831433
           2552       -25,3333       0,828829
           2553          -25,5       0,826155
           2554       -25,6667       0,823446
           2555       -25,8333       0,821567
           2556            -26       0,819832
           2557       -26,1667       0,818386
           2558       -26,3333       0,816979
           2559          -26,5       0,816317
           2560       -26,6667       0,815556
           2561       -26,8333       0,814864
           2562            -27       0,814103
           2563       -27,1667         0,8145
           2564       -27,3333       0,814512
           2565          -27,5       0,814601
           2566       -27,6667       0,814794
           2567       -27,8333       0,815077
           2568            -28       0,815281
           2569       -28,1667       0,815513
           2570       -28,3333       0,816089
           2571          -28,5       0,815464
           2572       -28,6667       0,814888
           2573       -28,8333       0,813799
           2574            -29       0,812752
           2575       -29,1667       0,811163
           2576       -29,3333       0,809444
           2577          -29,5       0,807843
           2578       -29,6667       0,806178
           2579       -29,8333       0,804325
           2580            -30         0,8026
           2581       -30,1667       0,800132
           2582       -30,3333       0,796328
           2583          -30,5       0,792617
           2584       -30,6667       0,791251
           2585       -30,8333       0,789404
           2586            -31       0,787815
           2587       -31,1667       0,786587
           2588       -31,3333       0,785691
           2589          -31,5       0,784707
           2590       -31,6667       0,783925
           2591       -31,8333       0,783233
           2592            -32       0,782709
           2593       -32,1667       0,782418
           2594       -32,3333        0,78268
           2595          -32,5       0,782834
           2596       -32,6667       0,783005
           2597       -32,8333       0,783192
           2598            -33       0,783397
           2599       -33,1667       0,783518
           2600       -33,3333       0,783492
           2601          -33,5       0,783545
           2602       -33,6667       0,783253
           2603       -33,8333        0,78229
           2604            -34       0,780598
           2605       -34,1667       0,779257
           2606       -34,3333       0,777807
           2607          -34,5       0,776377
           2608       -34,6667       0,774544
           2609       -34,8333        0,77233
           2610            -35       0,769016
           2611       -35,1667        0,76532
           2612       -35,3333       0,762342
           2613          -35,5       0,759229
           2614       -35,6667       0,756357
           2615       -35,8333        0,75404
           2616            -36       0,753299
           2617       -36,1667       0,752314
           2618       -36,3333       0,751369
           2619          -36,5       0,750682
           2620       -36,6667       0,750227
           2621       -36,8333       0,749985
           2622            -37       0,750196
           2623       -37,1667       0,750467
           2624       -37,3333       0,750864
           2625          -37,5       0,751456
           2626       -37,6667       0,751827
           2627       -37,8333       0,752148
           2628            -38       0,753453
           2629       -38,1667       0,754255
           2630       -38,3333        0,75268
           2631          -38,5       0,751733
           2632       -38,6667       0,751528
           2633       -38,8333       0,751375
           2634            -39       0,751265
           2635       -39,1667       0,750539
           2636       -39,3333       0,748638
           2637          -39,5       0,746137
           2638       -39,6667       0,743932
           2639       -39,8333       0,741515
           2640            -40       0,739253


Results:
  Crystallinity	6,20 %
  Integral	91,39 mJ
    normalized	5,09 Jg^-1
  Onset	19,29 �C
  Peak	14,73 �C
  Endset	8,51 �C
  Heating Rate	-10,00 �Cmin^-1

  Crystallinity	25,26 %
  Integral	372,24 mJ
    normalized	20,71 Jg^-1
  Onset	318,96 �C
  Peak	314,19 �C
  Endset	307,17 �C
  Heating Rate	-10,00 �Cmin^-1

Sample:
  PTFE_BZ_400_-40_1, 17,9700 mg


Curve Name:
  PTFE_BZ_-40_400_1, 15.09.2014 10:40:58
  Performed 15.09.2014 10:40:58
Curve Values:
          Index             Tr          Value
                          [�C]           [mW]
              0            -40      -0,965741
              1       -39,8333      -0,932644
              2       -39,6667      -0,682508
              3          -39,5      -0,107215
              4       -39,3333        1,17402
              5       -39,1667        2,19605
              6            -39        2,61999
              7       -38,8333        2,57697
              8       -38,6667        1,78752
              9          -38,5       0,943492
             10       -38,3333        0,18466
             11       -38,1667      -0,467617
             12            -38      -0,836682
             13       -37,8333       -1,10089
             14       -37,6667       -1,28469
             15          -37,5       -1,43401
             16       -37,3333       -1,53788
             17       -37,1667       -1,62796
             18            -37       -1,70251
             19       -36,8333       -1,76765
             20       -36,6667       -1,80977
             21          -36,5       -1,84207
             22       -36,3333       -1,86681
             23       -36,1667       -1,88714
             24            -36       -1,89441
             25       -35,8333       -1,90027
             26       -35,6667       -1,90421
             27          -35,5       -1,90665
             28       -35,3333       -1,90607
             29       -35,1667       -1,90461
             30            -35       -1,90167
             31       -34,8333       -1,89781
             32       -34,6667       -1,89075
             33          -34,5       -1,88374
             34       -34,3333        -1,8769
             35       -34,1667       -1,86991
             36            -34       -1,86283
             37       -33,8333       -1,85572
             38       -33,6667       -1,84861
             39          -33,5       -1,84137
             40       -33,3333       -1,83379
             41       -33,1667       -1,82541
             42            -33       -1,81521
             43       -32,8333       -1,80603
             44       -32,6667        -1,7976
             45          -32,5       -1,78991
             46       -32,3333       -1,78167
             47       -32,1667       -1,77348
             48            -32        -1,7654
             49       -31,8333       -1,75704
             50       -31,6667       -1,74725
             51          -31,5       -1,73728
             52       -31,3333       -1,72919
             53       -31,1667       -1,72146
             54            -31       -1,71357
             55       -30,8333       -1,70562
             56       -30,6667       -1,69785
             57          -30,5       -1,69037
             58       -30,3333       -1,68269
             59       -30,1667       -1,67496
             60            -30        -1,6674
             61       -29,8333       -1,65922
             62       -29,6667        -1,6513
             63          -29,5       -1,64339
             64       -29,3333       -1,63534
             65       -29,1667       -1,62713
             66            -29       -1,61902
             67       -28,8333       -1,61087
             68       -28,6667       -1,60268
             69          -28,5       -1,59485
             70       -28,3333       -1,58912
             71       -28,1667       -1,58286
             72            -28       -1,57612
             73       -27,8333       -1,56907
             74       -27,6667       -1,56251
             75          -27,5       -1,55584
             76       -27,3333       -1,54824
             77       -27,1667       -1,54134
             78            -27       -1,53436
             79       -26,8333       -1,52762
             80       -26,6667       -1,52146
             81          -26,5       -1,51381
             82       -26,3333       -1,50667
             83       -26,1667       -1,49959
             84            -26       -1,49206
             85       -25,8333       -1,48611
             86       -25,6667        -1,4797
             87          -25,5       -1,47339
             88       -25,3333        -1,4671
             89       -25,1667       -1,46131
             90            -25       -1,45528
             91       -24,8333       -1,44927
             92       -24,6667       -1,44324
             93          -24,5       -1,43738
             94       -24,3333       -1,43157
             95       -24,1667       -1,42575
             96            -24       -1,41996
             97       -23,8333       -1,41436
             98       -23,6667       -1,40867
             99          -23,5       -1,40291
            100       -23,3333       -1,39717
            101       -23,1667       -1,39144
            102            -23       -1,38573
            103       -22,8333       -1,37995
            104       -22,6667       -1,37402
            105          -22,5         -1,368
            106       -22,3333       -1,36219
            107       -22,1667       -1,35646
            108            -22       -1,35072
            109       -21,8333       -1,34536
            110       -21,6667       -1,33992
            111          -21,5       -1,33463
            112       -21,3333       -1,32927
            113       -21,1667       -1,32389
            114            -21        -1,3188
            115       -20,8333       -1,31371
            116       -20,6667        -1,3085
            117          -20,5       -1,30318
            118       -20,3333       -1,29927
            119       -20,1667       -1,29491
            120            -20       -1,29053
            121       -19,8333       -1,28613
            122       -19,6667       -1,28213
            123          -19,5       -1,27797
            124       -19,3333       -1,27376
            125       -19,1667       -1,26958
            126            -19       -1,26531
            127       -18,8333       -1,26098
            128       -18,6667       -1,25673
            129          -18,5       -1,25252
            130       -18,3333       -1,24805
            131       -18,1667       -1,24385
            132            -18       -1,23969
            133       -17,8333       -1,23546
            134       -17,6667       -1,23146
            135          -17,5       -1,22795
            136       -17,3333        -1,2255
            137       -17,1667       -1,22312
            138            -17       -1,21927
            139       -16,8333       -1,21408
            140       -16,6667       -1,20783
            141          -16,5       -1,20122
            142       -16,3333       -1,19888
            143       -16,1667       -1,19578
            144            -16       -1,19244
            145       -15,8333        -1,1889
            146       -15,6667       -1,18569
            147          -15,5       -1,18238
            148       -15,3333       -1,17892
            149       -15,1667       -1,17536
            150            -15       -1,17182
            151       -14,8333       -1,16831
            152       -14,6667       -1,16481
            153          -14,5       -1,16129
            154       -14,3333       -1,15769
            155       -14,1667       -1,15409
            156            -14       -1,15059
            157       -13,8333       -1,14714
            158       -13,6667       -1,14377
            159          -13,5       -1,14045
            160       -13,3333       -1,13702
            161       -13,1667       -1,13364
            162            -13       -1,13057
            163       -12,8333       -1,12753
            164       -12,6667        -1,1241
            165          -12,5       -1,12005
            166       -12,3333       -1,11836
            167       -12,1667        -1,1161
            168            -12       -1,11196
            169       -11,8333        -1,1079
            170       -11,6667       -1,10416
            171          -11,5        -1,1005
            172       -11,3333       -1,09795
            173       -11,1667       -1,09522
            174            -11        -1,0923
            175       -10,8333        -1,0893
            176       -10,6667       -1,08615
            177          -10,5        -1,0829
            178       -10,3333       -1,07936
            179       -10,1667       -1,07601
            180            -10       -1,07269
            181       -9,83333       -1,06929
            182       -9,66667       -1,06581
            183           -9,5       -1,06358
            184       -9,33333       -1,06117
            185       -9,16667       -1,05853
            186             -9       -1,05575
            187       -8,83333       -1,05327
            188       -8,66667       -1,05058
            189           -8,5       -1,04778
            190       -8,33333        -1,0449
            191       -8,16667       -1,04206
            192             -8       -1,03933
            193       -7,83333        -1,0366
            194       -7,66667       -1,03381
            195           -7,5       -1,03127
            196       -7,33333        -1,0287
            197       -7,16667       -1,02608
            198             -7       -1,02337
            199       -6,83333       -1,02076
            200       -6,66667       -1,01822
            201           -6,5       -1,01565
            202       -6,33333       -1,01306
            203       -6,16667       -1,01045
            204             -6       -1,00798
            205       -5,83333       -1,00569
            206       -5,66667       -1,00336
            207           -5,5       -1,00102
            208       -5,33333      -0,998661
            209       -5,16667      -0,996287
            210             -5      -0,993926
            211       -4,83333      -0,991781
            212       -4,66667      -0,989543
            213           -4,5      -0,987249
            214       -4,33333      -0,984999
            215       -4,16667      -0,982597
            216             -4      -0,980234
            217       -3,83333      -0,977995
            218       -3,66667      -0,975815
            219           -3,5      -0,973759
            220       -3,33333      -0,971705
            221       -3,16667      -0,969547
            222             -3      -0,967423
            223       -2,83333      -0,965758
            224       -2,66667      -0,963706
            225           -2,5      -0,961418
            226       -2,33333      -0,959496
            227       -2,16667      -0,958035
            228             -2      -0,955866
            229       -1,83333      -0,952369
            230       -1,66667      -0,948716
            231           -1,5       -0,94674
            232       -1,33333      -0,945401
            233       -1,16667      -0,944067
            234             -1      -0,942815
            235      -0,833333      -0,940512
            236      -0,666667      -0,938176
            237           -0,5      -0,935763
            238      -0,333333      -0,932926
            239      -0,166667       -0,93213
            240              0      -0,931285
            241       0,166667      -0,930173
            242       0,333333      -0,928964
            243            0,5      -0,927784
            244       0,666667       -0,92655
            245       0,833333      -0,925316
            246              1      -0,924018
            247        1,16667      -0,922384
            248        1,33333      -0,920936
            249            1,5       -0,91952
            250        1,66667      -0,918096
            251        1,83333      -0,916685
            252              2      -0,915389
            253        2,16667       -0,91403
            254        2,33333      -0,912722
            255            2,5      -0,911477
            256        2,66667      -0,910285
            257        2,83333      -0,909015
            258              3      -0,907753
            259        3,16667      -0,906481
            260        3,33333      -0,905311
            261            3,5        -0,9041
            262        3,66667      -0,902932
            263        3,83333      -0,901831
            264              4      -0,900864
            265        4,16667      -0,899775
            266        4,33333      -0,898522
            267            4,5      -0,897173
            268        4,66667       -0,89591
            269        4,83333      -0,894644
            270              5      -0,893376
            271        5,16667      -0,892114
            272        5,33333      -0,891122
            273            5,5      -0,890204
            274        5,66667      -0,889325
            275        5,83333      -0,888467
            276              6      -0,888029
            277        6,16667      -0,887393
            278        6,33333      -0,886745
            279            6,5      -0,886097
            280        6,66667      -0,885421
            281        6,83333      -0,884746
            282              7      -0,884118
            283        7,16667      -0,883545
            284        7,33333      -0,882988
            285            7,5      -0,882485
            286        7,66667      -0,881997
            287        7,83333      -0,881531
            288              8      -0,881159
            289        8,16667      -0,880657
            290        8,33333      -0,880248
            291            8,5      -0,879864
            292        8,66667      -0,879511
            293        8,83333      -0,879332
            294              9      -0,879231
            295        9,16667      -0,879112
            296        9,33333      -0,879467
            297            9,5       -0,87971
            298        9,66667      -0,879876
            299        9,83333      -0,880013
            300             10      -0,880218
            301        10,1667       -0,88033
            302        10,3333      -0,880501
            303           10,5      -0,880665
            304        10,6667      -0,880474
            305        10,8333      -0,880954
            306             11      -0,882709
            307        11,1667      -0,884588
            308        11,3333      -0,884861
            309           11,5      -0,885678
            310        11,6667      -0,886697
            311        11,8333      -0,887713
            312             12      -0,888659
            313        12,1667      -0,889801
            314        12,3333      -0,891121
            315           12,5        -0,8925
            316        12,6667      -0,894187
            317        12,8333      -0,895782
            318             13      -0,897478
            319        13,1667      -0,899369
            320        13,3333       -0,90134
            321           13,5      -0,903659
            322        13,6667       -0,90571
            323        13,8333      -0,908518
            324             14      -0,911852
            325        14,1667      -0,915134
            326        14,3333      -0,918296
            327           14,5      -0,921522
            328        14,6667      -0,924809
            329        14,8333      -0,927983
            330             15      -0,931423
            331        15,1667      -0,935521
            332        15,3333      -0,939998
            333           15,5      -0,945946
            334        15,6667      -0,952126
            335        15,8333      -0,958285
            336             16      -0,964384
            337        16,1667      -0,970879
            338        16,3333      -0,977222
            339           16,5      -0,983816
            340        16,6667      -0,990896
            341        16,8333       -0,99895
            342             17       -1,00735
            343        17,1667       -1,01644
            344        17,3333       -1,02636
            345           17,5       -1,03895
            346        17,6667       -1,05117
            347        17,8333       -1,06332
            348             18       -1,07519
            349        18,1667       -1,08867
            350        18,3333       -1,10316
            351           18,5       -1,11914
            352        18,6667       -1,13611
            353        18,8333       -1,15558
            354             19       -1,17567
            355        19,1667       -1,19599
            356        19,3333        -1,2168
            357           19,5       -1,24324
            358        19,6667       -1,27074
            359        19,8333        -1,2994
            360             20       -1,32879
            361        20,1667        -1,3634
            362        20,3333       -1,39936
            363           20,5       -1,43868
            364        20,6667       -1,47948
            365        20,8333        -1,5238
            366             21       -1,57231
            367        21,1667       -1,62546
            368        21,3333       -1,68017
            369           21,5       -1,73831
            370        21,6667       -1,80116
            371        21,8333       -1,86863
            372             22        -1,9379
            373        22,1667       -2,01117
            374        22,3333       -2,08781
            375           22,5       -2,16653
            376        22,6667       -2,24673
            377        22,8333       -2,32751
            378             23       -2,40805
            379        23,1667       -2,48701
            380        23,3333       -2,56341
            381           23,5       -2,62925
            382        23,6667       -2,68694
            383        23,8333       -2,73444
            384             24        -2,7747
            385        24,1667       -2,79119
            386        24,3333       -2,79238
            387           24,5       -2,77327
            388        24,6667       -2,73319
            389        24,8333       -2,67934
            390             25       -2,59521
            391        25,1667       -2,49904
            392        25,3333       -2,39174
            393           25,5       -2,27905
            394        25,6667       -2,16271
            395        25,8333       -2,04803
            396             26       -1,93814
            397        26,1667       -1,83178
            398        26,3333       -1,73699
            399           26,5        -1,6485
            400        26,6667       -1,56833
            401        26,8333       -1,49403
            402             27       -1,43294
            403        27,1667       -1,37742
            404        27,3333       -1,32901
            405           27,5       -1,28486
            406        27,6667       -1,24824
            407        27,8333       -1,21624
            408             28       -1,18937
            409        28,1667       -1,16464
            410        28,3333        -1,1448
            411           28,5       -1,12867
            412        28,6667       -1,11404
            413        28,8333       -1,10007
            414             29       -1,09242
            415        29,1667       -1,08574
            416        29,3333       -1,08052
            417           29,5       -1,07643
            418        29,6667       -1,07516
            419        29,8333       -1,07495
            420             30       -1,07575
            421        30,1667       -1,07711
            422        30,3333       -1,07802
            423           30,5       -1,08003
            424        30,6667       -1,08313
            425        30,8333       -1,08688
            426             31       -1,09109
            427        31,1667       -1,09526
            428        31,3333        -1,0993
            429           31,5        -1,1033
            430        31,6667       -1,10745
            431        31,8333       -1,11156
            432             32       -1,11556
            433        32,1667       -1,11934
            434        32,3333       -1,12146
            435           32,5       -1,12236
            436        32,6667       -1,12147
            437        32,8333       -1,11953
            438             33       -1,11433
            439        33,1667       -1,10691
            440        33,3333       -1,09518
            441           33,5        -1,0818
            442        33,6667        -1,0644
            443        33,8333       -1,04527
            444             34       -1,02388
            445        34,1667       -1,00126
            446        34,3333      -0,976115
            447           34,5      -0,951582
            448        34,6667      -0,927097
            449        34,8333      -0,902544
            450             35      -0,880432
            451        35,1667      -0,858447
            452        35,3333      -0,838058
            453           35,5      -0,818578
            454        35,6667      -0,801752
            455        35,8333      -0,786134
            456             36      -0,772109
            457        36,1667      -0,758779
            458        36,3333      -0,745905
            459           36,5      -0,733935
            460        36,6667      -0,722943
            461        36,8333      -0,714423
            462             37      -0,706575
            463        37,1667      -0,699521
            464        37,3333      -0,692475
            465           37,5      -0,685636
            466        37,6667      -0,678846
            467        37,8333      -0,673664
            468             38       -0,66778
            469        38,1667      -0,662095
            470        38,3333      -0,656691
            471           38,5      -0,651546
            472        38,6667      -0,649124
            473        38,8333      -0,645375
            474             39      -0,638315
            475        39,1667      -0,632012
            476        39,3333      -0,629388
            477           39,5      -0,628181
            478        39,6667      -0,627247
            479        39,8333      -0,626813
            480             40      -0,626043
            481        40,1667      -0,625233
            482        40,3333      -0,624289
            483           40,5      -0,623551
            484        40,6667      -0,622707
            485        40,8333      -0,621331
            486             41       -0,61908
            487        41,1667      -0,611636
            488        41,3333      -0,611537
            489           41,5      -0,607904
            490        41,6667      -0,611212
            491        41,8333      -0,602789
            492             42      -0,599655
            493        42,1667      -0,597952
            494        42,3333      -0,596265
            495           42,5      -0,594649
            496        42,6667      -0,592886
            497        42,8333      -0,591055
            498             43      -0,589137
            499        43,1667      -0,587359
            500        43,3333       -0,58538
            501           43,5      -0,583308
            502        43,6667      -0,581173
            503        43,8333      -0,579251
            504             44      -0,577094
            505        44,1667      -0,574184
            506        44,3333      -0,571549
            507           44,5      -0,573893
            508        44,6667      -0,572938
            509        44,8333       -0,57087
            510             45      -0,568647
            511        45,1667      -0,566571
            512        45,3333       -0,56467
            513           45,5      -0,563159
            514        45,6667      -0,562027
            515        45,8333      -0,560711
            516             46      -0,559534
            517        46,1667       -0,55853
            518        46,3333      -0,556499
            519           46,5      -0,554294
            520        46,6667      -0,552579
            521        46,8333      -0,550929
            522             47      -0,549265
            523        47,1667      -0,547871
            524        47,3333      -0,546366
            525           47,5       -0,54497
            526        47,6667       -0,54355
            527        47,8333      -0,542414
            528             48      -0,541202
            529        48,1667      -0,540026
            530        48,3333      -0,538764
            531           48,5      -0,537295
            532        48,6667      -0,535853
            533        48,8333      -0,534465
            534             49      -0,533064
            535        49,1667      -0,531658
            536        49,3333      -0,530319
            537           49,5      -0,529083
            538        49,6667      -0,528108
            539        49,8333      -0,526524
            540             50      -0,525094
            541        50,1667      -0,523774
            542        50,3333      -0,522535
            543           50,5      -0,521288
            544        50,6667      -0,519931
            545        50,8333       -0,51859
            546             51       -0,51725
            547        51,1667      -0,515809
            548        51,3333      -0,514407
            549           51,5      -0,513022
            550        51,6667      -0,511595
            551        51,8333      -0,510176
            552             52       -0,50876
            553        52,1667      -0,507393
            554        52,3333      -0,505972
            555           52,5      -0,504816
            556        52,6667      -0,503695
            557        52,8333      -0,502629
            558             53      -0,501647
            559        53,1667      -0,500794
            560        53,3333      -0,499704
            561           53,5      -0,498503
            562        53,6667      -0,497269
            563        53,8333      -0,495849
            564             54      -0,494619
            565        54,1667      -0,493449
            566        54,3333      -0,492284
            567           54,5      -0,491141
            568        54,6667      -0,489933
            569        54,8333      -0,488797
            570             55      -0,487697
            571        55,1667      -0,486432
            572        55,3333      -0,485092
            573           55,5       -0,48373
            574        55,6667      -0,482351
            575        55,8333      -0,480866
            576             56      -0,479451
            577        56,1667      -0,478168
            578        56,3333      -0,476946
            579           56,5      -0,475876
            580        56,6667      -0,474841
            581        56,8333      -0,473816
            582             57      -0,472841
            583        57,1667      -0,472034
            584        57,3333      -0,471105
            585           57,5      -0,470121
            586        57,6667      -0,469074
            587        57,8333      -0,467995
            588             58      -0,466946
            589        58,1667      -0,465819
            590        58,3333      -0,464586
            591           58,5      -0,463248
            592        58,6667      -0,462034
            593        58,8333      -0,460858
            594             59      -0,459658
            595        59,1667      -0,458469
            596        59,3333      -0,457571
            597           59,5      -0,456668
            598        59,6667      -0,455755
            599        59,8333      -0,454893
            600             60      -0,454132
            601        60,1667      -0,453128
            602        60,3333      -0,452074
            603           60,5      -0,450984
            604        60,6667      -0,449764
            605        60,8333      -0,448779
            606             61      -0,447663
            607        61,1667      -0,446423
            608        61,3333      -0,445443
            609           61,5      -0,444401
            610        61,6667      -0,443214
            611        61,8333      -0,441954
            612             62      -0,440601
            613        62,1667      -0,439268
            614        62,3333      -0,437974
            615           62,5      -0,436727
            616        62,6667      -0,435499
            617        62,8333      -0,434302
            618             63      -0,432992
            619        63,1667      -0,431614
            620        63,3333      -0,430442
            621           63,5      -0,429289
            622        63,6667      -0,428127
            623        63,8333      -0,426947
            624             64      -0,425773
            625        64,1667      -0,424698
            626        64,3333      -0,423633
            627           64,5      -0,422577
            628        64,6667      -0,421567
            629        64,8333      -0,420602
            630             65      -0,419699
            631        65,1667      -0,418792
            632        65,3333      -0,417674
            633           65,5      -0,416429
            634        65,6667      -0,415191
            635        65,8333      -0,413989
            636             66       -0,41245
            637        66,1667       -0,41119
            638        66,3333      -0,410048
            639           66,5      -0,408983
            640        66,6667      -0,408229
            641        66,8333      -0,407421
            642             67      -0,406664
            643        67,1667      -0,405991
            644        67,3333      -0,405365
            645           67,5      -0,404525
            646        67,6667      -0,403558
            647        67,8333      -0,402503
            648             68      -0,401227
            649        68,1667      -0,400182
            650        68,3333      -0,399133
            651           68,5      -0,398041
            652        68,6667      -0,396959
            653        68,8333      -0,395808
            654             69       -0,39465
            655        69,1667      -0,393472
            656        69,3333      -0,392211
            657           69,5      -0,391113
            658        69,6667      -0,390082
            659        69,8333      -0,389081
            660             70      -0,388337
            661        70,1667      -0,387526
            662        70,3333       -0,38675
            663           70,5      -0,385986
            664        70,6667      -0,385155
            665        70,8333      -0,384287
            666             71      -0,383282
            667        71,1667      -0,382253
            668        71,3333      -0,381205
            669           71,5      -0,379939
            670        71,6667      -0,378812
            671        71,8333      -0,377711
            672             72      -0,376594
            673        72,1667      -0,375479
            674        72,3333      -0,374206
            675           72,5      -0,372842
            676        72,6667      -0,371479
            677        72,8333      -0,370193
            678             73      -0,368934
            679        73,1667      -0,367666
            680        73,3333      -0,366934
            681           73,5      -0,366398
            682        73,6667      -0,365496
            683        73,8333      -0,364512
            684             74      -0,363578
            685        74,1667      -0,362481
            686        74,3333      -0,361608
            687           74,5      -0,360855
            688        74,6667      -0,360144
            689        74,8333      -0,359447
            690             75      -0,358539
            691        75,1667       -0,35771
            692        75,3333      -0,357249
            693           75,5      -0,355497
            694        75,6667      -0,354337
            695        75,8333      -0,353359
            696             76      -0,352452
            697        76,1667      -0,351752
            698        76,3333      -0,350887
            699           76,5      -0,349969
            700        76,6667      -0,349038
            701        76,8333      -0,348225
            702             77      -0,347386
            703        77,1667      -0,346541
            704        77,3333      -0,345633
            705           77,5      -0,344665
            706        77,6667      -0,343726
            707        77,8333      -0,342827
            708             78      -0,341919
            709        78,1667      -0,340872
            710        78,3333       -0,33994
            711           78,5      -0,339071
            712        78,6667      -0,338223
            713        78,8333      -0,337593
            714             79      -0,336935
            715        79,1667      -0,336246
            716        79,3333      -0,335524
            717           79,5      -0,334808
            718        79,6667      -0,333962
            719        79,8333      -0,333075
            720             80      -0,332216
            721        80,1667      -0,331247
            722        80,3333      -0,330474
            723           80,5      -0,329737
            724        80,6667      -0,328992
            725        80,8333      -0,328416
            726             81      -0,327719
            727        81,1667      -0,326981
            728        81,3333      -0,326197
            729           81,5      -0,325151
            730        81,6667      -0,324171
            731        81,8333      -0,323221
            732             82      -0,322318
            733        82,1667      -0,321473
            734        82,3333      -0,320692
            735           82,5      -0,319922
            736        82,6667      -0,319106
            737        82,8333      -0,318262
            738             83       -0,31759
            739        83,1667      -0,316893
            740        83,3333      -0,316225
            741           83,5      -0,315547
            742        83,6667      -0,314741
            743        83,8333      -0,313954
            744             84      -0,313141
            745        84,1667      -0,312305
            746        84,3333      -0,311442
            747           84,5      -0,310597
            748        84,6667       -0,30973
            749        84,8333      -0,308848
            750             85      -0,308074
            751        85,1667      -0,307363
            752        85,3333      -0,306629
            753           85,5      -0,305873
            754        85,6667      -0,305067
            755        85,8333      -0,304164
            756             86      -0,303286
            757        86,1667      -0,302413
            758        86,3333      -0,301437
            759           86,5      -0,300541
            760        86,6667      -0,299664
            761        86,8333      -0,298867
            762             87      -0,298374
            763        87,1667      -0,297756
            764        87,3333      -0,297048
            765           87,5      -0,296283
            766        87,6667      -0,295554
            767        87,8333       -0,29475
            768             88      -0,293899
            769        88,1667      -0,293029
            770        88,3333      -0,291894
            771           88,5      -0,290962
            772        88,6667      -0,290137
            773        88,8333      -0,289374
            774             89      -0,288792
            775        89,1667      -0,288127
            776        89,3333      -0,287442
            777           89,5      -0,286801
            778        89,6667      -0,286279
            779        89,8333      -0,285653
            780             90      -0,284946
            781        90,1667      -0,284219
            782        90,3333      -0,283387
            783           90,5      -0,282587
            784        90,6667      -0,281795
            785        90,8333      -0,280972
            786             91      -0,280228
            787        91,1667      -0,279569
            788        91,3333      -0,278967
            789           91,5      -0,278395
            790        91,6667      -0,277872
            791        91,8333      -0,277219
            792             92      -0,276488
            793        92,1667      -0,275679
            794        92,3333      -0,274647
            795           92,5      -0,273711
            796        92,6667      -0,272789
            797        92,8333      -0,271847
            798             93      -0,270982
            799        93,1667      -0,270172
            800        93,3333      -0,269334
            801           93,5      -0,268481
            802        93,6667      -0,267607
            803        93,8333      -0,266823
            804             94      -0,265969
            805        94,1667      -0,265124
            806        94,3333       -0,26429
            807           94,5      -0,263463
            808        94,6667      -0,262822
            809        94,8333       -0,26229
            810             95      -0,261796
            811        95,1667       -0,26142
            812        95,3333      -0,260855
            813           95,5      -0,260199
            814        95,6667      -0,259503
            815        95,8333      -0,258689
            816             96      -0,257968
            817        96,1667      -0,257244
            818        96,3333      -0,256523
            819           96,5      -0,255772
            820        96,6667         -0,255
            821        96,8333      -0,254227
            822             97      -0,253451
            823        97,1667      -0,252434
            824        97,3333      -0,251524
            825           97,5      -0,250659
            826        97,6667      -0,249767
            827        97,8333      -0,248808
            828             98      -0,247978
            829        98,1667      -0,247271
            830        98,3333       -0,24657
            831           98,5      -0,246066
            832        98,6667      -0,245454
            833        98,8333      -0,244789
            834             99      -0,244107
            835        99,1667      -0,243381
            836        99,3333      -0,242627
            837           99,5      -0,241894
            838        99,6667      -0,241226
            839        99,8333      -0,240484
            840            100      -0,239856
            841        100,167      -0,239192
            842        100,333      -0,238451
            843          100,5      -0,237789
            844        100,667       -0,23706
            845        100,833      -0,236327
            846            101       -0,23561
            847        101,167      -0,234876
            848        101,333        -0,2342
            849          101,5      -0,233505
            850        101,667      -0,232801
            851        101,833      -0,232205
            852            102      -0,231578
            853        102,167      -0,230918
            854        102,333      -0,230193
            855          102,5      -0,229365
            856        102,667      -0,228604
            857        102,833       -0,22792
            858            103      -0,227313
            859        103,167      -0,226709
            860        103,333      -0,226125
            861          103,5       -0,22553
            862        103,667      -0,224851
            863        103,833      -0,224171
            864            104      -0,223412
            865        104,167      -0,222613
            866        104,333      -0,221816
            867          104,5      -0,220928
            868        104,667      -0,220101
            869        104,833      -0,219256
            870            105      -0,218443
            871        105,167      -0,217694
            872        105,333      -0,216779
            873          105,5      -0,214374
            874        105,667      -0,209401
            875        105,833      -0,204728
            876            106        -0,2032
            877        106,167      -0,203665
            878        106,333      -0,203835
            879          106,5      -0,203755
            880        106,667      -0,203579
            881        106,833      -0,203365
            882            107      -0,203047
            883        107,167      -0,202626
            884        107,333       -0,20195
            885          107,5       -0,20143
            886        107,667      -0,200943
            887        107,833      -0,200476
            888            108      -0,199881
            889        108,167      -0,199275
            890        108,333      -0,198722
            891          108,5      -0,198205
            892        108,667      -0,197442
            893        108,833      -0,196703
            894            109       -0,19602
            895        109,167      -0,195414
            896        109,333       -0,19492
            897          109,5      -0,194459
            898        109,667      -0,193986
            899        109,833      -0,193474
            900            110      -0,193089
            901        110,167      -0,192475
            902        110,333       -0,19174
            903          110,5      -0,190913
            904        110,667      -0,189683
            905        110,833       -0,18873
            906            111      -0,187809
            907        111,167      -0,186866
            908        111,333      -0,185881
            909          111,5      -0,184869
            910        111,667      -0,183877
            911        111,833      -0,182935
            912            112      -0,182044
            913        112,167      -0,181149
            914        112,333      -0,180151
            915          112,5      -0,179032
            916        112,667      -0,177809
            917        112,833      -0,176545
            918            113      -0,175273
            919        113,167      -0,174024
            920        113,333      -0,172661
            921          113,5      -0,171388
            922        113,667      -0,170822
            923        113,833      -0,170448
            924            114      -0,170083
            925        114,167       -0,16956
            926        114,333      -0,169076
            927          114,5      -0,168638
            928        114,667      -0,167988
            929        114,833       -0,16732
            930            115      -0,166506
            931        115,167      -0,165546
            932        115,333      -0,164418
            933          115,5      -0,163374
            934        115,667      -0,162348
            935        115,833      -0,161326
            936            116      -0,160196
            937        116,167      -0,159057
            938        116,333      -0,157763
            939          116,5      -0,156454
            940        116,667      -0,155255
            941        116,833      -0,153297
            942            117      -0,151646
            943        117,167      -0,150089
            944        117,333      -0,148477
            945          117,5      -0,146763
            946        117,667      -0,145652
            947        117,833       -0,14561
            948            118      -0,145363
            949        118,167      -0,145082
            950        118,333      -0,144696
            951          118,5      -0,144277
            952        118,667      -0,143828
            953        118,833      -0,143272
            954            119      -0,142735
            955        119,167      -0,142195
            956        119,333      -0,141646
            957          119,5      -0,140993
            958        119,667      -0,140403
            959        119,833      -0,139833
            960            120      -0,139314
            961        120,167      -0,138708
            962        120,333      -0,137983
            963          120,5      -0,137195
            964        120,667      -0,136379
            965        120,833        -0,1354
            966            121      -0,134582
            967        121,167      -0,133811
            968        121,333       -0,13299
            969          121,5       -0,13218
            970        121,667      -0,131318
            971        121,833      -0,130387
            972            122       -0,12942
            973        122,167      -0,128432
            974        122,333      -0,127462
            975          122,5      -0,126544
            976        122,667      -0,125647
            977        122,833      -0,124812
            978            123      -0,123961
            979        123,167      -0,123132
            980        123,333       -0,12232
            981          123,5      -0,121498
            982        123,667      -0,120683
            983        123,833      -0,119863
            984            124      -0,119035
            985        124,167        -0,1182
            986        124,333      -0,117171
            987          124,5      -0,116226
            988        124,667      -0,115216
            989        124,833      -0,114086
            990            125      -0,109836
            991        125,167      -0,103656
            992        125,333      -0,102041
            993          125,5      -0,101692
            994        125,667       -0,10193
            995        125,833      -0,101866
            996            126      -0,101636
            997        126,167      -0,101416
            998        126,333      -0,101092
            999          126,5      -0,100638
           1000        126,667      -0,100121
           1001        126,833     -0,0995691
           1002            127      -0,098793
           1003        127,167     -0,0981429
           1004        127,333     -0,0974539
           1005          127,5     -0,0967323
           1006        127,667     -0,0960038
           1007        127,833     -0,0952144
           1008            128     -0,0944617
           1009        128,167     -0,0937377
           1010        128,333     -0,0930023
           1011          128,5     -0,0923327
           1012        128,667     -0,0916888
           1013        128,833     -0,0910323
           1014            129     -0,0905802
           1015        129,167     -0,0900371
           1016        129,333     -0,0894295
           1017          129,5     -0,0887948
           1018        129,667     -0,0879806
           1019        129,833     -0,0871483
           1020            130      -0,086274
           1021        130,167     -0,0853843
           1022        130,333     -0,0843885
           1023          130,5     -0,0835289
           1024        130,667     -0,0827534
           1025        130,833     -0,0820499
           1026            131     -0,0815034
           1027        131,167     -0,0808437
           1028        131,333     -0,0802223
           1029          131,5      -0,079635
           1030        131,667     -0,0790093
           1031        131,833     -0,0783696
           1032            132      -0,077718
           1033        132,167     -0,0770505
           1034        132,333     -0,0764891
           1035          132,5     -0,0759689
           1036        132,667     -0,0754364
           1037        132,833     -0,0748563
           1038            133     -0,0741597
           1039        133,167      -0,073375
           1040        133,333     -0,0725944
           1041          133,5     -0,0718143
           1042        133,667     -0,0707039
           1043        133,833      -0,069809
           1044            134     -0,0690137
           1045        134,167     -0,0682688
           1046        134,333     -0,0676831
           1047          134,5     -0,0669893
           1048        134,667     -0,0662919
           1049        134,833     -0,0655918
           1050            135      -0,064949
           1051        135,167     -0,0642774
           1052        135,333     -0,0635725
           1053          135,5     -0,0628473
           1054        135,667      -0,062097
           1055        135,833     -0,0613408
           1056            136     -0,0605864
           1057        136,167     -0,0598312
           1058        136,333      -0,059036
           1059          136,5     -0,0581532
           1060        136,667     -0,0572918
           1061        136,833     -0,0563174
           1062            137     -0,0552452
           1063        137,167     -0,0540142
           1064        137,333     -0,0529064
           1065          137,5     -0,0518777
           1066        137,667      -0,050895
           1067        137,833     -0,0499407
           1068            138     -0,0489976
           1069        138,167     -0,0481269
           1070        138,333     -0,0473096
           1071          138,5     -0,0466763
           1072        138,667     -0,0459473
           1073        138,833     -0,0451601
           1074            139     -0,0443754
           1075        139,167     -0,0437387
           1076        139,333     -0,0430759
           1077          139,5     -0,0424144
           1078        139,667     -0,0417626
           1079        139,833     -0,0411814
           1080            140     -0,0404872
           1081        140,167     -0,0397157
           1082        140,333     -0,0388776
           1083          140,5     -0,0379842
           1084        140,667     -0,0371368
           1085        140,833     -0,0363047
           1086            141     -0,0355133
           1087        141,167     -0,0347534
           1088        141,333     -0,0338995
           1089          141,5     -0,0330241
           1090        141,667     -0,0321417
           1091        141,833     -0,0312945
           1092            142     -0,0304381
           1093        142,167     -0,0295841
           1094        142,333      -0,028733
           1095          142,5     -0,0279329
           1096        142,667     -0,0270675
           1097        142,833     -0,0261126
           1098            143     -0,0250449
           1099        143,167     -0,0239173
           1100        143,333     -0,0228853
           1101          143,5     -0,0219611
           1102        143,667     -0,0211096
           1103        143,833     -0,0203629
           1104            144     -0,0195888
           1105        144,167     -0,0187326
           1106        144,333     -0,0178514
           1107          144,5     -0,0171281
           1108        144,667     -0,0163472
           1109        144,833     -0,0155205
           1110            145     -0,0146558
           1111        145,167     -0,0137906
           1112        145,333      -0,013022
           1113          145,5      -0,012301
           1114        145,667     -0,0115675
           1115        145,833     -0,0109037
           1116            146     -0,0100838
           1117        146,167    -0,00916323
           1118        146,333    -0,00821017
           1119          146,5    -0,00726352
           1120        146,667     -0,0064008
           1121        146,833    -0,00559216
           1122            147    -0,00477763
           1123        147,167    -0,00393953
           1124        147,333    -0,00315064
           1125          147,5    -0,00232349
           1126        147,667     -0,0015344
           1127        147,833   -0,000778226
           1128            148  -7,01433e-006
           1129        148,167    0,000665024
           1130        148,333     0,00126757
           1131          148,5     0,00177423
           1132        148,667      0,0020141
           1133        148,833     0,00246451
           1134            149     0,00300401
           1135        149,167     0,00356487
           1136        149,333     0,00419764
           1137          149,5     0,00486152
           1138        149,667     0,00556129
           1139        149,833     0,00621075
           1140            150     0,00687777
           1141        150,167     0,00747661
           1142        150,333     0,00808429
           1143          150,5     0,00873546
           1144        150,667     0,00936333
           1145        150,833      0,0101009
           1146            151       0,010879
           1147        151,167      0,0116708
           1148        151,333       0,012583
           1149          151,5      0,0133264
           1150        151,667      0,0140686
           1151        151,833       0,014832
           1152            152      0,0154191
           1153        152,167       0,016132
           1154        152,333      0,0168705
           1155          152,5      0,0176358
           1156        152,667      0,0184934
           1157        152,833      0,0192721
           1158            153      0,0199995
           1159        153,167      0,0207192
           1160        153,333      0,0213589
           1161          153,5      0,0220579
           1162        153,667      0,0227714
           1163        153,833      0,0234806
           1164            154      0,0242298
           1165        154,167      0,0249742
           1166        154,333      0,0257118
           1167          154,5      0,0263966
           1168        154,667      0,0271059
           1169        154,833       0,027837
           1170            155      0,0286125
           1171        155,167      0,0294145
           1172        155,333      0,0301526
           1173          155,5      0,0309161
           1174        155,667      0,0316797
           1175        155,833      0,0324369
           1176            156      0,0332183
           1177        156,167      0,0339407
           1178        156,333      0,0346371
           1179          156,5      0,0353236
           1180        156,667      0,0360734
           1181        156,833       0,036852
           1182            157      0,0376694
           1183        157,167      0,0384906
           1184        157,333       0,039331
           1185          157,5      0,0400851
           1186        157,667      0,0407778
           1187        157,833      0,0414498
           1188            158      0,0420001
           1189        158,167      0,0426152
           1190        158,333      0,0432921
           1191          158,5      0,0440057
           1192        158,667      0,0447485
           1193        158,833      0,0456317
           1194            159      0,0464692
           1195        159,167      0,0473129
           1196        159,333      0,0481708
           1197          159,5      0,0490997
           1198        159,667      0,0499239
           1199        159,833      0,0507555
           1200            160      0,0516161
           1201        160,167      0,0523702
           1202        160,333      0,0531414
           1203          160,5      0,0538947
           1204        160,667      0,0545938
           1205        160,833      0,0552636
           1206            161       0,055975
           1207        161,167      0,0566987
           1208        161,333      0,0574281
           1209          161,5      0,0581829
           1210        161,667      0,0589363
           1211        161,833       0,059627
           1212            162      0,0602364
           1213        162,167      0,0608062
           1214        162,333      0,0614251
           1215          162,5       0,062159
           1216        162,667      0,0629638
           1217        162,833      0,0638177
           1218            163      0,0646782
           1219        163,167      0,0654762
           1220        163,333       0,066215
           1221          163,5      0,0669541
           1222        163,667       0,067558
           1223        163,833      0,0681016
           1224            164      0,0686434
           1225        164,167      0,0689397
           1226        164,333      0,0694625
           1227          164,5      0,0700631
           1228        164,667      0,0706692
           1229        164,833      0,0715127
           1230            165       0,072273
           1231        165,167      0,0729888
           1232        165,333      0,0736484
           1233          165,5      0,0742549
           1234        165,667      0,0748864
           1235        165,833      0,0755691
           1236            166      0,0762725
           1237        166,167      0,0768729
           1238        166,333      0,0775273
           1239          166,5      0,0782113
           1240        166,667      0,0789109
           1241        166,833      0,0795927
           1242            167      0,0801664
           1243        167,167       0,080693
           1244        167,333      0,0811828
           1245          167,5      0,0816618
           1246        167,667      0,0822928
           1247        167,833      0,0830287
           1248            168      0,0838267
           1249        168,167      0,0847778
           1250        168,333      0,0855568
           1251          168,5      0,0862316
           1252        168,667      0,0868596
           1253        168,833      0,0875193
           1254            169      0,0882751
           1255        169,167      0,0890496
           1256        169,333      0,0898074
           1257          169,5      0,0905835
           1258        169,667      0,0912961
           1259        169,833      0,0920916
           1260            170      0,0929188
           1261        170,167       0,093728
           1262        170,333      0,0943464
           1263          170,5      0,0949191
           1264        170,667      0,0955262
           1265        170,833      0,0961918
           1266            171      0,0968337
           1267        171,167      0,0976482
           1268        171,333      0,0984872
           1269          171,5      0,0993342
           1270        171,667       0,100345
           1271        171,833       0,101156
           1272            172       0,101972
           1273        172,167       0,102833
           1274        172,333       0,103552
           1275          172,5        0,10439
           1276        172,667       0,105216
           1277        172,833       0,105986
           1278            173       0,106827
           1279        173,167       0,107599
           1280        173,333       0,108423
           1281          173,5       0,109323
           1282        173,667       0,110178
           1283        173,833        0,11105
           1284            174       0,111851
           1285        174,167        0,11261
           1286        174,333       0,113405
           1287          174,5       0,114102
           1288        174,667       0,114773
           1289        174,833        0,11544
           1290            175       0,116007
           1291        175,167       0,116678
           1292        175,333       0,117384
           1293          175,5       0,118102
           1294        175,667       0,118987
           1295        175,833       0,119761
           1296            176       0,120457
           1297        176,167       0,121139
           1298        176,333       0,121734
           1299          176,5       0,122339
           1300        176,667        0,12294
           1301        176,833        0,12357
           1302            177       0,124164
           1303        177,167         0,1249
           1304        177,333       0,125717
           1305          177,5       0,126565
           1306        177,667       0,127543
           1307        177,833       0,128351
           1308            178       0,129086
           1309        178,167       0,129777
           1310        178,333       0,130352
           1311          178,5       0,130968
           1312        178,667       0,131627
           1313        178,833       0,132301
           1314            179       0,132977
           1315        179,167       0,133672
           1316        179,333       0,134381
           1317          179,5       0,135096
           1318        179,667       0,135858
           1319        179,833       0,136528
           1320            180       0,137152
           1321        180,167       0,137764
           1322        180,333       0,138392
           1323          180,5       0,139023
           1324        180,667       0,139668
           1325        180,833       0,140308
           1326            181       0,141117
           1327        181,167       0,141919
           1328        181,333       0,142777
           1329          181,5       0,143659
           1330        181,667       0,144509
           1331        181,833       0,145362
           1332            182       0,146195
           1333        182,167       0,147085
           1334        182,333       0,147965
           1335          182,5       0,148718
           1336        182,667       0,149557
           1337        182,833       0,150409
           1338            183        0,15127
           1339        183,167        0,15216
           1340        183,333       0,152993
           1341          183,5         0,1538
           1342        183,667       0,154584
           1343        183,833       0,155304
           1344            184       0,156125
           1345        184,167       0,157082
           1346        184,333         0,1582
           1347          184,5       0,159423
           1348        184,667       0,160524
           1349        184,833       0,161682
           1350            185       0,163155
           1351        185,167       0,163698
           1352        185,333       0,164472
           1353          185,5       0,165233
           1354        185,667        0,16594
           1355        185,833       0,166442
           1356            186       0,167101
           1357        186,167       0,167861
           1358        186,333        0,16866
           1359          186,5       0,169512
           1360        186,667       0,170345
           1361        186,833        0,17115
           1362            187       0,171921
           1363        187,167       0,172776
           1364        187,333       0,173624
           1365          187,5       0,174476
           1366        187,667       0,175296
           1367        187,833       0,175985
           1368            188       0,176633
           1369        188,167       0,177286
           1370        188,333       0,177923
           1371          188,5       0,178365
           1372        188,667       0,178895
           1373        188,833       0,179446
           1374            189       0,180005
           1375        189,167       0,180692
           1376        189,333       0,181452
           1377          189,5       0,182255
           1378        189,667        0,18306
           1379        189,833       0,184114
           1380            190       0,185035
           1381        190,167       0,185892
           1382        190,333       0,186769
           1383          190,5       0,187614
           1384        190,667       0,188359
           1385        190,833       0,189084
           1386            191       0,189822
           1387        191,167       0,190368
           1388        191,333       0,190976
           1389          191,5       0,191661
           1390        191,667       0,192408
           1391        191,833       0,193232
           1392            192       0,194072
           1393        192,167       0,194885
           1394        192,333       0,195639
           1395          192,5       0,196393
           1396        192,667       0,197055
           1397        192,833       0,197763
           1398            193       0,198549
           1399        193,167       0,199379
           1400        193,333       0,200064
           1401          193,5       0,200739
           1402        193,667       0,201411
           1403        193,833       0,202142
           1404            194       0,202965
           1405        194,167       0,203861
           1406        194,333       0,204783
           1407          194,5       0,205687
           1408        194,667       0,206702
           1409        194,833       0,207625
           1410            195       0,208506
           1411        195,167       0,209386
           1412        195,333       0,210212
           1413          195,5       0,211063
           1414        195,667       0,211854
           1415        195,833       0,212626
           1416            196       0,213484
           1417        196,167       0,214289
           1418        196,333       0,215021
           1419          196,5        0,21571
           1420        196,667       0,216415
           1421        196,833       0,217125
           1422            197       0,217821
           1423        197,167       0,218505
           1424        197,333       0,219149
           1425          197,5       0,219805
           1426        197,667       0,220492
           1427        197,833       0,221179
           1428            198       0,221829
           1429        198,167       0,222485
           1430        198,333       0,223168
           1431          198,5       0,223851
           1432        198,667       0,224655
           1433        198,833       0,225495
           1434            199       0,226308
           1435        199,167       0,227101
           1436        199,333        0,22791
           1437          199,5        0,22859
           1438        199,667       0,229216
           1439        199,833       0,229842
           1440            200       0,230326
           1441        200,167       0,230963
           1442        200,333        0,23166
           1443          200,5        0,23236
           1444        200,667       0,232999
           1445        200,833       0,233567
           1446            201       0,234147
           1447        201,167       0,234689
           1448        201,333       0,235089
           1449          201,5       0,235648
           1450        201,667       0,236256
           1451        201,833       0,236896
           1452            202       0,237801
           1453        202,167       0,238637
           1454        202,333       0,239429
           1455          202,5        0,24018
           1456        202,667        0,24089
           1457        202,833       0,241566
           1458            203       0,242223
           1459        203,167       0,242886
           1460        203,333       0,243442
           1461          203,5       0,244122
           1462        203,667       0,244866
           1463        203,833       0,245591
           1464            204       0,246477
           1465        204,167       0,247205
           1466        204,333       0,247876
           1467          204,5       0,248541
           1468        204,667       0,249033
           1469        204,833       0,249594
           1470            205       0,250192
           1471        205,167        0,25082
           1472        205,333       0,251481
           1473          205,5       0,252171
           1474        205,667       0,252925
           1475        205,833       0,253733
           1476            206        0,25481
           1477        206,167       0,255818
           1478        206,333       0,256827
           1479          206,5       0,257838
           1480        206,667       0,258897
           1481        206,833       0,259919
           1482            207       0,260951
           1483        207,167       0,261982
           1484        207,333       0,262895
           1485          207,5       0,263802
           1486        207,667       0,264645
           1487        207,833        0,26551
           1488            208        0,26641
           1489        208,167       0,267297
           1490        208,333       0,268116
           1491          208,5       0,268937
           1492        208,667       0,269912
           1493        208,833       0,270838
           1494            209       0,271689
           1495        209,167       0,272487
           1496        209,333       0,273293
           1497          209,5       0,274131
           1498        209,667       0,275047
           1499        209,833       0,276015
           1500            210       0,276933
           1501        210,167       0,277832
           1502        210,333       0,278639
           1503          210,5       0,279389
           1504        210,667       0,280124
           1505        210,833       0,280948
           1506            211       0,281851
           1507        211,167       0,282697
           1508        211,333       0,283807
           1509          211,5       0,284786
           1510        211,667       0,285789
           1511        211,833       0,286864
           1512            212       0,288013
           1513        212,167       0,289044
           1514        212,333       0,290002
           1515          212,5       0,290968
           1516        212,667       0,291994
           1517        212,833       0,293032
           1518            213       0,294035
           1519        213,167       0,294957
           1520        213,333        0,29572
           1521          213,5       0,296398
           1522        213,667        0,29679
           1523        213,833       0,297322
           1524            214       0,297719
           1525        214,167       0,298163
           1526        214,333       0,298877
           1527          214,5       0,300133
           1528        214,667       0,302465
           1529        214,833       0,304015
           1530            215       0,305484
           1531        215,167       0,307099
           1532        215,333       0,307775
           1533          215,5        0,30867
           1534        215,667       0,309552
           1535        215,833       0,310399
           1536            216       0,311179
           1537        216,167        0,31168
           1538        216,333       0,312293
           1539          216,5       0,312953
           1540        216,667       0,313649
           1541        216,833       0,314315
           1542            217        0,31504
           1543        217,167       0,315803
           1544        217,333       0,316591
           1545          217,5       0,317422
           1546        217,667       0,318236
           1547        217,833       0,319046
           1548            218       0,319869
           1549        218,167       0,320571
           1550        218,333       0,321209
           1551          218,5       0,321836
           1552        218,667       0,322468
           1553        218,833         0,3231
           1554            219       0,323789
           1555        219,167       0,324484
           1556        219,333       0,325129
           1557          219,5       0,325912
           1558        219,667        0,32663
           1559        219,833       0,327356
           1560            220       0,328068
           1561        220,167       0,328687
           1562        220,333       0,329326
           1563          220,5       0,329989
           1564        220,667       0,330659
           1565        220,833       0,331499
           1566            221       0,332342
           1567        221,167       0,333139
           1568        221,333       0,333905
           1569          221,5       0,334731
           1570        221,667       0,335466
           1571        221,833       0,336147
           1572            222       0,336773
           1573        222,167       0,337107
           1574        222,333       0,337587
           1575          222,5       0,338123
           1576        222,667       0,338648
           1577        222,833       0,339213
           1578            223       0,339827
           1579        223,167       0,340502
           1580        223,333       0,341198
           1581          223,5       0,341938
           1582        223,667        0,34253
           1583        223,833       0,343116
           1584            224       0,343702
           1585        224,167       0,344056
           1586        224,333       0,344321
           1587          224,5       0,344877
           1588        224,667       0,345819
           1589        224,833       0,345563
           1590            225       0,341463
           1591        225,167       0,335817
           1592        225,333       0,334202
           1593          225,5        0,33645
           1594        225,667       0,338095
           1595        225,833        0,33938
           1596            226       0,340541
           1597        226,167       0,341832
           1598        226,333       0,343017
           1599          226,5        0,34412
           1600        226,667        0,34521
           1601        226,833       0,346121
           1602            227       0,347102
           1603        227,167       0,348029
           1604        227,333       0,348862
           1605          227,5        0,34963
           1606        227,667       0,350286
           1607        227,833       0,351021
           1608            228       0,351777
           1609        228,167       0,352505
           1610        228,333       0,353023
           1611          228,5       0,353555
           1612        228,667        0,35408
           1613        228,833        0,35459
           1614            229       0,354979
           1615        229,167       0,355469
           1616        229,333       0,355996
           1617          229,5       0,356499
           1618        229,667       0,357089
           1619        229,833       0,357619
           1620            230       0,358116
           1621        230,167       0,358566
           1622        230,333       0,358968
           1623          230,5       0,359366
           1624        230,667       0,359709
           1625        230,833       0,360058
           1626            231       0,360358
           1627        231,167       0,360676
           1628        231,333       0,360976
           1629          231,5       0,361274
           1630        231,667       0,361516
           1631        231,833       0,361768
           1632            232       0,362094
           1633        232,167       0,362496
           1634        232,333       0,362991
           1635          232,5       0,363548
           1636        232,667       0,364154
           1637        232,833       0,364748
           1638            233       0,365484
           1639        233,167       0,366002
           1640        233,333       0,366398
           1641          233,5       0,366742
           1642        233,667        0,36688
           1643        233,833       0,367144
           1644            234       0,367389
           1645        234,167       0,367622
           1646        234,333       0,367951
           1647          234,5       0,368292
           1648        234,667       0,368615
           1649        234,833       0,368931
           1650            235       0,369368
           1651        235,167       0,369807
           1652        235,333       0,370301
           1653          235,5       0,370823
           1654        235,667       0,371438
           1655        235,833       0,372024
           1656            236       0,372552
           1657        236,167       0,373024
           1658        236,333       0,373477
           1659          236,5        0,37392
           1660        236,667       0,374419
           1661        236,833       0,374962
           1662            237       0,375412
           1663        237,167       0,375883
           1664        237,333       0,376374
           1665          237,5       0,376874
           1666        237,667        0,37743
           1667        237,833       0,377932
           1668            238       0,378429
           1669        238,167        0,37892
           1670        238,333        0,37937
           1671          238,5       0,379772
           1672        238,667        0,38013
           1673        238,833       0,380467
           1674            239       0,380839
           1675        239,167        0,38116
           1676        239,333       0,381566
           1677          239,5       0,381957
           1678        239,667       0,382304
           1679        239,833       0,382677
           1680            240       0,382989
           1681        240,167       0,383317
           1682        240,333        0,38369
           1683          240,5       0,383935
           1684        240,667       0,384266
           1685        240,833        0,38459
           1686            241       0,384882
           1687        241,167       0,385232
           1688        241,333        0,38551
           1689          241,5       0,385736
           1690        241,667       0,385982
           1691        241,833        0,38619
           1692            242       0,386435
           1693        242,167       0,386688
           1694        242,333       0,386943
           1695          242,5       0,387389
           1696        242,667       0,387808
           1697        242,833       0,388231
           1698            243       0,388651
           1699        243,167       0,389064
           1700        243,333       0,389434
           1701          243,5       0,389838
           1702        243,667       0,390258
           1703        243,833       0,390622
           1704            244       0,391068
           1705        244,167       0,391484
           1706        244,333       0,391858
           1707          244,5       0,392281
           1708        244,667       0,392597
           1709        244,833       0,392859
           1710            245       0,393073
           1711        245,167        0,39288
           1712        245,333       0,393163
           1713          245,5       0,392824
           1714        245,667       0,391541
           1715        245,833        0,39014
           1716            246       0,389951
           1717        246,167       0,390915
           1718        246,333        0,39217
           1719          246,5       0,392935
           1720        246,667       0,393633
           1721        246,833       0,394358
           1722            247       0,395092
           1723        247,167       0,395623
           1724        247,333       0,396208
           1725          247,5       0,396735
           1726        247,667       0,397242
           1727        247,833       0,397676
           1728            248       0,398037
           1729        248,167       0,398343
           1730        248,333       0,398624
           1731          248,5       0,398765
           1732        248,667       0,398985
           1733        248,833       0,399276
           1734            249       0,399611
           1735        249,167       0,400066
           1736        249,333       0,400493
           1737          249,5       0,400861
           1738        249,667       0,401172
           1739        249,833       0,401491
           1740            250       0,401739
           1741        250,167       0,401961
           1742        250,333       0,402096
           1743          250,5       0,402187
           1744        250,667       0,402042
           1745        250,833       0,402043
           1746            251       0,402173
           1747        251,167         0,4024
           1748        251,333        0,40272
           1749          251,5       0,403038
           1750        251,667       0,403348
           1751        251,833       0,403688
           1752            252       0,404125
           1753        252,167       0,404437
           1754        252,333       0,404785
           1755          252,5       0,405186
           1756        252,667       0,405296
           1757        252,833       0,405433
           1758            253       0,405617
           1759        253,167       0,405839
           1760        253,333        0,40607
           1761          253,5       0,406328
           1762        253,667       0,406551
           1763        253,833       0,406733
           1764            254       0,407026
           1765        254,167       0,407239
           1766        254,333       0,407498
           1767          254,5       0,407783
           1768        254,667          0,408
           1769        254,833       0,408336
           1770            255       0,408726
           1771        255,167       0,409137
           1772        255,333       0,409608
           1773          255,5        0,40995
           1774        255,667       0,410225
           1775        255,833       0,410469
           1776            256       0,410534
           1777        256,167       0,410676
           1778        256,333       0,410866
           1779          256,5        0,41109
           1780        256,667       0,411339
           1781        256,833        0,41165
           1782            257       0,411965
           1783        257,167       0,412262
           1784        257,333       0,412553
           1785          257,5       0,412754
           1786        257,667       0,412955
           1787        257,833       0,413173
           1788            258        0,41336
           1789        258,167       0,413651
           1790        258,333       0,413996
           1791          258,5       0,414381
           1792        258,667       0,414975
           1793        258,833        0,41543
           1794            259       0,415797
           1795        259,167       0,416122
           1796        259,333       0,416287
           1797          259,5       0,416528
           1798        259,667       0,416777
           1799        259,833       0,416983
           1800            260       0,417024
           1801        260,167       0,417137
           1802        260,333       0,417266
           1803          260,5       0,417399
           1804        260,667       0,417533
           1805        260,833       0,417693
           1806            261       0,417796
           1807        261,167       0,417869
           1808        261,333       0,418056
           1809          261,5       0,418215
           1810        261,667       0,418392
           1811        261,833       0,418603
           1812            262       0,418842
           1813        262,167       0,419101
           1814        262,333       0,419336
           1815          262,5        0,41949
           1816        262,667       0,419593
           1817        262,833       0,419626
           1818            263       0,419731
           1819        263,167       0,419888
           1820        263,333        0,42007
           1821          263,5       0,420177
           1822        263,667         0,4203
           1823        263,833       0,420443
           1824            264        0,42059
           1825        264,167       0,420649
           1826        264,333       0,420704
           1827          264,5       0,420742
           1828        264,667        0,42075
           1829        264,833       0,420649
           1830            265       0,420687
           1831        265,167       0,420791
           1832        265,333       0,420927
           1833          265,5       0,421245
           1834        265,667       0,421508
           1835        265,833       0,421737
           1836            266       0,421949
           1837        266,167       0,422224
           1838        266,333       0,422385
           1839          266,5       0,422506
           1840        266,667       0,422606
           1841        266,833       0,422464
           1842            267       0,422417
           1843        267,167       0,422438
           1844        267,333       0,422509
           1845          267,5       0,422573
           1846        267,667       0,422685
           1847        267,833       0,422741
           1848            268       0,422769
           1849        268,167       0,422896
           1850        268,333       0,422997
           1851          268,5       0,423115
           1852        268,667       0,423222
           1853        268,833       0,423214
           1854            269       0,423197
           1855        269,167       0,423157
           1856        269,333       0,423113
           1857          269,5       0,423017
           1858        269,667          0,423
           1859        269,833       0,423022
           1860            270       0,423024
           1861        270,167       0,423086
           1862        270,333       0,423049
           1863          270,5       0,422979
           1864        270,667       0,422933
           1865        270,833       0,423048
           1866            271       0,423251
           1867        271,167       0,423424
           1868        271,333       0,423504
           1869          271,5       0,423664
           1870        271,667       0,423663
           1871        271,833       0,423664
           1872            272        0,42369
           1873        272,167       0,423347
           1874        272,333       0,423153
           1875          272,5       0,423002
           1876        272,667       0,422885
           1877        272,833       0,422884
           1878            273       0,422806
           1879        273,167       0,422671
           1880        273,333       0,422497
           1881          273,5       0,422324
           1882        273,667       0,422167
           1883        273,833       0,422064
           1884            274       0,421951
           1885        274,167       0,421815
           1886        274,333       0,421727
           1887          274,5       0,421574
           1888        274,667       0,421409
           1889        274,833       0,421271
           1890            275       0,421066
           1891        275,167       0,420889
           1892        275,333       0,420731
           1893          275,5       0,420563
           1894        275,667       0,420431
           1895        275,833       0,420265
           1896            276        0,42012
           1897        276,167       0,419997
           1898        276,333        0,41982
           1899          276,5        0,41966
           1900        276,667       0,419514
           1901        276,833       0,419348
           1902            277       0,419118
           1903        277,167       0,418876
           1904        277,333       0,418629
           1905          277,5       0,418406
           1906        277,667       0,418215
           1907        277,833       0,418068
           1908            278        0,41792
           1909        278,167       0,417749
           1910        278,333       0,417739
           1911          278,5       0,417605
           1912        278,667        0,41745
           1913        278,833       0,417283
           1914            279       0,417067
           1915        279,167       0,416935
           1916        279,333       0,416839
           1917          279,5       0,416787
           1918        279,667       0,416785
           1919        279,833       0,416704
           1920            280       0,416593
           1921        280,167       0,416486
           1922        280,333       0,416404
           1923          280,5         0,4163
           1924        280,667       0,416178
           1925        280,833       0,416058
           1926            281       0,416004
           1927        281,167       0,415968
           1928        281,333       0,415913
           1929          281,5       0,415845
           1930        281,667       0,415752
           1931        281,833       0,415567
           1932            282       0,415357
           1933        282,167       0,415161
           1934        282,333       0,414723
           1935          282,5       0,414389
           1936        282,667       0,414075
           1937        282,833       0,413738
           1938            283       0,413375
           1939        283,167       0,413087
           1940        283,333       0,412829
           1941          283,5       0,412577
           1942        283,667       0,412341
           1943        283,833       0,412013
           1944            284        0,41165
           1945        284,167       0,411303
           1946        284,333       0,410865
           1947          284,5        0,41046
           1948        284,667       0,410038
           1949        284,833       0,409622
           1950            285       0,409217
           1951        285,167       0,408826
           1952        285,333        0,40847
           1953          285,5       0,408116
           1954        285,667       0,407742
           1955        285,833       0,407355
           1956            286       0,406984
           1957        286,167       0,406595
           1958        286,333       0,406145
           1959          286,5       0,405691
           1960        286,667       0,405259
           1961        286,833       0,404837
           1962            287       0,404387
           1963        287,167       0,403944
           1964        287,333       0,403477
           1965          287,5       0,402986
           1966        287,667       0,402462
           1967        287,833       0,401929
           1968            288        0,40141
           1969        288,167       0,400926
           1970        288,333       0,400379
           1971          288,5       0,399867
           1972        288,667       0,399388
           1973        288,833       0,398932
           1974            289       0,398582
           1975        289,167       0,398205
           1976        289,333       0,397773
           1977          289,5       0,397325
           1978        289,667       0,396902
           1979        289,833       0,396439
           1980            290       0,395943
           1981        290,167       0,395473
           1982        290,333       0,394945
           1983          290,5       0,394447
           1984        290,667       0,393968
           1985        290,833       0,393502
           1986            291       0,393147
           1987        291,167       0,392789
           1988        291,333       0,392394
           1989          291,5       0,391977
           1990        291,667       0,391601
           1991        291,833       0,391199
           1992            292        0,39075
           1993        292,167       0,390259
           1994        292,333       0,389614
           1995          292,5       0,388938
           1996        292,667       0,388216
           1997        292,833       0,387492
           1998            293       0,386692
           1999        293,167       0,386029
           2000        293,333       0,385405
           2001          293,5       0,384798
           2002        293,667       0,384271
           2003        293,833       0,383639
           2004            294       0,382991
           2005        294,167       0,382336
           2006        294,333       0,381564
           2007          294,5        0,38087
           2008        294,667       0,380167
           2009        294,833       0,379443
           2010            295       0,378674
           2011        295,167       0,377903
           2012        295,333       0,377138
           2013          295,5       0,376368
           2014        295,667       0,375492
           2015        295,833       0,374627
           2016            296       0,373777
           2017        296,167       0,372887
           2018        296,333       0,371963
           2019          296,5       0,370961
           2020        296,667       0,369969
           2021        296,833       0,368997
           2022            297        0,36803
           2023        297,167       0,366967
           2024        297,333       0,365876
           2025          297,5       0,364793
           2026        297,667        0,36372
           2027        297,833       0,362644
           2028            298       0,361599
           2029        298,167       0,360525
           2030        298,333        0,35942
           2031          298,5       0,358368
           2032        298,667       0,357214
           2033        298,833       0,355983
           2034            299       0,354745
           2035        299,167        0,35345
           2036        299,333       0,352204
           2037          299,5       0,350928
           2038        299,667       0,349634
           2039        299,833       0,348328
           2040            300       0,346975
           2041        300,167        0,34561
           2042        300,333       0,344242
           2043          300,5       0,342765
           2044        300,667       0,341339
           2045        300,833       0,339912
           2046            301       0,338481
           2047        301,167       0,337088
           2048        301,333       0,335703
           2049          301,5       0,334342
           2050        301,667       0,332946
           2051        301,833       0,331448
           2052            302       0,329909
           2053        302,167       0,328313
           2054        302,333       0,326697
           2055          302,5       0,324852
           2056        302,667       0,323071
           2057        302,833       0,321323
           2058            303       0,319596
           2059        303,167        0,31784
           2060        303,333       0,316103
           2061          303,5       0,314379
           2062        303,667        0,31264
           2063        303,833       0,310871
           2064            304       0,309029
           2065        304,167       0,307113
           2066        304,333       0,305167
           2067          304,5       0,303089
           2068        304,667       0,301111
           2069        304,833       0,299173
           2070            305       0,297235
           2071        305,167       0,295279
           2072        305,333       0,293334
           2073          305,5       0,291384
           2074        305,667       0,289411
           2075        305,833       0,287303
           2076            306       0,285167
           2077        306,167       0,282945
           2078        306,333       0,280657
           2079          306,5       0,278105
           2080        306,667       0,275632
           2081        306,833        0,27317
           2082            307       0,270718
           2083        307,167       0,268222
           2084        307,333       0,265842
           2085          307,5       0,263516
           2086        307,667       0,261236
           2087        307,833       0,258989
           2088            308         0,2568
           2089        308,167       0,254446
           2090        308,333       0,251961
           2091          308,5        0,24939
           2092        308,667       0,246484
           2093        308,833       0,243651
           2094            309       0,240787
           2095        309,167       0,237894
           2096        309,333       0,234744
           2097          309,5       0,231661
           2098        309,667       0,228565
           2099        309,833       0,225449
           2100            310        0,22232
           2101        310,167       0,219257
           2102        310,333       0,216237
           2103          310,5       0,213244
           2104        310,667       0,210277
           2105        310,833       0,207177
           2106            311       0,203982
           2107        311,167       0,200744
           2108        311,333       0,197227
           2109          311,5       0,193757
           2110        311,667       0,190306
           2111        311,833       0,186822
           2112            312       0,183047
           2113        312,167       0,179341
           2114        312,333       0,175649
           2115          312,5       0,171927
           2116        312,667       0,168032
           2117        312,833       0,164109
           2118            313       0,160145
           2119        313,167       0,156176
           2120        313,333       0,152052
           2121          313,5       0,147956
           2122        313,667       0,143771
           2123        313,833       0,139511
           2124            314       0,135094
           2125        314,167       0,130601
           2126        314,333       0,126013
           2127          314,5       0,121382
           2128        314,667       0,116577
           2129        314,833       0,111943
           2130            315        0,10726
           2131        315,167       0,102488
           2132        315,333      0,0975232
           2133          315,5      0,0924046
           2134        315,667      0,0872431
           2135        315,833      0,0820883
           2136            316      0,0764112
           2137        316,167      0,0709289
           2138        316,333      0,0654182
           2139          316,5      0,0598527
           2140        316,667        0,05406
           2141        316,833      0,0482106
           2142            317      0,0422486
           2143        317,167      0,0362252
           2144        317,333      0,0298031
           2145          317,5      0,0234846
           2146        317,667      0,0170958
           2147        317,833       0,010619
           2148            318     0,00390714
           2149        318,167    -0,00289635
           2150        318,333    -0,00990072
           2151          318,5     -0,0170345
           2152        318,667     -0,0246145
           2153        318,833      -0,032116
           2154            319     -0,0397661
           2155        319,167     -0,0476538
           2156        319,333     -0,0556853
           2157          319,5      -0,064282
           2158        319,667     -0,0728043
           2159        319,833     -0,0815049
           2160            320     -0,0903566
           2161        320,167     -0,0998887
           2162        320,333      -0,109247
           2163          320,5      -0,118651
           2164        320,667      -0,128377
           2165        320,833      -0,139024
           2166            321      -0,149561
           2167        321,167      -0,160891
           2168        321,333      -0,172798
           2169          321,5      -0,185524
           2170        321,667      -0,197914
           2171        321,833      -0,210704
           2172            322      -0,223337
           2173        322,167      -0,236683
           2174        322,333      -0,249778
           2175          322,5      -0,264185
           2176        322,667      -0,281702
           2177        322,833      -0,299956
           2178            323      -0,317792
           2179        323,167      -0,335702
           2180        323,333      -0,353636
           2181          323,5      -0,373514
           2182        323,667      -0,394183
           2183        323,833       -0,41609
           2184            324      -0,438883
           2185        324,167      -0,464018
           2186        324,333      -0,490164
           2187          324,5      -0,517921
           2188        324,667      -0,546822
           2189        324,833      -0,578075
           2190            325       -0,61032
           2191        325,167      -0,644238
           2192        325,333      -0,679546
           2193          325,5      -0,718655
           2194        325,667      -0,759847
           2195        325,833      -0,804032
           2196            326       -0,85035
           2197        326,167      -0,901843
           2198        326,333      -0,955577
           2199          326,5       -1,01236
           2200        326,667       -1,07128
           2201        326,833       -1,13483
           2202            327       -1,20304
           2203        327,167       -1,27632
           2204        327,333       -1,35303
           2205          327,5       -1,43868
           2206        327,667       -1,52886
           2207        327,833       -1,62451
           2208            328       -1,72366
           2209        328,167       -1,83314
           2210        328,333       -1,94943
           2211          328,5       -2,07297
           2212        328,667       -2,20149
           2213        328,833       -2,34387
           2214            329       -2,49304
           2215        329,167       -2,65035
           2216        329,333       -2,81395
           2217          329,5       -2,99269
           2218        329,667       -3,17909
           2219        329,833       -3,37497
           2220            330       -3,57778
           2221        330,167        -3,7963
           2222        330,333       -4,02236
           2223          330,5        -4,2575
           2224        330,667       -4,50137
           2225        330,833       -4,75007
           2226            331       -5,00723
           2227        331,167       -5,26458
           2228        331,333       -5,52178
           2229          331,5       -5,77859
           2230        331,667       -6,02474
           2231        331,833       -6,26027
           2232            332        -6,4786
           2233        332,167       -6,68304
           2234        332,333       -6,84203
           2235          332,5       -6,97003
           2236        332,667       -7,05775
           2237        332,833       -7,11566
           2238            333       -7,09286
           2239        333,167       -7,02447
           2240        333,333       -6,90133
           2241          333,5       -6,73932
           2242        333,667       -6,48639
           2243        333,833       -6,18905
           2244            334       -5,84445
           2245        334,167       -5,46988
           2246        334,333       -5,03714
           2247          334,5       -4,58517
           2248        334,667       -4,12009
           2249        334,833       -3,65149
           2250            335       -3,19164
           2251        335,167       -2,74725
           2252        335,333       -2,32564
           2253          335,5       -1,92149
           2254        335,667       -1,56603
           2255        335,833       -1,23764
           2256            336      -0,940487
           2257        336,167      -0,664114
           2258        336,333      -0,434741
           2259          336,5       -0,22688
           2260        336,667     -0,0417966
           2261        336,833       0,127998
           2262            337       0,265163
           2263        337,167       0,388155
           2264        337,333         0,4969
           2265          337,5       0,596699
           2266        337,667        0,67704
           2267        337,833       0,748714
           2268            338       0,811717
           2269        338,167        0,86943
           2270        338,333       0,917052
           2271          338,5       0,959825
           2272        338,667       0,997335
           2273        338,833        1,03146
           2274            339        1,05833
           2275        339,167         1,0835
           2276        339,333        1,10629
           2277          339,5        1,12747
           2278        339,667        1,14506
           2279        339,833        1,16121
           2280            340        1,17559
           2281        340,167        1,18893
           2282        340,333        1,20008
           2283          340,5        1,21032
           2284        340,667        1,21998
           2285        340,833        1,22906
           2286            341        1,23671
           2287        341,167        1,24407
           2288        341,333        1,25119
           2289          341,5        1,25798
           2290        341,667        1,26396
           2291        341,833        1,26943
           2292            342         1,2747
           2293        342,167        1,27989
           2294        342,333        1,28494
           2295          342,5        1,28934
           2296        342,667         1,2939
           2297        342,833        1,29838
           2298            343        1,30272
           2299        343,167        1,30659
           2300        343,333        1,31047
           2301          343,5        1,31424
           2302        343,667        1,31793
           2303        343,833        1,32117
           2304            344        1,32458
           2305        344,167        1,32797
           2306        344,333         1,3313
           2307          344,5        1,33438
           2308        344,667        1,33745
           2309        344,833        1,34045
           2310            345        1,34341
           2311        345,167         1,3462
           2312        345,333        1,34916
           2313          345,5        1,35221
           2314        345,667        1,35529
           2315        345,833        1,35834
           2316            346        1,36134
           2317        346,167        1,36431
           2318        346,333        1,36727
           2319          346,5        1,37016
           2320        346,667        1,37312
           2321        346,833        1,37607
           2322            347        1,37902
           2323        347,167          1,382
           2324        347,333        1,38489
           2325          347,5        1,38775
           2326        347,667         1,3906
           2327        347,833         1,3936
           2328            348        1,39668
           2329        348,167        1,39975
           2330        348,333        1,40279
           2331          348,5        1,40596
           2332        348,667        1,40896
           2333        348,833         1,4119
           2334            349        1,41478
           2335        349,167        1,41743
           2336        349,333        1,42028
           2337          349,5        1,42318
           2338        349,667        1,42608
           2339        349,833         1,4291
           2340            350        1,43203
           2341        350,167         1,4349
           2342        350,333        1,43773
           2343          350,5        1,44052
           2344        350,667        1,44328
           2345        350,833        1,44603
           2346            351        1,44874
           2347        351,167        1,45133
           2348        351,333        1,45401
           2349          351,5        1,45671
           2350        351,667        1,45938
           2351        351,833        1,46202
           2352            352        1,46461
           2353        352,167        1,46716
           2354        352,333        1,46966
           2355          352,5        1,47212
           2356        352,667        1,47465
           2357        352,833        1,47727
           2358            353        1,47993
           2359        353,167        1,48265
           2360        353,333        1,48543
           2361          353,5        1,48829
           2362        353,667        1,49123
           2363        353,833        1,49422
           2364            354        1,49759
           2365        354,167        1,50085
           2366        354,333        1,50403
           2367          354,5        1,50717
           2368        354,667         1,5104
           2369        354,833        1,51352
           2370            355        1,51663
           2371        355,167        1,51974
           2372        355,333         1,5227
           2373          355,5        1,52571
           2374        355,667        1,52868
           2375        355,833        1,53159
           2376            356        1,53433
           2377        356,167          1,537
           2378        356,333         1,5396
           2379          356,5        1,54213
           2380        356,667        1,54426
           2381        356,833        1,54653
           2382            357        1,54879
           2383        357,167        1,55103
           2384        357,333        1,55302
           2385          357,5        1,55502
           2386        357,667        1,55702
           2387        357,833        1,55909
           2388            358        1,56115
           2389        358,167        1,56319
           2390        358,333        1,56516
           2391          358,5        1,56709
           2392        358,667         1,5691
           2393        358,833        1,57108
           2394            359        1,57307
           2395        359,167        1,57506
           2396        359,333         1,5771
           2397          359,5        1,57926
           2398        359,667         1,5815
           2399        359,833        1,58376
           2400            360        1,58623
           2401        360,167        1,58854
           2402        360,333        1,59085
           2403          360,5        1,59319
           2404        360,667         1,5956
           2405        360,833         1,5981
           2406            361        1,60066
           2407        361,167        1,60326
           2408        361,333        1,60588
           2409          361,5         1,6088
           2410        361,667        1,61159
           2411        361,833        1,61432
           2412            362        1,61702
           2413        362,167        1,61961
           2414        362,333        1,62221
           2415          362,5        1,62479
           2416        362,667        1,62734
           2417        362,833        1,62977
           2418            363        1,63235
           2419        363,167        1,63498
           2420        363,333        1,63764
           2421          363,5        1,64048
           2422        363,667         1,6433
           2423        363,833        1,64616
           2424            364        1,64905
           2425        364,167          1,652
           2426        364,333         1,6549
           2427          364,5        1,65786
           2428        364,667        1,66083
           2429        364,833        1,66383
           2430            365        1,66693
           2431        365,167        1,67015
           2432        365,333        1,67344
           2433          365,5        1,67713
           2434        365,667        1,68074
           2435        365,833        1,68442
           2436            366        1,68817
           2437        366,167        1,69234
           2438        366,333         1,6964
           2439          366,5        1,70053
           2440        366,667        1,70469
           2441        366,833        1,70906
           2442            367        1,71341
           2443        367,167        1,71786
           2444        367,333        1,72236
           2445          367,5        1,72704
           2446        367,667        1,73166
           2447        367,833        1,73631
           2448            368          1,741
           2449        368,167        1,74588
           2450        368,333        1,75073
           2451          368,5        1,75558
           2452        368,667        1,76038
           2453        368,833         1,7652
           2454            369        1,76996
           2455        369,167        1,77469
           2456        369,333        1,77937
           2457          369,5        1,78387
           2458        369,667        1,78847
           2459        369,833        1,79309
           2460            370        1,79772
           2461        370,167        1,80235
           2462        370,333        1,80692
           2463          370,5        1,81145
           2464        370,667        1,81597
           2465        370,833        1,82046
           2466            371         1,8249
           2467        371,167        1,82927
           2468        371,333        1,83357
           2469          371,5        1,83774
           2470        371,667        1,84197
           2471        371,833        1,84621
           2472            372        1,85047
           2473        372,167        1,85467
           2474        372,333        1,85891
           2475          372,5        1,86312
           2476        372,667        1,86724
           2477        372,833        1,87133
           2478            373        1,87546
           2479        373,167        1,87959
           2480        373,333        1,88375
           2481          373,5        1,88793
           2482        373,667        1,89211
           2483        373,833        1,89626
           2484            374        1,90031
           2485        374,167        1,90428
           2486        374,333        1,90807
           2487          374,5         1,9118
           2488        374,667        1,91547
           2489        374,833        1,91912
           2490            375        1,92247
           2491        375,167        1,92599
           2492        375,333        1,92948
           2493          375,5        1,93289
           2494        375,667        1,93618
           2495        375,833         1,9394
           2496            376         1,9426
           2497        376,167        1,94582
           2498        376,333        1,94895
           2499          376,5        1,95223
           2500        376,667        1,95555
           2501        376,833        1,95891
           2502            377        1,96248
           2503        377,167        1,96588
           2504        377,333        1,96922
           2505          377,5        1,97256
           2506        377,667        1,97577
           2507        377,833        1,97901
           2508            378        1,98228
           2509        378,167        1,98556
           2510        378,333         1,9889
           2511          378,5         1,9923
           2512        378,667        1,99569
           2513        378,833        1,99905
           2514            379        2,00244
           2515        379,167        2,00569
           2516        379,333        2,00882
           2517          379,5        2,01194
           2518        379,667        2,01495
           2519        379,833        2,01816
           2520            380        2,02147
           2521        380,167        2,02482
           2522        380,333        2,02847
           2523          380,5          2,032
           2524        380,667        2,03555
           2525        380,833        2,03916
           2526            381        2,04276
           2527        381,167        2,04627
           2528        381,333        2,04976
           2529          381,5        2,05321
           2530        381,667        2,05648
           2531        381,833        2,05978
           2532            382        2,06302
           2533        382,167        2,06623
           2534        382,333        2,06932
           2535          382,5        2,07245
           2536        382,667        2,07559
           2537        382,833        2,07872
           2538            383        2,08192
           2539        383,167        2,08513
           2540        383,333        2,08831
           2541          383,5        2,09144
           2542        383,667        2,09451
           2543        383,833        2,09751
           2544            384        2,10047
           2545        384,167        2,10341
           2546        384,333        2,10636
           2547          384,5         2,1092
           2548        384,667        2,11218
           2549        384,833        2,11523
           2550            385         2,1183
           2551        385,167         2,1216
           2552        385,333        2,12489
           2553          385,5        2,12821
           2554        385,667        2,13153
           2555        385,833        2,13501
           2556            386        2,13847
           2557        386,167        2,14202
           2558        386,333        2,14563
           2559          386,5        2,14942
           2560        386,667         2,1531
           2561        386,833        2,15666
           2562            387        2,16014
           2563        387,167        2,16354
           2564        387,333        2,16689
           2565          387,5        2,17021
           2566        387,667        2,17353
           2567        387,833        2,17648
           2568            388        2,17958
           2569        388,167        2,18267
           2570        388,333         2,1857
           2571          388,5        2,18864
           2572        388,667        2,19168
           2573        388,833        2,19475
           2574            389        2,19785
           2575        389,167        2,20092
           2576        389,333        2,20396
           2577          389,5        2,20701
           2578        389,667        2,21009
           2579        389,833        2,21313
           2580            390        2,21612
           2581        390,167        2,21908
           2582        390,333        2,22202
           2583          390,5        2,22499
           2584        390,667          2,228
           2585        390,833        2,23107
           2586            391        2,23415
           2587        391,167         2,2374
           2588        391,333        2,24061
           2589          391,5         2,2439
           2590        391,667        2,24727
           2591        391,833        2,25084
           2592            392        2,25432
           2593        392,167        2,25782
           2594        392,333        2,26138
           2595          392,5        2,26512
           2596        392,667         2,2688
           2597        392,833        2,27243
           2598            393        2,27603
           2599        393,167        2,27964
           2600        393,333        2,28326
           2601          393,5        2,28692
           2602        393,667        2,29057
           2603        393,833        2,29415
           2604            394        2,29776
           2605        394,167        2,30135
           2606        394,333        2,30491
           2607          394,5        2,30832
           2608        394,667        2,31169
           2609        394,833        2,31507
           2610            395        2,31847
           2611        395,167        2,32188
           2612        395,333        2,32541
           2613          395,5        2,32889
           2614        395,667         2,3323
           2615        395,833        2,33578
           2616            396        2,33915
           2617        396,167        2,34258
           2618        396,333        2,34589
           2619          396,5        2,34908
           2620        396,667         2,3528
           2621        396,833         2,3565
           2622            397        2,36005
           2623        397,167        2,36366
           2624        397,333        2,36738
           2625          397,5        2,37116
           2626        397,667        2,37486
           2627        397,833        2,37847
           2628            398        2,38206
           2629        398,167        2,38567
           2630        398,333        2,38936
           2631          398,5         2,3931
           2632        398,667        2,39691
           2633        398,833         2,4007
           2634            399        2,40448
           2635        399,167        2,40831
           2636        399,333        2,41209
           2637          399,5        2,41571
           2638        399,667        2,41941
           2639        399,833        2,42347
           2640            400        2,42815


Results:
  Crystallinity	29,04 %
  Integral	-427,96 mJ
    normalized	-23,82 Jg^-1
  Onset	326,96 �C
  Peak	332,37 �C
  Endset	336,60 �C
  Heating Rate	10,00 �Cmin^-1

  Crystallinity	6,03 %
  Integral	-88,78 mJ
    normalized	-4,94 Jg^-1
  Onset	19,56 �C
  Peak	24,27 �C
  Endset	27,79 �C
  Heating Rate	10,00 �Cmin^-1

Sample:
  PTFE_BZ_-40_400_1, 17,9700 mg


________________________________________________________________________________
Not signed                                                        STARe SW 11.00
