# Supplementary material for: Tribological and Mechanical Behavior of Graphite Composites of Polytetrafluoroethylene (PTFE) Irradiated by the Electron Beam
Source: Polymers (Basel). 2020 Jul 28;12(8):1676. doi: 10.3390/polym12081676 (PMC7464070; doi:10.3390/polym12081676)
Supplement: Supplementary file 1 [file polymers-12-01676-s001.zip › polymers-869075-supplementary/stress strain curves ptfe 15 and 20C.xlsx]

## Sheet: PTFE 15C
	26KGy		52kGy		78 kGy		104 kGy		156 kGy
(%)	(MPa)	(%)	(MPa)	(%)	(MPa)	(%)	(MPa)	(%)	(MPa)
-0.00586	-0.00013	-0.00585	-0.00143	-0.0055	-0.00126	-0.00565	-0.00127	-0.00595	0.00014
-0.00414	-0.00028	-0.00412	0	-0.00397	-0.00173	-0.00157	0.00066	-0.00136	0.00138
0.00773	0.01203	0.0076	0.02111	0.00623	0.01452	0.05402	0.07644	0.05673	0.03814
0.05474	0.04668	0.05392	0.12444	0.05358	0.12818	0.1098	0.22411	0.10694	0.05656
0.07465	0.05924	0.07373	0.16925	0.07576	0.18989	0.15042	0.43192	0.14825	0.07559
0.09672	0.08001	0.09518	0.23162	0.09695	0.25502	0.19419	0.70651	0.19044	0.09715
0.11744	0.11008	0.11637	0.29677	0.12067	0.33539	0.23457	0.98447	0.2311	0.12203
0.13975	0.14743	0.13705	0.36544	0.13989	0.40373	0.27543	1.28743	0.27366	0.15211
0.16054	0.19327	0.15831	0.44141	0.16419	0.49841	0.31779	1.61253	0.31358	0.18812
0.18233	0.24683	0.17786	0.51719	0.18378	0.57453	0.36006	1.94379	0.35419	0.25099
0.20241	0.30175	0.20054	0.61101	0.2082	0.67432	0.4013	2.27308	0.39675	0.38037
0.22558	0.3699	0.22044	0.69367	0.22688	0.75001	0.44335	2.61167	0.43737	0.57693
0.24609	0.43091	0.24325	0.79309	0.25127	0.85805	0.48328	2.93367	0.4788	0.84178
0.2692	0.505	0.26322	0.87913	0.26994	0.93563	0.52442	3.27255	0.52043	1.13696
0.28879	0.56939	0.28577	0.98293	0.29425	1.04708	0.56605	3.61919	0.55943	1.42649
0.31189	0.6495	0.30545	1.07414	0.31288	1.12674	0.60844	3.96912	0.60048	1.73864
0.33193	0.71995	0.32819	1.18362	0.33796	1.24706	0.64999	4.31052	0.64251	2.06259
0.35481	0.80182	0.3472	1.2724	0.35705	1.33163	0.69193	4.65223	0.6827	2.37475
0.37419	0.87051	0.3705	1.3868	0.38184	1.45365	0.73306	4.98873	0.72572	2.71953
0.3975	0.9605	0.38978	1.47959	0.40008	1.53437	0.77392	5.31938	0.76673	3.04531
0.41671	1.03272	0.41236	1.59611	0.42513	1.66299	0.81615	5.66186	0.80588	3.3625
0.43937	1.12347	0.43093	1.6868	0.44384	1.74876	0.85862	6.00202	0.84772	3.70359
0.4591	1.19901	0.45479	1.81496	0.46844	1.87707	0.9	6.33056	0.89023	4.05014
0.48273	1.29947	0.47385	1.90952	0.48684	1.96157	0.94105	6.65261	0.93034	4.37579
0.503	1.37934	0.49775	2.03754	0.51098	2.09089	0.98178	6.97192	0.9725	4.72501
0.52522	1.47309	0.51619	2.12898	0.52984	2.17908	1.02229	7.28353	1.01239	5.04836
0.54514	1.55485	0.53976	2.25935	0.55356	2.30752	1.06458	7.60807	1.05228	5.38054
0.5687	1.65928	0.55856	2.35158	0.5729	2.3992	1.107	7.92134	1.09318	5.7204
0.58907	1.74144	0.58207	2.48223	0.59706	2.5329	1.14848	8.22102	1.13539	6.07061
0.61178	1.8434	0.60037	2.57154	0.61746	2.6304	1.18981	8.50404	1.17615	6.40226
0.63115	1.92251	0.62377	2.70356	0.64039	2.75439	1.23089	8.78254	1.21813	6.74617
0.65401	2.0273	0.64218	2.79288	0.66039	2.85283	1.27261	9.06297	1.25864	7.0643
0.67391	2.10851	0.66518	2.92399	0.68342	2.98096	1.31539	9.33956	1.29934	7.38446
0.69667	2.21518	0.68426	3.02033	0.7044	3.0871	1.35668	9.59287	1.34033	7.70343
0.71672	2.2984	0.70731	3.15327	0.72686	3.21253	1.39815	9.84436	1.38272	8.02999
0.74034	2.41214	0.72747	3.25598	0.74806	3.32114	1.43971	10.0846	1.42379	8.33608
0.76024	2.49297	0.74948	3.37939	0.76976	3.44331	1.47987	10.3093	1.46465	8.6325
0.78243	2.59684	0.76912	3.48075	0.79091	3.55424	1.5208	10.5383	1.50484	8.91776
0.80329	2.6837	0.79188	3.61308	0.8123	3.6748	1.56395	10.7792	1.54522	9.20376
0.82611	2.79054	0.81254	3.7201	0.83474	3.79851	1.60508	10.9885	1.5864	9.49154
0.84615	2.86847	0.83433	3.84328	0.85637	3.9192	1.6474	11.204	1.62887	9.77765
0.86845	2.9723	0.85423	3.94327	0.87905	4.0435	1.689	11.4016	1.66969	10.0427
0.88821	3.04955	0.87579	4.06771	0.89898	4.15262	1.72957	11.5904	1.71094	10.3025
0.91046	3.15433	0.89634	4.17576	0.92197	4.28404	1.77194	11.7902	1.75185	10.5542
0.93086	3.23309	0.91782	4.29874	0.94237	4.39758	1.81438	11.9752	1.7929	10.8057
0.95307	3.33576	0.93857	4.40535	0.96586	4.53488	1.85513	12.1464	1.83481	11.0511
0.97413	3.41785	0.96061	4.53262	0.98577	4.64081	1.89727	12.3249	1.87636	11.2844
0.99648	3.52111	0.98173	4.63982	1.00906	4.77636	1.93793	12.4808	1.91733	11.51
1.01706	3.59951	1.00207	4.7527	1.02828	4.87997	1.97855	12.6398	1.95853	11.7252
1.03881	3.69721	1.02408	4.87262	1.05177	5.02282	2.02104	12.8136	1.99866	11.9266
1.06081	3.78499	1.04506	4.98877	1.07117	5.12554	2.06274	12.963	2.03887	12.1291
1.08257	3.88048	1.06646	5.10132	1.09538	5.27475	2.10439	13.1162	2.08091	12.3423
1.10392	3.96394	1.08677	5.21368	1.11555	5.38079	2.14657	13.2618	2.1223	12.5318
1.12465	4.05298	1.10799	5.32729	1.13906	5.52231	2.18753	13.3951	2.16389	12.724
1.1461	4.14096	1.12818	5.44015	1.15814	5.62531	2.22845	13.5275	2.20525	12.8994
1.16704	4.23426	1.14995	5.55945	1.18243	5.78077	2.27156	13.6749	2.24542	13.0653
1.18913	4.32938	1.17003	5.67305	1.20194	5.88466	2.31272	13.792	2.28656	13.2396
1.21007	4.42245	1.19254	5.80329	1.22624	6.03894	2.35467	13.9231	2.32915	13.4155
1.23289	4.5242	1.21276	5.91763	1.24576	6.14166	2.39576	14.0335	2.36929	13.5633
1.25288	4.60915	1.23483	6.04411	1.26903	6.29041	2.43623	14.1433	2.41076	13.7249
1.27553	4.71283	1.25454	6.15543	1.28807	6.39307	2.47731	14.2551	2.45153	13.8679
1.29601	4.79996	1.27782	6.29606	1.31201	6.55163	2.51975	14.372	2.49116	14.0032
1.31919	4.90833	1.29778	6.40653	1.33165	6.65627	2.56125	14.4771	2.53207	14.1493
1.33887	4.98496	1.32027	6.53837	1.35608	6.82042	2.60401	14.5863	2.57443	14.2946
1.36162	5.09348	1.33944	6.63995	1.37619	6.92555	2.64435	14.6667	2.61486	14.4185
1.38057	5.16453	1.36166	6.77285	1.39901	7.07453	2.68557	14.7594	2.65666	14.552
1.40407	5.28183	1.38098	6.875	1.41899	7.1829	2.72782	14.8594	2.69759	14.668
1.42321	5.3519	1.4042	7.01879	1.44225	7.33535	2.76895	14.9396	2.73753	14.7761
1.44641	5.46721	1.42361	7.11862	1.46289	7.44481	2.81137	15.0391	2.77975	14.9083
1.46636	5.5441	1.44699	7.26159	1.48587	7.59174	2.85331	15.1187	2.8211	15.0148
1.49021	5.66446	1.46598	7.35266	1.50586	7.69085	2.89243	15.1729	2.86207	15.1241
1.50893	5.72698	1.48882	7.49153	1.52799	7.83223	2.9342	15.2632	2.90352	15.2297
1.5331	5.85416	1.50846	7.58707	1.54899	7.94513	2.97627	15.3462	2.94323	15.3188
1.55217	5.91873	1.53167	7.73009	1.57079	8.07751	3.0172	15.4113	2.98372	15.4145
1.5765	6.04727	1.55097	7.81709	1.5926	8.19745	3.06034	15.5013	3.02588	15.5283
1.59518	6.10845	1.57326	7.95022	1.61463	8.32748	3.10169	15.5574	3.06644	15.6102
1.61903	6.23444	1.59229	8.03633	1.63571	8.4346	3.14262	15.6208	3.10901	15.7177
1.63777	6.29576	1.61494	8.17663	1.65722	8.56287	3.18393	15.6865	3.14946	15.7867
1.66145	6.42152	1.63423	8.26127	1.67986	8.68736	3.22586	15.7573	3.19	15.869
1.68016	6.48248	1.65656	8.39572	1.7012	8.80978	3.26789	15.8259	3.23156	15.9591
1.70417	6.61562	1.67666	8.48628	1.72376	8.93122	3.31023	15.8921	3.27292	16.0364
1.72377	6.68378	1.6993	8.62096	1.74494	9.04647	3.35078	15.9348	3.31441	16.1218
1.7476	6.81493	1.719	8.70213	1.76672	9.15834	3.39204	15.9971	3.35649	16.2017
1.76667	6.87871	1.74151	8.83747	1.78695	9.26634	3.43294	16.0508	3.39558	16.2454
1.79009	7.00856	1.76134	8.91641	1.8098	9.39209	3.47505	16.1181	3.43666	16.3288
1.8099	7.08175	1.78423	9.05608	1.83021	9.49723	3.51689	16.1753	3.47803	16.4031
1.83298	7.20604	1.80395	9.13016	1.85394	9.62972	3.5594	16.2354	3.51891	16.4636
1.85274	7.2774	1.82609	9.25955	1.87412	9.72598	3.60078	16.2784	3.56101	16.5437
1.87485	7.39365	1.846	9.33648	1.8971	9.84946	3.64169	16.3262	3.60301	16.6065
1.89549	7.47628	1.8678	9.46131	1.91731	9.94565	3.6835	16.3822	3.64312	16.6559
1.91714	7.58527	1.88784	9.54015	1.94092	10.0761	3.72601	16.4402	3.68407	16.717
1.93795	7.66969	1.90972	9.66536	1.96129	10.1687	3.76722	16.4814	3.72538	16.7806
1.95973	7.77799	1.93086	9.75243	1.98436	10.289	3.80977	16.5381	3.76677	16.8416
1.98196	7.87486	1.95269	9.87057	2.00371	10.3646	3.85028	16.567	3.80845	16.9002
2.00306	7.96984	1.97321	9.94987	2.02662	10.4902	3.89067	16.6072	3.84941	16.9462
2.02456	8.06158	1.99461	10.063	2.04683	10.5752	3.93222	16.6577	3.88982	16.9992
2.04545	8.15434	2.01566	10.1487	2.06989	10.6993	3.97441	16.7065	3.93009	17.0427
2.06805	8.25884	2.03688	10.2571	2.08981	10.7772	4.01607	16.7509	3.97134	17.1032
2.08835	8.33961	2.05797	10.343	2.1138	10.9104	4.05883	16.7989	4.01277	17.1564
2.11134	8.44753	2.07823	10.4368	2.13333	10.9775	4.09901	16.8215	4.05447	17.2088
2.13098	8.51968	2.1001	10.5394	2.15679	11.1033	4.14022	16.8652	4.09595	17.2531
2.15389	8.6291	2.12007	10.6251	2.1774	11.1806	4.18257	16.9139	4.13622	17.2907
2.1732	8.69779	2.14176	10.7238	2.20083	11.3013	4.22433	16.9505	4.17703	17.3364
2.19672	8.81536	2.16185	10.8091	2.22134	11.372	4.26572	16.9887	4.21904	17.3925
2.21647	8.88239	2.18502	10.9246	2.24329	11.477	4.30818	17.029	4.25991	17.4297
2.24094	9.00792	2.20481	10.9964	2.26376	11.5484	4.34783	17.0471	4.3015	17.4789
2.2592	9.05571	2.22695	11.0983	2.28667	11.6641	4.38868	17.0811	4.34248	17.511
2.28294	9.18032	2.2465	11.17	2.30748	11.7354	4.43096	17.1292	4.38197	17.5415
2.30181	9.23612	2.26969	11.2876	2.33002	11.8452	4.47188	17.1573	4.42253	17.5804
2.3264	9.36925	2.28897	11.3482	2.35094	11.9154	4.51459	17.2061	4.46468	17.6358
2.345	9.41312	2.31215	11.4638	2.37269	12.0148	4.55688	17.2381	4.50553	17.6698
2.36924	9.53992	2.33114	11.5178	2.39432	12.0925	4.59659	17.2535	4.54778	17.7176
2.38725	9.57971	2.35408	11.6348	2.41695	12.198	4.63815	17.2928	4.58827	17.7416
2.41114	9.70739	2.37287	11.6845	2.43828	12.2654	4.68087	17.3402	4.62858	17.7779
2.42962	9.7508	2.39591	11.8031	2.46099	12.3717	4.72216	17.3658	4.66999	17.8185
2.4538	9.87926	2.41545	11.8546	2.4814	12.4228	4.76503	17.4106	4.71217	17.8666
2.47336	9.92914	2.43942	11.9823	2.50266	12.5153	4.80505	17.4169	4.75264	17.8923
2.49767	10.0536	2.45778	12.0129	2.52411	12.5858	4.84592	17.454	4.79488	17.9374
2.51577	10.0872	2.48052	12.1314	2.54613	12.6804	4.88755	17.4883	4.83462	17.9527
2.53961	10.2123	2.49988	12.1777	2.56757	12.7442	4.92969	17.5287	4.87482	17.9856
2.55926	10.2621	2.52318	12.3007	2.58927	12.8357	4.97098	17.556	4.91627	18.0286
2.58284	10.3778	2.54241	12.3393	2.61037	12.8939	5.01417	17.6035	4.95744	18.0628
2.60248	10.4231	2.56543	12.4535	2.63207	12.9865	5.0543	17.6114	4.99894	18.1033
2.6253	10.5303	2.58418	12.4887	2.65455	13.0591	5.09567	17.6478	5.04157	18.144
2.64484	10.5799	2.6065	12.5988	2.6765	13.1453	5.1378	17.6868	5.08106	18.1539
2.66725	10.6837	2.62593	12.6423	2.69878	13.2118	5.1797	17.7187	5.1219	18.1918
2.68782	10.7418	2.64836	12.7508	2.71999	13.2855	5.22153	17.7486	5.16392	18.2371
2.7104	10.8421	2.66893	12.8062	2.74118	13.3416	5.26386	17.7798	5.2051	18.2662
2.73205	10.9094	2.69174	12.911	2.76231	13.4187	5.30391	17.7907	5.24704	18.3048
2.75336	10.9896	2.71073	12.9414	2.78514	13.4975	5.34509	17.823	5.28786	18.3214
2.7744	11.0566	2.73308	13.0496	2.80576	13.5562	5.38622	17.8492	5.32765	18.3488
2.79564	11.1394	2.7535	13.0996	2.82862	13.6367	5.42859	17.8934	5.36844	18.379
2.81814	11.222	2.77557	13.1943	2.84875	13.6853	5.47082	17.9228	5.41036	18.4233
2.83875	11.2865	2.79624	13.2445	2.87127	13.7655	5.51243	17.9481	5.45115	18.4459
2.86106	11.3673	2.81768	13.3275	2.89256	13.8274	5.55325	17.9697	5.49323	18.4893
2.88066	11.4226	2.83809	13.3822	2.91618	13.9125	5.59505	18.0038	5.53414	18.5082
2.90349	11.5151	2.85887	13.4579	2.93615	13.9486	5.63653	18.0312	5.57433	18.5343
2.92295	11.5642	2.88026	13.5255	2.96017	14.0432	5.67895	18.0631	5.61574	18.5689
2.94643	11.6635	2.90136	13.5995	2.97881	14.0571	5.72096	18.0916	5.65737	18.6033
2.96614	11.7085	2.92374	13.6735	3.00199	14.1532	5.76197	18.1097	5.69871	18.631
2.98951	11.8025	2.94409	13.7309	3.02195	14.1834	5.80272	18.1307	5.74086	18.667
3.00824	11.8389	2.96551	13.7993	3.04574	14.2821	5.84366	18.1534	5.78073	18.6744
3.03273	11.9512	2.98561	13.8557	3.06526	14.3004	5.88515	18.1878	5.82087	18.6984
3.05178	11.9825	3.00846	13.9438	3.08878	14.3945	5.92755	18.2204	5.86178	18.7279
3.07631	12.0906	3.02813	13.9844	3.1078	14.4062	5.96908	18.2448	5.90294	18.7621
3.09491	12.1138	3.05096	14.0696	3.1315	14.5079	6.01076	18.2705	5.94503	18.7955
3.11921	12.2207	3.06947	14.0953	3.15163	14.5289	6.05224	18.2935	5.98653	18.8232
3.1369	12.2339	3.09241	14.1918	3.17539	14.6261	6.09278	18.3073	6.02678	18.8386
3.16129	12.3483	3.11136	14.2176	3.19544	14.6406	6.13582	18.3535	6.06746	18.8642
3.17951	12.3642	3.13447	14.3143	3.21974	14.7452	6.17743	18.3701	6.10854	18.8891
3.20448	12.4836	3.1538	14.3386	3.23844	14.7374	6.2194	18.3974	6.15074	18.9263
3.22334	12.5019	3.17722	14.4349	3.26236	14.8409	6.25968	18.4035	6.19216	18.9493
3.24727	12.6052	3.19535	14.4426	3.28181	14.8446	6.30093	18.4304	6.23299	18.9684
3.26583	12.6232	3.21939	14.5543	3.30529	14.94	6.34185	18.4509	6.27301	18.9817
3.2902	12.7345	3.23817	14.5614	3.32524	14.9482	6.38366	18.4813	6.31365	19.0057
3.30959	12.7585	3.26239	14.672	3.3486	15.0388	6.42541	18.5105	6.35398	19.0276
3.33314	12.8542	3.28088	14.6702	3.36831	15.0429	6.46845	18.5462	6.39634	19.07
3.35213	12.8728	3.3047	14.7731	3.39229	15.1429	6.50842	18.5475	6.43752	19.0923
3.37481	12.9612	3.3224	14.7655	3.41248	15.1473	6.5502	18.579	6.47851	19.1128
3.39461	12.994	3.34571	14.8674	3.4354	15.2306	6.59186	18.6035	6.51982	19.1398
3.41727	13.0789	3.36444	14.8721	3.45663	15.252	6.63402	18.6327	6.56019	19.1529
3.4372	13.1117	3.38818	14.977	3.47914	15.32	6.67595	18.6574	6.60215	19.1967
3.46018	13.2005	3.40768	14.9864	3.49936	15.3326	6.7179	18.6789	6.64384	19.2185
3.48063	13.2339	3.43039	15.0721	3.52129	15.3974	6.75748	18.6821	6.68522	19.2436
3.50259	13.3066	3.44939	15.0783	3.54254	15.4265	6.79925	18.7175	6.72575	19.2557
3.52407	13.3567	3.47249	15.1709	3.56409	15.481	6.84019	18.7373	6.76616	19.2788
3.54588	13.4215	3.49261	15.1907	3.58606	15.5191	6.88218	18.7702	6.807	19.3026
3.5678	13.4756	3.51499	15.2652	3.60725	15.5636	6.92537	18.8099	6.84828	19.3348
3.58837	13.5219	3.53467	15.2791	3.62965	15.6129	6.96657	18.8172	6.88939	19.3593
3.61005	13.5798	3.55603	15.343	3.65046	15.6475	7.00753	18.8385	6.93194	19.4014
3.6306	13.6269	3.57641	15.3721	3.6734	15.7029	7.04955	18.8656	6.9723	19.4058
3.65334	13.6934	3.59777	15.4321	3.69377	15.7278	7.09096	18.8922	7.01313	19.4321
3.6735	13.7315	3.61836	15.4612	3.71747	15.7942	7.13305	18.9185	7.05435	19.4577
3.69649	13.8019	3.64	15.5231	3.73782	15.8119	7.17607	18.9511	7.09626	19.4903
3.71593	13.8286	3.66125	15.5587	3.76043	15.8658	7.21587	18.949	7.13748	19.5102
3.73909	13.9047	3.68186	15.6013	3.77991	15.8758	7.25704	18.9788	7.17945	19.5402
3.75927	13.9371	3.70392	15.6529	3.80363	15.9508	7.29857	19.0009	7.21905	19.5416
3.78289	14.0115	3.72463	15.691	3.82339	15.958	7.33976	19.0295	7.25956	19.5682
3.80265	14.037	3.74702	15.7443	3.84751	16.0342	7.38188	19.0586	7.30049	19.5925
3.82626	14.1112	3.76671	15.7631	3.86693	16.0311	7.4251	19.092	7.34159	19.6196
3.84428	14.1147	3.7885	15.8174	3.89129	16.1157	7.46515	19.0926	7.38369	19.6537
3.86784	14.1966	3.80812	15.8366	3.91007	16.103	7.50685	19.1199	7.42571	19.6771
3.88726	14.2175	3.8311	15.9067	3.93432	16.1874	7.5484	19.1426	7.46532	19.6811
3.91106	14.2958	3.85059	15.9197	3.95375	16.1813	7.59005	19.1677	7.50709	19.7118
3.92966	14.3027	3.87362	15.9898	3.97893	16.2705	7.63263	19.1957	7.54757	19.7261
3.95362	14.385	3.89241	15.9896	3.99669	16.2366	7.67396	19.2094	7.58906	19.7539
3.97197	14.3891	3.91547	16.0645	4.02091	16.3261	7.71418	19.2198	7.6315	19.7856
3.99669	14.4826	3.93493	16.0721	4.03943	16.3074	7.75546	19.2415	7.67181	19.7904
4.01592	14.4913	3.95863	16.1495	4.06371	16.3942	7.79572	19.2578	7.71155	19.8035
4.04038	14.5752	3.9777	16.1482	4.08286	16.3791	7.83845	19.2951	7.75287	19.8291
4.05942	14.5788	4.00165	16.229	4.10718	16.463	7.88103	19.3224	7.79291	19.8453
4.08254	14.6472	4.01887	16.2011	4.12629	16.4474	7.92227	19.3311	7.83438	19.8732
4.10089	14.6466	4.04235	16.2846	4.15032	16.531	7.96303	19.3466	7.87745	19.915
4.12525	14.7381	4.06105	16.2778	4.16971	16.5192	8.00447	19.3655	7.91746	19.9132
4.14454	14.7402	4.08485	16.3625	4.1938	16.601	8.04588	19.391	7.95807	19.9326
4.16785	14.8131	4.10301	16.3445	4.21405	16.5947	8.08867	19.4209	7.99969	19.9583
4.18754	14.8226	4.12681	16.4294	4.23785	16.6656	8.13031	19.4386	8.0405	19.9788
4.20986	14.8834	4.14463	16.4076	4.25706	16.6498	8.17127	19.4514	8.08247	20.0067
4.2303	14.9047	4.16888	16.5005	4.28001	16.7167	8.21223	19.4683	8.12418	20.0284
4.25398	14.9773	4.18792	16.4903	4.30025	16.7159	8.25274	19.4808	8.16395	20.0332
4.274	14.984	4.21188	16.571	4.32314	16.7765	8.29522	19.5238	8.20474	20.0568
4.29692	15.0495	4.23093	16.5583	4.34402	16.7821	8.33708	19.5425	8.24451	20.0672
4.31731	15.0599	4.2536	16.6212	4.36674	16.837	8.37876	19.5669	8.28678	20.1141
4.33812	15.1019	4.27198	16.6072	4.38765	16.8457	8.42102	19.591	8.3286	20.1377
4.35944	15.1324	4.29531	16.6863	4.40966	16.8932	8.46229	19.6043	8.37046	20.1578
4.38117	15.1806	4.31477	16.6797	4.43136	16.9126	8.50243	19.616	8.41039	20.1653
4.40246	15.2051	4.33739	16.7446	4.45312	16.9478	8.54632	19.6669	8.45198	20.1939
4.42359	15.2461	4.35736	16.748	4.47593	16.98	8.5877	19.673	8.49226	20.2071
4.44513	15.2736	4.3787	16.7913	4.49632	16.9936	8.62894	19.6962	8.5349	20.2471
4.46546	15.3074	4.39932	16.8096	4.5185	17.0283	8.67094	19.7169	8.57628	20.262
4.48822	15.351	4.42198	16.867	4.53836	17.0363	8.71099	19.72	8.61704	20.2759
4.50869	15.3792	4.44271	16.8765	4.56182	17.0918	8.7522	19.7539	8.65741	20.2909
4.53177	15.4264	4.46419	16.9184	4.58168	17.0923	8.79544	19.7902	8.69791	20.3098
4.55213	15.4515	4.48562	16.9389	4.60561	17.151	8.83618	19.7956	8.73881	20.3381
4.57483	15.4884	4.50483	16.9496	4.62458	17.1384	8.87914	19.836	8.78095	20.3671
4.59462	15.5102	4.52697	16.9926	4.6487	17.2082	8.9206	19.8443	8.82164	20.3817
4.61738	15.552	4.54717	17.012	4.66788	17.1965	8.96006	19.8429	8.8637	20.4113
4.63706	15.5693	4.56954	17.0533	4.6923	17.2664	9.00307	19.8936	8.90489	20.4258
4.66043	15.6212	4.58891	17.0582	4.71196	17.2548	9.04603	19.9171	8.94424	20.4271
4.67988	15.6311	4.61156	17.1062	4.73688	17.3254	9.08559	19.9126	8.98675	20.4751
4.70319	15.6826	4.63031	17.1041	4.755	17.2947	9.12866	19.9538	9.02891	20.4952
4.72298	15.6984	4.65397	17.1699	4.77929	17.3658	9.16959	19.9604	9.06867	20.4984
4.74674	15.7526	4.67294	17.1638	4.79789	17.3422	9.20879	19.9625	9.11068	20.5292
4.76587	15.754	4.69679	17.2299	4.82248	17.4164	9.25156	20.0057	9.15102	20.5376
4.78998	15.8163	4.7155	17.2177	4.8412	17.3908	9.29387	20.0251	9.19012	20.5444
4.80961	15.8194	4.73955	17.2817	4.86635	17.4731	9.33482	20.0402	9.23321	20.5934
4.83242	15.8632	4.75743	17.2621	4.88475	17.4415	9.37746	20.065	9.27407	20.6004
4.85141	15.8635	4.78132	17.3294	4.90964	17.5211	9.41788	20.0695	9.31526	20.6257
4.87474	15.9203	4.79951	17.3109	4.9283	17.4917	9.45825	20.0852	9.3573	20.6443
4.89396	15.9183	4.82349	17.3796	4.95305	17.569	9.50112	20.1228	9.39667	20.6396
4.91746	15.9773	4.84159	17.3562	4.97279	17.5484	9.54313	20.1404	9.43752	20.6712
4.93696	15.9747	4.8657	17.4285	4.99632	17.6062	9.58483	20.1614	9.4809	20.7113
4.96027	16.0331	4.88392	17.4091	5.015	17.5797	9.62621	20.1747	9.52047	20.7008
4.97979	16.0304	4.90852	17.4854	5.03876	17.6462	9.66671	20.1808	9.5624	20.7415
5.00315	16.0892	4.92639	17.4544	5.05834	17.6298	9.70666	20.1921	9.6034	20.7484
5.02291	16.0858	4.95087	17.5332	5.08148	17.6856	9.74939	20.2348	9.64231	20.7448
5.04622	16.1446	4.96951	17.5079	5.10174	17.6807	9.7918	20.2564	9.68371	20.7836
5.06682	16.1475	4.9929	17.5686	5.12431	17.7282	9.83346	20.2709	9.72645	20.8159
5.08903	16.1924	5.01087	17.5435	5.14543	17.7351	9.87503	20.2877	9.76644	20.8188
5.10852	16.1857	5.03433	17.6099	5.16776	17.7725	9.91629	20.3014	9.80898	20.8541
5.13116	16.2411	5.05282	17.5871	5.18915	17.7851	9.95699	20.3165	9.84945	20.8585
5.15169	16.2451	5.07611	17.6513	5.21156	17.822	9.99988	20.3553	9.88901	20.8642
5.17425	16.2956	5.09524	17.6348	5.23331	17.8334	10.0421	20.3741	9.93113	20.9027
5.19499	16.2976	5.11819	17.6946	5.2547	17.8579	10.0835	20.3876	9.97326	20.9298
5.21735	16.3482	5.13763	17.6825	5.27603	17.8681	10.1243	20.3987	10.014	20.9405
5.23788	16.3456	5.1601	17.7355	5.29721	17.8921	10.1653	20.4138	10.0556	20.9613
5.25972	16.3907	5.18032	17.7339	5.31985	17.9211	10.2063	20.4373	10.0959	20.9695
5.28094	16.3986	5.20248	17.7795	5.34055	17.9333	10.249	20.4703	10.1355	20.9768
5.30357	16.4486	5.22347	17.7853	5.36291	17.9594	10.2909	20.489	10.1771	21.0153
5.3241	16.4399	5.24476	17.8158	5.38389	17.9772	10.3328	20.5086	10.2193	21.0406
5.34519	16.4786	5.26492	17.8177	5.40717	18.0119	10.3743	20.523	10.2607	21.0569
5.36619	16.486	5.28597	17.8492	5.42722	18.0115	10.4148	20.5318	10.3017	21.0715
5.38736	16.5213	5.30726	17.8654	5.45094	18.0578	10.4566	20.5648	10.3429	21.0916
5.40908	16.5369	5.32833	17.8928	5.47086	18.0508	10.5	20.5981	10.3832	21.1037
5.43024	16.566	5.35006	17.9111	5.49464	18.098	10.5411	20.604	10.4248	21.1359
5.4521	16.5841	5.37071	17.9324	5.5135	18.077	10.5823	20.6198	10.4672	21.1617
5.47295	16.6115	5.39248	17.9524	5.53756	18.1336	10.6237	20.6375	10.5081	21.1734
5.49506	16.6342	5.41242	17.9647	5.5565	18.1143	10.6635	20.6421	10.5487	21.184
5.51581	16.6576	5.43476	17.9957	5.58122	18.1807	10.7055	20.6764	10.5895	21.2022
5.53873	16.6896	5.45547	18.0127	5.59903	18.1399	10.7481	20.7029	10.6295	21.217
5.55964	16.7062	5.47766	18.0335	5.62339	18.2115	10.7895	20.7201	10.6713	21.2498
5.58167	16.7266	5.49666	18.0332	5.64272	18.1903	10.8314	20.7386	10.7132	21.2707
5.6015	16.7366	5.51908	18.069	5.66723	18.258	10.8725	20.752	10.7546	21.2912
5.62401	16.7701	5.53822	18.0673	5.68671	18.236	10.9133	20.7697	10.7957	21.3053
5.6442	16.78	5.56118	18.1106	5.71097	18.2971	10.956	20.8046	10.8362	21.315
5.66716	16.8172	5.58051	18.1063	5.72997	18.2698	10.9978	20.8178	10.8763	21.331
5.68748	16.8241	5.60353	18.1497	5.75446	18.3337	11.0398	20.8413	10.9192	21.3697
5.71034	16.8623	5.62262	18.145	5.77348	18.3044	11.081	20.8499	10.9607	21.3801
5.73002	16.8608	5.64583	18.1925	5.79735	18.3617	11.1208	20.8518	11.0012	21.3919
5.75331	16.9089	5.66484	18.1834	5.81676	18.3398	11.1622	20.8758	11.042	21.404
5.77312	16.9042	5.68848	18.2362	5.84037	18.3941	11.2047	20.9102	11.0816	21.4049
5.797	16.9569	5.70811	18.2283	5.8595	18.3698	11.2457	20.9211	11.1223	21.4303
5.81653	16.9407	5.73099	18.2693	5.88374	18.4352	11.2884	20.9517	11.1646	21.4604
5.83909	16.9843	5.74946	18.2523	5.90408	18.4208	11.3296	20.9574	11.2056	21.474
5.85831	16.9697	5.77266	18.3052	5.92715	18.4658	11.3699	20.9697	11.2471	21.4979
5.88146	17.0251	5.79154	18.2893	5.94776	18.4556	11.4125	20.9991	11.2879	21.5069
5.90108	17.0103	5.81497	18.3428	5.97025	18.4932	11.4545	21.0178	11.3281	21.5179
5.92444	17.0641	5.83421	18.3264	5.99145	18.4965	11.496	21.0371	11.3697	21.547
5.94386	17.0453	5.85742	18.379	6.01308	18.5198	11.5389	21.0628	11.4118	21.5688
5.96694	17.1039	5.87627	18.3574	6.03433	18.5239	11.5779	21.0406	11.4527	21.5835
5.98666	17.0889	5.89956	18.4162	6.05612	18.554	11.6194	21.0749	11.4939	21.5971
6.00974	17.1447	5.91895	18.3981	6.07772	18.56	11.6617	21.1068	11.5336	21.596
6.03005	17.1327	5.94225	18.4514	6.09827	18.573	11.7018	21.1019	11.5744	21.6215
6.05394	17.1928	5.96184	18.4323	6.12061	18.5946	11.7455	21.1578	11.616	21.6506
6.07307	17.1618	5.98376	18.4697	6.14229	18.6201	11.7877	21.1677	11.6569	21.6633
6.09587	17.2172	6.00331	18.4583	6.16463	18.6351	11.8268	21.1559	11.6989	21.6945
6.11536	17.1951	6.02507	18.4978	6.1855	18.6498	11.8695	21.1983	11.7406	21.712
6.13837	17.2508	6.04535	18.4932	6.20848	18.674	11.9119	21.2235	11.7798	21.7075
6.15846	17.2352	6.06738	18.5329	6.22918	18.6843	11.9523	21.2245	11.822	21.7445
6.18129	17.2863	6.08774	18.5266	6.25185	18.7023	11.9962	21.2741	11.8642	21.7732
6.20167	17.275	6.10911	18.5621	6.27196	18.7052	12.0367	21.2602	11.9045	21.778
6.22411	17.3225	6.12991	18.5637	6.29537	18.7375	12.0766	21.2745	11.9475	21.8158
6.24463	17.3128	6.15117	18.5955	6.31545	18.7374	12.1187	21.3025	11.9875	21.8073
6.26699	17.3565	6.17272	18.605	6.33859	18.7659	12.1603	21.3255	12.0272	21.8235
6.28855	17.3575	6.19458	18.6378	6.35788	18.7599	12.2012	21.3417	12.0687	21.853
6.31024	17.3872	6.21523	18.6285	6.38227	18.8092	12.2451	21.3864	12.1098	21.8662
6.3306	17.3798	6.23605	18.6565	6.402	18.799	12.286	21.3806	12.1511	21.8986
6.35204	17.413	6.25696	18.6574	6.4258	18.8383	12.3267	21.4032	12.1942	21.926
6.37336	17.4197	6.27786	18.685	6.44521	18.8256	12.3685	21.4189	12.2332	21.9085
6.3944	17.4402	6.29929	18.6923	6.46973	18.875	12.4103	21.4458	12.2746	21.9479
6.41633	17.459	6.32019	18.7147	6.489	18.8587	12.4526	21.4709	12.3164	21.9711
6.43679	17.4703	6.34192	18.7278	6.51265	18.899	12.4949	21.488	12.3569	21.9759
6.45916	17.4984	6.36237	18.7466	6.53158	18.8778	12.5347	21.4825	12.3991	22.0123
6.48015	17.5128	6.38428	18.7614	6.55539	18.928	12.576	21.511	12.4412	22.0231
6.50218	17.5351	6.40456	18.7745	6.57489	18.9125	12.6169	21.5234	12.4793	22.008
6.52303	17.5449	6.42737	18.8031	6.59859	18.9584	12.659	21.5559	12.521	22.0442
6.54637	17.583	6.44757	18.8061	6.61778	18.938	12.7012	21.5791	12.5621	22.0622
6.56592	17.5697	6.46888	18.8173	6.64196	18.9953	12.7437	21.6001	12.6022	22.0687
6.58854	17.6061	6.48871	18.825	6.66145	18.973	12.7838	21.5979	12.6448	22.1107
6.6081	17.5962	6.51071	18.8488	6.68519	19.023	12.8249	21.6174	12.687	22.1254
6.63144	17.6457	6.53059	18.8517	6.70523	19.0057	12.8671	21.6447	12.7257	22.1159
6.65108	17.6296	6.55296	18.8835	6.72924	19.0586	12.9096	21.6649	12.7676	22.1472
6.67409	17.6742	6.57242	18.8771	6.74911	19.0365	12.9513	21.678	12.8085	22.1627
6.69367	17.6592	6.59497	18.918	6.77215	19.0807	12.993	21.6896	12.8501	22.1833
6.71771	17.7182	6.61514	18.9168	6.79185	19.0571	13.0328	21.6864	12.8924	22.2093
6.73681	17.6899	6.6372	18.9473	6.81513	19.1065	13.0733	21.7021	12.9322	22.2019
6.76079	17.7515	6.65747	18.9465	6.83553	19.087	13.1156	21.7351	12.9721	22.215
6.7801	17.723	6.68065	18.9905	6.85785	19.1245	13.1575	21.7531	13.0129	22.2332
6.80405	17.7832	6.69992	18.9696	6.87867	19.119	13.1993	21.7741	13.054	22.2561
6.82266	17.7427	6.72214	19.0072	6.90151	19.1625	13.2416	21.7917	13.096	22.2857
6.84607	17.8021	6.74152	18.991	6.92239	19.1494	13.2819	21.7946	13.138	22.307
6.86514	17.7715	6.76422	19.0388	6.94507	19.1887	13.3228	21.8114	13.1783	22.305
6.88884	17.834	6.78401	19.0229	6.96628	19.1784	13.3661	21.8507	13.2187	22.3214
6.90785	17.8	6.80627	19.0645	6.98848	19.2147	13.4076	21.8611	13.2601	22.3435
6.93019	17.8475	6.82592	19.0489	7.00958	19.2063	13.4494	21.8795	13.3024	22.3724
6.95077	17.8403	6.84899	19.101	7.03111	19.2349	13.4908	21.8916	13.3438	22.3868
6.97344	17.8851	6.86876	19.0809	7.05252	19.2311	13.531	21.9008	13.3853	22.4017
6.99424	17.8776	6.89116	19.1253	7.07406	19.2565	13.5718	21.9164	13.4253	22.3993
7.01695	17.9203	6.91127	19.1091	7.09606	19.2605	13.6148	21.9568	13.4653	22.4144
7.03705	17.9008	6.93378	19.154	7.11659	19.2748	13.6561	21.969	13.5063	22.4382
7.0599	17.9485	6.95338	19.1286	7.13887	19.2927	13.6987	21.9984	13.5486	22.469
7.08007	17.9302	6.97508	19.1663	7.16035	19.316	13.74	22.0013	13.5897	22.4856
7.10225	17.9693	6.99532	19.1569	7.18265	19.3239	13.7808	22.0174	13.6317	22.5079
7.12307	17.9633	7.01727	19.1976	7.20411	19.3411	13.8227	22.0402	13.672	22.5087
7.14486	17.9942	7.03771	19.1848	7.22686	19.3569	13.8653	22.0668	13.7125	22.5272
7.1655	17.9891	7.05791	19.2018	7.24748	19.365	13.9065	22.0768	13.7544	22.5576
7.18735	18.0227	7.07973	19.2201	7.27014	19.3831	13.9491	22.1065	13.796	22.5714
7.20953	18.0356	7.10062	19.2402	7.29043	19.3858	13.989	22.0998	13.8373	22.5907
7.23045	18.0479	7.12251	19.2548	7.31321	19.408	14.0299	22.1217	13.8787	22.6061
7.25284	18.0681	7.14334	19.2707	7.33372	19.4094	14.0717	22.1473	13.9184	22.61
7.2734	18.0719	7.16485	19.2792	7.35677	19.4362	14.1137	22.1691	13.9586	22.6244
7.29586	18.0983	7.18583	19.3003	7.37655	19.4316	14.1555	22.1894	14.0004	22.6587
7.31594	18.0935	7.20707	19.3028	7.40034	19.4745	14.1982	22.214	14.0417	22.6743
7.33847	18.1235	7.22776	19.3193	7.4204	19.4636	14.2385	22.2147	14.0833	22.6979
7.35816	18.1136	7.24929	19.3298	7.44406	19.5019	14.2798	22.2327	14.1251	22.7105
7.38159	18.1567	7.2698	19.3416	7.46419	19.4867	14.3219	22.2568	14.1649	22.7154
7.40022	18.1301	7.29119	19.3544	7.4876	19.5267	14.3637	22.2757	14.2058	22.7315
7.42384	18.1848	7.31149	19.3642	7.50725	19.5091	14.4059	22.2988	14.2484	22.766
7.44322	18.1653	7.33437	19.3967	7.53087	19.5545	14.4469	22.3023	14.289	22.7728
7.46741	18.2203	7.35419	19.3897	7.54991	19.5239	14.4876	22.3164	14.3307	22.7963
7.4861	18.1891	7.37698	19.4249	7.57369	19.5773	14.5289	22.3321	14.3712	22.7968
7.5106	18.2531	7.39657	19.4138	7.59333	19.5487	14.5698	22.3473	14.411	22.8067
7.52934	18.2181	7.41915	19.45	7.61629	19.597	14.6118	22.3732	14.4517	22.8227
7.55383	18.2817	7.43875	19.4359	7.63634	19.5802	14.6552	22.4088	14.4938	22.856
7.5716	18.2336	7.46103	19.4697	7.66032	19.6361	14.6951	22.3945	14.5346	22.8668
7.59646	18.3055	7.48036	19.4533	7.67978	19.5998	14.7369	22.4184	14.5772	22.899
7.61475	18.2628	7.50343	19.5016	7.70369	19.6576	14.7781	22.4317	14.617	22.8911
7.63951	18.3327	7.52193	19.4688	7.72399	19.6301	14.8197	22.4545	14.6579	22.909
7.6567	18.2758	7.54456	19.5182	7.74727	19.6843	14.8622	22.4786	14.6993	22.9308
7.68196	18.3598	7.56404	19.4983	7.76723	19.6539	14.9046	22.4994	14.7408	22.9511
7.70042	18.3148	7.58776	19.5595	7.79007	19.7017	14.9442	22.4907	14.7823	22.9695
7.72529	18.3871	7.60661	19.5248	7.81027	19.6744	14.986	22.5167	14.8237	22.9838
7.74313	18.3341	7.63004	19.5839	7.83348	19.724	15.026	22.5169	14.8634	22.9837
7.76824	18.4138	7.64912	19.5503	7.85362	19.6948	15.0691	22.5643	14.9047	23.0065
7.78674	18.3687	7.67271	19.613	7.87598	19.7414	15.1113	22.5814	14.9449	23.0155
7.81074	18.431	7.69102	19.5657	7.89729	19.7331	15.1528	22.5894	14.9862	23.0396
7.82911	18.3885	7.71434	19.6272	7.91996	19.7742	15.194	22.6043	15.0289	23.076
7.85247	18.4444	7.73344	19.5927	7.94113	19.7584	15.2356	22.6232	15.0693	23.0659
7.87204	18.4205	7.75704	19.6572	7.96361	19.7937	15.2766	22.6377	15.1103	23.0871
7.89508	18.4666	7.77485	19.6034	7.98466	19.7816	15.3193	22.6689	15.1514	23.1026
7.91475	18.4466	7.79846	19.6742	8.00656	19.8131	15.3613	22.686	15.192	23.1168
7.93757	18.4929	7.81796	19.6433	8.02792	19.8081	15.403	22.6967	15.2342	23.1488
7.95797	18.4782	7.8412	19.7018	8.04905	19.8267	15.4432	22.7013	15.2765	23.1747
7.9801	18.5123	7.86007	19.6619	8.07134	19.8364	15.4841	22.7184	15.3159	23.1608
8.00137	18.5112	7.88342	19.7237	8.09238	19.847	15.5261	22.7492	15.3571	23.1886
8.02358	18.5411	7.90305	19.6956	8.11376	19.8525	15.5678	22.7636	15.3974	23.1953
8.04513	18.5446	7.92564	19.745	8.1349	19.8711	15.6106	22.7949	15.4387	23.2278
8.06607	18.5574	7.94481	19.7119	8.1579	19.8966	15.652	22.8	15.4808	23.2515
8.08751	18.5642	7.96676	19.7538	8.17859	19.8946	15.6928	22.8121	15.5225	23.2683
8.10823	18.574	7.98697	19.7412	8.2019	19.9242	15.7341	22.8293	15.5628	23.2736
8.13076	18.5938	8.00873	19.7745	8.22226	19.9158	15.7764	22.8606	15.6041	23.293
8.15085	18.591	8.02912	19.7662	8.24542	19.9526	15.8184	22.8758	15.6447	23.3035
8.17349	18.6208	8.05038	19.7951	8.26572	19.9397	15.8609	22.9011	15.6866	23.3379
8.19356	18.6181	8.07177	19.8005	8.28861	19.9724	15.9014	22.8965	15.728	23.3505
8.21686	18.6516	8.09247	19.8136	8.30848	19.9538	15.942	22.9135	15.77	23.3728
8.23668	18.6423	8.1143	19.829	8.33224	20.0007	15.9833	22.9276	15.8096	23.3673
8.26032	18.6804	8.13518	19.8416	8.35133	19.9706	16.0252	22.9543	15.85	23.382
8.27973	18.6651	8.15755	19.8636	8.37471	20.0208	16.0667	22.9692	15.8908	23.4024
8.30331	18.7061	8.1773	19.8586	8.39484	20.0031	16.1099	23.0014	15.9324	23.4244
8.32212	18.6842	8.19929	19.8803	8.41876	20.0565	16.1503	22.9988	15.9741	23.447
8.34575	18.7286	8.21885	19.8716	8.43882	20.0284	16.191	23.0124	16.0158	23.4622
8.3644	18.7002	8.24191	19.9116	8.46281	20.0819	16.233	23.036	16.0559	23.4642
8.38871	18.7535	8.26104	19.8884	8.48192	20.0451	16.275	23.0612	16.0964	23.4764
8.40689	18.7169	8.28385	19.9322	8.50608	20.1058	16.3167	23.0748	16.1379	23.5
8.43084	18.7765	8.30283	19.9116	8.52524	20.0663	16.3594	23.0993	16.1798	23.5213
8.44978	18.7502	8.3267	19.9677	8.54873	20.12	16.3987	23.0861	16.2212	23.5363
8.47414	18.8053	8.34531	19.9338	8.5685	20.0892	16.44	23.1067	16.2625	23.5445
8.49304	18.7761	8.36936	19.9911	8.59163	20.1378	16.4814	23.1232	16.3018	23.5446
8.51762	18.832	8.388	19.9564	8.6112	20.1056	16.5227	23.1417	16.3425	23.557
8.53615	18.7965	8.41171	20.0161	8.63441	20.1585	16.5652	23.1693	16.384	23.5825
8.5606	18.8597	8.42972	19.9731	8.65504	20.1417	16.6076	23.1891	16.425	23.5971
8.57881	18.8176	8.45335	20.0321	8.67834	20.1886	16.6474	23.1839	16.4673	23.6245
8.60275	18.8735	8.47143	19.9885	8.69886	20.1663	16.6896	23.2109	16.5083	23.6323
8.62169	18.8417	8.49541	20.0516	8.72151	20.2055	16.7311	23.2282	16.548	23.6344
8.64572	18.8954	8.51351	20.0074	8.74209	20.1881	16.7734	23.2528	16.5895	23.659
8.66428	18.8598	8.53673	20.0686	8.76514	20.2322	16.8156	23.2698	16.631	23.6856
8.68823	18.922	8.55566	20.0387	8.78578	20.214	16.8563	23.2704	16.6725	23.7027
8.70774	18.8948	8.57938	20.0995	8.80809	20.2463	16.897	23.2839	16.7148	23.7293
8.73109	18.9411	8.59827	20.0639	8.82905	20.2362	16.9387	23.302	16.7543	23.7166
8.75127	18.9213	8.6221	20.123	8.85048	20.2576	16.9798	23.3221	16.7948	23.7362
8.77424	18.9616	8.64095	20.0854	8.87233	20.2643	17.0218	23.3457	16.8361	23.7561
8.79418	18.9435	8.6644	20.1472	8.89381	20.2818	17.0646	23.3754	16.8769	23.7746
8.81676	18.9836	8.68294	20.1047	8.91647	20.299	17.1054	23.3775	16.9186	23.7997
8.83672	18.9634	8.70598	20.1583	8.93782	20.308	17.1467	23.395	16.9612	23.8272
8.85843	18.9918	8.72528	20.1304	8.96018	20.3206	17.1884	23.414	17.0007	23.8191
8.87997	18.9929	8.74804	20.1747	8.98096	20.3235	17.2305	23.4418	17.0421	23.8457
8.90065	19.0048	8.76723	20.1472	9.00386	20.349	17.2728	23.4614	17.0833	23.8633
8.92245	19.0189	8.78979	20.1976	9.02401	20.3391	17.3152	23.4806	17.1252	23.8924
8.94368	19.0383	8.81021	20.1851	9.04734	20.3745	17.3555	23.4782	17.1667	23.9033
8.96593	19.0493	8.83221	20.2186	9.06705	20.354	17.3967	23.4985	17.208	23.9161
8.98633	19.0519	8.85299	20.2115	9.09	20.3903	17.4376	23.5117	17.2477	23.9191
9.00974	19.0793	8.87474	20.2376	9.10932	20.3655	17.4796	23.5409	17.2888	23.9379
9.02956	19.0731	8.8954	20.2327	9.13312	20.4186	17.5218	23.5648	17.3294	23.9522
9.05252	19.1016	8.9164	20.2541	9.15284	20.3939	17.5634	23.5783	17.3709	23.9782
9.07195	19.0905	8.93741	20.2534	9.17729	20.4507	17.605	23.5945	17.4129	24.0036
9.0952	19.121	8.95756	20.2601	9.19613	20.4112	17.6465	23.6093	17.4539	24.0105
9.1146	19.1076	8.98001	20.2856	9.221	20.4796	17.6874	23.6242	17.4944	24.0233
9.13836	19.1451	8.9994	20.2743	9.23982	20.4341	17.7301	23.6535	17.5357	24.0419
9.15691	19.1232	9.02175	20.3091	9.26486	20.5032	17.7719	23.668	17.5768	24.0619
9.18111	19.1744	9.04161	20.3055	9.28322	20.4514	17.8134	23.6804	17.6185	24.0811
9.20031	19.1567	9.06482	20.3424	9.30793	20.5194	17.8544	23.6854	17.6606	24.1026
9.22452	19.2017	9.08348	20.3159	9.32613	20.4681	17.8946	23.6896	17.7007	24.0975
9.24356	19.1762	9.10786	20.3733	9.35044	20.5351	17.9358	23.7126	17.741	24.1065
9.26764	19.2213	9.12627	20.3383	9.36929	20.4908	17.9783	23.7396	17.7814	24.1178
9.28644	19.1985	9.15013	20.395	9.39384	20.561	18.0196	23.7522	17.8224	24.1398
9.31027	19.2449	9.16803	20.3536	9.41328	20.5229	18.062	23.7781	17.8643	24.1649
9.32865	19.2103	9.19223	20.416	9.43806	20.5899	18.1026	23.7765	17.9056	24.1788
9.35263	19.2617	9.21	20.3693	9.45671	20.5405	18.1436	23.7884	17.9468	24.1962
9.3719	19.2361	9.23461	20.4353	9.4812	20.6082	18.1861	23.8198	17.9878	24.2092
9.39456	19.2718	9.25182	20.3835	9.50038	20.5651	18.2282	23.8348	18.0279	24.2112
9.414	19.2571	9.27641	20.4597	9.52422	20.6203	18.2699	23.8494	18.0702	24.246
9.43755	19.307	9.29466	20.4188	9.54355	20.5838	18.311	23.8534	18.1117	24.2621
9.45747	19.2879	9.31908	20.4841	9.56701	20.6335	18.3514	23.8598	18.1528	24.2716
9.48062	19.327	9.33724	20.4376	9.58708	20.6091	18.3925	23.8781	18.1936	24.2789
9.50121	19.315	9.36161	20.5041	9.60936	20.6427	18.4339	23.8975	18.2337	24.2855
9.52342	19.345	9.3796	20.4595	9.62961	20.6276	18.4764	23.9297	18.2739	24.2992
9.5442	19.3402	9.40336	20.5197	9.65242	20.6684	18.5188	23.9514	18.3162	24.3349
9.56616	19.364	9.42139	20.4749	9.67383	20.6637	18.56	23.9567	18.3571	24.3443
9.58657	19.3529	9.44472	20.5298	9.69629	20.6914	18.6011	23.9705	18.399	24.3699
9.60878	19.3832	9.464	20.5009	9.71751	20.6854	18.6427	23.9901	18.4397	24.3723
9.62945	19.3739	9.48637	20.5402	9.73924	20.7069	18.6848	24.012	18.4803	24.3835
9.65066	19.3952	9.50551	20.5204	9.76129	20.7148	18.7272	24.0344	18.5218	24.411
9.67227	19.4042	9.52814	20.566	9.78259	20.7266	18.7689	24.047	18.5638	24.4323
9.69386	19.4245	9.54852	20.5562	9.80492	20.739	18.8093	24.0462	18.6051	24.4439
9.71595	19.4335	9.57051	20.5844	9.82525	20.7343	18.8508	24.069	18.6462	24.4541
9.73741	19.4499	9.5915	20.5824	9.84824	20.7645	18.8916	24.0841	18.6863	24.4568
9.75885	19.4485	9.61281	20.6034	9.86823	20.7533	18.9338	24.1126	18.7269	24.4776
9.77999	19.4679	9.63406	20.6094	9.89141	20.7887	18.9764	24.1383	18.7677	24.4948
9.80198	19.4753	9.65482	20.6207	9.91162	20.7776	19.0178	24.147	18.8094	24.5225
9.82223	19.4788	9.67584	20.6227	9.936	20.8234	19.0591	24.1615	18.8514	24.5455
9.84476	19.4968	9.69675	20.6364	9.95528	20.793	19.1008	24.176	18.8926	24.5554
9.86482	19.4958	9.7183	20.6452	9.97917	20.8405	19.1421	24.1977	18.933	24.5608
9.88714	19.5161	9.73809	20.6466	9.99853	20.8147	19.1845	24.2169	18.9742	24.5825
9.90696	19.5125	9.76031	20.6727	10.023	20.8657	19.2265	24.2366	19.0156	24.6008
9.93017	19.5456	9.78065	20.6769	10.0414	20.8229	19.2674	24.2439	19.0573	24.6214
9.95044	19.5437	9.80344	20.7049	10.0662	20.8834	19.3082	24.2525	19.099	24.6386
9.97358	19.5712	9.82337	20.6971	10.0845	20.8374	19.3492	24.2667	19.1391	24.6371
9.99333	19.5594	9.84595	20.723	10.1086	20.8985	19.3905	24.293	19.1798	24.6535
10.0162	19.5871	9.86532	20.7134	10.1271	20.8581	19.4326	24.3116	19.2202	24.6644
10.0364	19.5847	9.88839	20.7484	10.1518	20.9227	19.4748	24.3359	19.2614	24.689
10.0595	19.6144	9.90698	20.7237	10.1711	20.8888	19.5161	24.3454	19.3034	24.7109
10.079	19.599	9.93052	20.7719	10.1959	20.9493	19.5576	24.3575	19.3451	24.7302
10.1022	19.6335	9.94908	20.7416	10.2146	20.9048	19.5982	24.3634	19.3852	24.7316
10.1214	19.6147	9.97203	20.7829	10.2387	20.9654	19.6406	24.3953	19.427	24.7525
10.1446	19.6543	9.99061	20.7589	10.2583	20.937	19.6834	24.4171	19.467	24.7585
10.1643	19.6376	10.0143	20.812	10.2822	20.9873	19.7244	24.4255	19.5092	24.7875
10.1879	19.6833	10.0335	20.7905	10.3011	20.9453	19.7654	24.4313	19.5508	24.8022
10.2078	19.6654	10.057	20.8382	10.3256	21.0064	19.8064	24.4421	19.5917	24.8127
10.2312	19.7053	10.0758	20.8068	10.3447	20.9688	19.8467	24.4487	19.6317	24.8128
10.2508	19.6832	10.0992	20.8558	10.3681	21.0199	19.889	24.4829	19.6725	24.8294
10.2741	19.7272	10.1181	20.8294	10.3879	20.9946	19.9312	24.5009	19.7125	24.8393
10.2936	19.7018	10.1416	20.8772	10.4116	21.0428	19.9733	24.5208	19.7543	24.8649
10.3165	19.7418	10.1603	20.8466	10.4324	21.0265	20.0145	24.5248	19.7962	24.8889
10.3366	19.7216	10.1838	20.8972	10.4555	21.0627	20.0555	24.534	19.8372	24.9
10.3587	19.7541	10.202	20.8575	10.4756	21.0396	20.0969	24.5548	19.878	24.9057
10.3786	19.7354	10.2251	20.91	10.4984	21.0819	20.1397	24.586	19.9186	24.9129
10.4008	19.7708	10.2444	20.8868	10.5196	21.0691	20.1805	24.5859	19.9597	24.9377
10.4217	19.7628	10.2676	20.9373	10.5413	21.0899	20.2234	24.6208	20.0024	24.9654
10.4442	19.8008	10.2875	20.9155	10.5631	21.0896	20.2639	24.6168	20.043	24.9669
10.4647	19.7814	10.3103	20.9563	10.5843	21.1021	20.3044	24.6279	20.0842	24.9824
10.487	19.8187	10.3298	20.9341	10.6057	21.1023	20.3463	24.657	20.1245	24.9887
10.5082	19.8084	10.3523	20.9719	10.6263	21.112	20.3882	24.6733	20.1648	24.9984
10.5303	19.841	10.3722	20.9532	10.6492	21.135	20.4294	24.6905	20.206	25.0238
10.5512	19.8272	10.394	20.9839	10.67	21.1392	20.4729	24.7229	20.2481	25.0519
10.5729	19.8559	10.4147	20.9764	10.6935	21.1662	20.5128	24.7069	20.2894	25.0645
10.5939	19.845	10.4355	20.9924	10.7133	21.1532	20.554	24.7308	20.3309	25.0789
10.615	19.8672	10.4563	20.9921	10.7365	21.1852	20.597	24.7683	20.3714	25.0873
10.6365	19.8678	10.4768	21.005	10.7568	21.1807	20.638	24.765	20.4121	25.1016
10.6575	19.8851	10.4986	21.0189	10.781	21.2193	20.6804	24.8028	20.4542	25.1319
10.6798	19.8971	10.5196	21.0359	10.7999	21.1881	20.7224	24.8089	20.4954	25.1416
10.7013	19.918	10.5411	21.0394	10.8242	21.232	20.7619	24.8008	20.537	25.1682
10.723	19.9148	10.5615	21.0485	10.843	21.2022	20.8033	24.8299	20.5781	25.1745
10.744	19.9328	10.5842	21.0723	10.8668	21.2476	20.8462	24.8656	20.6179	25.1769
10.7661	19.9407	10.6041	21.0706	10.8857	21.2207	20.8865	24.8552	20.6587	25.2001
10.7869	19.9503	10.6266	21.09	10.9106	21.281	20.9298	24.9027	20.7011	25.2331
10.8088	19.9577	10.6462	21.0853	10.9302	21.2522	20.9715	24.9046	20.7409	25.2304
10.8293	19.9631	10.6685	21.1056	10.9547	21.2981	21.011	24.9006	20.7842	25.2777
10.8519	19.9827	10.6878	21.097	10.973	21.2602	21.0536	24.9373	20.8248	25.2722
10.8716	19.9757	10.7105	21.1268	10.998	21.3249	21.096	24.9595	20.8643	25.2734
10.8937	19.9941	10.7297	21.1144	11.017	21.29	21.1365	24.9594	20.9064	25.3075
10.9141	19.9976	10.753	21.1539	11.0409	21.3359	21.1801	24.9998	20.9485	25.3281
10.9372	20.0289	10.7728	21.1463	11.0602	21.3031	21.2204	24.9856	20.9885	25.3305
10.9575	20.0217	10.7958	21.1759	11.0838	21.3466	21.2605	24.9944	21.0314	25.363
10.9805	20.053	10.8147	21.1586	11.1027	21.317	21.3022	25.0142	21.0706	25.3454
11.0003	20.0395	10.8382	21.2007	11.126	21.364	21.3446	25.0397	21.1105	25.357
11.0235	20.0775	10.8572	21.1801	11.1459	21.3438	21.3854	25.0457	21.1524	25.3899
11.0432	20.0591	10.8801	21.2141	11.1698	21.3916	21.4285	25.0762	21.1935	25.3969
11.0664	20.0987	10.8992	21.196	11.1904	21.3736	21.4688	25.0663	21.2347	25.4206
11.0859	20.0713	10.9223	21.2355	11.2131	21.404	21.5102	25.0877	21.2773	25.4421
11.1089	20.1158	10.9411	21.21	11.2333	21.3919	21.5518	25.1033	21.3159	25.4182
11.1284	20.0907	10.9634	21.2448	11.2565	21.4324	21.5942	25.124	21.3575	25.4538
11.1514	20.1354	10.9827	21.2294	11.2774	21.4177	21.6356	25.1363	21.3996	25.4796
11.1713	20.114	11.006	21.276	11.3	21.4462	21.6777	25.1508	21.4397	25.4713
11.1951	20.1675	11.0257	21.2561	11.3209	21.4331	21.7181	25.1472	21.4822	25.5111
11.2149	20.1352	11.0488	21.2988	11.3423	21.4517	21.7588	25.1558	21.5235	25.5126
11.2378	20.1789	11.0679	21.2715	11.3638	21.4558	21.8003	25.1769	21.5623	25.5006
11.2574	20.1504	11.0908	21.3175	11.3852	21.4715	21.8422	25.1928	21.6036	25.5274
11.2811	20.2071	11.1103	21.2952	11.4072	21.4803	21.8844	25.2179	21.6457	25.5592
11.3002	20.1656	11.1329	21.3337	11.4296	21.5061	21.9264	25.232	21.6856	25.5537
11.3233	20.2135	11.1527	21.312	11.4514	21.502	21.9668	25.2312	21.7283	25.5942
11.3432	20.1854	11.1746	21.3462	11.4724	21.515	22.0084	25.2526	21.7692	25.5936
11.3654	20.2243	11.1946	21.3311	11.4947	21.5241	22.0509	25.2829	21.8094	25.6038
11.3851	20.2005	11.2163	21.3611	11.5161	21.5397	22.0925	25.29	21.8508	25.6227
11.4077	20.2453	11.2368	21.3525	11.5386	21.5471	22.1345	25.3134	21.893	25.6546
11.4286	20.2321	11.2591	21.3901	11.5594	21.5497	22.1759	25.3208	21.9338	25.6583
11.4512	20.2678	11.28	21.3779	11.581	21.5525	22.2167	25.3288	21.9758	25.683
11.472	20.2521	11.3011	21.3987	11.6015	21.5586	22.2572	25.3338	22.0161	25.6815
11.4937	20.2822	11.3219	21.3936	11.6242	21.5814	22.3	25.374	22.0566	25.6953
11.5147	20.2775	11.3438	21.4279	11.6443	21.5769	22.3414	25.3829	22.097	25.7088
11.5366	20.3035	11.3643	21.411	11.6679	21.612	22.3835	25.4065	22.1392	25.7389
11.5576	20.2941	11.3853	21.4308	11.6884	21.607	22.4253	25.4195	22.1804	25.7533
11.5793	20.3174	11.4067	21.4313	11.7115	21.6332	22.4661	25.4262	22.2222	25.7749
11.6009	20.3158	11.4269	21.4414	11.7316	21.6237	22.5075	25.4429	22.2627	25.7747
11.6217	20.3318	11.448	21.4453	11.755	21.6547	22.5502	25.4703	22.3035	25.7945
11.6433	20.3392	11.4685	21.4594	11.7757	21.651	22.5916	25.481	22.3447	25.8143
11.6644	20.3532	11.4906	21.475	11.7989	21.6749	22.6341	25.5029	22.3869	25.8378
11.6873	20.3732	11.5114	21.4865	11.8183	21.6549	22.6747	25.4982	22.4277	25.8491
11.708	20.3726	11.5334	21.4961	11.8413	21.6865	22.7154	25.5069	22.469	25.8601
11.7304	20.3899	11.5534	21.4994	11.8615	21.677	22.7565	25.5207	22.5095	25.8656
11.7504	20.3866	11.5755	21.5193	11.8848	21.7109	22.7986	25.5411	22.5494	25.8696
11.7738	20.4223	11.5958	21.5242	11.905	21.6978	22.8403	25.5598	22.5907	25.8956
11.793	20.3985	11.6178	21.5391	11.929	21.7409	22.883	25.5836	22.6323	25.9135
11.8165	20.4378	11.6376	21.5331	11.9485	21.7148	22.9234	25.5778	22.6734	25.9297
11.8357	20.4101	11.6604	21.5627	11.9724	21.761	22.9648	25.5939	22.7151	25.9474
11.8588	20.4492	11.6797	21.5513	11.9921	21.7339	23.0067	25.6142	22.7553	25.9472
11.8776	20.4237	11.702	21.5789	12.0158	21.7784	23.0481	25.6217	22.796	25.9593
11.9012	20.4752	11.7217	21.5725	12.0358	21.7539	23.0908	25.6474	22.8381	25.9888
11.9205	20.4477	11.7451	21.6115	12.0586	21.7902	23.132	25.6422	22.8788	25.9924
11.9451	20.5073	11.7647	21.592	12.0782	21.7628	23.172	25.6397	22.921	26.0207
11.9638	20.4649	11.7877	21.63	12.1014	21.8088	23.2137	25.6559	22.9617	26.0193
11.9876	20.5224	11.8066	21.6065	12.1215	21.7849	23.2548	25.6687	23.0015	26.0176
12.0064	20.4866	11.8302	21.6576	12.1443	21.8249	23.2963	25.6849	23.0418	26.028
12.0314	20.5575	11.8489	21.6229	12.1651	21.8117	23.3393	25.7155	23.0839	26.0596
12.0496	20.5024	11.8721	21.6713	12.1877	21.8462	23.3801	25.7065	23.1246	26.0691
12.0739	20.5657	11.8912	21.637	12.2086	21.8328	23.4213	25.7224	23.167	26.1
12.0926	20.52	11.9139	21.6806	12.231	21.8646	23.4634	25.7382	23.2075	26.0965
12.1161	20.5773	11.9324	21.6479	12.2524	21.8567	23.5042	25.74	23.2482	26.1097
12.1345	20.5341	11.9552	21.6991	12.2751	21.8927	23.547	25.7735	23.2894	26.1263
12.1587	20.6005	11.9748	21.6746	12.296	21.8734	23.5903	25.7995	23.3308	26.1421
12.1784	20.5666	11.9983	21.7302	12.3176	21.8969	23.6287	25.7576	23.3727	26.1663
12.2027	20.6264	12.0175	21.6927	12.3388	21.8881	23.6711	25.8001	23.4144	26.1784
12.2212	20.5773	12.0401	21.7424	12.361	21.9204	23.7122	25.8047	23.4536	26.1639
12.245	20.641	12.0595	21.7141	12.3821	21.9052	23.7528	25.8118	23.495	26.1892
12.2647	20.6078	12.0831	21.7753	12.4037	21.9308	23.7961	25.8543	23.5358	26.2014
12.2877	20.6511	12.1022	21.7331	12.426	21.9378	23.8388	25.8686	23.5766	26.2153
12.3074	20.6226	12.1249	21.7796	12.4475	21.9557	23.8782	25.8483	23.6189	26.2467
12.3302	20.6635	12.1447	21.7518	12.4699	21.9592	23.9211	25.8865	23.6605	26.2566
12.3497	20.6369	12.1664	21.7884	12.4909	21.9709	23.962	25.8803	23.7002	26.254
12.3716	20.6714	12.186	21.7674	12.5135	21.9806	24.0039	25.9055	23.7422	26.2811
12.3923	20.664	12.2082	21.8118	12.5346	21.9902	24.0469	25.9307	23.7831	26.2884
12.4144	20.6931	12.2291	21.7992	12.5564	21.9882	24.088	25.9229	23.8243	26.3076
12.4363	20.6979	12.2516	21.8361	12.577	21.9973	24.1283	25.9251	23.8676	26.3465
12.4578	20.7113	12.2714	21.8093	12.5994	22.0111	24.17	25.9458	23.9068	26.3143
12.4789	20.7128	12.2932	21.8478	12.6198	22.011	24.211	25.9547	23.9473	26.3381
12.5002	20.7284	12.3143	21.8413	12.6427	22.0359	24.2531	25.9786	23.9887	26.3562
12.5228	20.7481	12.3356	21.8636	12.6629	22.028	24.2956	25.999	24.0287	26.3602
12.5434	20.7465	12.3562	21.8512	12.6869	22.0715	24.3369	25.9962	24.0705	26.3952
12.5659	20.7641	12.3775	21.8737	12.707	22.0536	24.3778	26.0042	24.1136	26.4295
12.5855	20.7498	12.3978	21.865	12.73	22.0846	24.4196	26.0173	24.153	26.406
12.6081	20.7825	12.4185	21.8833	12.7496	22.0618	24.4611	26.0274	24.1943	26.4363
12.6279	20.7703	12.4398	21.8948	12.7737	22.1157	24.5035	26.0472	24.2358	26.4451
12.6509	20.8052	12.4604	21.9024	12.794	22.091	24.5458	26.0594	24.2761	26.4525
12.6711	20.7951	12.483	21.9252	12.8171	22.1274	24.5863	26.0509	24.3188	26.4874
12.6952	20.8388	12.5035	21.9246	12.8365	22.0959	24.6272	26.0575	24.3606	26.496
12.7139	20.8052	12.5249	21.9389	12.8601	22.1466	24.6682	26.0652	24.3995	26.4766
12.7377	20.8527	12.5452	21.9417	12.8798	22.1169	24.7099	26.0809	24.4408	26.4999
12.7569	20.8256	12.568	21.9747	12.903	22.1593	24.7514	26.0911	24.4813	26.5036
12.7812	20.8799	12.5879	21.9589	12.9234	22.1397	24.794	26.1133	24.5221	26.5193
12.7999	20.8405	12.6104	21.9889	12.9473	22.193	24.8353	26.1125	24.5645	26.546
12.8234	20.8851	12.6294	21.9619	12.9669	22.1564	24.8761	26.1128	24.6061	26.5546
12.8416	20.847	12.652	22.0051	12.9902	22.2039	24.9176	26.1219	24.6459	26.5453
12.8657	20.9073	12.6713	21.9826	13.01	22.1716	24.9599	26.1402	24.6873	26.5619
12.8842	20.8684	12.694	22.0264	13.0341	22.2304	25.0013	26.1436	24.7283	26.5691
12.9082	20.9277	12.7138	22.008	13.0538	22.1903	25.044	26.1631	24.77	26.5865
12.9278	20.9005	12.7376	22.0611	13.0767	22.2362	25.0841	26.1464	24.8119	26.6008
12.9516	20.9502	12.7561	22.0182	13.0964	22.2029	25.1247	26.1516	24.8525	26.5953
12.9706	20.9165	12.7794	22.0734	13.1192	22.249	25.1667	26.171	24.8925	26.5944
12.9944	20.9691	12.7984	22.0397	13.1393	22.2234	25.2085	26.182	24.9331	26.6036
13.0141	20.9429	12.8223	22.0995	13.1624	22.2703	25.2495	26.1846	24.9743	26.6193
13.038	20.9932	12.8409	22.0546	13.1835	22.2524	25.293	26.2191	25.0153	26.6273
13.0568	20.9519	12.8638	22.1025	13.2061	22.2924	25.333	26.1941	25.0573	26.6531
13.0795	20.9939	12.8821	22.0609	13.2267	22.2704	25.3746	26.2104	25.0987	26.656
13.0993	20.9721	12.9052	22.1186	13.2493	22.3091	25.4169	26.2265	25.1389	26.6505
13.1223	21.0153	12.9241	22.0831	13.2706	22.2968	25.4583	26.2282	25.1798	26.6606
13.1423	20.9945	12.947	22.1362	13.2933	22.3307	25.5	26.239	25.2218	26.6851
13.1656	21.0385	12.967	22.116	13.3143	22.3119	25.5423	26.2497	25.2629	26.6887
13.1859	21.019	12.9897	22.16	13.3359	22.335	25.5822	26.2367	25.3046	26.7063
13.2084	21.053	13.0092	22.133	13.3569	22.3262	25.6238	26.2523	25.3456	26.7071
13.229	21.0369	13.0319	22.1787	13.3784	22.3478	25.665	26.2579	25.3853	26.7033
13.2511	21.0664	13.052	22.1587	13.4007	22.3574	25.707	26.2749	25.4266	26.7201
13.2724	21.0636	13.0747	22.2	13.4224	22.3719	25.7496	26.2946	25.4685	26.7419
13.2937	21.0778	13.0943	22.1722	13.4449	22.3814	25.7914	26.29	25.509	26.7426
13.3146	21.0756	13.1157	22.1994	13.4655	22.3845	25.8315	26.2788	25.5513	26.7708
13.3355	21.0867	13.1361	22.1898	13.4884	22.406	25.8741	26.3069	25.592	26.761
13.3577	21.102	13.1578	22.2203	13.5089	22.4008	25.9155	26.3053	25.6326	26.7689
13.3779	21.1004	13.1784	22.2109	13.5322	22.4305	25.9575	26.3222	25.6742	26.7811
13.4007	21.1281	13.2004	22.2436	13.5525	22.4166	26.0001	26.3391	25.7157	26.7921
13.4208	21.1211	13.2215	22.24	13.5754	22.4427	26.0404	26.3204	25.7565	26.7943
13.444	21.1533	13.2426	22.2573	13.5945	22.4194	26.0818	26.3337	25.7989	26.8184
13.4635	21.1356	13.264	22.2604	13.6184	22.4701	26.1226	26.3285	25.8384	26.7975
13.4871	21.1756	13.2847	22.2707	13.6375	22.4355	26.1642	26.3462	25.8791	26.8077
13.507	21.1623	13.3067	22.2853	13.6615	22.4883	26.2068	26.3626	25.92	26.8135
13.5306	21.1969	13.3268	22.282	13.6814	22.4611	26.2486	26.3626	25.9613	26.8266
13.5492	21.1677	13.3484	22.2964	13.7054	22.5139	26.2899	26.3607	26.0029	26.8368
13.573	21.2123	13.3679	22.2871	13.7243	22.4731	26.3318	26.3682	26.0453	26.8462
13.592	21.1868	13.3908	22.3245	13.7488	22.5372	26.3717	26.3459	26.0847	26.8161
13.6159	21.2329	13.4098	22.3022	13.7678	22.4936	26.4144	26.3764	26.1258	26.8246
13.6343	21.1986	13.4329	22.3468	13.7931	22.5662	26.457	26.387	26.1674	26.8236
13.659	21.2595	13.4522	22.325	13.8116	22.509	26.4979	26.3706	26.2085	26.8259
13.6775	21.2212	13.4754	22.3702	13.8359	22.572	26.539	26.3714	26.2503	26.8299
13.7026	21.2878	13.4941	22.3379	13.8542	22.5194	26.5805	26.3691	26.291	26.8144
13.7207	21.2385	13.518	22.3956	13.8785	22.586	26.6196	26.3468	26.3311	26.8021
13.7453	21.2993	13.537	22.3633	13.8974	22.5382	26.6635	26.3906	26.3721	26.8034
13.764	21.2615	13.5609	22.4174	13.9221	22.6087	26.7054	26.3877	26.4121	26.7937
13.7882	21.3139	13.5787	22.3674	13.9415	22.5639	26.7462	26.3742	26.4546	26.8184
13.8061	21.2687	13.6026	22.4305	13.9655	22.6271	26.7884	26.3854	26.4962	26.8184
13.8301	21.3236	13.6208	22.389	13.9848	22.5846	26.829	26.3712	26.5365	26.8011
13.8487	21.2862	13.6448	22.4504	14.0088	22.6447	26.8698	26.3759	26.5782	26.81
13.8724	21.3405	13.6626	22.399	14.0288	22.6094	26.9138	26.4079	26.6184	26.7927
13.8915	21.3085	13.6869	22.4716	14.0528	22.6616	26.9545	26.3846	26.6594	26.8046
13.9154	21.3633	13.7053	22.4254	14.0714	22.6115	26.9958	26.3842	26.702	26.8215
13.9355	21.3396	13.7298	22.4982	14.0947	22.6644	27.0374	26.3833	26.7431	26.8123
13.958	21.3742	13.7477	22.4421	14.1149	22.6416	27.0772	26.3546	26.7833	26.8004
13.978	21.353	13.772	22.5121	14.1374	22.6769	27.1194	26.3826	26.825	26.8111
14.0002	21.3849	13.7905	22.4638	14.1582	22.6656	27.1622	26.3885	26.8636	26.7727
14.0222	21.3905	13.8142	22.5234	14.1808	22.6969	27.2035	26.3754	26.9066	26.8261
14.0435	21.4003	13.8321	22.4704	14.2021	22.694	27.2451	26.3735	26.9483	26.8207
14.0644	21.394	13.8553	22.5284	14.2237	22.7091	27.2863	26.3657	26.9889	26.8075
14.0856	21.4144	13.8741	22.4912	14.2454	22.7139	27.3269	26.3493	27.0307	26.8188
14.1073	21.418	13.8968	22.5384	14.2673	22.73	27.37	26.3794	27.0717	26.8128
14.1281	21.4267	13.9164	22.515	14.2901	22.7469	27.4122	26.3707	27.1109	26.7912
14.1503	21.4407	13.9389	22.5573	14.3106	22.7384	27.4542	26.3698	27.1547	26.8369
14.1716	21.4545	13.9598	22.5518	14.3328	22.7551	27.4949	26.345	27.1958	26.8142
14.1938	21.464	13.9811	22.5705	14.3533	22.7491	27.5361	26.3421	27.2361	26.8026
14.2143	21.4671	14.0018	22.5666	14.3764	22.7791	27.5767	26.3299	27.2775	26.8068
14.2364	21.4791	14.0226	22.5803	14.3964	22.765	27.6192	26.3447	27.3178	26.789
14.2572	21.4872	14.0452	22.6035	14.42	22.8047	27.6613	26.3428	27.3578	26.7925
14.28	21.504	14.0654	22.5995	14.4396	22.7823	27.7036	26.3433	27.4006	26.8146
14.2996	21.4929	14.087	22.6116	14.4638	22.8311	27.7441	26.3187	27.4419	26.809
14.3222	21.5159	14.1069	22.6094	14.4834	22.8042	27.7859	26.3193	27.4829	26.807
14.3417	21.507	14.1292	22.6337	14.5074	22.8496	27.827	26.3063	27.5238	26.803
14.3647	21.5372	14.1489	22.624	14.527	22.8243	27.8692	26.3098	27.5643	26.7933
14.3842	21.5227	14.1715	22.6542	14.5511	22.8702	27.9118	26.3063	27.6056	26.8059
14.4082	21.5653	14.1914	22.6474	14.5695	22.8258	27.9529	26.2842	27.648	26.8123
14.4277	21.5469	14.2144	22.6816	14.5937	22.8843	27.9932	26.2633	27.6893	26.8058
14.4511	21.5818	14.2336	22.6612	14.6128	22.8479	28.0345	26.2506	27.73	26.7871
14.4702	21.5624	14.2564	22.6966	14.637	22.9054	28.0753	26.2394	27.7702	26.7718
14.4941	21.6045	14.2756	22.6754	14.6556	22.8603	28.1176	26.2447	27.8104	26.7543
14.5139	21.5875	14.2995	22.7251	14.6795	22.9161	28.1604	26.2488	27.8519	26.7632
14.5378	21.6254	14.3177	22.6863	14.6991	22.8866	28.2012	26.2245	27.8934	26.7573
14.5565	21.5938	14.3409	22.7337	14.7236	22.9472	28.2419	26.2075	27.9356	26.7605
14.5794	21.6294	14.3592	22.6993	14.743	22.9084	28.2838	26.2026	27.9758	26.7325
14.5984	21.6068	14.3827	22.7507	14.7675	22.9691	28.3249	26.1953	28.0165	26.7224
14.6222	21.6543	14.401	22.7147	14.7869	22.9288	28.3675	26.1974	28.0575	26.7104
14.6419	21.6315	14.4253	22.7773	14.8099	22.9686	28.41	26.1975	28.0989	26.7147
14.6662	21.6839	14.4438	22.7374	14.8296	22.9421	28.4503	26.1674	28.1407	26.7039
14.6848	21.6461	14.4676	22.7956	14.8535	22.9954	28.4911	26.1533	28.1825	26.6969
14.7087	21.6991	14.4858	22.7541	14.8732	22.9628	28.5321	26.1405	28.2217	26.6543
14.7279	21.6666	14.5098	22.8145	14.8966	23.0088	28.5735	26.1478	28.263	26.6484
14.7516	21.7167	14.5287	22.7794	14.9159	22.9718	28.6159	26.1471	28.3029	26.6192
14.7713	21.6874	14.5529	22.8351	14.9391	23.0228	28.6582	26.1456	28.3448	26.6229
14.7944	21.7286	14.5709	22.7878	14.9603	23.0104	28.699	26.1202	28.387	26.6154
14.8134	21.6937	14.5939	22.8364	14.9834	23.0482	28.7411	26.1206	28.4282	26.5894
14.836	21.7377	14.6124	22.8007	15.0046	23.0346	28.7813	26.0907	28.4681	26.5473
14.8562	21.7181	14.6357	22.8535	15.027	23.0619	28.8242	26.1112	28.5099	26.5369
14.8784	21.7514	14.6552	22.828	15.0475	23.0422	28.8668	26.0986	28.5501	26.5015
14.8994	21.7413	14.6788	22.8824	15.0687	23.0578	28.908	26.0737	28.5925	26.4963
14.9218	21.7753	14.6977	22.8444	15.0911	23.0698	28.9488	26.0506	28.6344	26.4697
14.9422	21.7576	14.7207	22.8959	15.1122	23.0768	28.9905	26.0432	28.6749	26.4228
14.9643	21.7919	14.7403	22.8697	15.1347	23.091	29.0308	26.0252	28.7151	26.3849
14.9854	21.7786	14.7628	22.9091	15.1547	23.0817	29.0733	26.0328	28.7561	26.3601
15.0077	21.8138	14.7829	22.8893	15.1772	23.1058	29.1155	26.0267	28.7963	26.334
15.0291	21.7996	14.8051	22.9228	15.1975	23.0995	29.1574	26.0148	28.8383	26.3261
15.0502	21.8181	14.8247	22.8984	15.2219	23.1448	29.1985	25.9899	28.8803	26.3077
15.0714	21.8143	14.8459	22.9255	15.2415	23.1208	29.2397	25.9714	28.9212	26.2779
15.0921	21.8288	14.8669	22.926	15.2658	23.1658	29.2814	25.9724	28.9621	26.2514
15.1142	21.837	14.8876	22.938	15.285	23.1346	29.3241	25.9653	29.0028	26.2196
15.1349	21.8464	14.9094	22.949	15.3084	23.1733	29.3656	25.9433	29.0441	26.2139
15.1578	21.8637	14.9302	22.9615	15.3279	23.15	29.407	25.9202	29.0865	26.1961
15.1781	21.8671	14.9519	22.9705	15.3524	23.2011	29.4482	25.9038	29.1278	26.1693
15.2005	21.8814	14.972	22.9742	15.3713	23.1657	29.488	25.8702	29.1681	26.1307
15.2209	21.8852	14.9944	22.9948	15.3956	23.2171	29.5302	25.8816	29.2091	26.1105
15.2438	21.9042	15.0145	22.9937	15.4134	23.1678	29.5725	25.8751	29.249	26.0776
15.2647	21.909	15.0377	23.0202	15.4386	23.2412	29.6137	25.8596	29.2906	26.0781
15.2866	21.9133	15.0565	23.0004	15.458	23.2073	29.656	25.8541	29.3324	26.0638
15.3062	21.9097	15.0794	23.0337	15.4831	23.2687	29.6971	25.8353	29.374	26.0444
15.3291	21.9363	15.098	23.0112	15.5016	23.219	29.7377	25.8133	29.4147	26.0053
15.3488	21.9248	15.1213	23.052	15.5263	23.2807	29.7807	25.828	29.4557	25.9781
15.3716	21.9545	15.1401	23.0285	15.5447	23.2334	29.8224	25.809	29.4957	25.9383
15.3918	21.9478	15.1643	23.0803	15.569	23.2922	29.8642	25.8031	29.5385	25.9341
15.4147	21.9763	15.1829	23.0503	15.5879	23.2503	29.9054	25.7791	29.5797	25.8989
15.4347	21.9653	15.2064	23.0957	15.6122	23.307	29.9453	25.747	29.6207	25.8686
15.4574	21.9943	15.2249	23.0667	15.6314	23.2689	29.9863	25.739	29.6613	25.8358
15.4776	21.983	15.2489	23.1168	15.6546	23.3107	30.0289	25.7441	29.7008	25.7916
15.5011	22.0225	15.2681	23.0924	15.6739	23.2823	30.0704	25.7189	29.7417	25.7824
15.5212	22.0009	15.2912	23.128	15.698	23.3395	30.1129	25.7013	29.7841	25.7789
15.5433	22.0274	15.3092	23.0933	15.7184	23.3154	30.1536	25.6604	29.8246	25.7424
15.5631	22.0076	15.3326	23.1439	15.7412	23.3473	30.1948	25.6344	29.8666	25.7347
15.5863	22.0518	15.3512	23.1136	15.7623	23.3392	30.2366	25.6172	29.9074	25.7031
15.6059	22.0247	15.3742	23.1573	15.7846	23.3646	30.2789	25.5998	29.9475	25.6663
15.629	22.0682	15.3937	23.1366	15.8055	23.3523	30.3208	25.5738	29.9895	25.6666
15.6488	22.0429	15.4166	23.1774	15.8276	23.3787	30.3623	25.5384	30.0313	25.6416
15.6721	22.092	15.4362	23.1586	15.8487	23.369	30.403	25.4954	30.0722	25.6073
15.6921	22.0653	15.4584	23.19	15.8707	23.3931	30.4438	25.4595	30.1136	25.5709
15.7152	22.1091	15.4784	23.1759	15.8924	23.3934	30.4848	25.43	30.1533	25.5134
15.7352	22.0815	15.5012	23.2155	15.9131	23.3957	30.5278	25.4218	30.1936	25.4748
15.7589	22.1353	15.5217	23.2008	15.9359	23.4213	30.5696	25.3961	30.2354	25.4571
15.7777	22.0899	15.5428	23.2162	15.9573	23.4295	30.6113	25.363	30.2767	25.4158
15.8003	22.1339	15.5631	23.2066	15.98	23.4427	30.6528	25.3344	30.3188	25.3956
15.8204	22.1092	15.585	23.2388	16.0004	23.4386	30.6934	25.2987	30.3592	25.3354
15.843	22.1527	15.6052	23.2254	16.0236	23.4619	30.7355	25.2987	30.4003	25.3078
15.8631	22.1276	15.627	23.2525	16.0437	23.4528	30.7784	25.2857	30.4412	25.2742
15.8851	22.1621	15.6476	23.245	16.0672	23.4824	30.8198	25.2631	30.483	25.2519
15.9059	22.1512	15.6694	23.2773	16.0866	23.4616	30.861	25.2327	30.5248	25.223
15.9283	22.1864	15.6903	23.267	16.1098	23.4928	30.9021	25.2103	30.5661	25.1913
15.9495	22.1772	15.7118	23.2933	16.1295	23.4764	30.9424	25.1816	30.6065	25.1471
15.9717	22.2087	15.7328	23.2895	16.1533	23.514	30.9847	25.185	30.6472	25.1165
15.9931	22.2003	15.7547	23.3197	16.1723	23.4872	31.0269	25.1619	30.6873	25.0739
16.0142	22.2144	15.7747	23.2953	16.1965	23.5353	31.0689	25.1509	30.7297	25.0652
16.0352	22.2089	15.7956	23.3168	16.2158	23.5092	31.1105	25.1133	30.771	25.0264
16.0568	22.2315	15.8168	23.3184	16.2398	23.5549	31.1515	25.0773	30.8128	24.9956
16.0785	22.234	15.8376	23.3342	16.2595	23.5328	31.1921	25.0499	30.8537	24.9501
16.0994	22.246	15.859	23.3374	16.2838	23.5778	31.2352	25.0465	30.8943	24.9037
16.121	22.2495	15.8791	23.3446	16.3032	23.5505	31.2768	25.0113	30.9348	24.8639
16.1413	22.2542	15.901	23.3615	16.3272	23.5963	31.3188	24.9948	30.9776	24.8415
16.1644	22.2823	15.9216	23.37	16.3459	23.5563	31.3597	24.9498	31.0185	24.7812
16.1853	22.284	15.944	23.3894	16.37	23.61	31.4003	24.9184	31.0598	24.727
16.2082	22.3071	15.9644	23.3922	16.3896	23.5794	31.4411	24.8961	31.0999	24.6485
16.2285	22.2975	15.9869	23.4123	16.4134	23.6246	31.4841	24.891	31.1401	24.5815
16.2512	22.3223	16.0065	23.401	16.4327	23.5949	31.5253	24.8551	31.1806	24.5312
16.2701	22.2948	16.0283	23.4204	16.457	23.6518	31.5677	24.8389	31.223	24.4981
16.2938	22.3437	16.0484	23.4175	16.4768	23.6217	31.6089	24.791	31.2639	24.4556
16.3131	22.3141	16.0712	23.4472	16.5002	23.6629	31.6492	24.752	31.3055	24.4128
16.3368	22.3622	16.0905	23.4298	16.5205	23.6405	31.691	24.7341	31.3464	24.3634
16.3556	22.3257	16.1131	23.4595	16.5442	23.6837	31.7339	24.7157	31.386	24.3062
16.3786	22.3695	16.1317	23.4362	16.5637	23.6482	31.7749	24.6737	31.4281	24.2859
16.3978	22.3405	16.1554	23.49	16.5866	23.689	31.8172	24.6473	31.47	24.2458
16.4225	22.4072	16.1752	23.472	16.6066	23.6639	31.8573	24.5898	31.5109	24.2022
16.4415	22.3649	16.1985	23.5138	16.6291	23.6992	31.8978	24.5543	31.5519	24.15
16.4656	22.4245	16.2179	23.4878	16.6503	23.687	31.9397	24.538	31.592	24.1001
16.4849	22.3826	16.2408	23.5271	16.6721	23.7101	31.982	24.511	31.632	24.0524
16.508	22.4309	16.2592	23.4873	16.6935	23.7066	32.0241	24.4838	31.6742	24.0326
16.527	22.3946	16.2822	23.5395	16.7156	23.7342	32.0658	24.4408	31.7155	23.9763
16.5511	22.4548	16.3017	23.512	16.7368	23.7233	32.1065	24.3944	31.7571	23.9277
16.5702	22.4127	16.3246	23.558	16.7587	23.7485	32.1475	24.3574	31.7983	23.8559
16.5939	22.4703	16.3437	23.5247	16.7809	23.7512	32.1905	24.3471	31.8386	23.7858
16.6123	22.4191	16.3656	23.5618	16.8026	23.7697	32.2317	24.2919	31.8793	23.7351
16.6354	22.4759	16.3852	23.54	16.8244	23.7652	32.2743	24.2732	31.9218	23.7059
16.6561	22.4566	16.4084	23.5955	16.8452	23.7769	32.3152	24.2151	31.9627	23.6469
16.6796	22.5085	16.4285	23.5702	16.8673	23.7798	32.3555	24.1724	32.0046	23.6038
16.6994	22.473	16.4508	23.6076	16.8885	23.7955	32.397	24.1477	32.0451	23.5307
16.7223	22.5158	16.4712	23.5897	16.9113	23.8063	32.4394	24.1321	32.085	23.4666
16.7423	22.4878	16.4929	23.6195	16.9313	23.8011	32.4806	24.0928	32.1259	23.4219
16.7645	22.5239	16.5128	23.5982	16.9549	23.8348	32.5237	24.0836	32.1682	23.3768
16.7849	22.5039	16.535	23.6381	16.9752	23.8286	32.5643	24.0218	32.2097	23.3223
16.8071	22.5375	16.5554	23.62	16.9983	23.8486	32.6051	23.9948	32.2513	23.2606
16.8279	22.5235	16.5772	23.6537	17.0188	23.8442	32.6471	23.9711	32.2917	23.1957
16.8494	22.5438	16.5971	23.6275	17.0422	23.8709	32.6895	23.9527	32.3322	23.1424
16.8701	22.5374	16.618	23.6552	17.0621	23.8563	32.7313	23.9199	32.3739	23.116
16.8918	22.5614	16.64	23.6657	17.085	23.8803	32.774	23.9026	32.4155	23.0642
16.9141	22.5745	16.6616	23.6901	17.1048	23.8656	32.8132	23.8298	32.4568	23.0252
16.9349	22.5781	16.6828	23.6831	17.128	23.9001	32.8548	23.823	32.4983	22.9767
16.9574	22.597	16.7038	23.7005	17.148	23.8816	32.8965	23.795	32.5377	22.9106
16.978	22.5922	16.725	23.6981	17.1711	23.9158	32.9379	23.7623	32.5787	22.8754
17.0003	22.6129	16.7454	23.7079	17.1909	23.8998	32.9802	23.7444	32.6202	22.8369
17.0205	22.6063	16.767	23.7145	17.2145	23.9425	33.023	23.7192	32.661	22.7784
17.0429	22.6268	16.7874	23.7217	17.2347	23.9233	33.0623	23.6523	32.7031	22.7441
17.0628	22.6155	16.8093	23.7349	17.2579	23.9589	33.1044	23.6406	32.7447	22.6788
17.0862	22.6552	16.8294	23.7334	17.2786	23.945	33.1465	23.6162	32.7836	22.5984
17.1054	22.6262	16.8507	23.7447	17.3016	23.98	33.1884	23.5853	32.8254	22.5603
17.1288	22.6745	16.8708	23.7468	17.322	23.9597	33.2301	23.5527	32.8672	22.5216
17.1486	22.6512	16.894	23.7848	17.3445	23.9899	33.2721	23.5186	32.9087	22.4709
17.1727	22.703	16.9137	23.7676	17.3647	23.9694	33.3118	23.4594	32.9507	22.4325
17.1915	22.6619	16.9363	23.7992	17.3876	24.0068	33.3528	23.4263	32.9906	22.3556
17.2156	22.7185	16.9561	23.7839	17.408	23.9849	33.3948	23.4023	33.0302	22.3048
17.2344	22.6774	16.9787	23.8172	17.4304	24.0207	33.4364	23.3644	33.0717	22.2674
17.2587	22.739	16.9981	23.7958	17.4517	24.0113	33.4788	23.3408	33.1128	22.2197
17.277	22.6885	17.0206	23.832	17.4748	24.051	33.5201	23.2867	33.1541	22.176
17.3009	22.7472	17.0399	23.8066	17.4953	24.0254	33.5608	23.2374	33.197	22.1407
17.3192	22.6998	17.063	23.8561	17.5183	24.0662	33.6024	23.1938	33.2361	22.0332
17.3435	22.7637	17.082	23.8231	17.5389	24.0418	33.6451	23.1605	33.277	21.9772
17.3621	22.716	17.1045	23.8661	17.5615	24.0791	33.6863	23.092	33.3187	21.9082
17.3859	22.7761	17.1246	23.8493	17.5824	24.0583	33.7288	23.0436	33.3604	21.8198
17.4051	22.738	17.1479	23.899	17.6043	24.0842	33.7695	22.9523	33.4015	21.6895
17.4287	22.7924	17.167	23.8616	17.6252	24.0716	33.8099	22.8743	33.4434	21.5526
17.4481	22.7585	17.19	23.9117	17.6471	24.0994	33.8511	22.8037	33.4828	21.2803
17.472	22.8146	17.2093	23.8767	17.6682	24.0902	33.8939	22.7498	33.5235	21.1043
17.4915	22.778	17.2326	23.9334	17.6899	24.1139	33.9348	22.6705	33.5646	21.031
17.5149	22.829	17.2514	23.8888	17.7119	24.1184	33.9779	22.6249	33.6062	20.9691
17.5342	22.7899	17.274	23.9369	17.7338	24.14	34.0183	22.5256	33.6477	20.9131
17.557	22.8353	17.2931	23.9015	17.7557	24.1381	34.0593	22.4574	33.6894	20.8478
17.5771	22.8119	17.3158	23.951	17.7772	24.1555	34.1014	22.3863	33.7294	20.7651
17.6	22.852	17.3354	23.9207	17.799	24.1557	34.1437	22.3059	33.7706	20.7051
17.6199	22.8256	17.3574	23.9611	17.8209	24.1748	34.1852	22.2099	33.8125	20.651
17.6423	22.8635	17.3777	23.9459	17.8426	24.1728	34.2279	22.1215	33.8538	20.5776
17.6639	22.8634	17.3996	23.9786	17.8637	24.1833	34.2677	21.9916	33.8952	20.5096
17.6852	22.8769	17.42	23.9643	17.8862	24.1955	34.3087	21.9146	33.9365	20.4215
17.707	22.8804	17.4423	24.0036	17.9062	24.1852	34.3505	21.8442	33.9762	20.3286
17.7285	22.8917	17.4628	23.9838	17.9292	24.2161	34.3922	21.7613	34.0166	20.241
17.7503	22.8976	17.4847	24.0188	17.9499	24.2127	34.4343	21.6797	34.059	20.1574
17.7706	22.8978	17.5049	24.0005	17.9733	24.2427	34.477	21.5882	34.0997	20.0232
17.7925	22.9096	17.526	24.0218	17.9939	24.2335	34.5171	21.4853	34.1415	19.914
17.8127	22.9054	17.5472	24.0237	18.0172	24.261	34.5586	21.414	34.183	19.7887
17.8357	22.9352	17.5684	24.0404	18.0366	24.2358	34.601	21.3559	34.2227	19.6859
17.8554	22.9173	17.5893	24.0355	18.0603	24.2788	34.6428	21.2757	34.264	19.6025
17.8786	22.9559	17.6101	24.0523	18.0804	24.2554	34.6851	21.2023	34.3064	19.5233
17.8981	22.9369	17.6327	24.0764	18.1039	24.2966	34.7259	21.0991	34.3472	19.4031
17.9215	22.9764	17.6526	24.0678	18.1233	24.2636	34.7665	21.0226	34.3893	19.2807
17.9407	22.9503	17.675	24.0924	18.1464	24.3059	34.8076	20.9572	34.4296	19.1068
17.9651	23.0054	17.6953	24.0871	18.1655	24.271	34.8494	20.9033	34.4693	18.9402
17.9842	22.9691	17.7178	24.1112	18.1893	24.3269	34.8909	20.8453	34.5102	18.7803
18.0084	23.0242	17.7369	24.0908	18.2093	24.2992	34.9342	20.808	34.5519	18.6073
18.0265	22.9787	17.7594	24.1234	18.2337	24.3601	34.9746	20.7181	34.593	18.4142
18.0506	23.0342	17.7784	24.0994	18.2531	24.3168	35.0158	20.6584	34.6358	18.2314
18.0691	22.9934	17.8016	24.147	18.2764	24.365	35.057	20.5878	34.6752	18.0004
18.094	23.0586	17.8206	24.115	18.296	24.3304	35.0992	20.5324	34.7162	17.792
18.112	23.0045	17.8437	24.164	18.3206	24.399	35.1416	20.4703	34.7576	17.5627
18.1364	23.0725	17.8627	24.1338	18.34	24.3503	35.1838	20.414	34.7993	17.296
18.1552	23.0303	17.8862	24.1877	18.364	24.4122	35.2232	20.3362	34.8406	16.9973
18.1797	23.0928	17.9047	24.1483	18.3831	24.3623	35.2649	20.2943	34.8822	16.6686
18.1983	23.047	17.9287	24.2117	18.4063	24.4152	35.305	20.2293	34.9214	16.3114
18.2227	23.1058	17.9475	24.1677	18.4258	24.3751	35.3477	20.2057	34.962	15.9589
18.2415	23.064	17.9716	24.2352	18.4495	24.4347	35.3906	20.1642	35.0034	15.4663
18.2651	23.1157	17.9894	24.179	18.4704	24.4107	35.4314	20.0927	35.0363	14.5806
18.2838	23.0741	18.0129	24.2416	18.4938	24.4591	35.4723	20.0481	35.078	13.9563
18.3072	23.1242	18.0313	24.1952	18.5135	24.4169	35.5151	20.0184	35.12	13.5537
18.3266	23.0912	18.0554	24.2626	18.5362	24.462	35.555	19.945	35.16	13.2144
18.3496	23.1332	18.0738	24.2096	18.5573	24.4451	35.5981	19.9197	35.2006	12.9441
18.3693	23.11	18.097	24.2712	18.5801	24.4849	35.6405	19.8709	35.2418	12.7312
18.392	23.1516	18.1163	24.2366	18.6005	24.4562	35.6804	19.786	35.2838	12.5595
18.4127	23.1393	18.1397	24.2943	18.6225	24.4873	35.7223	19.7418	35.3262	12.4025
18.4349	23.1654	18.1587	24.2525	18.6434	24.4714	35.7633	19.6819	35.3657	12.1934
18.4564	23.1648	18.1821	24.3085	18.6651	24.4969	35.8036	19.6235	35.4067	12.0181
18.4778	23.1771	18.2014	24.2728	18.6865	24.4927	35.8477	19.5822	35.4474	11.8477
18.4995	23.1844	18.2239	24.3162	18.7081	24.512	35.8891	19.452	35.4875	11.6954
18.5205	23.1891	18.2431	24.2832	18.731	24.5326	35.9297	19.2802	35.5303	11.5555
18.5418	23.1942	18.2653	24.3237	18.7519	24.5318	35.9726	19.1136	35.5723	11.3798
18.5625	23.1982	18.2854	24.3055	18.7743	24.5454	36.0127	18.9483	35.6117	11.1895
18.5851	23.2182	18.3071	24.3335	18.7951	24.5459	36.0549	18.8726	35.6538	11.0462
18.605	23.2096	18.3274	24.323	18.8183	24.5728	36.0982	18.7952	35.6945	10.8789
18.628	23.2405	18.3489	24.3511	18.8385	24.5566	36.1394	18.6901	35.7353	10.7302
18.6486	23.2392	18.3702	24.3544	18.8615	24.5858	36.1797	18.601	35.7779	10.5814
18.6715	23.2616	18.3911	24.3681	18.8815	24.5666	36.2214	18.5323	35.8188	10.4329
18.6915	23.2501	18.4129	24.3786	18.9047	24.604	36.2616	18.4421	35.8587	10.3105
18.7148	23.281	18.4335	24.3814	18.9247	24.5842	36.3043	18.3838	35.9002	10.2038
18.7342	23.2605	18.4558	24.4046	18.9478	24.619	36.3464	18.2969	35.9394	10.0805
18.7578	23.2984	18.4756	24.3921	18.9679	24.6007	36.3884	18.1983	35.9813	9.99116
18.7768	23.2693	18.4973	24.4123	18.9923	24.6536	36.4294	18.0679	36.0243	9.88692
18.8001	23.3073	18.517	24.4005	19.0117	24.6162	36.4707	17.9974	36.064	9.76219
18.8191	23.2799	18.5399	24.4381	19.0356	24.6656	36.5118	17.953	36.1054	9.68054
18.8426	23.3246	18.5588	24.4099	19.0547	24.6257	36.5544	17.929	36.1471	9.59019
18.8616	23.2976	18.5821	24.46	19.0793	24.6924	36.5964	17.897	36.186	9.50095
18.8853	23.345	18.6017	24.4395	19.0979	24.6389	36.6377	17.861	36.2294	9.45701
18.905	23.324	18.6251	24.4834	19.1218	24.6977	36.6781	17.8251	36.2715	9.39509
18.9288	23.3694	18.644	24.4497	19.141	24.6569	36.7192	17.8049	36.3105	9.31846
18.9481	23.3405	18.6677	24.5023	19.165	24.7141	36.7603	17.786	36.3257	9.31278
18.9715	23.3805	18.6861	24.4619	19.1839	24.6687	36.8024	17.774
18.9911	23.3587	18.7101	24.5209	19.2078	24.731	36.8446	17.7554
19.0148	23.4028	18.7282	24.4723	19.2273	24.6909	36.8866	17.727
19.0336	23.3646	18.7517	24.5298	19.2519	24.7566	36.9268	17.6851
19.0575	23.4168	18.7699	24.4837	19.2713	24.7111	36.9679	17.6632
19.0765	23.3812	18.7934	24.5418	19.295	24.7653	37.0101	17.6512
19.0993	23.4228	18.8118	24.5033	19.3148	24.7307	37.0521	17.618
19.1193	23.4007	18.8352	24.5597	19.3384	24.7801	37.0946	17.5889
19.1429	23.4506	18.8545	24.531	19.3579	24.7419	37.1353	17.532
19.163	23.4245	18.8781	24.585	19.3815	24.7923	37.1757	17.4791
19.1863	23.466	18.897	24.5464	19.4017	24.7622	37.2176	17.4331
19.2058	23.4347	18.9201	24.5961	19.4242	24.798	37.2587	17.3674
19.2282	23.4681	18.9394	24.5672	19.4446	24.7799	37.3005	17.2944
19.2492	23.4587	18.9628	24.6183	19.4674	24.8174	37.3439	17.2388
19.2714	23.4862	18.9814	24.5763	19.4889	24.8103	37.3839	17.1439
19.2918	23.4675	19.0046	24.6307	19.5111	24.8323	37.4252	17.0859
19.3135	23.4919	19.0239	24.5984	19.5328	24.8294	37.4673	17.0276
19.3337	23.4776	19.0455	24.6267	19.5539	24.8373	37.5091	16.9634
19.3552	23.5005	19.066	24.6187	19.5761	24.8477	37.5515	16.8955
19.377	23.5067	19.0886	24.6589	19.5971	24.8535	37.5936	16.8106
19.3988	23.5296	19.1091	24.6461	19.6193	24.8639	37.6341	16.7152
19.4207	23.5307	19.1312	24.6742	19.64	24.8597	37.6754	16.6436
19.4413	23.5343	19.1514	24.6567	19.663	24.8829	37.7162	16.5699
19.4632	23.5411	19.1725	24.6769	19.6824	24.863	37.7586	16.5178
19.4844	23.5563	19.194	24.6824	19.7058	24.9042	37.8009	16.4533
19.507	23.5684	19.2151	24.6961	19.7259	24.8908	37.8426	16.3766
19.5271	23.565	19.2362	24.6957	19.7502	24.9357	37.8841	16.3072
19.5499	23.5843	19.2566	24.7018	19.7696	24.9019	37.925	16.2284
19.5694	23.5702	19.2776	24.7042	19.7945	24.9627	37.9661	16.1596
19.5922	23.5941	19.2976	24.7059	19.8126	24.9095	38.0089	16.1018
19.6119	23.586	19.3201	24.7358	19.8377	24.9801	38.0507	16.022
19.6357	23.6235	19.3403	24.734	19.8554	24.9164	38.092	15.9319
19.6557	23.6118	19.3634	24.7675	19.8806	24.9914	38.1334	15.8263
19.6789	23.6359	19.3823	24.7403	19.8994	24.9411	38.1732	15.6953
19.698	23.6146	19.4052	24.7786	19.9238	25.0038	38.2149	15.597
19.7216	23.6543	19.4245	24.7611	19.9417	24.9452	38.2582	15.4828
19.7416	23.6421	19.4484	24.8089	19.9669	25.0266	38.2983	15.3233
19.7646	23.6692	19.467	24.7744	19.986	24.9796	38.3413	15.2037
19.7837	23.6428	19.4905	24.8215	20.011	25.0476	38.3826	15.043
19.8069	23.6815	19.5087	24.7813	20.0297	24.9936	38.4215	14.8623
19.826	23.6564	19.532	24.8309	20.0541	25.0576	38.4652	14.7393
19.8492	23.6957	19.5504	24.7949	20.073	25.0105	38.5082	14.5441
19.8686	23.672	19.5749	24.8627	20.0972	25.072	38.5475	14.3061
19.8924	23.7232	19.5938	24.8262	20.1161	25.023	38.5912	14.1009
19.9124	23.6992	19.6176	24.8766	20.1399	25.0753	38.6313	13.891
19.9355	23.7357	19.6354	24.8296	20.1596	25.0425	38.67	13.724
19.955	23.7084	19.6594	24.892	20.1823	25.0814	38.7145	13.6305
19.9786	23.7565	19.6782	24.8558	20.2023	25.0593	38.7559	13.4918
19.9983	23.7273	19.702	24.9104	20.2255	25.1038	38.797	13.3931
20.0212	23.7644	19.7199	24.8597	20.2467	25.0937	38.8404	13.3109
20.0409	23.7376	19.7434	24.9192	20.2692	25.118	38.879	13.1933
20.0636	23.775	19.7618	24.877	20.2901	25.1048	38.9209	13.1592
20.0838	23.7547	19.7849	24.9291	20.3122	25.1321	38.9651	13.1311
20.1061	23.7865	19.8038	24.8962	20.3339	25.1336	39.0051	13.0619
20.1265	23.7683	19.827	24.9514	20.3554	25.1442	39.0475	13.0525
20.1496	23.8128	19.8471	24.9291	20.3774	25.1469	39.0894	13.0078
20.1701	23.7884	19.8695	24.9652	20.3989	25.1554	39.1282	12.942
20.1925	23.8221	19.8891	24.9401	20.4207	25.1613	39.1706	12.9412
20.2129	23.8006	19.9117	24.9825	20.4412	25.1608	39.2134	12.9218
20.2354	23.839	19.932	24.965	20.4635	25.1802	39.2537	12.8824
20.2558	23.8144	19.9536	24.9898	20.4848	25.1872	39.2971	12.8931
20.2774	23.8402	19.974	24.9769	20.5085	25.2179	39.3381	12.8646
20.2984	23.8313	19.9955	25.0008	20.5288	25.2012	39.3784	12.8557
20.3201	23.8557	20.0163	24.9971	20.5514	25.2221	39.4212	12.8786
20.3411	23.8455	20.0373	25.0107	20.5716	25.2133	39.4632	12.8731
20.3621	23.8635	20.0583	25.011	20.5952	25.2482	39.5049	12.8778
20.384	23.8689	20.08	25.0371	20.6147	25.221	39.5466	12.8722
20.4056	23.8894	20.1014	25.0372	20.6385	25.2583	39.5872	12.8669
20.4275	23.8876	20.1221	25.0451	20.6576	25.229	39.6277	12.8569
20.4486	23.8996	20.1437	25.0527	20.6813	25.2762	39.6696	12.8657
20.4705	23.9032	20.1643	25.0624	20.7002	25.241	39.7121	12.8611
20.4913	23.9122	20.1861	25.0717	20.7245	25.2977	39.7536	12.842
20.5132	23.9171	20.2059	25.0671	20.7444	25.2727	39.7951	12.8241
20.5341	23.9235	20.228	25.0862	20.7687	25.319	39.8367	12.8076
20.5565	23.9369	20.2478	25.0801	20.7875	25.2794	39.8775	12.7843
20.5765	23.9285	20.2701	25.1028	20.8117	25.3349	39.9198	12.7821
20.5989	23.9512	20.2893	25.0895	20.8313	25.3022	39.9625	12.7601
20.6191	23.9452	20.3122	25.1258	20.8555	25.3538	40.0038	12.7321
20.6424	23.9787	20.3321	25.1177	20.8744	25.3122	40.0442	12.6952
20.6625	23.9626	20.3551	25.148	20.8985	25.3644	40.0857	12.6766
20.6861	24.0003	20.3745	25.129	20.9173	25.3262	40.1263	12.6459
20.705	23.966	20.3973	25.1632	20.9413	25.3797	40.1682	12.6293
20.7287	24.0157	20.4168	25.1454	20.9609	25.3479	40.2107	12.6112
20.7479	23.9832	20.4395	25.1773	20.9849	25.4019	40.2521	12.5851
20.7713	24.0278	20.4589	25.1599	21.0055	25.378	40.2933	12.5557
20.7904	23.9901	20.482	25.1973	21.0281	25.4078	40.3348	12.5272
20.8144	24.0447	20.5009	25.1687	21.0483	25.3855	40.3756	12.496
20.8328	23.9968	20.5237	25.2092	21.0716	25.4288	40.4187	12.4762
20.8561	24.0531	20.5428	25.185	21.0922	25.4065	40.449	12.4408
20.8757	24.0207	20.5663	25.2354	21.1147	25.4385
20.8997	24.079	20.5857	25.2063	21.1352	25.4169
20.9192	24.0375	20.6091	25.2551	21.1572	25.4425
20.9432	24.0952	20.6279	25.2161	21.1779	25.4278
20.9622	24.0467	20.6509	25.2676	21.1999	25.4553
20.9854	24.1016	20.6701	25.2363	21.2217	25.4564
21.0049	24.0597	20.6928	25.2792	21.2439	25.4793
21.0275	24.104	20.7122	25.2489	21.2655	25.4724
21.0482	24.0812	20.735	25.2927	21.2862	25.4772
21.0707	24.1181	20.7541	25.2565	21.3093	25.4994
21.0903	24.0851	20.776	25.2958	21.3304	25.5053
21.1126	24.1293	20.7962	25.2808	21.3529	25.5135
21.1338	24.116	20.8188	25.3252	21.3735	25.5125
21.1564	24.1538	20.8392	25.3034	21.3958	25.522
21.1773	24.1303	20.8614	25.3385	21.4161	25.5202
21.1992	24.1608	20.8819	25.3207	21.4392	25.5468
21.22	24.1454	20.903	25.3447	21.4593	25.5361
21.242	24.1781	20.9242	25.3393	21.4831	25.5734
21.2628	24.1601	20.9444	25.3472	21.5037	25.5663
21.2841	24.1774	20.9667	25.3608	21.5262	25.5767
21.3059	24.1802	20.9871	25.3666	21.5464	25.5707
21.3264	24.1836	21.0082	25.3659	21.5704	25.6085
21.348	24.1928	21.0284	25.377	21.5905	25.5922
21.3688	24.2006	21.051	25.4006	21.6136	25.6156
21.3917	24.2241	21.0715	25.4055	21.6329	25.592
21.4123	24.2153	21.0938	25.4169	21.6564	25.6318
21.4349	24.238	21.1139	25.4156	21.6759	25.6058
21.4548	24.2225	21.1359	25.4324	21.6993	25.6454
21.478	24.2619	21.1561	25.4341	21.7192	25.6239
21.4979	24.2407	21.178	25.4485	21.7432	25.6719
21.5207	24.2705	21.1975	25.4341	21.7629	25.6413
21.5406	24.2463	21.2204	25.4682	21.786	25.6802
21.5639	24.2849	21.2395	25.4478	21.8061	25.6565
21.5829	24.2522	21.2616	25.4774	21.8297	25.7018
21.6056	24.2907	21.2812	25.4634	21.8502	25.6792
21.6256	24.2707	21.3044	25.5081	21.8732	25.715
21.6499	24.3275	21.3242	25.4873	21.8929	25.6829
21.6696	24.2894	21.3469	25.5202	21.9161	25.7292
21.6928	24.3333	21.3662	25.4966	21.9363	25.7009
21.7115	24.2909	21.3892	25.5429	21.9588	25.735
21.736	24.3591	21.4086	25.5162	21.9797	25.7223
21.7545	24.303	21.4312	25.5531	22.0031	25.7668
21.7785	24.3623	21.451	25.5288	22.0233	25.734
21.7972	24.3119	21.4737	25.5693	22.0459	25.773
21.8205	24.3667	21.4926	25.5358	22.0669	25.7543
21.8395	24.3235	21.5146	25.5708	22.0897	25.7948
21.8627	24.3774	21.5346	25.5561	22.1108	25.7721
21.883	24.3516	21.558	25.6071	22.1328	25.7969
21.9066	24.4006	21.5781	25.5792	22.1536	25.7783
21.9259	24.3581	21.6004	25.617	22.1752	25.8017
21.949	24.4063	21.6197	25.5851	22.1965	25.7917
21.969	24.3773	21.6426	25.6391	22.2178	25.8103
21.9924	24.4288	21.6621	25.6039	22.2403	25.8204
22.0118	24.3858	21.6844	25.6425	22.2618	25.8328
22.0348	24.4335	21.7042	25.6142	22.2837	25.834
22.0546	24.4013	21.7259	25.6496	22.3048	25.8455
22.0768	24.4364	21.7459	25.6298	22.3274	25.8586
22.0976	24.4233	21.7674	25.6611	22.3485	25.8652
22.1196	24.4508	21.7886	25.6581	22.3714	25.8785
22.1417	24.4559	21.8108	25.6926	22.3919	25.8701
22.1629	24.4606	21.8311	25.6694	22.4141	25.885
22.1842	24.4593	21.8524	25.6972	22.4347	25.8837
22.2054	24.4704	21.8735	25.6941	22.4574	25.9034
22.2278	24.4848	21.8951	25.7191	22.4777	25.8938
22.2482	24.4757	21.9157	25.7026	22.5019	25.9358
22.2706	24.4943	21.9371	25.728	22.5217	25.9087
22.2902	24.4748	21.9579	25.7201	22.5449	25.945
22.3129	24.5037	21.9785	25.7342	22.5648	25.9234
22.3325	24.4855	22.0002	25.7451	22.5886	25.9675
22.356	24.5272	22.0207	25.7489	22.6084	25.9324
22.3757	24.5042	22.0434	25.7774	22.6322	25.9788
22.3997	24.5505	22.0636	25.7677	22.6512	25.9334
22.4179	24.5024	22.0854	25.7844	22.6745	25.9839
22.4423	24.5633	22.1054	25.7761	22.6938	25.9453
22.4615	24.5243	22.1283	25.8117	22.7174	25.9979
22.486	24.584	22.1477	25.7876	22.7375	25.9668
22.5043	24.5312	22.1703	25.8227	22.7616	26.0249
22.5283	24.5878	22.1891	25.7889	22.781	25.9792
22.5466	24.5371	22.212	25.8362	22.8042	26.0315
22.5707	24.5979	22.2308	25.8015	22.8246	26.0039
22.5891	24.5467	22.2541	25.8554	22.8484	26.0597
22.6141	24.6231	22.2732	25.8206	22.8687	26.0186
22.6328	24.5703	22.2974	25.8854	22.8916	26.061
22.6572	24.631	22.3151	25.824	22.9112	26.0192
22.6754	24.5745	22.3389	25.8916	22.934	26.069
22.7	24.6447	22.3581	25.8539	22.9544	26.0382
22.7189	24.5957	22.3819	25.9153	22.977	26.08
22.7431	24.6547	22.4003	25.8638	22.9987	26.0673
22.7613	24.5976	22.4236	25.9195	23.0214	26.102
22.7847	24.6495	22.4421	25.8723	23.0418	26.0725
22.8041	24.6145	22.465	25.926	23.064	26.1074
22.827	24.6577	22.4842	25.8883	23.086	26.1032
22.8468	24.6286	22.5076	25.951	23.1078	26.1201
22.87	24.6728	22.5271	25.9129	23.1292	26.1064
22.8906	24.6514	22.5504	25.9695	23.1506	26.1204
22.9123	24.672	22.5688	25.9165	23.172	26.1181
22.9333	24.6661	22.5923	25.9804	23.1931	26.1302
22.9551	24.6857	22.612	25.9447	23.2151	26.136
22.977	24.6898	22.6349	25.9943	23.2361	26.139
22.9982	24.695	22.6537	25.9464	23.2595	26.1704
23.0197	24.6956	22.6759	25.9917	23.2797	26.1537
23.0404	24.7004	22.696	25.9706	23.3022	26.179
23.0625	24.7101	22.7176	25.9995	23.3228	26.168
23.0828	24.7053	22.738	25.9856	23.3464	26.2082
23.1054	24.7282	22.7598	26.0164	23.3668	26.1825
23.1261	24.7253	22.7811	26.0151	23.3898	26.2125
23.1491	24.7473	22.8016	26.0191	23.4092	26.1794
23.1685	24.7241	22.8233	26.0316	23.4329	26.2318
23.1921	24.7632	22.8437	26.0333	23.4524	26.1961
23.2117	24.7384	22.8663	26.0604	23.4761	26.2451
23.2355	24.778	22.8863	26.0502	23.4965	26.2177
23.2545	24.7411	22.9084	26.0708	23.5205	26.2683
23.2782	24.7828	22.9279	26.0535	23.5393	26.2186
23.2966	24.7422	22.9506	26.0896	23.5633	26.2788
23.3205	24.7933	22.9698	26.0644	23.5832	26.242
23.3389	24.7476	22.9927	26.1062	23.6073	26.2963
23.3633	24.8082	23.0123	26.085	23.6268	26.2477
23.3824	24.7681	23.0358	26.1319	23.6498	26.2929
23.4065	24.8206	23.0542	26.089	23.6691	26.252
23.425	24.7745	23.0779	26.1473	23.6924	26.3045
23.4492	24.8328	23.0966	26.1064	23.7122	26.269
23.4683	24.7935	23.1209	26.1721	23.7356	26.3171
23.4926	24.8498	23.1391	26.1172	23.7564	26.2949
23.5115	24.7994	23.1627	26.1751	23.7791	26.3324
23.5349	24.8467	23.1806	26.1213	23.7996	26.3083
23.5539	24.8069	23.2044	26.1879	23.8225	26.3498
23.5773	24.8558	23.2222	26.1311	23.8432	26.3263
23.5967	24.8203	23.2462	26.2009	23.8667	26.3687
23.6205	24.8707	23.2651	26.1575	23.8867	26.3316
23.6406	24.839	23.2888	26.2178	23.9088	26.3622
23.663	24.8693	23.3072	26.1702	23.9299	26.3493
23.6832	24.8468	23.3307	26.2335	23.9517	26.3723
23.7058	24.8806	23.3498	26.1926	23.9732	26.3656
23.7266	24.8623	23.3735	26.2527	23.9957	26.392
23.7487	24.8803	23.3924	26.2048	24.0176	26.3889
23.7695	24.8634	23.415	26.2498	24.0384	26.3881
23.7904	24.8735	23.4342	26.2195	24.0611	26.4061
23.8117	24.8719	23.4567	26.2639	24.082	26.402
23.8326	24.8777	23.4764	26.2367	24.1052	26.4293
23.8546	24.8867	23.499	26.28	24.1257	26.4115
23.8759	24.8932	23.52	26.2681	24.1479	26.4277
23.8982	24.9018	23.541	26.2838	24.1675	26.4019
23.9181	24.894	23.5618	26.2785	24.1909	26.445
23.9413	24.9232	23.5832	26.2995	24.2105	26.4147
23.9615	24.9124	23.6048	26.3049	24.2348	26.4692
23.9852	24.9411	23.6253	26.304	24.2538	26.4249
24.0045	24.9109	23.6471	26.3134	24.2782	26.4856
24.0274	24.9365	23.6667	26.3035	24.2971	26.4358
24.0465	24.9132	23.6886	26.327	24.3216	26.5003
24.07	24.95	23.7081	26.3116	24.341	26.4557
24.0891	24.9203	23.7309	26.3466	24.3661	26.5242
24.1135	24.9702	23.7507	26.3318	24.3841	26.4547
24.1329	24.9369	23.7741	26.3737	24.4084	26.5209
24.1564	24.9742	23.7924	26.3355	24.4272	26.4661
24.1751	24.9373	23.8162	26.3938	24.4514	26.5285
24.1996	24.9925	23.8352	26.3606	24.4704	26.477
24.2188	24.9534	23.8595	26.42	24.4948	26.5426
24.2425	24.9927	23.8775	26.3644	24.5139	26.4882
24.2614	24.9496	23.9012	26.4217	24.5385	26.5587
24.2844	24.986	23.919	26.3712	24.5578	26.5064
24.3037	24.9573	23.943	26.4366	24.5821	26.5671
24.3267	24.9943	23.9608	26.3825	24.6018	26.5238
24.3462	24.9632	23.9854	26.457	24.6253	26.5708
24.3698	25.0072	24.0042	26.4106	24.6445	26.5251
24.39	24.9807	24.028	26.4688	24.6676	26.5713
24.4121	25.0066	24.0458	26.4142	24.6877	26.5387
24.4326	24.99	24.0702	26.4881	24.7106	26.5784
24.4554	25.0226	24.089	26.4386	24.7311	26.5548
24.4763	25.0045	24.1125	26.4933	24.7531	26.5793
24.4984	25.0216	24.1309	26.4392	24.7752	26.5838
24.5186	24.9958	24.1538	26.4898	24.7968	26.5934
24.5404	25.02	24.1727	26.4547	24.8186	26.593
24.5615	25.0084	24.1952	26.4976	24.8403	26.6056
24.5829	25.0221	24.2147	26.4692	24.8628	26.6156
24.6048	25.0223	24.2373	26.5121	24.8835	26.6088
24.6268	25.0377	24.258	26.5001	24.9059	26.6192
24.6478	25.0218	24.2791	26.5143	24.9261	26.6046
24.6689	25.0325	24.2999	26.5141	24.9492	26.6299
24.6911	25.0384	24.3216	26.5373	24.9694	26.6127
24.7122	25.0408	24.3432	26.5391	24.9928	26.6443
24.7344	25.0418	24.3641	26.5436	25.0128	26.623
24.7548	25.0334	24.3849	26.5372	25.0366	26.6614
24.7763	25.0344	24.4053	26.5454	25.0562	26.6286
24.7966	25.0348	24.4272	26.5609	25.08	26.668
24.819	25.0474	24.4471	26.553	25.0996	26.6356
24.8393	25.0399	24.4698	26.5811	25.124	26.6846
24.8624	25.0631	24.4903	26.5756	25.1427	26.6375
24.8825	25.0484	24.5124	26.5913	25.1666	26.6854
24.9054	25.0745	24.5317	26.5741	25.1852	26.6367
24.9254	25.0573	24.5549	26.6149	25.2099	26.6987
24.9483	25.08	24.5745	26.5926	25.2286	26.6448
24.969	25.07	24.5977	26.626	25.253	26.7053
24.9919	25.087	24.6165	26.5922	25.2721	26.6609
25.0108	25.0529	24.639	26.6247	25.2965	26.718
25.0341	25.0905	24.6578	26.5977	25.3153	26.6671
25.0535	25.0614	24.6808	26.6409	25.3401	26.7324
25.0766	25.0923	24.6997	26.6074	25.3598	26.6893
25.0967	25.0717	24.7235	26.6614	25.3836	26.7346
25.1206	25.1111	24.7425	26.6271	25.4027	26.6874
25.1397	25.0692	24.7657	26.6744	25.4264	26.7373
25.1629	25.1089	24.7847	26.6404	25.4455	26.6906
25.1828	25.0771	24.8081	26.6886	25.4696	26.7463
25.2061	25.1159	24.8275	26.6603	25.4894	26.7041
25.2263	25.0846	24.8511	26.7054	25.513	26.753
25.2487	25.1085	24.869	26.6516	25.5331	26.72
25.268	25.0715	24.8925	26.7112	25.5559	26.7564
25.2906	25.1071	24.9112	26.6677	25.5767	26.7333
25.3106	25.0777	24.9341	26.7132	25.5997	26.7681
25.3334	25.1135	24.9536	26.6845	25.6209	26.7481
25.3539	25.0874	24.9773	26.736	25.6425	26.7616
25.3762	25.1158	24.9963	26.6954	25.6634	26.7444
25.3967	25.0903	25.0188	26.7336	25.6852	26.7652
25.4189	25.1175	25.0388	26.7106	25.7067	26.7563
25.44	25.1015	25.0613	26.7476	25.7279	26.7613
25.4628	25.1366	25.0817	26.726	25.7505	26.7726
25.4832	25.0997	25.1033	26.7466	25.771	26.7684
25.5047	25.1195	25.1231	26.7236	25.7937	26.7853
25.5256	25.0993	25.1441	26.7414	25.814	26.7739
25.5472	25.1203	25.1651	26.7376	25.8379	26.8065
25.5684	25.1053	25.1863	26.7543	25.8583	26.7889
25.5899	25.1212	25.2079	26.7561	25.8819	26.8123
25.6115	25.1136	25.2284	26.7624	25.9009	26.7799
25.633	25.1288	25.2502	26.7695	25.9248	26.8221
25.6549	25.1223	25.2703	26.7664	25.9441	26.7881
25.676	25.129	25.2928	26.7864	25.968	26.8253
25.6983	25.1315	25.3134	26.7881	25.9875	26.7903
25.7195	25.1366	25.3356	26.7962	26.0114	26.8335
25.7406	25.1241	25.3549	26.781	26.0308	26.8037
25.7612	25.1241	25.3772	26.7991	26.0549	26.8504
25.7834	25.1312	25.3968	26.7869	26.0743	26.8147
25.8037	25.1212	25.4192	26.807	26.0988	26.8617
25.8262	25.1381	25.439	26.7934	26.1188	26.832
25.846	25.1172	25.4618	26.8221	26.1417	26.8553
25.8694	25.1539	25.4813	26.8028	26.1607	26.8174
25.8895	25.1288	25.5044	26.8354	26.1848	26.87
25.9122	25.1528	25.5239	26.8132	26.204	26.8262
25.9323	25.1295	25.5472	26.8496	26.2275	26.8671
25.9559	25.1672	25.5667	26.8253	26.2474	26.8358
25.9754	25.1272	25.5889	26.8459	26.2707	26.8801
25.9985	25.1631	25.6079	26.8196	26.2909	26.8524
26.0176	25.1178	25.6308	26.8585	26.3142	26.8906
26.041	25.1605	25.65	26.8279	26.3347	26.8642
26.0604	25.1173	25.6728	26.8637	26.3581	26.8993
26.0841	25.1645	25.6918	26.8305	26.3787	26.8705
26.1034	25.1176	25.7151	26.8847	26.4006	26.8902
26.1271	25.167	25.7347	26.8531	26.4214	26.8738
26.1466	25.12	25.7572	26.8864	26.4436	26.8965
26.17	25.1641	25.7769	26.8614	26.4649	26.8832
26.1894	25.1165	25.7999	26.9014	26.4868	26.8954
26.2136	25.1744	25.8196	26.8704	26.5082	26.8882
26.2323	25.1118	25.842	26.9053	26.5302	26.9099
26.2556	25.158	25.8614	26.8687	26.552	26.9059
26.2745	25.1016	25.8836	26.9053	26.5736	26.9156
26.2979	25.1538	25.9035	26.8766	26.5958	26.9152
26.3175	25.1036	25.9258	26.9141	26.6176	26.9243
26.3405	25.1454	25.946	26.8909	26.6392	26.9161
26.3605	25.1059	25.9682	26.9261	26.6598	26.9136
26.3834	25.1441	25.9886	26.9021	26.6822	26.9223
26.4033	25.1003	26.0104	26.9323	26.703	26.9215
26.4261	25.138	26.0307	26.9075	26.7255	26.9284
26.4473	25.1134	26.0532	26.9505	26.7455	26.912
26.4696	25.1348	26.0732	26.9156	26.7686	26.9394
26.4898	25.0969	26.0946	26.9425	26.7893	26.9331
26.5117	25.1162	26.1148	26.9185	26.8124	26.9519
26.5323	25.0883	26.1362	26.9443	26.8329	26.9405
26.5542	25.1061	26.1571	26.9325	26.8566	26.9684
26.5757	25.0921	26.178	26.9466	26.8766	26.9441
26.5971	25.0974	26.1994	26.9469	26.9002	26.9772
26.619	25.0935	26.2205	26.9638	26.9194	26.9364
26.6396	25.0841	26.2416	26.9567	26.9428	26.9727
26.662	25.092	26.2624	26.9684	26.9624	26.9412
26.6827	25.0761	26.2848	26.9811	26.9858	26.979
26.706	25.0937	26.3054	26.9815	27.0056	26.9489
26.7256	25.0574	26.3268	26.9811	27.0295	26.9963
26.748	25.073	26.3471	26.9806	27.0495	26.9612
26.7675	25.041	26.3688	26.9902	27.0733	27.0063
26.7908	25.0698	26.3888	26.9813	27.0936	26.9739
26.81	25.023	26.4114	27.0061	27.1167	27.005
26.834	25.0644	26.4313	26.9899	27.1366	26.9674
26.8528	25.0106	26.4539	27.0193	27.1595	27.0028
26.8767	25.0608	26.4733	26.9949	27.1795	26.9677
26.8953	25.0014	26.4961	27.0297	27.2027	27.0064
26.92	25.0619	26.5159	27.006	27.2228	26.9709
26.939	24.9986	26.5393	27.0471	27.2446	26.9923
26.964	25.0602	26.5582	27.0056	27.2658	26.976
26.9814	24.9731	26.5807	27.0429	27.289	27.0183
27.0059	25.0398	26.5997	27.0063	27.3097	26.9854
27.0242	24.9663	26.6228	27.0547	27.3322	27.0155
27.0484	25.0234	26.6415	27.0055	27.3534	26.9938
27.0671	24.9564	26.665	27.0593	27.3756	27.0196
27.0914	25.0146	26.6838	27.0111	27.3968	26.9956
27.11	24.9484	26.7071	27.0709	27.4189	27.0217
27.134	25.005	26.7259	27.0203	27.44	26.9987
27.1531	24.9458	26.7492	27.077	27.4623	27.0264
27.1773	24.9994	26.769	27.0337	27.4828	26.9931
27.1968	24.9403	26.7926	27.0909	27.5042	27.0114
27.2204	24.9806	26.811	27.0258	27.527	27.02
27.2387	24.9136	26.8338	27.0798	27.5491	27.0351
27.2622	24.9616	26.8531	27.0328	27.5705	27.0178
27.2818	24.9109	26.8757	27.0767	27.5922	27.0316
27.3042	24.9327	26.8953	27.0342	27.6141	27.0253
27.3248	24.9014	26.9181	27.0801	27.6358	27.0362
27.3468	24.9163	26.9376	27.0396	27.6574	27.0208
27.3679	24.8997	26.96	27.0831	27.6782	27.0216
27.3897	24.905	26.98	27.048	27.7011	27.0338
27.4112	24.8877	27.0026	27.0887	27.7213	27.0141
27.4329	24.8877	27.023	27.0565	27.7429	27.0156
27.4551	24.8796	27.0453	27.0872	27.7637	27.0118
27.4752	24.8523	27.0646	27.0433	27.7878	27.0496
27.4974	24.8573	27.0862	27.0744	27.8079	27.017
27.5175	24.8286	27.107	27.0543	27.8312	27.0436
27.5403	24.8409	27.1279	27.0614	27.851	27.0088
27.5606	24.8082	27.1491	27.0529	27.8744	27.0448
27.5833	24.8193	27.1698	27.0564	27.8947	27.0158
27.6029	24.7799	27.1915	27.0664	27.918	27.0465
27.6267	24.8096	27.2122	27.0611	27.9379	27.0086
27.646	24.7552	27.2342	27.0714	27.9615	27.0499
27.6699	24.7852	27.2548	27.0593	27.9803	26.9917
27.6894	24.7266	27.2774	27.0779	28.0039	27.0392
27.7131	24.7511	27.2966	27.0411	28.0241	27.0044
27.7314	24.6798	27.3189	27.067	28.0486	27.0624
27.7555	24.7193	27.3384	27.0358	28.068	27.0031
27.774	24.6461	27.3611	27.068	28.0918	27.0522
27.7981	24.6817	27.3807	27.032	28.1111	26.9973
27.8167	24.6083	27.4033	27.0609	28.1354	27.0569
27.8403	24.6411	27.4226	27.0253	28.1546	26.9918
27.8595	24.5802	27.446	27.0732	28.1779	27.0397
27.8837	24.6196	27.4651	27.0253	28.1978	26.9904
27.9026	24.5474	27.4885	27.0738	28.221	27.0329
27.9271	24.591	27.5078	27.0228	28.2401	26.975
27.9462	24.5211	27.5312	27.0705	28.2635	27.0283
27.9701	24.5568	27.5494	27.0061	28.2839	26.9873
27.9889	24.4809	27.5727	27.0601	28.3075	27.0367
28.0117	24.5038	27.5913	27.0029	28.3276	26.9888
28.0317	24.4558	27.6147	27.0556	28.3507	27.0308
28.0542	24.4713	27.6334	26.9951	28.3715	26.9989
28.0744	24.4266	27.656	27.0392	28.3943	27.0287
28.0969	24.4441	27.6754	26.9969	28.4149	26.9929
28.118	24.4124	27.6989	27.0528	28.4371	27.017
28.1402	24.4203	27.718	26.9969	28.4583	26.9933
28.1615	24.3906	27.7414	27.0464	28.4798	27.0018
28.1835	24.3902	27.7612	27.0011	28.5011	26.987
28.2044	24.3569	27.7837	27.037	28.5231	27.0025
28.2255	24.3451	27.8034	26.9934	28.5455	27.006
28.247	24.3245	27.8248	27.0108	28.5668	27.0013
28.2679	24.3109	27.8454	26.9904	28.5893	27.0024
28.29	24.2992	27.8667	27.0016	28.6102	26.9911
28.3097	24.2603	27.8875	26.9889	28.6331	27.0044
28.3325	24.2706	27.9087	26.9976	28.6531	26.974
28.3529	24.2407	27.9305	27.0009	28.676	26.9929
28.3762	24.2488	27.9513	26.9971	28.696	26.9623
28.3958	24.2029	27.9733	27.0011	28.7197	26.9937
28.4196	24.2259	27.9942	26.9951	28.7388	26.9455
28.4385	24.1662	28.0156	26.9901	28.7624	26.9887
28.4626	24.1932	28.0355	26.969	28.7818	26.942
28.4814	24.1318	28.0575	26.9798	28.8063	26.9972
28.5054	24.1598	28.0773	26.9571	28.8255	26.9407
28.5242	24.0984	28.1	26.9793	28.8503	26.9968
28.5481	24.1232	28.1187	26.9314	28.869	26.9302
28.5659	24.046	28.1416	26.9701	28.894	26.9984
28.5908	24.0969	28.161	26.9328	28.9121	26.9165
28.6102	24.0331	28.1849	26.981	28.9368	26.9815
28.6341	24.0552	28.2034	26.9235	28.9557	26.9116
28.6529	23.9858	28.2273	26.9765	28.9804	26.9731
28.6771	24.0163	28.2455	26.9113	28.9982	26.8875
28.696	23.9432	28.2698	26.9751	29.0227	26.9577
28.72	23.9643	28.2878	26.9037	29.0423	26.8986
28.7383	23.8785	28.3117	26.963	29.0668	26.9568
28.7625	23.907	28.33	26.8977	29.086	26.8879
28.7815	23.8279	28.3539	26.9556	29.1105	26.947
28.8041	23.8261	28.3712	26.8738	29.1296	26.8806
28.8231	23.7519	28.3955	26.9469	29.1534	26.9299
28.8474	23.7742	28.4147	26.8949	29.1725	26.8645
28.8674	23.6988	28.4384	26.943	29.1961	26.9111
28.8903	23.6939	28.4567	26.8774	29.2165	26.864
28.9105	23.6219	28.4807	26.9374	29.2388	26.8856
28.9325	23.6069	28.4993	26.8749	29.2589	26.8442
28.9536	23.5509	28.5231	26.9291	29.2812	26.8689
28.9757	23.5303	28.5411	26.8561	29.3031	26.859
28.9965	23.4685	28.5646	26.9108	29.3248	26.8578
29.0186	23.4472	28.5838	26.8585	29.3472	26.8571
29.0389	23.3757	28.6056	26.8808	29.368	26.8407
29.0601	23.3431	28.6247	26.8356	29.391	26.8542
29.0819	23.299	28.6478	26.8858	29.4115	26.8293
29.1039	23.273	28.6685	26.8569	29.4339	26.8328
29.1259	23.2202	28.6903	26.8726	29.4547	26.8138
29.1468	23.1742	28.711	26.8485	29.4778	26.8286
29.1684	23.1209	28.7319	26.8527	29.4971	26.7827
29.1897	23.0822	28.7535	26.8481	29.5206	26.8172
29.2118	23.0303	28.7744	26.8452	29.5408	26.7834
29.2318	22.9691	28.7958	26.8359	29.5648	26.8203
29.2544	22.9328	28.8165	26.8283	29.5846	26.7695
29.2745	22.8695	28.8378	26.8203	29.6086	26.8056
29.2966	22.8254	28.8575	26.7953	29.6277	26.7527
29.3163	22.7588	28.8801	26.8183	29.6521	26.8005
29.3397	22.7386	28.9005	26.8003	29.6707	26.7333
29.3597	22.6712	28.9235	26.818	29.6949	26.7826
29.3831	22.6465	28.9427	26.7769	29.7141	26.7242
29.4027	22.5716	28.9656	26.8018	29.7375	26.7617
29.4262	22.5546	28.9849	26.7661	29.7564	26.7051
29.446	22.4847	29.0083	26.7973	29.7806	26.759
29.4691	22.4629	29.0266	26.7422	29.8001	26.7051
29.4884	22.3865	29.0501	26.7812	29.8247	26.7605
29.5118	22.3774	29.0686	26.7292	29.8441	26.6985
29.5312	22.2989	29.0918	26.7646	29.868	26.744
29.554	22.2861	29.1099	26.7096	29.8877	26.6881
29.5737	22.2183	29.1339	26.7647	29.9114	26.7294
29.5974	22.2206	29.1527	26.7156	29.9308	26.6683
29.6172	22.1455	29.1767	26.7641	29.9547	26.7124
29.641	22.148	29.1951	26.7061	29.9743	26.6563
29.6604	22.0659	29.2189	26.7568	29.997	26.6818
29.6838	22.0665	29.2379	26.7073	30.0175	26.6456
29.7032	21.9816	29.2612	26.7442	30.0406	26.6727
29.726	21.9749	29.2797	26.6865	30.0616	26.64
29.7456	21.8954	29.3032	26.7315	30.0842	26.6569
29.769	21.8982	29.322	26.6778	30.1051	26.6238
29.7882	21.8079	29.3447	26.7134	30.1271	26.6295
29.8107	21.8031	29.3638	26.6682	30.1491	26.6146
29.831	21.7352	29.3871	26.7121	30.1705	26.6066
29.8537	21.731	29.4068	26.6691	30.1924	26.5914
29.8742	21.6602	29.4299	26.706	30.213	26.5705
29.897	21.6564	29.4494	26.6582	30.2349	26.5619
29.9177	21.5843	29.472	26.6906	30.2554	26.5417
29.9398	21.5734	29.4918	26.647	30.2787	26.558
29.9606	21.5081	29.5135	26.6638	30.2992	26.5291
29.982	21.4856	29.5336	26.6283	30.3229	26.5454
30.0035	21.4341	29.5557	26.6541	30.3418	26.4847
30.0253	21.4167	29.5759	26.6175	30.3662	26.5265
30.0461	21.3541	29.5968	26.6221	30.386	26.4722
30.0668	21.3306	29.6179	26.6099	30.4105	26.5055
30.0893	21.3025	29.639	26.6176	30.4292	26.4337
30.1104	21.2748	29.6607	26.6088	30.4533	26.4637
30.1327	21.2342	29.6815	26.6054	30.4716	26.3861
30.1538	21.2021	29.7035	26.6	30.4959	26.425
30.1757	21.1607	29.7236	26.5864	30.5148	26.3553
30.1964	21.1253	29.746	26.5902	30.5403	26.4103
30.2183	21.088	29.7652	26.5586	30.5595	26.3335
30.2386	21.0477	29.7882	26.5807	30.5835	26.3579
30.2615	21.0262	29.8079	26.5506	30.6022	26.2813
30.2816	20.9739	29.8303	26.5575	30.6269	26.3169
30.3036	20.9475	29.849	26.5186	30.6462	26.2411
30.3233	20.8955	29.8727	26.559	30.6705	26.2656
30.3468	20.8945	29.892	26.5181	30.6893	26.1773
30.3666	20.8292	29.9153	26.5438	30.7124	26.1877
30.3902	20.8243	29.9347	26.5026	30.7318	26.1149
30.4098	20.7477	29.9577	26.5244	30.7556	26.133
30.4332	20.7432	29.9768	26.4828	30.7754	26.0578
30.4529	20.6563	29.9997	26.5046	30.7993	26.0764
30.4756	20.6231	30.0184	26.452	30.8197	26.005
30.4955	20.5272	30.0419	26.4872	30.8416	25.9856
30.5189	20.4979	30.061	26.434	30.8627	25.9363
30.5382	20.39	30.0834	26.4526	30.8857	25.9295
30.5606	20.357	30.1021	26.4041	30.9076	25.8801
30.581	20.2651	30.1255	26.4459	30.9291	25.8413
30.6043	20.2374	30.145	26.3979	30.9498	25.7735
30.6244	20.1327	30.168	26.4246	30.9711	25.7379
30.6477	20.1018	30.1877	26.3785	30.9932	25.6971
30.6673	19.9873	30.2102	26.4029	31.0146	25.6549
30.6904	19.9608	30.2302	26.3623	31.0371	25.6123
30.7101	19.8453	30.2522	26.374	31.0586	25.5644
30.7324	19.8088	30.2721	26.3321	31.0803	25.5012
30.753	19.7142	30.2946	26.3521	31.1014	25.4486
30.7749	19.6703	30.3144	26.3057	31.1244	25.4011
30.7949	19.5748	30.3356	26.3105	31.1449	25.3208
30.817	19.54	30.3566	26.2914	31.1684	25.2709
30.8381	19.4579	30.3785	26.3046	31.1882	25.1708
30.8603	19.4166	30.3996	26.2762	31.2108	25.1143
30.8818	19.3353	30.421	26.2771	31.2304	25.0202
30.9033	19.2814	30.4418	26.2481	31.2539	24.9866
30.9249	19.202	30.4631	26.254	31.2734	24.8897
30.9463	19.1444	30.4841	26.2251	31.2974	24.8723
30.9678	19.0649	30.5047	26.2149	31.3172	24.7813
30.9889	19.0032	30.5263	26.204	31.3408	24.7576
31.0111	18.9352	30.5465	26.1863	31.3606	24.671
31.0312	18.8549	30.5677	26.1709	31.3848	24.6559
31.0534	18.7933	30.5879	26.1576	31.4044	24.559
31.074	18.7163	30.6102	26.1632	31.4283	24.5415
31.0968	18.6584	30.6307	26.1472	31.4476	24.4352
31.1173	18.5737	30.6531	26.1476	31.4712	24.414
31.14	18.516	30.6731	26.1179	31.4905	24.3074
31.1601	18.4233	30.6956	26.127	31.5141	24.2891
31.1831	18.3699	30.7156	26.0972	31.5339	24.1877
31.2031	18.2675	30.7378	26.099	31.5577	24.1663
31.2261	18.2192	30.7575	26.0652	31.5779	24.0629
31.2454	18.1051	30.7803	26.0816	31.601	24.0275
31.268	18.0551	30.7992	26.0304	31.621	23.9187
31.2873	17.9435	30.8219	26.0501	31.6446	23.8901
31.3108	17.908	30.8414	26.0089	31.6648	23.7773
31.3305	17.794	30.8646	26.038	31.6881	23.7366
31.3545	17.7671	30.8843	25.9958	31.7077	23.6062
31.3733	17.6358	30.9069	26.0134	31.7305	23.5636
31.3967	17.6122	30.9264	25.9685	31.7508	23.4438
31.4167	17.4988	30.9494	25.9962	31.7729	23.3828
31.4407	17.4771	30.9689	25.9449	31.7939	23.2745
31.4598	17.3478	30.9915	25.9709	31.8171	23.2217
31.4831	17.3191	31.0109	25.9184	31.8383	23.0984
31.502	17.1886	31.0328	25.9362	31.8598	23.0245
31.5247	17.1521	31.0522	25.8861	31.882	22.9304
31.5446	17.0374	31.0745	25.9132	31.9035	22.8518
31.5681	17.0075	31.0947	25.8751	31.9256	22.7503
31.5888	16.8916	31.1177	25.9086	31.947	22.67
31.6117	16.8437	31.1372	25.851	31.9688	22.5705
31.6309	16.7129	31.1588	25.8706	31.9897	22.493
31.6541	16.6719	31.1799	25.8427	32.0117	22.4025
31.6744	16.5509	31.2022	25.865	32.0322	22.3141
31.6972	16.4914	31.2225	25.8197	32.0554	22.2388
31.7175	16.3639	31.244	25.8283	32.0766	22.1444
31.739	16.2814	31.2642	25.7865	32.0995	22.0487
31.7593	16.1607	31.285	25.7898	32.1196	21.9342
31.7812	16.0863	31.3059	25.7668	32.1431	21.853
31.8027	15.9795	31.3276	25.7807	32.1633	21.7283
31.8241	15.8948	31.3495	25.7681	32.1862	21.6326
31.8465	15.8047	31.3707	25.7678	32.2064	21.5098
31.8666	15.6981	31.3912	25.731	32.2292	21.4194
31.8888	15.6221	31.4124	25.7381	32.2489	21.2942
31.9097	15.531	31.434	25.7203	32.2718	21.2101
31.9332	15.4694	31.455	25.7152	32.2919	21.0857
31.9533	15.3613	31.4765	25.6978	32.3161	21.0199
31.9754	15.2845	31.4962	25.6703	32.3363	20.8822
31.9948	15.1768	31.5176	25.6618	32.359	20.7954
32.0177	15.1186	31.5379	25.6456	32.3791	20.6663
32.0376	15.0097	31.56	25.6471	32.4028	20.5896
32.0614	14.9548	31.5802	25.6225	32.4229	20.4351
32.081	14.8329	31.6033	25.6441	32.4463	20.3394
32.1046	14.7707	31.6224	25.5914	32.4664	20.1726
32.1233	14.6298	31.6447	25.6074	32.4889	20.0655
32.1476	14.5715	31.6648	25.575	32.5088	19.9003
32.1664	14.4113	31.6881	25.601	32.5316	19.79
32.1911	14.3463	31.7079	25.5533	32.5524	19.6157
32.2096	14.1767	31.73	25.5592	32.5763	19.499
32.2333	14.1048	31.7489	25.505	32.5966	19.2865
32.2514	13.9403	31.7715	25.5298	32.6192	19.1424
32.2752	13.8702	31.7911	25.4855	32.6397	18.9186
32.294	13.7077	31.8142	25.5164	32.6628	18.749
32.3179	13.6373	31.8339	25.4654	32.6835	18.4879
32.3373	13.4816	31.8569	25.4944	32.706	18.2599
32.361	13.4182	31.8755	25.4262	32.7261	17.9465
32.3801	13.28	31.899	25.4696	32.7484	17.7038
32.4042	13.2365	31.9182	25.405	32.7691	17.4029
32.4237	13.1089	31.9417	25.4483	32.791	17.1648
32.4471	13.0635	31.9608	25.3772	32.8129	16.8789
32.4666	12.9428	31.9833	25.4032	32.8355	16.6233
32.4894	12.8917	32.0021	25.3342	32.8564	16.3049
32.5093	12.7779	32.0245	25.361	32.8784	16.0076
32.5315	12.7218	32.044	25.3024	32.8999	15.6054
32.5521	12.6196	32.0663	25.3288	32.9222	15.206
32.5744	12.5549	32.0867	25.2828	32.9442	14.7717
32.5956	12.4512	32.109	25.3032	32.9648	14.2894
32.6173	12.3681	32.1289	25.2484	32.9869	13.6365
32.6388	12.2541	32.1514	25.2737	33.0077	12.9082
32.6599	12.1472	32.1718	25.2257	33.0303	12.1965
32.6821	12.0169	32.1937	25.2345	33.0512	11.5818
32.7031	11.873	32.2141	25.188	33.0747	10.992
32.7249	11.7086	32.2356	25.1908	33.0949	10.5408
32.7451	11.5436	32.2562	25.1564	33.1177	10.2569
32.7676	11.3832	32.2771	25.1463	33.138	10.0182
32.787	11.2015	32.2984	25.127	33.1614	9.8273
32.8102	11.0519	32.3193	25.1156	33.1818	9.63809
32.8302	10.8728	32.3411	25.1024	33.2046	9.49208
32.8543	10.7229	32.3616	25.077	33.224	9.34196
32.8728	10.5261	32.3837	25.0699	33.2474	9.24515
32.8972	10.4036	32.4036	25.034	33.2669	9.12331
32.916	10.229	32.4264	25.0405	33.2906	9.05847
32.9404	10.1215	32.4461	24.9919	33.3106	8.95515
32.9589	9.95383	32.4686	24.9905	33.3342	8.90603
32.9836	9.85813	32.4874	24.9303	33.3539	8.81196
33.0013	9.69284	32.5106	24.9495	33.3777	8.77468
33.0257	9.60836	32.529	24.877	33.3976	8.68312
33.0437	9.4515	32.5524	24.9035	33.422	8.65528
33.0684	9.37644	32.5713	24.8343	33.4412	8.5567
33.0871	9.22721	32.5959	24.8733	33.4641	8.51929
33.1124	9.1478	32.6136	24.7744	33.4838	8.42918
33.1302	8.9734	32.6378	24.8201	33.5074	8.39723
33.1547	8.87455	32.6562	24.7322	33.5273	8.30533
33.1735	8.70495	32.6805	24.7734	33.5506	8.27325
33.1974	8.59688	32.6986	24.6733	33.5709	8.18373
33.2163	8.42582	32.7227	24.7114	33.5943	8.14898
33.2401	8.30789	32.7404	24.6072	33.6144	8.06024
33.2586	8.1296	32.7643	24.6496	33.6377	8.03051
33.2816	8.01073	32.7822	24.5523	33.6585	7.95311
33.3012	7.86449	32.806	24.5973	33.6816	7.92815
33.3246	7.75843	32.825	24.5143	33.701	7.85483
33.3453	7.57533	32.8493	24.5598	33.7231	7.83642
33.3676	7.40052	32.8676	24.4632	33.7447	7.78056
33.3879	7.23236	32.8909	24.4996	33.7664	7.74571
33.4102	7.11039	32.9104	24.4279	33.788	7.68914
33.4313	6.98001	32.9333	24.4469	33.8036	7.66237
33.453	6.88158	32.9522	24.3678
33.4746	6.77997	32.9752	24.3915
33.4954	6.69648	32.9941	24.3165
33.5166	6.61589	33.016	24.3281
33.5373	6.54561	33.036	24.2761
33.5596	6.48301	33.0582	24.2843
33.5808	6.4249	33.0796	24.2467
33.6041	6.36962	33.1007	24.2243
33.6235	6.29976	33.1213	24.1849
33.6466	6.2508	33.1425	24.1668
33.6664	6.18719	33.1644	24.1411
33.6898	6.14317	33.1849	24.0994
33.7093	6.08558	33.2069	24.0765
33.7322	6.04471	33.2267	24.0209
33.7512	5.99307	33.2484	24.0005
33.7745	5.96549	33.2681	23.9434
33.7936	5.91608	33.2906	23.9357
33.8174	5.89637	33.3107	23.8782
33.8373	5.84688	33.3346	23.8804
33.8609	5.82124	33.3529	23.7852
33.8799	5.76877	33.3764	23.7928
33.9035	5.74311	33.3951	23.7018
33.9231	5.69179	33.4191	23.7099
33.9471	5.67064	33.4374	23.6041
33.9662	5.61823	33.4608	23.6033
33.989	5.59845	33.4789	23.5017
34.0083	5.55137	33.5024	23.5115
34.0318	5.53978	33.5205	23.408
34.0513	5.49344	33.5443	23.4236
34.0752	5.4845	33.5636	23.3318
34.0951	5.43845	33.5873	23.3357
34.1179	5.42669	33.6057	23.2362
34.1378	5.38784	33.6292	23.2426
34.1605	5.37776	33.6483	23.1499
34.1811	5.34049	33.6721	23.1562
34.2037	5.32611	33.6908	23.0527
34.2233	5.28406	33.7132	23.0439
34.2454	5.27236	33.7325	22.9554
34.2661	5.23624	33.7551	22.947
34.2877	5.21894	33.7748	22.8615
34.3092	5.18969	33.7977	22.8523
34.331	5.17521	33.8181	22.7703
34.3522	5.14766	33.8398	22.7371
34.3735	5.13674	33.8602	22.6581
34.3957	5.12138	33.8819	22.6202
34.4169	5.11565	33.9029	22.5487
34.4391	5.10011	33.9245	22.5021
34.4593	5.08872	33.9445	22.4112
34.4811	5.07812	33.9655	22.3607
34.4999	5.06938	33.9868	22.2885
		34.007	22.2097
		34.0292	22.1454
		34.0496	22.0593
		34.0717	21.986
		34.0914	21.8897
		34.1145	21.8425
		34.1341	21.7395
		34.1574	21.689
		34.16	21.6624

## Sheet: PTFE 20C
	26KGy		52kGy		78 kGy		104 kGy		156 kGy
(%)	(MPa)	(%)	(MPa)	(%)	(MPa)	(%)	(MPa)	(%)	(MPa)
-0.00548	-0.00082	-0.00559	-0.00089	-0.00551	-0.00035	-0.00608	-0.00025	-0.00544	-0.0002
-0.00378	-0.00107	-0.00396	-0.00045	-0.00395	0.00077	-0.00431	0.00065	-0.00383	-0.00031
0.00863	0.00796	0.00799	0.00676	0.00607	0.00611	0.00904	0.01154	0.0071	0.00615
0.05207	0.04034	0.05284	0.02955	0.05157	0.02237	0.05208	0.05005	0.05288	0.02916
0.07273	0.05387	0.07162	0.03569	0.0745	0.02568	0.07096	0.06614	0.07298	0.0352
0.09324	0.06964	0.09264	0.04544	0.09267	0.03053	0.09417	0.09365	0.09346	0.04566
0.11447	0.08433	0.11342	0.05477	0.11635	0.03835	0.11199	0.11753	0.11526	0.05528
0.13469	0.09867	0.13407	0.06702	0.13326	0.04279	0.13563	0.15695	0.13426	0.06302
0.15638	0.1139	0.15553	0.07818	0.15723	0.05322	0.15402	0.19026	0.15688	0.0748
0.17537	0.12758	0.17648	0.092	0.17488	0.06055	0.17834	0.24347	0.17612	0.0839
0.19768	0.14515	0.19689	0.10504	0.19902	0.07538	0.19621	0.28252	0.19946	0.09579
0.21718	0.1596	0.21674	0.11843	0.21715	0.0858	0.21954	0.34341	0.21817	0.10451
0.24023	0.17845	0.23859	0.13363	0.24136	0.10348	0.23782	0.3895	0.24088	0.11845
0.25912	0.19256	0.25885	0.14879	0.25814	0.11438	0.2613	0.4607	0.25951	0.12953
0.28165	0.21117	0.27999	0.16747	0.28226	0.13823	0.27929	0.52001	0.28285	0.14553
0.30022	0.22764	0.29973	0.18433	0.30046	0.15523	0.30268	0.61673	0.30064	0.15606
0.32348	0.25045	0.32067	0.20149	0.32387	0.18214	0.3211	0.6947	0.32385	0.17447
0.34138	0.26689	0.34044	0.21996	0.34183	0.20248	0.34348	0.80893	0.34188	0.18651
0.36441	0.29328	0.3618	0.2391	0.36451	0.23204	0.36307	0.906	0.36508	0.20958
0.38255	0.31948	0.38121	0.25866	0.38283	0.25344	0.38479	1.02989	0.38277	0.2228
0.40545	0.37675	0.40396	0.28207	0.40555	0.2843	0.40474	1.15391	0.40637	0.25046
0.4233	0.43831	0.4234	0.30139	0.4242	0.3071	0.42703	1.33834	0.42471	0.2698
0.44676	0.54371	0.44544	0.32911	0.4466	0.33989	0.44688	1.52352	0.44901	0.30717
0.46508	0.63512	0.46436	0.35559	0.46674	0.36644	0.46823	1.74187	0.4669	0.33463
0.48934	0.77846	0.48714	0.3885	0.48839	0.398	0.48862	1.94901	0.49018	0.3902
0.50718	0.88544	0.50639	0.41571	0.50846	0.42482	0.50961	2.17151	0.50841	0.44382
0.53029	1.04753	0.52833	0.45014	0.52949	0.45532	0.53065	2.39167	0.53188	0.5451
0.54852	1.17218	0.54726	0.47891	0.55058	0.48382	0.55083	2.61162	0.54988	0.63171
0.57194	1.3502	0.56982	0.51928	0.57126	0.51253	0.57172	2.8425	0.57328	0.77373
0.58997	1.48129	0.58829	0.54995	0.59179	0.5399	0.59153	3.06678	0.59154	0.89645
0.61335	1.67481	0.61049	0.59346	0.61249	0.57045	0.61332	3.31491	0.61399	1.07792
0.63152	1.82155	0.62975	0.62637	0.63371	0.59964	0.63309	3.53767	0.63344	1.24249
0.65409	2.02393	0.65277	0.67981	0.65312	0.63779	0.65616	3.80336	0.65529	1.45444
0.67322	2.18695	0.67175	0.72891	0.67505	0.70974	0.67504	4.01477	0.67519	1.6492
0.69509	2.38641	0.69409	0.80842	0.69499	0.79995	0.69743	4.27694	0.69736	1.88416
0.71476	2.55603	0.71283	0.87747	0.71756	0.93373	0.71661	4.49342	0.71731	2.09564
0.737	2.76073	0.73554	0.98157	0.73679	1.07547	0.7397	4.76211	0.73846	2.33808
0.75694	2.93536	0.75411	1.07472	0.75909	1.25967	0.75798	4.95973	0.75902	2.5717
0.77823	3.13476	0.77622	1.22698	0.77809	1.41848	0.78154	5.23063	0.77994	2.81897
0.79858	3.31552	0.7951	1.36962	0.8009	1.62012	0.7995	5.42354	0.80084	3.06299
0.81947	3.50834	0.81696	1.56828	0.81914	1.77596	0.82241	5.68849	0.82086	3.30485
0.84036	3.69408	0.83604	1.7409	0.84196	1.98594	0.84084	5.88233	0.84193	3.56205
0.86045	3.87831	0.85772	1.95478	0.86027	2.15383	0.8645	6.15039	0.86177	3.80601
0.88137	4.07019	0.87762	2.14533	0.88311	2.38543	0.8833	6.33839	0.8835	4.07334
0.90113	4.25632	0.89997	2.37583	0.90109	2.5614	0.90666	6.59288	0.90309	4.30875
0.92269	4.45825	0.91994	2.56995	0.92446	2.81112	0.9246	6.77071	0.92638	4.59275
0.94254	4.64298	0.94108	2.79834	0.94311	3.00251	0.94787	7.02493	0.94507	4.81016
0.96546	4.86306	0.96093	3.00377	0.96708	3.26976	0.96642	7.20258	0.96762	5.08613
0.98427	5.03546	0.98262	3.24091	0.98501	3.45905	0.98951	7.4467	0.98652	5.30479
1.0066	5.25538	1.0024	3.44524	1.00815	3.73354	1.00795	7.61294	1.00978	5.58246
1.02564	5.43468	1.02363	3.67572	1.02663	3.93729	1.03086	7.84822	1.02806	5.7833
1.0487	5.66321	1.04418	3.89	1.04974	4.2099	1.0491	8.00955	1.05157	6.05815
1.06703	5.82793	1.06434	4.11013	1.06801	4.40673	1.07161	8.23695	1.06943	6.24847
1.09044	6.05806	1.08563	4.33769	1.09121	4.67697	1.09052	8.40087	1.09245	6.51752
1.10841	6.21699	1.10572	4.55181	1.10948	4.87201	1.11332	8.6234	1.11054	6.70379
1.13108	6.44201	1.12684	4.7721	1.13208	5.13825	1.13335	8.79067	1.1344	6.97569
1.14937	6.60308	1.14715	4.98442	1.1512	5.34134	1.15483	8.98758	1.15294	7.15733
1.17316	6.83636	1.16909	5.21496	1.17328	5.59173	1.17466	9.15175	1.17671	7.41711
1.19161	6.9891	1.18845	5.41196	1.19283	5.79305	1.19634	9.34663	1.19433	7.5831
1.21524	7.21324	1.21047	5.64189	1.21547	6.04515	1.21677	9.50901	1.21777	7.83812
1.23287	7.355	1.22963	5.82916	1.23487	6.24162	1.23809	9.69139	1.23606	8.00702
1.25627	7.5785	1.25224	6.06184	1.25666	6.48001	1.2585	9.84567	1.25926	8.24923
1.27445	7.72136	1.27066	6.23016	1.27652	6.67591	1.27898	10.0137	1.2777	8.40994
1.2977	7.93749	1.29309	6.4636	1.29794	6.90122	1.29955	10.1668	1.30057	8.64163
1.31591	8.07041	1.31139	6.62974	1.31826	7.09524	1.32018	10.331	1.31877	8.79815
1.33893	8.27699	1.33415	6.86175	1.33893	7.30385	1.34171	10.4914	1.34133	9.02126
1.35693	8.40795	1.35248	7.01911	1.35924	7.49883	1.36268	10.6507	1.36016	9.17653
1.37968	8.61012	1.37639	7.26006	1.3797	7.70178	1.38389	10.796	1.38288	9.39398
1.39822	8.7405	1.39464	7.40618	1.40074	7.89753	1.40379	10.9369	1.40291	9.55352
1.42107	8.93604	1.41739	7.63112	1.42111	8.08985	1.42552	11.0906	1.4244	9.74689
1.44093	9.07146	1.43565	7.77541	1.44353	8.29422	1.44555	11.225	1.4442	9.90502
1.46234	9.24315	1.45945	8.00966	1.4629	8.46387	1.46754	11.3739	1.46585	10.0946
1.48216	9.38076	1.4771	8.13599	1.48471	8.66011	1.48713	11.4974	1.4864	10.253
1.50375	9.54797	1.50083	8.36101	1.50448	8.83288	1.50865	11.6367	1.50735	10.4248
1.5242	9.68572	1.51859	8.48208	1.52679	9.02661	1.52808	11.7551	1.5281	10.5793
1.54519	9.83687	1.54124	8.69382	1.54585	9.1788	1.55001	11.8949	1.54836	10.7372
1.56572	9.96958	1.55945	8.81942	1.56853	9.36931	1.56909	12.0014	1.56913	10.8883
1.58613	10.1117	1.58267	9.03005	1.58697	9.5098	1.59205	12.1515	1.58943	11.0402
1.60656	10.2395	1.6015	9.15491	1.60953	9.70216	1.61168	12.2548	1.61117	11.199
1.62706	10.3784	1.62503	9.35844	1.62808	9.83514	1.63337	12.3822	1.63195	11.3481
1.64867	10.5165	1.64284	9.46315	1.6515	10.0291	1.6529	12.4836	1.65327	11.4907
1.6694	10.6486	1.66552	9.65769	1.67053	10.1572	1.67573	12.6221	1.67307	11.6254
1.69072	10.7745	1.68444	9.77509	1.69355	10.3364	1.69506	12.7125	1.69489	11.7744
1.71049	10.8915	1.70681	9.95658	1.71168	10.4535	1.71771	12.8439	1.71476	11.9019
1.7322	11.0235	1.72583	10.0682	1.73481	10.6356	1.73606	12.9152	1.73693	12.0486
1.75196	11.1351	1.74799	10.2375	1.75331	10.7482	1.75879	13.0493	1.7563	12.1634
1.77408	11.2666	1.76681	10.3462	1.77635	10.9216	1.77751	13.1219	1.77785	12.2994
1.79352	11.3679	1.78851	10.5095	1.79481	11.0249	1.80032	13.2522	1.79715	12.4095
1.81498	11.4871	1.80813	10.6228	1.81747	11.1892	1.81958	13.3259	1.81916	12.5489
1.8343	11.5855	1.82925	10.769	1.8358	11.2897	1.8424	13.4501	1.83815	12.6485
1.85621	11.7078	1.8507	10.9	1.85833	11.4502	1.86111	13.5137	1.86114	12.7959
1.8751	11.7948	1.87093	11.022	1.87708	11.5494	1.88365	13.6349	1.8806	12.8933
1.89807	11.9277	1.89181	11.1473	1.90009	11.7095	1.90311	13.7015	1.90253	13.0196
1.91758	12.0143	1.91206	11.2681	1.9198	11.8089	1.92593	13.8228	1.92177	13.1117
1.93934	12.1258	1.9338	11.3991	1.94131	11.9428	1.94524	13.8798	1.94474	13.2494
1.95866	12.2084	1.95338	11.5009	1.96095	12.043	1.96709	13.9851	1.96399	13.3349
1.98138	12.3303	1.97556	11.6341	1.98289	12.181	1.98578	14.0374	1.98662	13.4628
2.00063	12.4039	1.99409	11.7181	2.00307	12.2793	2.00795	14.148	2.00493	13.5316
2.02323	12.5205	2.01638	11.8532	2.02449	12.4034	2.02764	14.2055	2.02765	13.6623
2.04163	12.5815	2.03505	11.9334	2.04436	12.4914	2.04928	14.3067	2.04645	13.7314
2.06421	12.6968	2.05784	12.0714	2.06543	12.6123	2.06959	14.3679	2.06912	13.8575
2.08284	12.7555	2.07701	12.1499	2.08533	12.6993	2.09126	14.4643	2.08835	13.9273
2.10548	12.8706	2.10024	12.2857	2.10649	12.8161	2.11091	14.5149	2.11123	14.0521
2.12472	12.9321	2.1182	12.3435	2.12744	12.9111	2.13265	14.6125	2.12979	14.107
2.14758	13.0452	2.14119	12.4791	2.14894	13.0244	2.15319	14.6678	2.15243	14.2299
2.16617	13.0951	2.1596	12.5384	2.16943	13.1051	2.17496	14.7615	2.17184	14.2928
2.18853	13.2023	2.18309	12.6764	2.18994	13.2056	2.19511	14.807	2.19454	14.4117
2.20801	13.2592	2.20103	12.7221	2.21105	13.2966	2.21562	14.8846	2.21395	14.4664
2.23059	13.3665	2.22389	12.8505	2.23163	13.3922	2.23671	14.9435	2.23567	14.5698
2.25003	13.4153	2.24183	12.8987	2.25295	13.479	2.25715	15.0171	2.25444	14.6189
2.27165	13.5071	2.26462	13.0234	2.27308	13.5657	2.27802	15.0716	2.27646	14.7276
2.29051	13.5499	2.2826	13.0657	2.29384	13.6451	2.2986	15.1453	2.29626	14.7833
2.31237	13.6466	2.30606	13.1964	2.31381	13.7279	2.32014	15.2052	2.3177	14.8805
2.33216	13.6976	2.3249	13.2435	2.33509	13.8121	2.34032	15.2695	2.33808	14.9416
2.35342	13.7831	2.34754	13.3566	2.35473	13.8863	2.36188	15.3306	2.3597	15.0362
2.37386	13.8393	2.36589	13.3978	2.37716	13.983	2.38216	15.3899	2.37943	15.0835
2.39547	13.925	2.38904	13.5167	2.39718	14.054	2.40382	15.4509	2.40095	15.1785
2.41523	13.9678	2.40785	13.5581	2.41842	14.1304	2.42427	15.5099	2.42178	15.2375
2.43644	14.0499	2.43083	13.6695	2.43833	14.2	2.44514	15.5588	2.44324	15.3247
2.45746	14.1046	2.44907	13.7002	2.46053	14.2872	2.46478	15.6096	2.46356	15.3718
2.47856	14.1808	2.47145	13.8068	2.48045	14.3502	2.48666	15.6735	2.48387	15.4471
2.49917	14.2261	2.49025	13.8426	2.5024	14.4299	2.50617	15.7148	2.50507	15.5061
2.51932	14.2913	2.51246	13.942	2.52128	14.4777	2.52791	15.7786	2.52543	15.5774
2.54057	14.3467	2.5319	13.984	2.54354	14.5647	2.54758	15.8196	2.54633	15.632
2.56054	14.4053	2.55419	14.0796	2.56253	14.6091	2.56999	15.8913	2.56677	15.7036
2.5817	14.4589	2.57367	14.1193	2.58488	14.6973	2.58927	15.9204	2.58841	15.7652
2.60186	14.5191	2.59486	14.1989	2.60458	14.7462	2.6117	15.9945	2.6084	15.8248
2.62361	14.5787	2.61542	14.2542	2.62704	14.8318	2.63105	16.0217	2.63024	15.8884
2.64362	14.6328	2.63658	14.3282	2.64585	14.8651	2.65394	16.0996	2.65025	15.9442
2.66532	14.6892	2.65763	14.3869	2.66825	14.9519	2.67303	16.1165	2.67207	16.0078
2.68527	14.7391	2.6778	14.4437	2.68766	14.9892	2.69549	16.1899	2.69238	16.0629
2.70701	14.7965	2.69806	14.4928	2.7105	15.0804	2.71432	16.204	2.71325	16.1119
2.72713	14.8439	2.71811	14.5507	2.72962	15.107	2.73697	16.282	2.73292	16.1627
2.7482	14.8917	2.73977	14.6172	2.75148	15.1838	2.75549	16.2884	2.75478	16.2257
2.76765	14.9334	2.759	14.6586	2.77009	15.2075	2.77823	16.3698	2.77411	16.2641
2.7895	14.9938	2.78122	14.7332	2.79245	15.2946	2.79753	16.3824	2.79601	16.3308
2.80879	15.0277	2.80081	14.7739	2.81168	15.319	2.82043	16.4643	2.81553	16.3678
2.83067	15.0885	2.82273	14.8406	2.83374	15.4007	2.83924	16.4665	2.83799	16.4422
2.85006	15.1208	2.84155	14.8715	2.8534	15.4271	2.86187	16.547	2.85721	16.4693
2.87261	15.1901	2.86472	14.9552	2.87567	15.509	2.88093	16.5505	2.8796	16.543
2.89175	15.2141	2.88334	14.9755	2.89468	15.5236	2.90406	16.6349	2.89893	16.5685
2.91409	15.281	2.90672	15.0591	2.91693	15.6064	2.92297	16.6296	2.92174	16.6465
2.93332	15.304	2.92419	15.0652	2.93683	15.6301	2.94483	16.7005	2.94084	16.6635
2.95611	15.3766	2.94799	15.1583	2.95929	15.7122	2.964	16.7055	2.96323	16.7376
2.97516	15.3898	2.96543	15.1613	2.97841	15.7206	2.9856	16.7721	2.98207	16.7527
2.99761	15.4588	2.98892	15.2484	2.99998	15.7951	3.00496	16.7789	3.00465	16.8294
3.01634	15.4705	3.00658	15.2528	3.01992	15.8148	3.02711	16.8503	3.02331	16.8364
3.03884	15.5416	3.03056	15.3476	3.04132	15.8841	3.04742	16.8637	3.0458	16.9154
3.05729	15.5457	3.04821	15.3464	3.06118	15.9037	3.06925	16.9273	3.06523	16.9301
3.07999	15.6217	3.07205	15.4381	3.08258	15.9708	3.08885	16.9332	3.08804	17.011
3.0992	15.6313	3.08983	15.4364	3.10316	15.9979	3.11078	16.9994	3.10699	17.0139
3.12211	15.7086	3.11348	15.5241	3.12425	16.0584	3.13105	17.0126	3.12945	17.0936
3.14083	15.7077	3.13173	15.5283	3.14484	16.0846	3.15286	17.068	3.14854	17.0968
3.16332	15.7827	3.15473	15.6045	3.16586	16.1421	3.17283	17.0761	3.17152	17.1813
3.18232	15.784	3.17228	15.6008	3.18676	16.1718	3.19361	17.1259	3.19063	17.1786
3.20541	15.8642	3.19561	15.6858	3.2079	16.2263	3.21431	17.1521	3.2122	17.2456
3.22432	15.858	3.21354	15.6838	3.22786	16.2454	3.23489	17.1928	3.23164	17.2551
3.24595	15.9213	3.23633	15.7596	3.24838	16.2945	3.256	17.2219	3.25291	17.3168
3.26525	15.9276	3.25475	15.7623	3.2694	16.3289	3.27664	17.258	3.27255	17.3286
3.28656	15.9856	3.27762	15.8399	3.2894	16.3652	3.29877	17.2994	3.29429	17.3948
3.30603	15.9941	3.29681	15.8498	3.31068	16.4062	3.31835	17.3184	3.31504	17.4159
3.3278	16.0558	3.31866	15.9119	3.3307	16.4394	3.33997	17.359	3.33637	17.4724
3.34842	16.0742	3.33828	15.9259	3.35277	16.4908	3.35978	17.381	3.35632	17.4843
3.36989	16.129	3.36021	15.9874	3.37224	16.5105	3.38237	17.4322	3.37782	17.5461
3.38953	16.1352	3.38028	16.0052	3.39434	16.5648	3.40175	17.4397	3.39838	17.5632
3.41126	16.1955	3.40167	16.0574	3.41389	16.5837	3.42376	17.4868	3.42013	17.6192
3.43163	16.2093	3.42145	16.0726	3.43654	16.6435	3.44252	17.4921	3.44021	17.6287
3.4533	16.2608	3.44248	16.1215	3.45572	16.6507	3.46494	17.5504	3.46078	17.6758
3.47345	16.2704	3.46273	16.1423	3.47806	16.7075	3.48351	17.5462	3.48161	17.7046
3.49374	16.3103	3.48316	16.1821	3.49687	16.7132	3.50661	17.6134	3.50193	17.7422
3.51471	16.3386	3.50455	16.2197	3.51941	16.7756	3.52547	17.6076	3.5233	17.7767
3.53497	16.3726	3.52489	16.2543	3.53791	16.7738	3.54883	17.6786	3.54364	17.8075
3.55615	16.4022	3.54651	16.2915	3.56066	16.8413	3.56659	17.6573	3.56597	17.8538
3.57651	16.4326	3.56587	16.3128	3.5798	16.8426	3.59011	17.7371	3.58536	17.8705
3.59884	16.4755	3.58789	16.3576	3.60293	16.9158	3.60858	17.7194	3.60715	17.9157
3.61822	16.4909	3.60748	16.3799	3.62131	16.9028	3.63297	17.8043	3.62668	17.9321
3.63978	16.5301	3.63007	16.4277	3.6443	16.9774	3.65093	17.7721	3.6495	17.9894
3.65936	16.5476	3.64847	16.4315	3.66285	16.9652	3.67377	17.8435	3.66872	17.9924
3.68205	16.6002	3.6707	16.4848	3.68654	17.0455	3.69161	17.8198	3.69073	18.0417
3.70137	16.6046	3.6891	16.4891	3.70466	17.0225	3.71492	17.8978	3.70942	18.0464
3.72323	16.6491	3.7113	16.5409	3.72703	17.0905	3.73314	17.8739	3.73183	18.1056
3.74185	16.6516	3.73008	16.5503	3.74564	17.0799	3.75668	17.9509	3.75041	18.1015
3.76415	16.7069	3.75328	16.6088	3.76781	17.1445	3.77545	17.9326	3.77336	18.1692
3.78289	16.7044	3.77206	16.6133	3.78646	17.1342	3.79847	18.0035	3.79238	18.1639
3.80569	16.7655	3.79472	16.6677	3.80917	17.2031	3.81713	17.9865	3.81557	18.2363
3.82474	16.7613	3.81328	16.672	3.82888	17.2019	3.84002	18.0529	3.83343	18.2161
3.84774	16.8245	3.83631	16.7309	3.85123	17.2648	3.8597	18.0465	3.85683	18.2948
3.86553	16.8069	3.85519	16.7308	3.87009	17.2539	3.88187	18.0972	3.87536	18.2775
3.88892	16.8813	3.87843	16.7884	3.89275	17.3218	3.90068	18.0836	3.89966	18.3636
3.90754	16.8658	3.89603	16.7758	3.9122	17.3153	3.92199	18.1317	3.91758	18.331
3.93157	16.9444	3.9189	16.8389	3.93478	17.3755	3.94229	18.1427	3.94052	18.4047
3.94952	16.9144	3.93722	16.8349	3.95382	17.3636	3.96328	18.1792	3.95821	18.3786
3.97244	16.9835	3.96009	16.895	3.97521	17.4159	3.98395	18.1949	3.98147	18.4568
3.99014	16.9598	3.97862	16.8882	3.99522	17.4242	4.0051	18.2291	3.99984	18.4364
4.01334	17.0332	4.00226	16.9569	4.01634	17.4664	4.02614	18.2503	4.02318	18.5124
4.03166	17.0118	4.02061	16.9443	4.03693	17.4803	4.0464	18.2709	4.04215	18.4965
4.05481	17.082	4.04305	17.003	4.05799	17.5178	4.06759	18.2976	4.06494	18.5664
4.07382	17.0677	4.06181	16.9991	4.07955	17.5428	4.08809	18.3188	4.08369	18.5494
4.09652	17.1328	4.08455	17.0577	4.09963	17.5668	4.11045	18.3573	4.10636	18.6161
4.11522	17.1156	4.10394	17.0544	4.12068	17.5914	4.13006	18.3604	4.12625	18.6118
4.1379	17.179	4.12592	17.1018	4.14079	17.6131	4.15144	18.3945	4.14827	18.6619
4.15758	17.1725	4.14455	17.0952	4.16314	17.6536	4.17078	18.3985	4.16717	18.6504
4.17979	17.2221	4.16622	17.146	4.18269	17.6584	4.19297	18.4458	4.18837	18.7002
4.19854	17.2081	4.18565	17.1478	4.20424	17.6929	4.21232	18.4445	4.20865	18.7105
4.21968	17.2541	4.20704	17.1928	4.2233	17.6996	4.2349	18.4937	4.22955	18.7453
4.23993	17.264	4.22734	17.2006	4.24543	17.7462	4.25394	18.4871	4.25035	18.7637
4.26072	17.2958	4.24898	17.2468	4.26418	17.7431	4.27668	18.5433	4.27135	18.7966
4.28156	17.314	4.26868	17.2477	4.28708	17.7978	4.29531	18.5287	4.29242	18.8187
4.30246	17.3427	4.28944	17.2872	4.30604	17.7908	4.31878	18.5939	4.31267	18.8402
4.32348	17.364	4.31054	17.3056	4.32916	17.8507	4.33738	18.5766	4.33385	18.868
4.34364	17.3838	4.33162	17.343	4.34691	17.829	4.36142	18.6434	4.35428	18.8889
4.36486	17.4114	4.3528	17.3549	4.37066	17.9038	4.37857	18.6076	4.37663	18.9301
4.38516	17.4285	4.37292	17.3805	4.38882	17.8801	4.40185	18.6725	4.39619	18.9318
4.40756	17.4684	4.39327	17.3916	4.41336	17.9588	4.41956	18.6467	4.41763	18.9676
4.42691	17.4675	4.41334	17.4216	4.43084	17.9221	4.44326	18.718	4.43683	18.9693
4.44838	17.5026	4.43489	17.4462	4.45413	17.9906	4.46139	18.6926	4.45911	19.0193
4.46755	17.5042	4.45449	17.4634	4.47144	17.9592	4.48463	18.756	4.47839	19.0165
4.48981	17.5515	4.47698	17.4995	4.49524	18.0369	4.5028	18.7344	4.50093	19.068
4.509	17.5481	4.49642	17.5131	4.51297	18.0052	4.52656	18.8032	4.52004	19.0618
4.53152	17.5957	4.51819	17.5434	4.53696	18.0822	4.54498	18.7806	4.54263	19.1167
4.55054	17.5882	4.53762	17.5557	4.55513	18.0546	4.56873	18.8506	4.56146	19.1051
4.57303	17.6403	4.56023	17.5949	4.57853	18.1255	4.58705	18.8238	4.5847	19.1678
4.59177	17.6286	4.5797	17.6008	4.59666	18.0985	4.61019	18.8873	4.60335	19.1514
4.61494	17.689	4.60135	17.6283	4.62005	18.168	4.62835	18.861	4.6272	19.2196
4.63374	17.6771	4.61973	17.6268	4.63911	18.1494	4.65123	18.9214	4.64459	19.1859
4.65749	17.7379	4.64205	17.6743	4.66178	18.2035	4.66971	18.899	4.66758	19.2491
4.67485	17.7063	4.66108	17.6742	4.67991	18.1787	4.6928	18.9621	4.68545	19.2245
4.69782	17.7655	4.6831	17.7146	4.70179	18.2323	4.7118	18.9434	4.70898	19.295
4.71561	17.7414	4.70249	17.7165	4.72153	18.2324	4.73375	18.9914	4.72723	19.2718
4.73895	17.8057	4.72489	17.7623	4.74284	18.2694	4.75419	18.9952	4.75031	19.3339
4.75726	17.7843	4.74412	17.7614	4.76313	18.2755	4.77579	19.0319	4.76853	19.3132
4.78029	17.8439	4.76571	17.7982	4.7847	18.3118	4.79598	19.0334	4.79227	19.3852
4.79849	17.8239	4.78538	17.8027	4.80511	18.3208	4.81755	19.0703	4.81061	19.3593
4.82203	17.8912	4.80789	17.8498	4.8257	18.3452	4.83796	19.0738	4.83429	19.4314
4.84043	17.8687	4.82755	17.8468	4.84664	18.3654	4.85864	19.0993	4.85267	19.4052
4.86397	17.9344	4.84868	17.8793	4.86731	18.387	4.87916	19.1064	4.87581	19.4691
4.88242	17.9105	4.86821	17.8813	4.88927	18.4164	4.89972	19.1314	4.894	19.4424
4.90554	17.9706	4.88962	17.9201	4.90908	18.4225	4.92103	19.1507	4.91677	19.5039
4.92361	17.9443	4.90952	17.923	4.93028	18.4498	4.94085	19.1627	4.93533	19.4828
4.94632	18.0022	4.93102	17.9606	4.9497	18.4549	4.96252	19.1905	4.95822	19.5452
4.96478	17.9806	4.9511	17.9638	4.97184	18.4951	4.98197	19.1966	4.97744	19.5303
4.98774	18.0409	4.97235	18.0005	4.99111	18.4917	5.00494	19.2421	4.99902	19.5743
5.00683	18.024	4.99236	18.0024	5.01359	18.5352	5.02371	19.233	5.01977	19.5847
5.02858	18.07	5.01399	18.0452	5.03264	18.5297	5.04711	19.2866	5.04114	19.6178
5.04899	18.0729	5.03381	18.0421	5.05529	18.5787	5.0655	19.2696	5.06139	19.6208
5.07052	18.1082	5.05662	18.0979	5.07393	18.5645	5.08892	19.3258	5.08285	19.657
5.09055	18.1086	5.0751	18.071	5.09718	18.622	5.10692	19.3024	5.10336	19.6636
5.11206	18.1437	5.09693	18.1211	5.11606	18.6104	5.13046	19.3613	5.12404	19.6899
5.13244	18.1469	5.11598	18.1087	5.13964	18.6652	5.14837	19.3369	5.14459	19.698
5.15313	18.1747	5.13758	18.1539	5.15711	18.6372	5.17195	19.3966	5.16483	19.7183
5.17356	18.1806	5.15753	18.1517	5.18003	18.6901	5.18939	19.3659	5.18636	19.7423
5.19384	18.2006	5.17887	18.191	5.19797	18.6702	5.21343	19.437	5.20608	19.7522
5.21529	18.224	5.19864	18.1881	5.2214	18.731	5.23188	19.4153	5.2278	19.7829
5.23498	18.2323	5.22014	18.2306	5.23969	18.7108	5.25571	19.4756	5.24701	19.7849
5.2566	18.2598	5.24068	18.2355	5.26267	18.7638	5.27352	19.447	5.27021	19.8367
5.27591	18.2634	5.26182	18.2699	5.28091	18.7447	5.2973	19.5102	5.28875	19.8229
5.29883	18.3085	5.28245	18.2746	5.30462	18.8098	5.31545	19.4846	5.31221	19.879
5.31739	18.2975	5.30359	18.309	5.32281	18.7847	5.33894	19.5437	5.33064	19.862
5.3408	18.35	5.32379	18.3103	5.3466	18.8509	5.3565	19.5097	5.35392	19.9166
5.35919	18.334	5.34425	18.3363	5.36487	18.8256	5.37974	19.5692	5.37191	19.8942
5.38248	18.3869	5.36488	18.346	5.38805	18.883	5.39819	19.5484	5.39557	19.9562
5.40044	18.364	5.38532	18.3701	5.40611	18.8577	5.42092	19.5996	5.41331	19.9285
5.42398	18.4229	5.4069	18.3915	5.42905	18.9146	5.43942	19.5797	5.43701	19.9926
5.44171	18.3965	5.42614	18.3958	5.44726	18.8903	5.46245	19.6368	5.45428	19.9583
5.4653	18.4553	5.44852	18.435	5.47055	18.9527	5.48156	19.6225	5.47838	20.0329
5.48256	18.4242	5.46814	18.4388	5.48923	18.9308	5.50372	19.6659	5.49668	20.0079
5.50656	18.4937	5.49006	18.4702	5.51155	18.9812	5.52348	19.6613	5.52071	20.0757
5.52486	18.4701	5.50961	18.4717	5.53138	18.975	5.54564	19.7041	5.53829	20.0403
5.54868	18.5317	5.53193	18.5104	5.55342	19.0174	5.56593	19.7041	5.5622	20.1093
5.56648	18.5027	5.55072	18.5012	5.57308	19.0082	5.58719	19.7314	5.58016	20.0796
5.59013	18.5633	5.57278	18.5375	5.59504	19.0495	5.6069	19.7274	5.60378	20.1435
5.60823	18.5387	5.5914	18.5278	5.6149	19.0446	5.62823	19.7599	5.62128	20.1071
5.63179	18.599	5.61424	18.5795	5.6362	19.0795	5.64895	19.7684	5.6444	20.1675
5.64913	18.5626	5.63268	18.5616	5.65601	19.0745	5.66954	19.7879	5.66301	20.1484
5.6723	18.6214	5.65525	18.6117	5.67698	19.1046	5.69066	19.804	5.68552	20.1982
5.69065	18.5997	5.67361	18.592	5.69775	19.1133	5.71136	19.8262	5.70417	20.1801
5.71323	18.6485	5.69695	18.6553	5.71805	19.1335	5.73274	19.842	5.727	20.2382
5.73164	18.6288	5.71536	18.6305	5.73908	19.1485	5.75263	19.852	5.74631	20.2253
5.75454	18.6849	5.7385	18.6918	5.75911	19.1638	5.77484	19.8818	5.76815	20.2654
5.77376	18.672	5.75705	18.6676	5.78139	19.1955	5.79471	19.8878	5.78811	20.2646
5.79573	18.7135	5.78011	18.7282	5.80068	19.1962	5.81704	19.9173	5.81005	20.3046
5.81558	18.7103	5.79838	18.6984	5.8235	19.2379	5.83561	19.9076	5.83052	20.3079
5.83741	18.7477	5.82123	18.759	5.84234	19.2297	5.85785	19.9436	5.85155	20.3339
5.8579	18.7513	5.83951	18.7301	5.86523	19.2717	5.87665	19.9372	5.87152	20.3336
5.87902	18.7766	5.86244	18.7916	5.88362	19.2586	5.89973	19.983	5.89254	20.3643
5.89869	18.7722	5.8805	18.7573	5.90666	19.3044	5.91817	19.9661	5.91347	20.3758
5.91981	18.8023	5.90296	18.8163	5.92492	19.2889	5.94087	20.0113	5.93392	20.3927
5.94047	18.8097	5.92245	18.8031	5.94812	19.3383	5.95973	20.0042	5.95507	20.4105
5.96104	18.8298	5.94529	18.8599	5.96582	19.3145	5.98268	20.0483	5.97547	20.4289
5.98223	18.8457	5.96399	18.8331	5.98967	19.3778	6.00133	20.0356	5.99735	20.453
6.00253	18.862	5.98645	18.8871	6.00825	19.3597	6.02524	20.0914	6.01685	20.4564
6.02419	18.8837	6.00581	18.8726	6.03165	19.4107	6.04397	20.0741	6.03924	20.4909
6.04377	18.8879	6.02786	18.9188	6.04976	19.3888	6.0668	20.1183	6.05881	20.4916
6.06606	18.9187	6.04687	18.8984	6.07328	19.4444	6.08487	20.0948	6.08133	20.5273
6.08572	18.9227	6.06824	18.9383	6.09155	19.4225	6.10793	20.1475	6.09988	20.5141
6.10808	18.9534	6.08809	18.9349	6.11482	19.4737	6.12668	20.1296	6.12205	20.5513
6.12662	18.9432	6.10936	18.9679	6.13253	19.4463	6.14984	20.1801	6.1408	20.5431
6.14878	18.9789	6.12922	18.966	6.15551	19.4988	6.16812	20.1568	6.16393	20.5912
6.16741	18.9698	6.15019	18.9967	6.17406	19.4809	6.19107	20.2108	6.18211	20.5718
6.19036	19.0138	6.1712	19.011	6.1967	19.5276	6.2102	20.1948	6.20501	20.6215
6.20869	18.9979	6.19155	19.0279	6.2151	19.5081	6.23279	20.2416	6.22368	20.6097
6.23153	19.0444	6.21263	19.0458	6.23828	19.5663	6.2522	20.2283	6.24686	20.6604
6.25008	19.0322	6.23299	19.0609	6.25707	19.5471	6.27525	20.2782	6.26529	20.6421
6.27321	19.0811	6.25489	19.0886	6.27939	19.5926	6.29401	20.2538	6.28927	20.703
6.29162	19.0641	6.27471	19.0912	6.29886	19.5852	6.31563	20.2923	6.30786	20.6815
6.31561	19.1224	6.29596	19.1139	6.32132	19.6294	6.33508	20.2836	6.33087	20.731
6.334	19.0993	6.31519	19.1129	6.34109	19.6231	6.35672	20.3216	6.34871	20.7026
6.35706	19.1488	6.3375	19.1523	6.36276	19.6566	6.37688	20.3179	6.37183	20.7589
6.37474	19.1209	6.35644	19.142	6.38196	19.6443	6.39835	20.3508	6.39048	20.7388
6.39808	19.1762	6.37896	19.1858	6.40363	19.6818	6.41802	20.3429	6.41381	20.7943
6.41639	19.1538	6.39776	19.173	6.42386	19.682	6.4394	20.3804	6.43194	20.7672
6.43985	19.2068	6.42083	19.2244	6.4449	19.7081	6.46011	20.3844	6.45484	20.8232
6.45787	19.1808	6.43906	19.1999	6.46557	19.7156	6.48094	20.4102	6.47401	20.8084
6.48076	19.2333	6.4624	19.2597	6.48656	19.7433	6.50273	20.4253	6.49653	20.8567
6.49969	19.2179	6.48085	19.2342	6.50751	19.7498	6.52356	20.447	6.51594	20.8424
6.52237	19.2657	6.50441	19.2952	6.52784	19.7679	6.54426	20.45	6.53891	20.8925
6.54162	19.2504	6.52189	19.2566	6.54946	19.7868	6.56409	20.4626	6.55778	20.8698
6.56459	19.2984	6.54473	19.3123	6.56985	19.8015	6.58568	20.4814	6.57933	20.9096
6.5834	19.2765	6.56268	19.2836	6.59137	19.8186	6.60587	20.4963	6.59867	20.8978
6.60496	19.3139	6.58587	19.3431	6.61064	19.8203	6.62748	20.5106	6.62029	20.9368
6.62416	19.3031	6.60394	19.312	6.63214	19.8423	6.64733	20.5218	6.64041	20.933
6.64565	19.3391	6.6269	19.3718	6.65162	19.8473	6.66915	20.5456	6.66189	20.9676
6.66591	19.3388	6.64501	19.3447	6.67376	19.8767	6.68922	20.5573	6.68166	20.9622
6.68718	19.3674	6.66836	19.4074	6.6929	19.8755	6.711	20.5782	6.70285	20.9984
6.70697	19.3629	6.68662	19.3782	6.71502	19.9079	6.73112	20.5881	6.72374	21.0041
6.72811	19.3963	6.71012	19.4433	6.73433	19.9099	6.7535	20.6163	6.7443	21.0257
6.74893	19.4029	6.72913	19.419	6.75678	19.9429	6.77257	20.6112	6.76626	21.0458
6.76949	19.4243	6.7518	19.471	6.77595	19.9397	6.7946	20.6413	6.78686	21.0653
6.79136	19.4425	6.76989	19.4398	6.79922	19.983	6.81365	20.637	6.80783	21.0725
6.8119	19.4591	6.79213	19.4889	6.81834	19.9745	6.83572	20.6691	6.82732	21.0805
6.83283	19.4654	6.81145	19.4751	6.84061	20.008	6.8552	20.6647	6.84916	21.104
6.85235	19.4745	6.83362	19.5185	6.85904	19.9936	6.87669	20.6898	6.86905	21.1149
6.87393	19.4943	6.85304	19.5036	6.88185	20.039	6.89594	20.6892	6.89098	21.1345
6.89408	19.5079	6.87427	19.539	6.90066	20.0242	6.91883	20.737	6.91041	21.1391
6.9156	19.5213	6.8948	19.5424	6.92378	20.0708	6.93828	20.7289	6.93256	21.1692
6.93532	19.5313	6.91568	19.5682	6.94202	20.0491	6.96062	20.7691	6.9523	21.1766
6.95714	19.5549	6.9366	19.5775	6.96501	20.1008	6.98038	20.7604	6.97438	21.2022
6.97694	19.5637	6.95764	19.5999	6.98382	20.0831	7.00293	20.8004	6.9941	21.2061
6.99894	19.5884	6.9788	19.6115	7.00671	20.1332	7.02192	20.7825	7.01679	21.2389
7.01877	19.5928	6.99821	19.6146	7.02577	20.1159	7.04378	20.819	7.03568	21.2318
7.04125	19.6223	7.01934	19.6358	7.04907	20.1673	7.06331	20.8107	7.05765	21.2613
7.06027	19.6167	7.03869	19.6384	7.06744	20.1402	7.0854	20.8494	7.07665	21.2568
7.08202	19.6442	7.06081	19.6718	7.08944	20.1828	7.10508	20.8386	7.09892	21.2934
7.10107	19.6398	7.08017	19.6689	7.10825	20.1662	7.12627	20.8695	7.11823	21.287
7.12312	19.6721	7.10211	19.6995	7.13041	20.21	7.14649	20.868	7.13974	21.3133
7.14232	19.6655	7.12072	19.6903	7.14994	20.1987	7.16865	20.9099	7.15884	21.3098
7.16414	19.6955	7.144	19.7437	7.17191	20.2379	7.18885	20.9027	7.18178	21.3602
7.183	19.6887	7.16201	19.7181	7.19102	20.2225	7.21021	20.9328	7.2013	21.3521
7.20592	19.7374	7.18596	19.7803	7.21304	20.2695	7.23003	20.9221	7.22347	21.389
7.22521	19.7265	7.20445	19.7564	7.23298	20.2607	7.25172	20.9632	7.24337	21.3855
7.24749	19.7655	7.22772	19.8083	7.25447	20.2968	7.27207	20.9572	7.2657	21.4238
7.26724	19.7593	7.245	19.7721	7.27541	20.2985	7.29304	20.9851	7.28482	21.4079
7.28972	19.7982	7.26857	19.8344	7.2969	20.3318	7.31331	20.9823	7.30661	21.4447
7.30872	19.782	7.28629	19.8012	7.31683	20.3222	7.33446	21.0131	7.32609	21.4352
7.33042	19.8159	7.31017	19.8647	7.33745	20.3491	7.35443	21.0061	7.3482	21.4778
7.34982	19.8072	7.32778	19.8272	7.35801	20.3501	7.3751	21.0329	7.36784	21.4648
7.37185	19.846	7.35116	19.8888	7.37919	20.3813	7.39674	21.0506	7.389	21.4949
7.39172	19.8391	7.36928	19.8617	7.39976	20.3787	7.41783	21.0768	7.40924	21.4954
7.41256	19.8625	7.39275	19.922	7.4204	20.4034	7.4386	21.0789	7.43126	21.5357
7.43291	19.866	7.41083	19.891	7.44141	20.4135	7.45908	21.0975	7.45165	21.5328
7.4547	19.9006	7.43476	19.954	7.46206	20.4358	7.48032	21.112	7.47272	21.5592
7.47506	19.8977	7.45261	19.9185	7.48314	20.4446	7.50111	21.1318	7.49284	21.554
7.49616	19.925	7.4753	19.9698	7.50391	20.4661	7.52234	21.1412	7.5142	21.5906
7.5161	19.9182	7.49345	19.9447	7.52562	20.481	7.54276	21.1569	7.5347	21.5882
7.53739	19.9529	7.51586	19.9917	7.54527	20.4871	7.5643	21.1734	7.55546	21.6132
7.55788	19.9523	7.53487	19.9764	7.56636	20.5013	7.58323	21.1664	7.57596	21.6146
7.57871	19.9774	7.55687	20.016	7.58613	20.5109	7.60479	21.1945	7.59681	21.6413
7.59902	19.9747	7.57538	19.9963	7.60778	20.5336	7.62512	21.2053	7.617	21.6391
7.61997	20.0027	7.59776	20.0464	7.62746	20.5362	7.64773	21.2396	7.63735	21.661
7.64008	19.9984	7.61782	20.0431	7.64861	20.5542	7.66756	21.2375	7.65925	21.6848
7.66054	20.0212	7.6392	20.0733	7.6681	20.5592	7.68969	21.2676	7.68009	21.7061
7.68216	20.04	7.65972	20.0786	7.69086	20.6026	7.70815	21.2488	7.70112	21.7123
7.70305	20.0631	7.68127	20.1064	7.71028	20.5957	7.731	21.2959	7.72135	21.7272
7.72393	20.0677	7.70146	20.1049	7.73255	20.6314	7.75062	21.2883	7.74266	21.7441
7.74417	20.0822	7.72175	20.1208	7.75239	20.6268	7.77297	21.326	7.76335	21.7624
7.76554	20.0995	7.74263	20.1329	7.77471	20.6632	7.79174	21.3058	7.78462	21.7731
7.78596	20.1132	7.76266	20.1438	7.79372	20.6474	7.81411	21.3486	7.80494	21.7868
7.80735	20.1271	7.78457	20.1687	7.81561	20.6836	7.83191	21.3168	7.82648	21.8045
7.82746	20.1363	7.80352	20.1617	7.83482	20.6725	7.85498	21.3766	7.84537	21.7968
7.84899	20.1544	7.8255	20.1939	7.85726	20.7158	7.87446	21.362	7.86698	21.8266
7.868	20.1497	7.84526	20.1964	7.87647	20.6978	7.89808	21.4231	7.8872	21.835
7.88939	20.1734	7.86787	20.2336	7.89798	20.7327	7.91642	21.386	7.90991	21.8742
7.90963	20.1852	7.88663	20.22	7.9178	20.7273	7.9387	21.4336	7.92969	21.8692
7.93232	20.222	7.90909	20.2582	7.94035	20.7734	7.95746	21.4098	7.95178	21.9012
7.95192	20.2163	7.92752	20.2423	7.95996	20.7591	7.98119	21.4771	7.97018	21.8798
7.97415	20.2498	7.95063	20.29	7.98177	20.7963	8.00014	21.4452	7.9931	21.9313
7.99241	20.2287	7.96893	20.269	8.00092	20.7778	8.02259	21.4934	8.01265	21.92
8.01523	20.2768	7.99169	20.3149	8.02331	20.8289	8.0417	21.4682	8.03493	21.9597
8.03472	20.2669	8.00997	20.2946	8.04266	20.8098	8.06277	21.4997	8.05375	21.9392
8.05701	20.3037	8.03279	20.3391	8.06448	20.8511	8.08207	21.4859	8.07605	21.9807
8.07563	20.283	8.05052	20.3134	8.08401	20.8367	8.1049	21.5417	8.09381	21.9502
8.0981	20.3275	8.07407	20.3733	8.10586	20.8791	8.1249	21.5283	8.11684	22.0098
8.11575	20.2947	8.09292	20.3569	8.12489	20.858	8.14767	21.5799	8.13639	21.9957
8.13869	20.3523	8.1159	20.4038	8.14644	20.8992	8.16661	21.5481	8.15991	22.0572
8.15824	20.3394	8.13425	20.381	8.16722	20.9027	8.18765	21.5841	8.17828	22.0204
8.1816	20.3946	8.15693	20.4281	8.18894	20.9378	8.20834	21.5872	8.20039	22.067
8.19993	20.3609	8.17585	20.4118	8.20901	20.9297	8.23048	21.6266	8.21924	22.0436
8.22219	20.4075	8.19894	20.461	8.23003	20.9582	8.25047	21.6147	8.24298	22.1135
8.24087	20.3829	8.21732	20.4358	8.25072	20.9628	8.27121	21.6379	8.26186	22.0799
8.26442	20.4481	8.24036	20.4873	8.27186	20.9886	8.2914	21.6345	8.28425	22.1293
8.28338	20.4174	8.25837	20.4562	8.29252	20.9903	8.3112	21.6475	8.30347	22.1049
8.30573	20.4642	8.28014	20.4963	8.31344	21.0145	8.33289	21.6722	8.32428	22.1353
8.32477	20.439	8.29946	20.4882	8.3343	21.0193	8.35347	21.6874	8.34382	22.1251
8.34572	20.4701	8.32245	20.5387	8.35375	21.0227	8.37551	21.7123	8.36647	22.1793
8.36521	20.4591	8.34205	20.5284	8.3748	21.041	8.39543	21.7118	8.38656	22.167
8.38772	20.5097	8.3642	20.5658	8.3956	21.0601	8.41667	21.7284	8.4091	22.2176
8.40774	20.499	8.38285	20.5428	8.41776	21.0873	8.43678	21.739	8.42834	22.1897
8.43009	20.5441	8.40463	20.5832	8.43784	21.0907	8.45924	21.7715	8.44899	22.2204
8.44954	20.5221	8.42496	20.5835	8.45951	21.1129	8.47886	21.7645	8.46982	22.2263
8.46997	20.5472	8.4464	20.6119	8.4783	21.1018	8.50087	21.7937	8.49187	22.2653
8.49102	20.5572	8.46617	20.6045	8.50104	21.1459	8.51994	21.7793	8.51196	22.255
8.51275	20.5908	8.48729	20.6327	8.52044	21.1369	8.54172	21.8124	8.53268	22.2769
8.53288	20.5811	8.50638	20.6175	8.54287	21.174	8.5606	21.8	8.55286	22.2735
8.5536	20.6034	8.52704	20.6454	8.56148	21.1542	8.58385	21.8547	8.57252	22.2851
8.57375	20.6003	8.54863	20.6651	8.5838	21.1942	8.60281	21.8342	8.5943	22.3129
8.5933	20.6109	8.56971	20.6875	8.60157	21.166	8.62628	21.8894	8.61462	22.323
8.61498	20.6353	8.59073	20.6945	8.6249	21.2271	8.64486	21.8603	8.63696	22.3543
8.63542	20.6482	8.61046	20.703	8.64404	21.2093	8.66748	21.9095	8.65666	22.3501
8.65742	20.673	8.63141	20.7141	8.66791	21.2712	8.68643	21.888	8.67801	22.3702
8.67719	20.6717	8.65186	20.7338	8.68567	21.2295	8.7098	21.9452	8.69786	22.3751
8.69854	20.6925	8.67421	20.7572	8.7084	21.2837	8.72778	21.9065	8.72054	22.4153
8.71842	20.698	8.69345	20.7554	8.72674	21.2539	8.75103	21.9657	8.74009	22.4038
8.74098	20.7328	8.71549	20.78	8.75104	21.3275	8.7691	21.9299	8.76189	22.4314
8.76029	20.7212	8.7339	20.7672	8.76907	21.2842	8.79177	21.9836	8.78117	22.4212
8.78236	20.7527	8.75542	20.7933	8.79225	21.3441	8.81002	21.9508	8.80277	22.4519
8.80138	20.739	8.775	20.7988	8.81052	21.308	8.83324	22.0143	8.82173	22.441
8.82314	20.7721	8.79805	20.8379	8.83215	21.3502	8.85232	21.9898	8.8448	22.4935
8.8418	20.7575	8.81729	20.8328	8.85102	21.3296	8.87548	22.0471	8.8639	22.4747
8.86501	20.8109	8.84017	20.8683	8.87446	21.394	8.89421	22.0153	8.88735	22.5318
8.88388	20.7896	8.85759	20.8394	8.89353	21.3673	8.91724	22.0722	8.90581	22.4996
8.90727	20.8452	8.88059	20.8903	8.91688	21.4282	8.93605	22.0437	8.92842	22.5512
8.92574	20.816	8.90011	20.8856	8.93514	21.3885	8.95872	22.0937	8.94729	22.5272
8.94833	20.8646	8.92276	20.9221	8.95677	21.4331	8.9776	22.0663	8.97074	22.588
8.96731	20.8446	8.94116	20.9031	8.97698	21.4291	9.00012	22.1146	8.98874	22.548
8.99046	20.8986	8.96359	20.9409	8.99948	21.4739	9.01944	22.094	9.01185	22.6071
9.00844	20.8614	8.98107	20.9104	9.01877	21.4525	9.04087	22.1288	9.02993	22.5701
9.03146	20.9179	9.00373	20.9615	9.04028	21.4866	9.06084	22.1228	9.05252	22.6258
9.04969	20.8846	9.02307	20.9524	9.05955	21.4692	9.08227	22.1557	9.07091	22.5944
9.07218	20.9349	9.04587	20.998	9.08014	21.4975	9.10342	22.165	9.0939	22.6554
9.09046	20.9043	9.06499	20.9814	9.10103	21.5068	9.12455	22.186	9.11317	22.6336
9.11337	20.9627	9.0872	21.0204	9.12215	21.5327	9.14539	22.1881	9.13605	22.6881
9.1326	20.9432	9.10589	21.0028	9.14364	21.548	9.16596	22.2045	9.15495	22.6592
9.1554	20.9932	9.12874	21.0523	9.16391	21.5561	9.18722	22.2185	9.17773	22.7137
9.17443	20.9686	9.14832	21.038	9.18473	21.5659	9.20711	22.2231	9.19677	22.687
9.19707	21.0185	9.16995	21.069	9.20518	21.581	9.22873	22.2438	9.21925	22.7367
9.21601	20.9934	9.18946	21.0584	9.22739	21.61	9.24837	22.2428	9.23839	22.7127
9.23842	21.0409	9.21071	21.0863	9.247	21.6045	9.27014	22.2694	9.26069	22.7585
9.25753	21.018	9.22962	21.0714	9.26881	21.6304	9.28885	22.2567	9.28001	22.7385
9.2797	21.0604	9.25179	21.1166	9.28804	21.6212	9.31161	22.3029	9.3013	22.7721
9.29911	21.042	9.27191	21.1117	9.30952	21.6479	9.3305	22.2876	9.32145	22.7685
9.32035	21.0745	9.29371	21.1491	9.32866	21.6427	9.35438	22.3444	9.34263	22.798
9.34037	21.0701	9.31397	21.1417	9.3515	21.6884	9.37259	22.3113	9.36389	22.8105
9.36154	21.099	9.33481	21.1661	9.37072	21.6754	9.39605	22.368	9.38499	22.8312
9.38264	21.109	9.35526	21.1675	9.39401	21.725	9.41425	22.3378	9.40583	22.8352
9.40378	21.1303	9.37643	21.1966	9.41245	21.6986	9.43809	22.4009	9.42627	22.8502
9.42473	21.1346	9.39681	21.193	9.43523	21.7471	9.45572	22.3594	9.44767	22.8663
9.44495	21.1475	9.41731	21.2136	9.45404	21.7268	9.47964	22.4238	9.4674	22.8676
9.46648	21.1653	9.43799	21.218	9.47733	21.7816	9.49723	22.3812	9.48914	22.8919
9.48597	21.1643	9.45793	21.2317	9.49523	21.7456	9.52078	22.4443	9.50869	22.8889
9.50767	21.1876	9.47866	21.2379	9.51853	21.8026	9.53814	22.4023	9.53048	22.9169
9.52719	21.1859	9.49884	21.2571	9.53623	21.7631	9.56234	22.476	9.54914	22.9029
9.54892	21.211	9.52056	21.2768	9.55928	21.8219	9.58057	22.4414	9.57187	22.949
9.56751	21.1975	9.54072	21.2883	9.57716	21.7876	9.60496	22.511	9.59073	22.9342
9.59018	21.2432	9.56223	21.303	9.60076	21.8533	9.6227	22.4648	9.6146	22.9918
9.60898	21.2264	9.58216	21.311	9.61932	21.8235	9.64622	22.5292	9.6327	22.9559
9.63278	21.2822	9.60387	21.3305	9.64278	21.8842	9.6643	22.4913	9.65626	23.0165
9.65104	21.2519	9.62361	21.3368	9.66113	21.8504	9.68742	22.5477	9.67432	22.9822
9.67437	21.3055	9.64526	21.3561	9.68444	21.9095	9.70562	22.5116	9.6982	23.048
9.69252	21.276	9.66482	21.3581	9.70274	21.876	9.72899	22.5722	9.71576	23.0035
9.71621	21.3353	9.68678	21.383	9.72589	21.9334	9.74717	22.5346	9.7397	23.072
9.73372	21.2949	9.70558	21.3736	9.74436	21.9016	9.76896	22.577	9.7572	23.0272
9.75769	21.3603	9.72768	21.4066	9.76727	21.9546	9.78876	22.5706	9.78079	23.0915
9.77517	21.3167	9.74671	21.3993	9.78592	21.9266	9.81038	22.6037	9.79814	23.0471
9.79854	21.3775	9.76956	21.4453	9.80797	21.9702	9.83085	22.605	9.82227	23.1243
9.81593	21.338	9.7888	21.4335	9.82712	21.9528	9.85272	22.6351	9.84036	23.0845
9.83999	21.4093	9.81165	21.4737	9.84919	21.9968	9.87269	22.6283	9.86491	23.1608
9.85809	21.3741	9.83021	21.4538	9.86973	21.9959	9.89399	22.6549	9.8825	23.1079
9.8825	21.4435	9.8528	21.4969	9.89137	22.0247	9.91496	22.6627	9.90604	23.1766
9.90014	21.3972	9.87157	21.4775	9.91158	22.0192	9.93571	22.6802	9.92423	23.1387
9.92355	21.4598	9.89382	21.5182	9.9326	22.0448	9.95657	22.6864	9.94713	23.1942
9.94172	21.4255	9.91258	21.4961	9.95325	22.048	9.97692	22.6978	9.9655	23.1597
9.96464	21.4785	9.93498	21.5414	9.97356	22.0608	9.99793	22.7109	9.98857	23.2164
9.98294	21.4455	9.9532	21.5136	9.99464	22.0722	10.0178	22.7161	10.0069	23.183
10.006	21.5003	9.9755	21.5636	10.0148	22.0818	10.0398	22.7447	10.0286	23.2248
10.0242	21.4665	9.99453	21.5428	10.0359	22.0963	10.0599	22.7499	10.0484	23.2162
10.046	21.5071	10.0176	21.6006	10.0551	22.0932	10.0826	22.7847	10.0701	23.2535
10.0656	21.5001	10.0366	21.5724	10.0775	22.1314	10.1013	22.7654	10.0904	23.252
10.0872	21.5338	10.0592	21.6235	10.0968	22.1256	10.1241	22.8074	10.1123	23.2839
10.1075	21.5317	10.0781	21.5976	10.12	22.1683	10.1433	22.7949	10.1324	23.2797
10.1294	21.5623	10.1005	21.6495	10.1386	22.1473	10.166	22.8317	10.1535	23.3048
10.1494	21.5566	10.1195	21.6225	10.1617	22.1962	10.1844	22.8094	10.1746	23.315
10.1705	21.5825	10.1416	21.6693	10.1801	22.1729	10.2072	22.8529	10.1951	23.3287
10.1914	21.5915	10.161	21.6472	10.2036	22.2255	10.2254	22.8295	10.2161	23.3374
10.212	21.6063	10.1825	21.6868	10.2214	22.1944	10.2483	22.8774	10.2364	23.3482
10.233	21.6156	10.2016	21.6665	10.2452	22.2528	10.2669	22.8557	10.2574	23.3626
10.2531	21.6224	10.2234	21.7105	10.2628	22.2154	10.2899	22.9046	10.2773	23.3672
10.2743	21.6376	10.2435	21.7034	10.2862	22.274	10.309	22.8903	10.2993	23.397
10.2937	21.6372	10.2656	21.7456	10.3037	22.2369	10.332	22.9348	10.3192	23.3987
10.3159	21.6711	10.2859	21.7335	10.3277	22.3062	10.3502	22.9099	10.342	23.4352
10.3357	21.6701	10.3067	21.7602	10.3459	22.2741	10.3738	22.965	10.3606	23.4139
10.3585	21.7075	10.3272	21.758	10.3704	22.3418	10.3925	22.9419	10.3834	23.4589
10.3771	21.6867	10.3479	21.7822	10.3879	22.2961	10.4157	22.9928	10.4025	23.444
10.3999	21.7294	10.3683	21.7821	10.4115	22.3616	10.4341	22.9623	10.4253	23.4838
10.4189	21.7149	10.389	21.8027	10.4294	22.323	10.4564	23.0044	10.4436	23.4579
10.4415	21.7517	10.4098	21.8071	10.4526	22.3788	10.475	22.9821	10.4664	23.5039
10.4599	21.7308	10.4293	21.8122	10.4707	22.3461	10.4983	23.0368	10.4844	23.476
10.4827	21.7736	10.4506	21.8334	10.494	22.4028	10.5172	23.0147	10.5076	23.5294
10.5006	21.7462	10.4704	21.8393	10.5119	22.3652	10.5403	23.0674	10.526	23.5038
10.5236	21.7957	10.4922	21.8666	10.5341	22.4112	10.5596	23.0467	10.549	23.5538
10.5421	21.7742	10.5123	21.8697	10.5534	22.3992	10.581	23.0756	10.568	23.5363
10.565	21.8218	10.5342	21.8959	10.5754	22.439	10.6011	23.0714	10.5911	23.5857
10.584	21.8069	10.5535	21.8889	10.5954	22.4335	10.6234	23.1114	10.6092	23.5578
10.6069	21.8509	10.5759	21.9277	10.6176	22.4707	10.6436	23.1026	10.6328	23.6158
10.6251	21.8265	10.5952	21.9164	10.6372	22.4577	10.6649	23.1281	10.6514	23.5896
10.6486	21.8811	10.6173	21.9512	10.6588	22.4905	10.6845	23.1137	10.6748	23.6454
10.6672	21.8565	10.6363	21.9365	10.6792	22.4918	10.7045	23.1284	10.693	23.6115
10.6904	21.9089	10.6582	21.971	10.7003	22.515	10.7261	23.1476	10.7153	23.6551
10.7087	21.8778	10.6771	21.9545	10.7208	22.5157	10.746	23.1536	10.7339	23.6322
10.731	21.9191	10.6994	21.9978	10.7415	22.532	10.7682	23.1823	10.7572	23.6883
10.7495	21.8981	10.7186	21.9844	10.762	22.5379	10.7884	23.1916	10.776	23.6645
10.7726	21.9503	10.7417	22.0366	10.7823	22.552	10.8093	23.197	10.799	23.7178
10.7915	21.928	10.7604	22.0067	10.8038	22.5721	10.8289	23.2032	10.8183	23.696
10.8144	21.9782	10.783	22.0576	10.8243	22.5859	10.852	23.2445	10.8397	23.7289
10.8338	21.9608	10.8017	22.0297	10.8464	22.6081	10.8719	23.2443	10.8598	23.7228
10.855	21.9873	10.8247	22.085	10.8656	22.6	10.8942	23.2686	10.8821	23.7646
10.8751	21.9844	10.8429	22.0476	10.8879	22.6323	10.9132	23.2566	10.9024	23.7553
10.8972	22.0214	10.8656	22.102	10.9076	22.6309	10.9345	23.2762	10.9235	23.7792
10.9175	22.0165	10.8836	22.0646	10.9294	22.653	10.9539	23.2766	10.9431	23.7639
10.9386	22.0375	10.9061	22.1184	10.9484	22.643	10.9769	23.3179	10.9633	23.7809
10.9584	22.0269	10.9249	22.0937	10.9707	22.677	10.9958	23.3024	10.9848	23.8017
10.9781	22.0363	10.9473	22.142	10.9892	22.6632	11.0191	23.3498	11.0046	23.8061
10.9997	22.0578	10.9667	22.1274	11.0118	22.7011	11.0378	23.33	11.0268	23.8353
11.0195	22.0609	10.9893	22.1768	11.0307	22.6896	11.0599	23.3623	11.0468	23.841
11.0417	22.0939	11.0078	22.1456	11.0534	22.7312	11.0792	23.3555	11.068	23.8532
11.0616	22.0965	11.0304	22.1987	11.0727	22.7224	11.1024	23.4007	11.0873	23.8542
11.0828	22.1084	11.0498	22.1804	11.0952	22.7578	11.1216	23.3853	11.1106	23.9001
11.102	22.1084	11.0719	22.2231	11.1139	22.7438	11.1443	23.4234	11.1303	23.8949
11.1252	22.1518	11.0915	22.2076	11.137	22.7905	11.1619	23.3873	11.1527	23.9237
11.1448	22.1483	11.1128	22.2378	11.1558	22.7738	11.1845	23.4349	11.1715	23.9084
11.1673	22.1764	11.132	22.2241	11.179	22.8212	11.2037	23.4222	11.1929	23.9295
11.186	22.1625	11.1539	22.2654	11.1974	22.7948	11.2263	23.4625	11.2121	23.9274
11.2075	22.1833	11.174	22.2583	11.2195	22.8311	11.2452	23.4452	11.2353	23.9726
11.2267	22.1811	11.1952	22.285	11.2383	22.8175	11.2684	23.4962	11.2541	23.9542
11.2496	22.2206	11.2166	22.3001	11.2613	22.8656	11.2867	23.4675	11.2774	24.0026
11.2683	22.205	11.2362	22.2987	11.2802	22.8459	11.3091	23.5104	11.2961	23.98
11.2917	22.2539	11.2576	22.3204	11.3033	22.8977	11.3287	23.5003	11.3181	24.0134
11.3103	22.2323	11.278	22.3298	11.3223	22.8752	11.3519	23.5507	11.3373	24.0031
11.3323	22.2648	11.3	22.3562	11.3441	22.9117	11.3714	23.5304	11.3606	24.0525
11.3515	22.2569	11.3194	22.3478	11.3638	22.9013	11.3935	23.5675	11.3797	24.0346
11.3744	22.2983	11.3413	22.3758	11.3864	22.9459	11.4115	23.5317	11.4024	24.0721
11.3937	22.2842	11.359	22.3471	11.4061	22.9312	11.4344	23.5885	11.4201	24.0376
11.4164	22.3213	11.3818	22.399	11.4278	22.9639	11.4538	23.5693	11.4425	24.0845
11.434	22.2892	11.4003	22.3745	11.4467	22.9394	11.4758	23.6081	11.4617	24.0706
11.4565	22.3336	11.4235	22.4312	11.4674	22.9639	11.4952	23.5911	11.4844	24.1142
11.4756	22.3214	11.4423	22.4088	11.4883	22.9744	11.5177	23.6384	11.5031	24.0917
11.4981	22.3604	11.465	22.456	11.5088	22.9898	11.5373	23.6204	11.5264	24.1481
11.5169	22.3434	11.4825	22.4192	11.5304	23.0088	11.5593	23.6615	11.5446	24.117
11.5399	22.3928	11.5065	22.4893	11.551	23.0263	11.5796	23.6514	11.5671	24.162
11.5583	22.3662	11.5252	22.4593	11.5712	23.0228	11.6013	23.6867	11.5866	24.1504
11.5806	22.4084	11.5488	22.5201	11.5916	23.0426	11.6213	23.6718	11.6098	24.2044
11.6002	22.3973	11.5667	22.4786	11.6139	23.0687	11.6419	23.6928	11.6294	24.1829
11.6231	22.4437	11.589	22.5248	11.6344	23.081	11.6622	23.6898	11.6512	24.2171
11.6428	22.4289	11.6067	22.4891	11.6559	23.0903	11.6832	23.7171	11.6695	24.1852
11.6646	22.4596	11.6306	22.5583	11.6755	23.0947	11.7036	23.714	11.692	24.238
11.6828	22.4294	11.6486	22.5206	11.696	23.0998	11.7241	23.7352	11.7117	24.2209
11.7053	22.4816	11.6721	22.5847	11.7163	23.1175	11.7455	23.7479	11.7335	24.2589
11.7248	22.4636	11.6908	22.5545	11.7384	23.1404	11.7661	23.767	11.753	24.2429
11.7467	22.5011	11.7128	22.5963	11.7579	23.1406	11.7878	23.7809	11.7752	24.286
11.7661	22.4851	11.7316	22.5731	11.7805	23.1741	11.8078	23.7887	11.7951	24.2731
11.7883	22.5297	11.7546	22.6271	11.7998	23.1658	11.8297	23.8087	11.8168	24.3088
11.808	22.5135	11.7738	22.6055	11.8213	23.1876	11.8499	23.8181	11.8374	24.3037
11.8298	22.5495	11.7967	22.6575	11.8411	23.1916	11.8716	23.8318	11.8589	24.337
11.8502	22.5434	11.8144	22.613	11.8637	23.2263	11.8908	23.827	11.8789	24.3218
11.8715	22.5723	11.8363	22.6581	11.8833	23.2198	11.9128	23.8558	11.8993	24.3411
11.8919	22.5642	11.8555	22.6427	11.9054	23.245	11.9322	23.8505	11.9199	24.343
11.9121	22.5801	11.8779	22.6889	11.9235	23.2248	11.9542	23.8796	11.9405	24.3661
11.9326	22.582	11.897	22.6697	11.9456	23.2609	11.9738	23.8777	11.9613	24.367
11.9532	22.6044	11.9191	22.7117	11.9653	23.2589	11.9968	23.919	11.9814	24.3834
11.9738	22.605	11.9386	22.6965	11.9874	23.2905	12.0159	23.9003	12.0032	24.4026
11.9941	22.624	11.9597	22.7255	12.0064	23.2772	12.0386	23.9438	12.0234	24.4153
12.0156	22.6377	11.9801	22.7272	12.0294	23.3258	12.0576	23.9247	12.0453	24.4325
12.036	22.6539	12.0017	22.7591	12.0479	23.3034	12.0804	23.9701	12.0651	24.4371
12.0576	22.6688	12.023	22.7687	12.0701	23.3408	12.0995	23.9467	12.0871	24.4598
12.0775	22.6749	12.0435	22.7787	12.0899	23.336	12.1219	23.9842	12.1072	24.4647
12.0994	22.6953	12.0633	22.7709	12.1129	23.383	12.1403	23.9573	12.129	24.4815
12.1194	22.7021	12.0833	22.7864	12.1323	23.3642	12.1625	24.0033	12.1481	24.4732
12.1413	22.7207	12.1052	22.8105	12.1543	23.3977	12.1814	23.9826	12.1701	24.5047
12.1603	22.7126	12.1248	22.8105	12.1723	23.3666	12.2037	24.0272	12.1893	24.4949
12.1823	22.7417	12.1464	22.8315	12.1952	23.4221	12.2233	24.0121	12.2116	24.528
12.2013	22.7323	12.1661	22.8339	12.2144	23.4015	12.2464	24.0642	12.2309	24.5207
12.2236	22.7664	12.1883	22.8648	12.2366	23.4429	12.2649	24.0313	12.2541	24.5651
12.2428	22.7588	12.2075	22.8576	12.2558	23.4247	12.2877	24.0889	12.2729	24.5433
12.2659	22.7992	12.2303	22.8976	12.2784	23.4749	12.3069	24.0621	12.2958	24.5907
12.2849	22.7834	12.2491	22.8788	12.2974	23.4487	12.3299	24.1186	12.3147	24.5662
12.3074	22.824	12.2721	22.9211	12.3201	23.4996	12.3489	24.0837	12.3375	24.6124
12.3265	22.8075	12.2901	22.8925	12.3396	23.4786	12.3713	24.1329	12.3565	24.5871
12.3492	22.8494	12.3125	22.9344	12.362	23.5254	12.3899	24.0991	12.3789	24.6265
12.3681	22.8263	12.3306	22.9102	12.3812	23.4983	12.4121	24.1499	12.3972	24.5959
12.3905	22.8633	12.3538	22.9616	12.4024	23.5312	12.4314	24.1274	12.4196	24.6462
12.4089	22.839	12.3715	22.9299	12.4221	23.5199	12.4536	24.1756	12.4383	24.6194
12.431	22.882	12.3952	22.9918	12.4436	23.5579	12.474	24.1638	12.4606	24.6677
12.4498	22.8605	12.4132	22.9612	12.4632	23.5408	12.496	24.2027	12.4802	24.6519
12.4719	22.9043	12.4371	23.0236	12.4845	23.5764	12.5154	24.1831	12.5033	24.7049
12.4916	22.8904	12.4549	22.9853	12.5052	23.5759	12.5373	24.2248	12.5218	24.6689
12.5145	22.94	12.4785	23.0482	12.5265	23.61	12.5575	24.2148	12.5444	24.7259
12.533	22.9062	12.4967	23.0142	12.5472	23.6064	12.5789	24.2441	12.5639	24.7026
12.5555	22.9615	12.5204	23.0741	12.5679	23.6298	12.5993	24.2375	12.5864	24.7517
12.575	22.9411	12.5379	23.0299	12.589	23.6349	12.6194	24.2508	12.6058	24.7235
12.5975	22.988	12.5607	23.0841	12.6101	23.6604	12.6406	24.2659	12.6279	24.7667
12.6168	22.9621	12.5789	23.0543	12.6308	23.6572	12.6607	24.2768	12.6467	24.7374
12.6389	23.004	12.6018	23.1072	12.6507	23.6674	12.6818	24.2889	12.6687	24.7846
12.6576	22.9745	12.6203	23.081	12.672	23.6832	12.702	24.2978	12.6881	24.7629
12.6795	23.0211	12.6435	23.136	12.6918	23.6887	12.7248	24.334	12.7101	24.8089
12.6989	23.0017	12.6626	23.1105	12.7134	23.708	12.7438	24.3175	12.7307	24.8009
12.7209	23.0456	12.6847	23.1545	12.7334	23.7149	12.7658	24.3517	12.7523	24.8342
12.7415	23.038	12.7041	23.1373	12.7559	23.7464	12.7855	24.3477	12.7721	24.8192
12.7631	23.0718	12.726	23.1743	12.7753	23.7387	12.8083	24.3875	12.7937	24.8562
12.7827	23.0564	12.7459	23.1627	12.7976	23.7732	12.8276	24.3698	12.8141	24.8476
12.8042	23.0928	12.7673	23.1895	12.8168	23.7599	12.8499	24.4041	12.8353	24.8744
12.8248	23.0888	12.7869	23.1782	12.8394	23.7995	12.8684	24.3801	12.856	24.8714
12.8456	23.1103	12.8073	23.198	12.8586	23.7822	12.8912	24.43	12.8758	24.8783
12.8665	23.1105	12.8277	23.2016	12.8809	23.8175	12.9099	24.404	12.897	24.8982
12.8862	23.1178	12.848	23.2194	12.8991	23.7909	12.9327	24.4546	12.917	24.9053
12.9074	23.1356	12.8695	23.2377	12.9216	23.8402	12.9522	24.4359	12.9383	24.921
12.9273	23.1424	12.89	23.2496	12.9401	23.8162	12.9751	24.4843	12.9583	24.9244
12.9486	23.159	12.9114	23.2641	12.9627	23.8646	12.9934	24.4505	12.9811	24.9632
12.9684	23.1614	12.9308	23.2662	12.9819	23.8458	13.0165	24.5083	13.0001	24.9443
12.9913	23.2007	12.953	23.2944	13.0055	23.9047	13.0352	24.4763	13.0222	24.9809
13.0102	23.1836	12.9726	23.2948	13.0233	23.861	13.0588	24.5402	13.0417	24.9724
13.0322	23.2174	12.995	23.3227	13.0467	23.9287	13.0771	24.4953	13.0645	25.0142
13.0517	23.2123	13.0139	23.3092	13.0653	23.8948	13.0993	24.5453	13.0838	24.9943
13.0744	23.2509	13.036	23.3386	13.0887	23.9576	13.1179	24.5163	13.1061	25.0294
13.0936	23.2341	13.0546	23.3281	13.1071	23.915	13.1403	24.5672	13.1244	25.0019
13.1159	23.2676	13.0771	23.3647	13.13	23.9723	13.1593	24.5406	13.1473	25.0552
13.1343	23.2447	13.0957	23.3507	13.148	23.9328	13.1818	24.592	13.1661	25.029
13.157	23.2936	13.1191	23.3982	13.1707	23.9914	13.2015	24.574	13.1888	25.0795
13.1758	23.2692	13.1381	23.3822	13.1893	23.9584	13.2237	24.6205	13.2082	25.0567
13.1985	23.3162	13.1605	23.4191	13.2121	24.0165	13.243	24.5959	13.2311	25.1089
13.2178	23.2965	13.179	23.4017	13.2319	23.9946	13.2652	24.6431	13.2495	25.0739
13.2407	23.3452	13.2023	23.4515	13.2542	24.042	13.2853	24.6293	13.2724	25.131
13.259	23.3122	13.2206	23.4258	13.2731	24.0145	13.3077	24.6714	13.2912	25.0992
13.2819	23.3674	13.2437	23.4709	13.2955	24.0661	13.3267	24.6444	13.3147	25.1623
13.3006	23.3383	13.2616	23.4386	13.3152	24.0467	13.3483	24.681	13.3331	25.1178
13.324	23.3977	13.284	23.4859	13.337	24.0846	13.3685	24.6747	13.355	25.1627
13.3425	23.3587	13.3026	23.4663	13.3568	24.0688	13.3895	24.6997	13.3739	25.1383
13.3643	23.402	13.3248	23.5083	13.3774	24.0908	13.4102	24.7037	13.3962	25.1882
13.3831	23.3768	13.3437	23.4881	13.3979	24.0969	13.4316	24.7285	13.4151	25.1585
13.4054	23.4277	13.3668	23.5392	13.4186	24.1177	13.4522	24.7286	13.4375	25.2103
13.4242	23.4	13.3858	23.5175	13.4391	24.1215	13.473	24.7479	13.4573	25.1932
13.4466	23.4474	13.4075	23.5545	13.4598	24.1382	13.4943	24.7635	13.4794	25.2383
13.4664	23.4324	13.4271	23.5444	13.482	24.1652	13.5145	24.7684	13.4988	25.2148
13.4884	23.4747	13.4493	23.5841	13.5014	24.1591	13.537	24.7999	13.5208	25.259
13.5076	23.4527	13.4692	23.5722	13.5231	24.1859	13.5559	24.7821	13.5412	25.2491
13.5296	23.4961	13.491	23.6033	13.5429	24.1865	13.5777	24.8125	13.5633	25.2885
13.5499	23.487	13.5099	23.5821	13.5654	24.2208	13.5969	24.7999	13.5824	25.2615
13.5719	23.5243	13.5314	23.6198	13.5849	24.2076	13.6195	24.8425	13.6036	25.294
13.5911	23.4998	13.5514	23.6141	13.6069	24.2374	13.6383	24.8212	13.6244	25.2957
13.6125	23.5358	13.5723	23.6362	13.6255	24.2203	13.661	24.8681	13.645	25.3121
13.6328	23.5309	13.5933	23.644	13.6482	24.2675	13.6794	24.8408	13.6659	25.3189
13.6535	23.5517	13.6145	23.6678	13.6669	24.2438	13.7028	24.899	13.6871	25.3426
13.6743	23.5565	13.6347	23.6628	13.6898	24.2927	13.7211	24.8662	13.7077	25.3439
13.6955	23.5806	13.6554	23.6865	13.709	24.2715	13.7449	24.932	13.7284	25.3605
13.7161	23.582	13.6763	23.6915	13.732	24.3233	13.7635	24.8983	13.7498	25.3766
13.7368	23.5993	13.697	23.7105	13.7502	24.2898	13.7876	24.9637	13.7699	25.3816
13.7581	23.6158	13.7184	23.7184	13.7735	24.3494	13.8044	24.9016	13.7925	25.4142
13.7781	23.6204	13.7377	23.7178	13.7918	24.3153	13.8283	24.9746	13.8113	25.3923
13.8007	23.6529	13.7588	23.7347	13.8157	24.3807	13.8461	24.9302	13.833	25.4239
13.8194	23.6329	13.7784	23.7396	13.8335	24.3343	13.8698	24.997	13.8523	25.4118
13.8412	23.6623	13.8	23.7605	13.856	24.3862	13.8877	24.9511	13.8748	25.454
13.8603	23.6519	13.8194	23.7611	13.8742	24.3538	13.9111	25.0167	13.8936	25.4318
13.8828	23.6926	13.8419	23.7947	13.8972	24.4128	13.9294	24.9805	13.9162	25.4774
13.9015	23.6707	13.8611	23.7869	13.9154	24.3767	13.9531	25.0472	13.9346	25.4485
13.9242	23.7184	13.8832	23.817	13.9385	24.4361	13.9714	25.0052	13.958	25.5084
13.9426	23.6905	13.9024	23.8111	13.9575	24.4093	13.9949	25.072	13.9763	25.4737
13.9658	23.7465	13.925	23.8462	13.9803	24.4647	14.0142	25.0427	14	25.5404
13.9839	23.7131	13.9446	23.8418	13.999	24.4315	14.0358	25.0767	14.0187	25.505
14.0078	23.7784	13.9666	23.8666	14.0217	24.4873	14.054	25.0425	14.0427	25.5729
14.0263	23.7432	13.9853	23.8534	14.0413	24.4685	14.0767	25.0984	14.0594	25.507
14.0502	23.8069	14.0075	23.8889	14.064	24.5165	14.0965	25.0839	14.0833	25.5827
14.0672	23.7506	14.0265	23.8754	14.0824	24.4799	14.1183	25.1187	14.1012	25.5348
14.0908	23.8183	14.0488	23.9119	14.1044	24.5255	14.1376	25.1015	14.1248	25.6043
14.1087	23.775	14.0682	23.903	14.1242	24.5133	14.1591	25.1376	14.1427	25.5569
14.1322	23.8389	14.0905	23.9386	14.1456	24.5444	14.1803	25.1467	14.1661	25.6239
14.15	23.7946	14.1096	23.9248	14.1658	24.5393	14.2011	25.1609	14.1844	25.5861
14.1735	23.8602	14.1319	23.9654	14.1876	24.5739	14.2222	25.1724	14.2081	25.6554
14.1916	23.8241	14.1511	23.9493	14.2077	24.5674	14.2431	25.1875	14.2262	25.6096
14.2151	23.8872	14.1737	23.9925	14.2288	24.5932	14.2645	25.1999	14.2498	25.6781
14.2335	23.8493	14.193	23.9733	14.2495	24.5976	14.284	25.1941	14.2691	25.6471
14.2568	23.9102	14.2142	24.0007	14.2703	24.6161	14.3059	25.2222	14.2905	25.6797
14.2761	23.885	14.2335	23.9876	14.2922	24.6371	14.3255	25.2159	14.3088	25.6466
14.2975	23.9141	14.2553	24.0244	14.3114	24.6269	14.3476	25.2458	14.3313	25.7007
14.3157	23.8827	14.2749	24.0139	14.3329	24.6511	14.3668	25.2339	14.3514	25.6897
14.3383	23.9371	14.2964	24.0465	14.3524	24.6468	14.3889	25.2698	14.373	25.7228
14.3581	23.9248	14.316	24.0336	14.3746	24.6815	14.4085	25.2647	14.3924	25.7063
14.3797	23.9566	14.3376	24.072	14.3935	24.6665	14.4314	25.3071	14.4136	25.7376
14.3992	23.9428	14.3572	24.055	14.4162	24.7112	14.4502	25.2829	14.435	25.7511
14.4204	23.9738	14.3791	24.0987	14.4346	24.6859	14.4732	25.3315	14.4556	25.7631
14.4417	23.9871	14.3996	24.0924	14.4578	24.7395	14.4922	25.3107	14.4769	25.7758
14.4622	23.9973	14.4216	24.1312	14.4761	24.7113	14.5154	25.3573	14.4976	25.7895
14.4834	24.0106	14.4407	24.1032	14.5	24.7762	14.533	25.317	14.519	25.8021
14.5041	24.0247	14.4618	24.1356	14.5185	24.743	14.5562	25.3724	14.5386	25.7976
14.5255	24.0356	14.4821	24.1306	14.5422	24.8017	14.5743	25.3409	14.5604	25.8241
14.545	24.0319	14.5031	24.1597	14.5592	24.7494	14.5975	25.3956	14.5799	25.8161
14.5667	24.0572	14.5233	24.1497	14.583	24.8178	14.6154	25.3558	14.602	25.8459
14.5863	24.0524	14.5443	24.1804	14.6008	24.7759	14.6392	25.4258	14.6212	25.8337
14.6082	24.0788	14.5648	24.1784	14.6246	24.8412	14.6576	25.3931	14.6434	25.8694
14.6274	24.0698	14.5859	24.207	14.6422	24.7965	14.6812	25.4522	14.6628	25.8606
14.6496	24.1034	14.6065	24.2059	14.6658	24.8632	14.6992	25.4146	14.6859	25.9061
14.6689	24.0957	14.6272	24.2276	14.6839	24.8283	14.7234	25.4831	14.7044	25.878
14.6919	24.1392	14.649	24.2436	14.7077	24.8935	14.7416	25.4427	14.7277	25.9305
14.7104	24.1134	14.6688	24.2467	14.7256	24.8509	14.7648	25.498	14.7464	25.9048
14.7336	24.1644	14.6886	24.2412	14.7495	24.9198	14.7827	25.4577	14.7698	25.9573
14.7524	24.1412	14.7086	24.255	14.7683	24.8868	14.8056	25.5123	14.7872	25.9108
14.7757	24.1908	14.7307	24.2827	14.79	24.9207	14.8242	25.4836	14.8104	25.9697
14.793	24.1463	14.7504	24.2827	14.808	24.8879	14.8468	25.5323	14.8285	25.9349
14.8162	24.2033	14.7718	24.3019	14.831	24.9458	14.8663	25.5131	14.8517	25.9937
14.8342	24.1708	14.7909	24.2944	14.8504	24.928	14.8886	25.5568	14.8695	25.9507
14.8573	24.2243	14.8138	24.343	14.8724	24.9661	14.9085	25.5458	14.8934	26.0224
14.8752	24.1874	14.8329	24.3253	14.8914	24.9449	14.9302	25.5789	14.9117	25.9868
14.899	24.2544	14.8552	24.3638	14.9132	24.9868	14.95	25.5653	14.9352	26.0475
14.9171	24.2189	14.8747	24.3539	14.934	24.9912	14.9722	25.6053	14.9533	26.0072
14.9406	24.2775	14.8973	24.3931	14.955	25.0113	14.9927	25.597	14.9775	26.0798
14.9587	24.2399	14.9159	24.365	14.9758	25.0172	15.013	25.6105	14.9957	26.0339
14.9827	24.307	14.938	24.4067	14.997	25.0394	15.0333	25.6114	15.0187	26.0912
15.001	24.269	14.9569	24.3836	15.0178	25.0418	15.0539	25.6304	15.0367	26.0482
15.024	24.3219	14.9795	24.4308	15.0377	25.0472	15.0751	25.6417	15.0596	26.1073
15.0419	24.2814	14.9982	24.4048	15.0592	25.0664	15.0949	25.6417	15.0782	26.0743
15.0648	24.3367	15.0204	24.4473	15.0791	25.0685	15.117	25.668	15.1007	26.1245
15.0832	24.3052	15.0394	24.4288	15.1008	25.09	15.1366	25.6692	15.1202	26.1041
15.1058	24.3562	15.0626	24.4866	15.1203	25.0872	15.1591	25.7036	15.1424	26.1481
15.1252	24.3367	15.0811	24.4511	15.142	25.1131	15.1781	25.6894	15.1623	26.1361
15.1474	24.3785	15.1037	24.5037	15.1621	25.1183	15.2009	25.7283	15.184	26.1691
15.1671	24.367	15.1229	24.479	15.1844	25.1474	15.2203	25.7166	15.2037	26.1544
15.1888	24.3997	15.1458	24.5336	15.2034	25.1338	15.2432	25.7539	15.2259	26.196
15.2085	24.3871	15.164	24.492	15.2262	25.1748	15.2614	25.7298	15.2465	26.1887
15.2307	24.4256	15.186	24.5386	15.2455	25.1634	15.2841	25.7728	15.2667	26.201
15.2512	24.4186	15.2049	24.5133	15.2681	25.1992	15.3027	25.7522	15.2871	26.2011
15.2713	24.4319	15.2268	24.5573	15.2861	25.17	15.3259	25.8006	15.3075	26.2191
15.2916	24.4319	15.2459	24.533	15.3088	25.2163	15.3444	25.7728	15.3288	26.2318
15.3121	24.449	15.268	24.5815	15.3273	25.1935	15.3678	25.8282	15.3486	26.2301
15.3333	24.4618	15.2877	24.5642	15.3502	25.2422	15.3863	25.8045	15.3707	26.2597
15.353	24.4621	15.3097	24.6097	15.3682	25.2107	15.4098	25.8588	15.3901	26.2545
15.3752	24.4896	15.329	24.5864	15.3918	25.2729	15.4279	25.8252	15.4127	26.2929
15.3945	24.4858	15.3514	24.6345	15.4104	25.247	15.4517	25.8838	15.4315	26.273
15.417	24.5209	15.3714	24.6194	15.4335	25.2975	15.4705	25.8545	15.4546	26.3203
15.4358	24.5061	15.3928	24.6503	15.4519	25.2699	15.4928	25.8921	15.4736	26.2975
15.4587	24.5467	15.4126	24.6367	15.4759	25.332	15.5109	25.8652	15.4968	26.3426
15.4778	24.5307	15.4333	24.6629	15.4941	25.2961	15.5336	25.9154	15.5148	26.3129
15.5009	24.5716	15.4535	24.6593	15.5172	25.3486	15.5524	25.89	15.5376	26.3602
15.5189	24.5453	15.4743	24.6824	15.535	25.3087	15.5752	25.9382	15.5559	26.3339
15.5416	24.5887	15.4954	24.6907	15.5581	25.3669	15.5943	25.9145	15.5793	26.3875
15.5599	24.5672	15.5156	24.7015	15.5764	25.3353	15.6165	25.9584	15.5976	26.3555
15.5831	24.614	15.5374	24.7263	15.5992	25.3864	15.6361	25.9456	15.6211	26.413
15.6015	24.5862	15.5572	24.7267	15.6183	25.3639	15.6582	25.9829	15.6395	26.3844
15.625	24.6415	15.5786	24.7451	15.6409	25.4128	15.6781	25.9713	15.6631	26.4454
15.6432	24.6148	15.5985	24.7478	15.6603	25.3949	15.7004	26.01	15.681	26.4036
15.6668	24.6717	15.6213	24.784	15.6824	25.4349	15.7204	25.9972	15.705	26.4701
15.6847	24.6352	15.6396	24.7573	15.7016	25.4137	15.7413	26.0202	15.7236	26.4346
15.7085	24.6938	15.6616	24.7937	15.7245	25.4653	15.7612	26.0142	15.746	26.4756
15.7272	24.6662	15.6802	24.7727	15.7442	25.4446	15.7826	26.0453	15.7639	26.4432
15.7495	24.7038	15.7029	24.822	15.765	25.469	15.8031	26.043	15.7867	26.4968
15.7675	24.674	15.7213	24.7926	15.7848	25.4599	15.8241	26.0615	15.8055	26.4693
15.7902	24.7228	15.7444	24.8452	15.8059	25.4897	15.845	26.0675	15.8283	26.5182
15.8088	24.699	15.7626	24.8119	15.8265	25.4894	15.8659	26.0919	15.8474	26.4939
15.8315	24.7446	15.786	24.8777	15.8469	25.5028	15.8871	26.1007	15.8696	26.5388
15.8507	24.7248	15.8041	24.8375	15.8682	25.5154	15.9073	26.1096	15.889	26.5242
15.8727	24.7633	15.8274	24.8985	15.8884	25.53	15.929	26.1259	15.9112	26.5627
15.8922	24.7517	15.8456	24.8574	15.9101	25.5492	15.9498	26.1395	15.9311	26.5504
15.9142	24.7888	15.8698	24.9306	15.9297	25.5483	15.9705	26.1402	15.9531	26.5864
15.9341	24.7785	15.887	24.8734	15.952	25.5759	15.9901	26.1457	15.9734	26.5786
15.9561	24.8113	15.9101	24.9404	15.9719	25.5776	16.0117	26.1641	15.9941	26.5965
15.9764	24.8045	15.928	24.899	15.994	25.5987	16.0315	26.1677	16.0142	26.5934
15.997	24.8219	15.9512	24.9617	16.0128	25.5903	16.0534	26.187	16.0354	26.6207
16.017	24.8192	15.9694	24.9194	16.0349	25.6208	16.0729	26.1844	16.056	26.6215
16.0382	24.8477	15.9928	24.9862	16.0539	25.6126	16.0948	26.2123	16.0768	26.6356
16.0587	24.8465	16.011	24.9455	16.0766	25.649	16.1147	26.2144	16.0977	26.6438
16.0795	24.8628	16.0344	25.0159	16.0956	25.6351	16.1366	26.2396	16.1185	26.6675
16.1005	24.872	16.0527	24.9722	16.1183	25.6758	16.1563	26.2379	16.1399	26.6781
16.121	24.8905	16.0756	25.0323	16.1374	25.667	16.1793	26.2763	16.1598	26.6815
16.1425	24.9049	16.0949	25.0038	16.1603	25.7097	16.1984	26.2609	16.1819	26.7037
16.1623	24.9072	16.1172	25.0486	16.1787	25.6842	16.2204	26.292	16.2024	26.7121
16.1842	24.9278	16.1352	25.0102	16.2023	25.7368	16.2394	26.2779	16.2232	26.715
16.2047	24.9374	16.1572	25.0586	16.2213	25.7162	16.2619	26.3207	16.2426	26.7164
16.2256	24.9412	16.1767	25.0426	16.2431	25.7441	16.281	26.3018	16.2644	26.7418
16.2449	24.9424	16.1982	25.075	16.2616	25.7258	16.3038	26.3448	16.2839	26.7375
16.2667	24.9687	16.2184	25.0712	16.2841	25.7695	16.3225	26.3233	16.3061	26.7635
16.2861	24.9643	16.2393	25.0929	16.3028	25.749	16.3455	26.3751	16.3253	26.7531
16.3082	24.989	16.2599	25.1	16.3256	25.7931	16.3646	26.3531	16.3474	26.7893
16.3275	24.9829	16.2807	25.1174	16.3446	25.7734	16.3874	26.4015	16.3669	26.7837
16.3494	25.0109	16.3018	25.1292	16.3669	25.8172	16.4067	26.3788	16.3893	26.8173
16.3689	25.0104	16.3222	25.1374	16.3861	25.8007	16.4296	26.4265	16.4086	26.8064
16.3911	25.0398	16.344	25.1576	16.4085	25.8431	16.4482	26.3942	16.4319	26.8514
16.4105	25.0331	16.3634	25.1509	16.4281	25.8287	16.4703	26.4369	16.4506	26.8277
16.4336	25.0743	16.3845	25.1721	16.4505	25.8697	16.4893	26.4122	16.4729	26.8654
16.4523	25.0532	16.4041	25.17	16.4703	25.8552	16.5115	26.4586	16.4916	26.8447
16.4746	25.0912	16.4263	25.2046	16.4913	25.8808	16.531	26.4391	16.5143	26.8901
16.4934	25.0724	16.4454	25.1896	16.511	25.8711	16.5524	26.4712	16.5333	26.8717
16.5158	25.1147	16.4679	25.2281	16.5327	25.9078	16.5725	26.4638	16.556	26.9132
16.5349	25.0976	16.4866	25.2097	16.5527	25.8977	16.5942	26.5032	16.5747	26.8879
16.5576	25.1386	16.5099	25.2651	16.5741	25.9261	16.6144	26.4929	16.5977	26.9421
16.5761	25.1132	16.528	25.2313	16.5945	25.9244	16.6358	26.5244	16.6167	26.919
16.5992	25.1673	16.5513	25.2871	16.6158	25.9572	16.6564	26.5192	16.6395	26.9671
16.6182	25.1461	16.5698	25.2542	16.6364	25.9545	16.6777	26.5521	16.6588	26.944
16.6408	25.1913	16.5932	25.3097	16.6571	25.9746	16.6982	26.5435	16.6817	26.9928
16.66	25.1692	16.6104	25.2629	16.6783	25.9804	16.7192	26.5715	16.7002	26.9569
16.683	25.2179	16.6335	25.3239	16.6996	26.0071	16.7397	26.5647	16.7222	26.9995
16.7014	25.1844	16.6515	25.2871	16.7194	25.9922	16.7609	26.5939	16.7414	26.9757
16.7233	25.2248	16.6749	25.3456	16.7397	26.0122	16.781	26.5823	16.7634	27.0189
16.7426	25.2044	16.693	25.307	16.7607	26.0205	16.8016	26.6086	16.783	27.0006
16.7643	25.2429	16.7158	25.3618	16.781	26.0327	16.8233	26.6213	16.8042	27.0306
16.7841	25.2272	16.7343	25.335	16.8023	26.0434	16.8442	26.6429	16.8245	27.0256
16.8053	25.259	16.7572	25.3895	16.8223	26.0517	16.8649	26.6404	16.8461	27.0622
16.8254	25.2498	16.7756	25.3561	16.8436	26.0697	16.8857	26.6607	16.8664	27.053
16.8469	25.2876	16.7993	25.4209	16.8639	26.0836	16.9071	26.6719	16.8876	27.0812
16.8672	25.2777	16.8178	25.386	16.8853	26.0982	16.9274	26.6824	16.9083	27.0788
16.8883	25.3067	16.8403	25.4358	16.9055	26.106	16.9486	26.6916	16.9293	27.1074
16.909	25.3047	16.8587	25.402	16.9279	26.1341	16.9684	26.6939	16.9501	27.1032
16.9301	25.3336	16.8809	25.4502	16.9473	26.129	16.99	26.7138	16.9709	27.1255
16.9506	25.3281	16.9002	25.4297	16.969	26.1523	17.0096	26.7107	16.9915	27.1215
16.9713	25.3497	16.9226	25.4765	16.9882	26.1459	17.0308	26.7316	17.0126	27.1504
16.992	25.3499	16.9416	25.4506	17.0103	26.1788	17.0508	26.7349	17.0328	27.1387
17.0129	25.3746	16.9636	25.496	17.0299	26.1722	17.0732	26.7714	17.0532	27.1598
17.0332	25.3666	16.9835	25.4843	17.0521	26.2038	17.0931	26.7673	17.075	27.1781
17.0536	25.388	17.005	25.5157	17.071	26.1901	17.1149	26.7936	17.0956	27.1929
17.0752	25.4019	17.0254	25.5137	17.094	26.2388	17.1343	26.7819	17.1169	27.1991
17.0958	25.4191	17.0469	25.5413	17.113	26.2212	17.1571	26.8296	17.137	27.2073
17.117	25.4266	17.0671	25.5348	17.1358	26.2664	17.1764	26.8084	17.1588	27.2259
17.1372	25.4372	17.0872	25.5451	17.155	26.2456	17.1987	26.8484	17.1788	27.2294
17.1589	25.4523	17.1082	25.5578	17.1779	26.2933	17.2174	26.8219	17.2003	27.2443
17.1789	25.4595	17.1277	25.557	17.1962	26.2595	17.2402	26.8735	17.2198	27.2415
17.2003	25.4712	17.1498	25.5853	17.2185	26.3046	17.2587	26.8402	17.2416	27.2655
17.2198	25.4698	17.1689	25.5758	17.2372	26.2762	17.2817	26.9002	17.2608	27.2559
17.2414	25.491	17.1911	25.6111	17.2598	26.3291	17.3007	26.8707	17.2823	27.2818
17.2608	25.4862	17.21	25.5969	17.2787	26.3007	17.324	26.9321	17.3021	27.2809
17.2821	25.5093	17.2329	25.6424	17.3007	26.3438	17.3427	26.8933	17.3246	27.3202
17.3019	25.5103	17.2513	25.6166	17.32	26.3259	17.3656	26.9496	17.3444	27.313
17.3244	25.5489	17.2746	25.6702	17.3425	26.3772	17.3845	26.9146	17.3661	27.3404
17.3439	25.5388	17.2928	25.6409	17.3619	26.3521	17.4074	26.9736	17.3856	27.327
17.3657	25.5667	17.3161	25.6942	17.3839	26.3984	17.4259	26.9313	17.4083	27.3733
17.3852	25.5553	17.3343	25.6632	17.4037	26.3799	17.448	26.9799	17.4277	27.3544
17.4078	25.6002	17.3573	25.7118	17.4258	26.4282	17.4672	26.9527	17.4499	27.3939
17.4271	25.5809	17.3755	25.6828	17.4453	26.4028	17.4892	27	17.4687	27.3664
17.4493	25.6193	17.3988	25.7361	17.4672	26.4481	17.5088	26.9796	17.4913	27.4171
17.468	25.592	17.4161	25.6921	17.4867	26.4248	17.5303	27.0203	17.5099	27.3829
17.4905	25.64	17.4401	25.7636	17.5087	26.4701	17.5505	27.0088	17.5328	27.441
17.5092	25.6101	17.4582	25.726	17.528	26.4441	17.5718	27.0429	17.5518	27.4123
17.5319	25.6646	17.4818	25.7868	17.5495	26.4881	17.5926	27.041	17.5749	27.4722
17.551	25.6393	17.4998	25.7479	17.57	26.4792	17.6139	27.0697	17.5938	27.4347
17.5739	25.6932	17.5233	25.8072	17.5917	26.5167	17.6349	27.0714	17.6165	27.4884
17.5927	25.6601	17.5413	25.7702	17.6118	26.5039	17.6559	27.0954	17.6355	27.4545
17.6155	25.7134	17.5646	25.8281	17.6331	26.5344	17.6761	27.0876	17.6583	27.5124
17.6345	25.6834	17.5824	25.7867	17.6538	26.5333	17.6968	27.1065	17.6769	27.4695
17.6571	25.7347	17.6054	25.8409	17.6747	26.5567	17.7179	27.1147	17.6989	27.5186
17.6757	25.6986	17.6237	25.8088	17.6952	26.5523	17.7384	27.1276	17.7181	27.4913
17.6977	25.744	17.6456	25.8492	17.7157	26.5712	17.7594	27.1366	17.7399	27.5345
17.7169	25.7203	17.6647	25.8345	17.7365	26.5771	17.78	27.1534	17.7596	27.5169
17.7387	25.7614	17.6871	25.8809	17.7564	26.5821	17.8016	27.171	17.7812	27.5586
17.7583	25.7453	17.7068	25.8682	17.7774	26.5983	17.8216	27.1701	17.8013	27.5455
17.7797	25.7828	17.7284	25.8981	17.7976	26.6083	17.8438	27.201	17.8225	27.5782
17.7998	25.7734	17.7483	25.891	17.8197	26.6388	17.8634	27.191	17.8435	27.579
17.8211	25.8058	17.7698	25.9219	17.8397	26.6391	17.8857	27.2274	17.8645	27.6019
17.8419	25.8054	17.7901	25.9173	17.8612	26.6612	17.9047	27.206	17.8857	27.608
17.863	25.8313	17.8114	25.9448	17.8808	26.6549	17.9264	27.2386	17.9064	27.625
17.884	25.8332	17.8312	25.9316	17.9035	26.7002	17.9454	27.2176	17.927	27.6238
17.9047	25.8533	17.852	25.9559	17.9228	26.683	17.9686	27.2721	17.9474	27.6386
17.9252	25.8501	17.8726	25.9568	17.945	26.7206	17.9869	27.2379	17.9686	27.6477
17.9456	25.8667	17.893	25.9732	17.9636	26.6933	18.0097	27.2943	17.9889	27.6569
17.9666	25.8747	17.9142	25.9854	17.9865	26.7462	18.0284	27.2682	18.0101	27.6709
17.987	25.8855	17.9349	26.0043	18.0047	26.7123	18.0519	27.3289	18.0305	27.6826
18.0082	25.8977	17.9562	26.0142	18.028	26.7758	18.07	27.2864	18.0523	27.7021
18.0284	25.9092	17.9762	26.0184	18.0466	26.7425	18.0941	27.3583	18.072	27.6976
18.0502	25.9308	17.9978	26.0362	18.0701	26.8059	18.1123	27.3126	18.0944	27.7309
18.07	25.9279	18.0176	26.0389	18.0885	26.7648	18.136	27.3839	18.1137	27.715
18.0922	25.9572	18.0393	26.0582	18.1118	26.8267	18.1533	27.3258	18.1362	27.7545
18.1116	25.9468	18.0583	26.0484	18.1301	26.7859	18.177	27.4004	18.1551	27.7336
18.1338	25.9807	18.0801	26.0759	18.1534	26.8501	18.1952	27.3533	18.1768	27.7643
18.1528	25.9607	18.0992	26.0667	18.1713	26.8006	18.2191	27.4269	18.1958	27.7439
18.1744	25.9929	18.1216	26.103	18.194	26.8593	18.2362	27.3627	18.2189	27.7986
18.1933	25.9749	18.1401	26.0842	18.2126	26.8239	18.2602	27.4496	18.2372	27.7624
18.2165	26.0282	18.1628	26.1296	18.2351	26.8786	18.2786	27.4043	18.26	27.8183
18.2346	25.9922	18.1813	26.1062	18.254	26.8484	18.3022	27.4728	18.2786	27.7897
18.2575	26.0482	18.2046	26.16	18.2761	26.9003	18.3202	27.4209	18.3021	27.8523
18.276	26.019	18.2234	26.1376	18.2955	26.878	18.3443	27.5001	18.3203	27.808
18.2995	26.0821	18.2464	26.1847	18.3177	26.9256	18.3622	27.4468	18.3442	27.8792
18.3175	26.0366	18.265	26.1604	18.3376	26.9095	18.385	27.5088	18.3624	27.8324
18.3415	26.1067	18.2877	26.2037	18.3596	26.9511	18.4036	27.4709	18.386	27.9043
18.3596	26.063	18.306	26.1756	18.3797	26.9396	18.4259	27.523	18.4035	27.8463
18.3832	26.1313	18.3286	26.2214	18.4013	26.9748	18.4453	27.4974	18.4271	27.919
18.4006	26.0767	18.3475	26.1984	18.421	26.9568	18.4671	27.5358	18.4453	27.8728
18.4241	26.1466	18.3699	26.2415	18.4422	26.9872	18.4865	27.5194	18.4691	27.9456
18.4423	26.1033	18.3887	26.22	18.4626	26.9845	18.5083	27.5639	18.4863	27.8814
18.466	26.1719	18.4114	26.2674	18.4836	27.0069	18.5289	27.5608	18.5099	27.9624
18.4831	26.1105	18.4305	26.2449	18.504	27.0084	18.5501	27.5834	18.5286	27.9209
18.5069	26.1923	18.453	26.2903	18.5251	27.0355	18.571	27.5865	18.5521	27.9894
18.5254	26.1499	18.4723	26.2678	18.5461	27.0425	18.5919	27.6059	18.5702	27.9347
18.5488	26.2161	18.4943	26.3056	18.5666	27.0522	18.6132	27.6209	18.594	28.0113
18.5669	26.1671	18.5136	26.2876	18.5883	27.073	18.6331	27.6212	18.6121	27.9601
18.5906	26.2386	18.5347	26.3139	18.6082	27.0719	18.6546	27.6422	18.6348	28.0226
18.6088	26.1919	18.554	26.2998	18.6301	27.0977	18.6744	27.6371	18.6535	27.9852
18.6314	26.2516	18.5762	26.3441	18.6493	27.0857	18.6967	27.6709	18.6755	28.0309
18.6501	26.2161	18.5956	26.3214	18.6707	27.1122	18.7153	27.6476	18.6952	28.0096
18.6721	26.2612	18.617	26.359	18.6899	27.1009	18.7381	27.6992	18.7168	28.0468
18.6916	26.2401	18.6366	26.3443	18.7129	27.1478	18.7572	27.679	18.7362	28.0296
18.7131	26.2769	18.6586	26.3897	18.7312	27.1202	18.7805	27.7296	18.758	28.0727
18.7325	26.2601	18.6784	26.3728	18.7539	27.1709	18.7992	27.6984	18.7786	28.0712
18.7542	26.3026	18.7	26.406	18.7728	27.1519	18.8222	27.7482	18.7997	28.0916
18.7749	26.3021	18.7207	26.404	18.796	27.2049	18.8404	27.7147	18.8208	28.0974
18.7958	26.3216	18.7417	26.4315	18.8143	27.1699	18.8643	27.7838	18.8415	28.1131
18.8168	26.3278	18.7616	26.4184	18.8383	27.2377	18.8819	27.7353	18.8628	28.1281
18.8376	26.3446	18.7823	26.4445	18.8562	27.1938	18.9051	27.7978	18.8827	28.126
18.8587	26.3556	18.8033	26.4474	18.8799	27.2625	18.9236	27.7608	18.9043	28.149
18.8785	26.3577	18.824	26.4675	18.8971	27.2078	18.9464	27.8137	18.9239	28.141
18.9001	26.3784	18.8445	26.4617	18.9211	27.2838	18.9644	27.7772	18.9462	28.1754
18.9196	26.3718	18.8644	26.477	18.9389	27.2342	18.9876	27.8403	18.9648	28.1498
18.9421	26.4078	18.8865	26.5016	18.9631	27.3098	19.0064	27.8126	18.9876	28.2014
18.9606	26.3841	18.9065	26.5069	18.9797	27.2444	19.03	27.8738	19.0066	28.1785
18.9831	26.4309	18.9277	26.5138	19.0041	27.3338	19.0484	27.8343	19.0299	28.2335
19.0023	26.4145	18.9481	26.5278	19.0222	27.2867	19.0713	27.8907	19.0486	28.1975
19.0255	26.4648	18.9697	26.5426	19.0459	27.3571	19.0903	27.8623	19.0715	28.2493
19.044	26.4309	18.9891	26.5442	19.0636	27.3008	19.1135	27.9211	19.0896	28.2116
19.0671	26.4811	19.0107	26.5643	19.0879	27.383	19.1316	27.8759	19.1137	28.2869
19.0851	26.4474	19.0298	26.5572	19.1054	27.3284	19.1546	27.9333	19.1311	28.2314
19.109	26.5153	19.0518	26.5834	19.1286	27.3956	19.1731	27.8977	19.1544	28.295
19.1265	26.4674	19.0712	26.5774	19.1468	27.3527	19.1954	27.9476	19.1728	28.2561
19.1497	26.5267	19.0926	26.6018	19.1693	27.4063	19.2148	27.9277	19.1955	28.3094
19.168	26.4892	19.1118	26.5963	19.1884	27.3803	19.2373	27.9782	19.2137	28.2726
19.1907	26.541	19.1347	26.6438	19.2103	27.4223	19.2573	27.9629	19.2368	28.3349
19.2089	26.5072	19.1536	26.6235	19.2293	27.3996	19.2793	28.0005	19.2556	28.3041
19.2319	26.5664	19.1762	26.6651	19.2517	27.4545	19.2987	27.9812	19.2791	28.3676
19.2505	26.5361	19.1955	26.6482	19.2717	27.4411	19.3204	28.0179	19.2976	28.3256
19.274	26.5999	19.2179	26.6908	19.2932	27.4724	19.3415	28.0244	19.3203	28.3809
19.2925	26.5605	19.2367	26.668	19.3138	27.469	19.362	28.035	19.3393	28.3499
19.3152	26.6147	19.2589	26.7097	19.3349	27.4951	19.3827	28.0402	19.3624	28.4093
19.3342	26.588	19.2778	26.6839	19.3558	27.5019	19.4028	28.0464	19.3808	28.3678
19.3571	26.6424	19.3004	26.7313	19.3759	27.5093	19.4241	28.0669	19.4034	28.4203
19.3754	26.6021	19.319	26.6999	19.3972	27.5239	19.4436	28.0628	19.4222	28.3868
19.3981	26.6561	19.341	26.7466	19.4172	27.5286	19.466	28.1022	19.4443	28.434
19.4168	26.6247	19.3605	26.7288	19.439	27.5486	19.4858	28.0968	19.4638	28.413
19.4388	26.6695	19.3831	26.7775	19.458	27.5385	19.5084	28.1358	19.4861	28.4617
19.4583	26.6518	19.4023	26.7484	19.4803	27.578	19.5267	28.1029	19.5062	28.4497
19.4806	26.6972	19.4247	26.7958	19.4998	27.5677	19.5497	28.1565	19.528	28.4826
19.5007	26.6872	19.4433	26.7621	19.5226	27.6096	19.569	28.1395	19.5476	28.4656
19.5224	26.7194	19.466	26.8219	19.5415	27.5862	19.5924	28.1917	19.5691	28.4994
19.542	26.704	19.485	26.7901	19.5642	27.6274	19.6105	28.1545	19.5903	28.5077
19.5634	26.7359	19.5065	26.8296	19.5827	27.608	19.6336	28.2066	19.6107	28.5145
19.5845	26.744	19.5262	26.8118	19.6063	27.6663	19.6512	28.1639	19.6314	28.5183
19.6047	26.7518	19.5478	26.8475	19.624	27.6261	19.6748	28.2305	19.6515	28.5251
19.6256	26.7593	19.567	26.8271	19.6471	27.6817	19.6928	28.1889	19.6728	28.5452
19.6456	26.7671	19.5883	26.8653	19.6656	27.6509	19.7172	28.2683	19.6922	28.5363
19.6669	26.7854	19.6086	26.8596	19.6882	27.6994	19.7355	28.227	19.7147	28.5802
19.6862	26.7792	19.6303	26.8969	19.7064	27.6679	19.7588	28.2821	19.7343	28.5701
19.7085	26.8169	19.6506	26.8849	19.7295	27.7283	19.7761	28.2337	19.7572	28.6126
19.7282	26.8112	19.6714	26.9102	19.7482	27.7007	19.8005	28.316	19.7752	28.5738
19.751	26.8523	19.6921	26.9122	19.7719	27.7645	19.8191	28.2776	19.7982	28.6319
19.7691	26.8194	19.7131	26.9371	19.79	27.7213	19.8424	28.3337	19.8174	28.611
19.7919	26.8692	19.7335	26.9332	19.8131	27.7814	19.8603	28.2889	19.841	28.6674
19.8111	26.8524	19.7541	26.9509	19.8318	27.7522	19.8826	28.3365	19.859	28.6244
19.8346	26.905	19.7748	26.954	19.855	27.8093	19.9011	28.3068	19.8821	28.6773
19.8525	26.8664	19.7947	26.9612	19.8731	27.7682	19.9239	28.3621	19.8996	28.6316
19.8757	26.919	19.8162	26.9824	19.8961	27.8248	19.943	28.3374	19.9231	28.6977
19.8929	26.8734	19.8362	26.9869	19.9144	27.7887	19.9659	28.3952	19.9411	28.6542
19.9167	26.9415	19.8582	27.0157	19.9369	27.8403	19.9857	28.3756	19.9656	28.7373
19.9344	26.8978	19.8782	27.0153	19.956	27.817	20.0066	28.3971	19.9838	28.6901
19.9588	26.9745	19.8996	27.0346	19.9787	27.8715	20.0265	28.3914	20.0071	28.7492
19.977	26.9344	19.9189	27.0267	19.9983	27.8519	20.0492	28.4398	20.0243	28.6944
20.0005	26.9921	19.9416	27.0718	20.0205	27.8927	20.0697	28.4321	20.0487	28.7799
20.0175	26.9392	19.9607	27.0503	20.0396	27.8695	20.0906	28.4501	20.0673	28.7384
20.0419	27.0216	19.9827	27.0864	20.0617	27.9155	20.1104	28.4379	20.0906	28.7968
20.0604	26.9815	20.0014	27.0624	20.0822	27.9103	20.131	28.4582	20.1084	28.7452
20.0835	27.0364	20.0237	27.1089	20.103	27.9303	20.1523	28.4729	20.1308	28.7979
20.1014	26.9934	20.0422	27.0793	20.1233	27.9285	20.1726	28.484	20.1492	28.7638
20.1238	27.0428	20.0646	27.1295	20.1438	27.9428	20.1945	28.5078	20.1719	28.8197
20.1421	27.0106	20.0839	27.1083	20.1646	27.955	20.2148	28.5142	20.1911	28.795
20.1649	27.0656	20.1071	27.1674	20.1844	27.9566	20.2361	28.5267	20.2139	28.8499
20.1838	27.0396	20.1253	27.1228	20.2065	27.991	20.2557	28.525	20.2338	28.8325
20.2066	27.0937	20.1474	27.1727	20.2266	27.995	20.2779	28.5565	20.2547	28.8512
20.2264	27.0777	20.1668	27.1502	20.2488	28.0232	20.2983	28.5637	20.2745	28.8433
20.2473	27.0986	20.1901	27.2151	20.2674	28.002	20.3204	28.5852	20.297	28.8899
20.2672	27.0919	20.2083	27.1683	20.2899	28.0458	20.3393	28.5687	20.3176	28.8836
20.2895	27.135	20.2312	27.2282	20.3096	28.0397	20.3607	28.5903	20.3385	28.8987
20.3101	27.1296	20.2489	27.1754	20.3326	28.0802	20.3802	28.5894	20.3584	28.8866
20.331	27.1484	20.2716	27.2397	20.3509	28.0517	20.4026	28.6258	20.3787	28.9032
20.3507	27.1358	20.2902	27.2013	20.3735	28.0941	20.4215	28.6059	20.4001	28.9216
20.371	27.1537	20.3133	27.2666	20.3915	28.0632	20.4444	28.6553	20.4204	28.9298
20.3924	27.1704	20.3327	27.2401	20.4147	28.1184	20.4637	28.6397	20.4423	28.9555
20.4126	27.1784	20.3554	27.2953	20.4331	28.0896	20.4859	28.6741	20.4625	28.9585
20.4345	27.2044	20.3733	27.2444	20.4571	28.1585	20.5048	28.6554	20.484	28.9722
20.4546	27.2073	20.3957	27.3046	20.4756	28.1254	20.5279	28.7061	20.5033	28.9644
20.476	27.2215	20.4159	27.2889	20.4984	28.1698	20.5473	28.6915	20.5257	29.0013
20.4954	27.2185	20.4379	27.3319	20.5161	28.1332	20.57	28.7319	20.5459	29.0023
20.5177	27.2506	20.457	27.3028	20.5402	28.2074	20.5883	28.7	20.5681	29.0263
20.5377	27.2544	20.4781	27.334	20.5589	28.176	20.6108	28.7466	20.5869	29.0072
20.5599	27.2773	20.4976	27.3186	20.582	28.2272	20.63	28.7291	20.6084	29.0298
20.5788	27.26	20.5186	27.3473	20.5998	28.1839	20.6526	28.7756	20.6277	29.0229
20.6002	27.2841	20.5393	27.3513	20.6223	28.2358	20.6714	28.7478	20.6502	29.0634
20.6195	27.2783	20.56	27.3714	20.6406	28.2035	20.6948	28.8106	20.6689	29.0392
20.6418	27.3155	20.5819	27.3932	20.6634	28.2594	20.7136	28.7766	20.6919	29.0895
20.6606	27.296	20.6014	27.3844	20.6824	28.2367	20.7361	28.8258	20.7111	29.0685
20.6836	27.3446	20.6221	27.3978	20.7055	28.293	20.7553	28.8002	20.7334	29.106
20.7026	27.3274	20.643	27.4161	20.7248	28.2712	20.778	28.8533	20.752	29.0827
20.7249	27.3623	20.6651	27.4447	20.746	28.2948	20.7973	28.8293	20.7755	29.1396
20.7435	27.3409	20.6846	27.4297	20.7658	28.2904	20.8193	28.8676	20.7945	29.116
20.7668	27.3938	20.7062	27.4561	20.7887	28.3415	20.8386	28.843	20.8175	29.1623
20.7858	27.3736	20.7245	27.43	20.8086	28.3232	20.8601	28.8817	20.8355	29.1217
20.8088	27.4193	20.7473	27.4827	20.8299	28.3502	20.8793	28.8569	20.8582	29.1759
20.8268	27.3822	20.7661	27.4571	20.8491	28.3307	20.9006	28.8925	20.8772	29.1503
20.8494	27.4314	20.7889	27.5103	20.8702	28.3623	20.9215	28.8983	20.8999	29.2001
20.8684	27.4114	20.8079	27.486	20.8909	28.3654	20.9433	28.9334	20.9186	29.169
20.891	27.4566	20.8309	27.5391	20.9118	28.3875	20.9635	28.9183	20.942	29.2311
20.9096	27.4287	20.8488	27.4963	20.9331	28.4003	20.9844	28.9451	20.9609	29.1984
20.9329	27.4878	20.8719	27.5585	20.9539	28.4184	21.0055	28.9511	20.9832	29.2432
20.9519	27.4586	20.8907	27.5265	20.9745	28.4171	21.0264	28.975	21.0024	29.219
20.9741	27.5014	20.9143	27.5915	20.9947	28.4304	21.0476	28.9773	21.0252	29.273
20.9932	27.479	20.932	27.5382	21.0162	28.4471	21.0679	28.9903	21.0444	29.243
21.0159	27.5302	20.9545	27.5913	21.0373	28.47	21.0887	28.9926	21.0663	29.2815
21.0351	27.5046	20.9723	27.5505	21.0584	28.4737	21.109	29.0075	21.0856	29.2568
21.057	27.5417	20.9956	27.6172	21.0781	28.4742	21.1305	29.0232	21.1071	29.2951
21.0764	27.522	21.0137	27.574	21.0988	28.4839	21.1501	29.0245	21.1263	29.2688
21.0975	27.5525	21.0367	27.6354	21.1187	28.4935	21.1727	29.0594	21.1474	29.3013
21.1169	27.5342	21.0557	27.6059	21.1406	28.5184	21.193	29.063	21.1685	29.3109
21.1379	27.5648	21.0783	27.6582	21.16	28.514	21.2144	29.0748	21.1901	29.3415
21.1589	27.5718	21.0964	27.6162	21.1824	28.551	21.2338	29.0728	21.2105	29.3276
21.1807	27.6071	21.1197	27.6843	21.2021	28.5482	21.2563	29.1095	21.2311	29.3478
21.2008	27.591	21.1384	27.6477	21.2236	28.5667	21.276	29.1049	21.2525	29.36
21.2215	27.6151	21.1616	27.7108	21.2431	28.5636	21.2977	29.1257	21.2731	29.3768
21.2427	27.6244	21.18	27.6665	21.2657	28.604	21.3174	29.1206	21.2945	29.3831
21.2632	27.6398	21.2017	27.7085	21.2854	28.5971	21.339	29.1464	21.3146	29.3899
21.2847	27.6512	21.2212	27.694	21.3077	28.6295	21.3584	29.1387	21.3356	29.3955
21.3047	27.6592	21.2431	27.7342	21.3262	28.6039	21.3801	29.1674	21.3556	29.4069
21.3256	27.6624	21.2626	27.7131	21.3486	28.6487	21.3995	29.1585	21.3774	29.4256
21.3455	27.673	21.2845	27.7546	21.3678	28.6334	21.4226	29.2093	21.3967	29.422
21.3673	27.6941	21.3049	27.7481	21.3902	28.6738	21.4417	29.1855	21.4195	29.4596
21.3867	27.6905	21.3256	27.7666	21.4092	28.6532	21.4639	29.2261	21.4395	29.4583
21.4092	27.7253	21.3463	27.7726	21.4324	28.7099	21.4831	29.2079	21.461	29.4717
21.4293	27.7275	21.3671	27.7907	21.4511	28.6806	21.5058	29.259	21.4804	29.4663
21.4509	27.7424	21.3882	27.8003	21.4736	28.727	21.5252	29.2394	21.503	29.5057
21.47	27.7357	21.4082	27.8044	21.4926	28.7033	21.5477	29.2827	21.5225	29.4965
21.4927	27.7751	21.4296	27.8207	21.5156	28.76	21.5666	29.2516	21.5444	29.5203
21.5119	27.7641	21.4487	27.8098	21.5345	28.7295	21.5887	29.2993	21.5637	29.5064
21.5339	27.7913	21.4702	27.8344	21.5567	28.7732	21.608	29.2766	21.5857	29.5415
21.5533	27.7809	21.4889	27.8187	21.5756	28.743	21.6299	29.3196	21.6047	29.5228
21.5751	27.8104	21.5116	27.8684	21.5975	28.7884	21.65	29.3096	21.6266	29.5575
21.5941	27.7964	21.531	27.8548	21.6161	28.7547	21.6723	29.3537	21.6459	29.5424
21.616	27.8282	21.5542	27.9035	21.6379	28.8026	21.6919	29.3305	21.6689	29.5947
21.6351	27.8158	21.572	27.8625	21.6583	28.7984	21.7133	29.3652	21.6882	29.5719
21.6582	27.8667	21.5956	27.9273	21.6807	28.8449	21.7336	29.3573	21.7102	29.6085
21.6773	27.8432	21.6136	27.8878	21.7	28.8158	21.7557	29.4018	21.7294	29.5863
21.6994	27.8825	21.6373	27.9528	21.7218	28.8601	21.7751	29.3713	21.7522	29.6417
21.7184	27.8617	21.655	27.9036	21.7419	28.8456	21.7967	29.4115	21.7714	29.6144
21.7412	27.9141	21.6785	27.9676	21.7636	28.8892	21.8164	29.3935	21.7939	29.6617
21.7604	27.8912	21.6959	27.9199	21.7838	28.8729	21.8378	29.4285	21.8129	29.6285
21.7829	27.9354	21.7197	27.9927	21.805	28.9032	21.8578	29.4179	21.8348	29.6727
21.8018	27.9058	21.737	27.9384	21.8249	28.8873	21.8788	29.4468	21.8542	29.6498
21.8237	27.9479	21.761	28.0139	21.846	28.9231	21.9001	29.4563	21.876	29.6916
21.843	27.9276	21.7794	27.9758	21.8666	28.9187	21.9207	29.4722	21.8961	29.6792
21.8647	27.9653	21.803	28.0395	21.8871	28.9415	21.9415	29.4759	21.9185	29.7244
21.8848	27.958	21.8203	27.9845	21.9086	28.954	21.9622	29.4963	21.9379	29.696
21.9072	28.0021	21.8441	28.0604	21.9297	28.9767	21.9839	29.5161	21.9593	29.7309
21.9265	27.9764	21.8622	28.0177	21.9502	28.9701	22.0046	29.5292	21.9797	29.7233
21.9479	28.0117	21.8852	28.0742	21.9704	28.9895	22.0255	29.5333	22.0017	29.7647
21.9682	28.0039	21.9035	28.0338	21.9922	29.0087	22.0452	29.5345	22.0212	29.7362
21.99	28.0441	21.926	28.085	22.0124	29.0186	22.0668	29.5584	22.0426	29.7718
22.0095	28.0194	21.9446	28.0555	22.0335	29.0263	22.0869	29.5631	22.0625	29.7556
22.031	28.0569	21.9666	28.0982	22.0536	29.0331	22.1085	29.5855	22.0835	29.7848
22.0508	28.0407	21.9855	28.0744	22.0749	29.0517	22.1285	29.5852	22.1038	29.7758
22.0718	28.0703	22.0081	28.1261	22.0944	29.0476	22.1509	29.6219	22.1246	29.8004
22.0919	28.0607	22.028	28.1107	22.1158	29.0723	22.17	29.6019	22.1461	29.8138
22.1127	28.0876	22.0492	28.1371	22.1355	29.0705	22.1924	29.6445	22.1664	29.8228
22.1342	28.0994	22.0691	28.13	22.1582	29.1137	22.2122	29.6349	22.1874	29.8298
22.1545	28.112	22.0905	28.1606	22.1776	29.0961	22.2349	29.6803	22.208	29.8462
22.1754	28.1188	22.111	28.1601	22.1994	29.1307	22.2539	29.6515	22.2296	29.8643
22.1958	28.1346	22.1321	28.1821	22.2187	29.1171	22.2754	29.6833	22.2503	29.8773
22.2177	28.1561	22.1527	28.1817	22.2414	29.1672	22.2947	29.6683	22.2713	29.8806
22.238	28.1636	22.1726	28.1857	22.2607	29.1468	22.3171	29.7141	22.2908	29.8775
22.2591	28.1734	22.1939	28.2053	22.2832	29.1906	22.3362	29.6896	22.3126	29.9034
22.2785	28.1695	22.2135	28.205	22.3019	29.1586	22.3585	29.7367	22.3325	29.9032
22.3003	28.1958	22.2354	28.2335	22.3242	29.2104	22.3778	29.7143	22.3542	29.9264
22.3202	28.1976	22.2556	28.2353	22.3432	29.1836	22.4001	29.7651	22.374	29.9234
22.3417	28.2164	22.2775	28.2616	22.3654	29.2308	22.4191	29.738	22.3965	29.9617
22.3615	28.2166	22.2962	28.2409	22.3851	29.2153	22.4423	29.8024	22.4155	29.937
22.384	28.2553	22.319	28.2878	22.4078	29.2662	22.4613	29.7666	22.438	29.9826
22.4029	28.2327	22.3379	28.2672	22.4267	29.2335	22.4851	29.8411	22.4575	29.9664
22.4253	28.2748	22.3605	28.3066	22.4487	29.2815	22.5029	29.7803	22.4804	30.0147
22.4449	28.2644	22.379	28.2806	22.4684	29.2609	22.525	29.8369	22.4992	29.9797
22.4677	28.3088	22.4015	28.3226	22.491	29.3181	22.5444	29.8106	22.5209	30.0147
22.4865	28.2795	22.4199	28.2958	22.5097	29.2767	22.5671	29.8694	22.54	29.9938
22.508	28.3102	22.4424	28.3415	22.5319	29.3287	22.5861	29.8345	22.5626	30.0426
22.5272	28.2951	22.4607	28.3093	22.5509	29.2983	22.6088	29.8964	22.5815	30.013
22.5495	28.3406	22.484	28.3714	22.5727	29.3449	22.6276	29.8552	22.6038	30.0609
22.5685	28.3135	22.5026	28.3404	22.5921	29.3202	22.6499	29.9102	22.6231	30.0375
22.5907	28.3598	22.5254	28.3898	22.6138	29.3648	22.6697	29.8895	22.6453	30.0873
22.61	28.3381	22.5438	28.3589	22.6344	29.3606	22.6921	29.9411	22.6644	30.057
22.6322	28.3868	22.5671	28.4193	22.6555	29.3896	22.7126	29.928	22.6874	30.1189
22.6513	28.359	22.586	28.392	22.6756	29.3803	22.7338	29.954	22.7067	30.0863
22.6741	28.4174	22.6086	28.4373	22.697	29.4163	22.7526	29.9226	22.7301	30.1548
22.6934	28.3892	22.6266	28.3981	22.7179	29.4188	22.7739	29.9584	22.7482	30.0972
22.7167	28.4564	22.6494	28.4537	22.7391	29.4445	22.7948	29.9649	22.77	30.1464
22.7348	28.4024	22.6681	28.4245	22.7595	29.4395	22.8158	29.988	22.7895	30.1226
22.7566	28.4532	22.6905	28.4708	22.7796	29.4524	22.8364	29.9894	22.8121	30.1793
22.7761	28.4293	22.7095	28.4468	22.8008	29.4676	22.8567	30.0011	22.8313	30.1431
22.7986	28.4858	22.7324	28.5028	22.8212	29.4801	22.8778	30.0167	22.8536	30.1982
22.8176	28.4522	22.7511	28.4681	22.8422	29.4905	22.8981	30.0256	22.8727	30.1619
22.8401	28.5077	22.7732	28.5134	22.8627	29.504	22.9203	30.061	22.8946	30.2102
22.859	28.4728	22.7929	28.4961	22.8847	29.5288	22.9405	30.0591	22.9147	30.1934
22.8809	28.5205	22.8153	28.5444	22.904	29.5184	22.963	30.097	22.937	30.2416
22.9009	28.5058	22.8348	28.521	22.9261	29.5522	22.9817	30.0694	22.9575	30.2276
22.9231	28.5526	22.8557	28.5439	22.9461	29.5512	23.0036	30.1062	22.9787	30.2525
22.9436	28.542	22.8755	28.5358	22.9686	29.5909	23.0228	30.0903	22.9975	30.2194
22.9646	28.5656	22.8965	28.5604	22.9875	29.5652	23.0459	30.1451	23.0186	30.2516
22.9836	28.5378	22.917	28.5607	23.009	29.5963	23.0647	30.1144	23.0398	30.262
23.0046	28.5694	22.9374	28.5731	23.0282	29.5805	23.0873	30.1641	23.0605	30.2775
23.0256	28.5767	22.9585	28.5854	23.0507	29.6283	23.1056	30.1282	23.0813	30.2815
23.0464	28.5969	22.9788	28.5978	23.0695	29.601	23.1291	30.1986	23.1014	30.2891
23.0671	28.5998	22.9997	28.6084	23.0921	29.6541	23.1479	30.1621	23.1225	30.304
23.0872	28.6098	23.0201	28.6215	23.1111	29.6273	23.1715	30.2296	23.1428	30.313
23.1083	28.626	23.042	28.6432	23.1336	29.6809	23.19	30.1886	23.165	30.3442
23.1285	28.6331	23.0623	28.6537	23.1523	29.6496	23.2133	30.253	23.1852	30.342
23.1506	28.6668	23.0839	28.6664	23.1757	29.7184	23.2306	30.1925	23.2077	30.378
23.1706	28.6639	23.1024	28.6469	23.1944	29.6801	23.2539	30.2648	23.2262	30.3457
23.1932	28.7021	23.1245	28.6818	23.2184	29.7573	23.2722	30.2212	23.2481	30.3818
23.2117	28.6731	23.1441	28.678	23.2356	29.6899	23.2955	30.2912	23.2674	30.3639
23.2336	28.7096	23.1661	28.706	23.2585	29.759	23.3136	30.2433	23.2903	30.4165
23.2528	28.693	23.1854	28.6973	23.277	29.7203	23.3366	30.3105	23.3093	30.3861
23.2757	28.7436	23.2077	28.7294	23.3004	29.7905	23.3552	30.2692	23.3318	30.4347
23.2944	28.715	23.2263	28.7104	23.3186	29.7425	23.3786	30.3436	23.35	30.3926
23.317	28.7635	23.249	28.7544	23.3419	29.8141	23.3972	30.2983	23.3735	30.464
23.3353	28.7288	23.2683	28.7407	23.3601	29.7658	23.4203	30.3663	23.3923	30.4248
23.3586	28.7933	23.2915	28.7889	23.3828	29.8297	23.4397	30.3356	23.4159	30.4945
23.3773	28.7598	23.3104	28.7645	23.4021	29.8002	23.4617	30.3788	23.4344	30.4487
23.4009	28.8272	23.3316	28.782	23.4251	29.8648	23.4806	30.3477	23.4577	30.5126
23.4193	28.7839	23.3501	28.7618	23.4447	29.8372	23.5029	30.3992	23.4749	30.4459
23.4426	28.847	23.3728	28.8109	23.4664	29.8738	23.5224	30.3748	23.4982	30.5194
23.4597	28.7854	23.3921	28.7944	23.4848	29.8364	23.5446	30.4245	23.5164	30.4717
23.4832	28.859	23.4143	28.8315	23.5065	29.8814	23.5642	30.402	23.5397	30.5421
23.5011	28.8107	23.433	28.8064	23.527	29.8796	23.586	30.4431	23.5579	30.4902
23.5244	28.8809	23.455	28.8497	23.5483	29.9093	23.6065	30.4369	23.5807	30.5555
23.5426	28.8337	23.4741	28.8305	23.5683	29.9017	23.6276	30.4627	23.5994	30.5136
23.5654	28.8983	23.4968	28.882	23.589	29.9238	23.6484	30.4635	23.6227	30.5866
23.584	28.8605	23.5165	28.8655	23.6097	29.9306	23.6694	30.4845	23.6414	30.5417
23.6073	28.9298	23.539	28.9127	23.6304	29.9503	23.6909	30.5	23.6644	30.6069
23.6259	28.8884	23.5579	28.8802	23.6521	29.9733	23.7103	30.4907	23.6838	30.5732
23.6488	28.9508	23.5793	28.9144	23.6727	29.9831	23.732	30.5199	23.7056	30.6131
23.6682	28.9212	23.5986	28.8954	23.6948	30.0107	23.7513	30.5086	23.7246	30.5812
23.69	28.9626	23.6208	28.9433	23.7135	29.9885	23.7736	30.5472	23.7469	30.6337
23.7089	28.9318	23.6406	28.9249	23.7353	30.0215	23.7926	30.5276	23.7665	30.6092
23.7311	28.9821	23.6621	28.9577	23.7547	30.0122	23.8152	30.5738	23.7884	30.6527
23.7507	28.9615	23.6813	28.9356	23.7775	30.0608	23.834	30.5492	23.8082	30.6314
23.7725	29.0031	23.703	28.9769	23.7964	30.0328	23.8572	30.6088	23.8297	30.6671
23.7922	28.9853	23.7234	28.9712	23.8187	30.0774	23.8756	30.5723	23.8505	30.6641
23.8139	29.0247	23.745	29.0054	23.8372	30.0486	23.8989	30.637	23.8714	30.6841
23.8344	29.0192	23.7654	28.9945	23.8606	30.1129	23.9177	30.6061	23.8923	30.6857
23.8555	29.0425	23.7868	29.0283	23.8793	30.0803	23.9416	30.6731	23.9133	30.7047
23.8762	29.0437	23.8059	28.995	23.9029	30.1473	23.959	30.617	23.9347	30.7157
23.8969	29.0619	23.827	29.0302	23.9213	30.1075	23.9827	30.6906	23.9539	30.7025
23.9185	29.0775	23.8473	29.0234	23.9445	30.1668	24.0003	30.6395	23.9759	30.7357
23.9378	29.0669	23.8679	29.0461	23.9618	30.1123	24.0242	30.7162	23.995	30.7183
23.9595	29.095	23.8889	29.0484	23.9853	30.1859	24.0417	30.6587	24.0173	30.7581
23.9786	29.0829	23.9089	29.0592	24.0032	30.1367	24.0662	30.7472	24.0362	30.7327
24.0009	29.1235	23.9301	29.0709	24.0267	30.2122	24.0839	30.6892	24.0589	30.781
24.0197	29.102	23.9503	29.0829	24.0445	30.159	24.1078	30.7691	24.0776	30.7505
24.0423	29.1465	23.972	29.101	24.0678	30.2325	24.1253	30.709	24.1009	30.8102
24.0611	29.1231	23.9918	29.1024	24.086	30.1883	24.1495	30.7953	24.119	30.7666
24.0842	29.1784	24.014	29.1306	24.1099	30.2692	24.1677	30.7434	24.1426	30.8353
24.1023	29.1404	24.0335	29.1236	24.1279	30.2152	24.1915	30.8182	24.1612	30.7962
24.1258	29.2056	24.0546	29.1352	24.1515	30.2927	24.2087	30.7535	24.185	30.8624
24.1444	29.1729	24.0744	29.1375	24.1702	30.2524	24.2316	30.8215	24.2025	30.802
24.1683	29.2375	24.0961	29.1608	24.1926	30.303	24.2503	30.7877	24.2262	30.876
24.1857	29.1845	24.1157	29.1567	24.2109	30.2634	24.2727	30.8408	24.2437	30.8194
24.2093	29.2545	24.1376	29.1831	24.2338	30.3255	24.2921	30.8155	24.2675	30.8939
24.2267	29.202	24.1571	29.1748	24.2528	30.2935	24.3149	30.8731	24.2852	30.8362
24.2505	29.2756	24.1793	29.2085	24.2751	30.3456	24.3343	30.848	24.3096	30.9207
24.268	29.2216	24.1986	29.1933	24.2945	30.321	24.3555	30.8766	24.3271	30.8573
24.2924	29.3053	24.2211	29.234	24.3167	30.3706	24.3758	30.8764	24.3511	30.9397
24.31	29.2476	24.24	29.2093	24.3365	30.3523	24.3969	30.9016	24.3686	30.8733
24.3339	29.3254	24.263	29.2622	24.3582	30.3885	24.419	30.9252	24.3926	30.9571
24.3513	29.2684	24.2813	29.2207	24.3783	30.3783	24.4389	30.9214	24.4109	30.9051
24.3754	29.3503	24.3037	29.2711	24.3999	30.4136	24.4597	30.9326	24.4347	30.9774
24.3935	29.3006	24.3221	29.2339	24.4206	30.4129	24.4798	30.9385	24.4519	30.9083
24.4172	29.3714	24.3447	29.2913	24.4405	30.4173	24.5015	30.9622	24.4748	30.9742
24.4345	29.3106	24.3633	29.2525	24.4617	30.4339	24.5214	30.9585	24.4934	30.9356
24.4572	29.3739	24.3858	29.3072	24.4814	30.4352	24.5437	30.9929	24.5158	30.9867
24.4758	29.3411	24.4046	29.2727	24.5032	30.4639	24.5633	30.9819	24.5352	30.96
24.4982	29.3941	24.4273	29.3329	24.5226	30.4553	24.5854	31.0174	24.5579	31.0126
24.5175	29.3681	24.4459	29.2902	24.5448	30.4923	24.6046	31.0033	24.5774	30.9864
24.5402	29.4237	24.4685	29.3514	24.5639	30.4766	24.627	31.0473	24.5985	31.012
24.5596	29.4004	24.4878	29.3197	24.5867	30.5255	24.6468	31.0369	24.6188	31.0084
24.5806	29.428	24.5108	29.3812	24.6051	30.4964	24.6697	31.0807	24.6398	31.0296
24.6011	29.4293	24.5293	29.3331	24.6284	30.556	24.6876	31.0413	24.662	31.0526
24.6218	29.4486	24.5517	29.393	24.6474	30.5343	24.7099	31.0873	24.6819	31.0443
24.644	29.4721	24.5703	29.3494	24.6708	30.5878	24.7289	31.0678	24.7027	31.0557
24.6639	29.4707	24.5924	29.4035	24.6886	30.544	24.7513	31.1152	24.7226	31.0554
24.6846	29.4784	24.6115	29.3692	24.7118	30.6044	24.7701	31.0862	24.7445	31.081
24.7045	29.4829	24.6337	29.4194	24.7297	30.5645	24.7932	31.1466	24.7643	31.0731
24.7262	29.5076	24.6536	29.3964	24.7532	30.6314	24.8119	31.118	24.7866	31.1049
24.746	29.5044	24.6752	29.4374	24.771	30.5848	24.8352	31.1803	24.806	31.0894
24.7683	29.5388	24.6949	29.4133	24.7953	30.6643	24.8534	31.1397	24.8282	31.1231
24.7877	29.5249	24.7165	29.4569	24.8129	30.611	24.8771	31.2102	24.8473	31.1063
24.8099	29.5626	24.7368	29.4419	24.8368	30.6879	24.8962	31.1814	24.8698	31.1487
24.8288	29.5456	24.7584	29.4771	24.8543	30.6331	24.9192	31.2305	24.8893	31.1303
24.8513	29.5894	24.7781	29.4538	24.8785	30.7159	24.937	31.1852	24.9124	31.1776
24.8708	29.5757	24.7985	29.4773	24.8966	30.6687	24.9598	31.243	24.9302	31.1307
24.8938	29.6217	24.8191	29.4789	24.9204	30.7389	24.9783	31.2084	24.9527	31.1802
24.9116	29.5812	24.8394	29.4931	24.9375	30.6777	25.0016	31.2728	24.9715	31.1536
24.934	29.6284	24.8604	29.5024	24.9604	30.7445	25.0207	31.2415	24.9939	31.1993
24.9526	29.6033	24.881	29.5139	24.9789	30.708	25.0433	31.2953	25.0126	31.1659
24.9751	29.651	24.9027	29.5357	25.0016	30.766	25.0621	31.2632	25.0358	31.2271
24.9938	29.6213	24.9219	29.5242	25.0205	30.7379	25.0849	31.3218	25.0543	31.1899
25.0169	29.681	24.9435	29.5538	25.0436	30.7986	25.1041	31.2935	25.0778	31.2546
25.0354	29.6521	24.963	29.5419	25.0625	30.7672	25.1271	31.3535	25.0958	31.2088
25.0588	29.7126	24.9859	29.5929	25.0841	30.8062	25.1463	31.3197	25.1196	31.2796
25.0768	29.673	25.0055	29.57	25.104	30.797	25.1678	31.3594	25.1386	31.2429
25.1005	29.7413	25.0268	29.5981	25.1255	30.8309	25.1873	31.337	25.1616	31.2947
25.1195	29.7113	25.0456	29.5717	25.147	30.8447	25.2089	31.3766	25.1793	31.2422
25.1425	29.7611	25.0682	29.6243	25.1673	30.8505	25.2292	31.3686	25.2022	31.3001
25.1601	29.7142	25.0871	29.5933	25.1877	30.8524	25.25	31.391	25.2207	31.2627
25.183	29.7716	25.1098	29.6436	25.2081	30.8711	25.2703	31.3881	25.2439	31.3231
25.2013	29.736	25.1289	29.6154	25.2294	30.8845	25.2915	31.4188	25.2629	31.2868
25.2246	29.7981	25.1513	29.6642	25.2497	30.8918	25.3127	31.4269	25.2856	31.3439
25.2436	29.7662	25.1699	29.6271	25.2714	30.9134	25.3332	31.4439	25.3043	31.3049
25.266	29.8191	25.1925	29.6839	25.2914	30.9156	25.3547	31.459	25.327	31.3616
25.2848	29.7884	25.2116	29.6526	25.3129	30.9378	25.3754	31.4764	25.3462	31.3313
25.3074	29.8434	25.2348	29.713	25.3326	30.938	25.3964	31.4794	25.3691	31.3882
25.3266	29.8169	25.2529	29.6619	25.3545	30.9681	25.4165	31.4876	25.3884	31.352
25.3494	29.8729	25.2748	29.7104	25.3748	30.9718	25.4383	31.5079	25.4098	31.3858
25.3686	29.8409	25.2935	29.6776	25.3969	30.9993	25.458	31.5078	25.4294	31.3648
25.3901	29.8793	25.3156	29.7264	25.4154	30.9759	25.4801	31.5365	25.4509	31.4009
25.4094	29.8544	25.3347	29.6958	25.4373	31.0109	25.4987	31.5153	25.4713	31.3925
25.4311	29.897	25.3572	29.7513	25.4564	30.9986	25.5211	31.5605	25.4919	31.4087
25.4514	29.8893	25.3759	29.7138	25.4786	31.0386	25.5411	31.5598	25.5124	31.4068
25.472	29.9086	25.399	29.7822	25.4976	31.0187	25.5636	31.5968	25.5333	31.4304
25.4924	29.9081	25.4173	29.7323	25.5204	31.069	25.5828	31.5824	25.5548	31.4429
25.5133	29.9334	25.4404	29.8007	25.5394	31.0523	25.6058	31.6293	25.575	31.4493
25.5346	29.9441	25.4597	29.7672	25.5622	31.102	25.6243	31.6022	25.5967	31.4662
25.5548	29.9551	25.4825	29.8228	25.5807	31.075	25.6467	31.6432	25.6172	31.4784
25.5764	29.9718	25.5006	29.7686	25.6041	31.1343	25.6656	31.6225	25.6383	31.4806
25.597	29.9893	25.5226	29.8185	25.6236	31.1166	25.6886	31.6761	25.6582	31.4829
25.618	29.9906	25.5418	29.7907	25.6458	31.1491	25.7074	31.6489	25.6802	31.5055
25.6379	29.998	25.5636	29.8336	25.6641	31.1189	25.7295	31.6876	25.6996	31.4957
25.6597	30.0192	25.5841	29.8251	25.6867	31.1688	25.7478	31.6563	25.722	31.5295
25.6791	30.0145	25.6052	29.8502	25.7053	31.1413	25.771	31.7238	25.7402	31.4956
25.7013	30.0436	25.6253	29.8388	25.7285	31.2005	25.7908	31.7065	25.763	31.5479
25.7199	30.0225	25.6464	29.8661	25.7474	31.1694	25.813	31.7482	25.7826	31.5362
25.7423	30.0679	25.6671	29.8688	25.77	31.2238	25.8324	31.7272	25.8055	31.5788
25.762	30.064	25.6878	29.8845	25.7888	31.1939	25.8548	31.7727	25.8244	31.5548
25.7846	30.1021	25.7096	29.9011	25.8115	31.2498	25.874	31.7475	25.8474	31.6012
25.8036	30.0826	25.7287	29.8857	25.8306	31.2235	25.8961	31.7914	25.8659	31.5676
25.8267	30.1332	25.7503	29.91	25.8538	31.2865	25.9157	31.7722	25.8882	31.6063
25.845	30.1027	25.7694	29.8949	25.8724	31.2449	25.9378	31.8172	25.9071	31.581
25.8674	30.1437	25.7918	29.9367	25.8944	31.2926	25.9573	31.7951	25.9301	31.634
25.8861	30.1211	25.8106	29.9091	25.9134	31.2642	25.9782	31.8197	25.9489	31.6013
25.909	30.1715	25.8327	29.9478	25.9355	31.3135	25.9982	31.8151	25.971	31.6407
25.9277	30.1436	25.8514	29.9244	25.9552	31.295	26.021	31.8732	25.9891	31.6002
25.95	30.1861	25.8749	29.9873	25.9765	31.3278	26.0411	31.8535	26.0125	31.669
25.968	30.1499	25.893	29.9401	25.9962	31.3136	26.0627	31.8914	26.0321	31.6475
25.9912	30.2165	25.9165	30.0076	26.0179	31.3569	26.0826	31.8716	26.0544	31.6873
26.0109	30.1986	25.9348	29.9629	26.0384	31.3505	26.1039	31.908	26.0738	31.6623
26.033	30.2359	25.9582	30.0272	26.0596	31.3825	26.1244	31.9021	26.0961	31.7044
26.0524	30.2169	25.9759	29.9718	26.0803	31.3804	26.1453	31.9271	26.1153	31.6757
26.0747	30.2619	25.9995	30.0413	26.1018	31.4165	26.1659	31.9225	26.1372	31.715
26.0937	30.2338	26.0171	29.9835	26.1218	31.4008	26.1868	31.9484	26.1571	31.6945
26.1158	30.2774	26.0409	30.0603	26.1427	31.4293	26.2068	31.935	26.1789	31.733
26.1352	30.2547	26.0582	29.995	26.1636	31.4298	26.2269	31.9498	26.1986	31.7111
26.1574	30.3033	26.0812	30.0625	26.184	31.447	26.249	31.9822	26.2192	31.7276
26.1768	30.281	26.0998	30.0234	26.2052	31.4569	26.2695	31.9928	26.2395	31.7267
26.1977	30.3042	26.1235	30.0966	26.2246	31.4547	26.2911	32.008	26.262	31.7765
26.2177	30.3008	26.1415	30.041	26.2465	31.4865	26.3114	32.015	26.2823	31.758
26.2401	30.3523	26.1653	30.1188	26.2669	31.4993	26.3329	32.0325	26.3037	31.7881
26.2603	30.3358	26.183	30.0549	26.2887	31.5201	26.3532	32.0428	26.3238	31.7692
26.2817	30.3689	26.2058	30.1167	26.3086	31.5227	26.3747	32.0575	26.3447	31.7957
26.3017	30.3544	26.224	30.0674	26.3306	31.5497	26.3942	32.0516	26.3656	31.7938
26.3228	30.3857	26.2469	30.1328	26.3499	31.5415	26.4162	32.0838	26.3861	31.8076
26.3435	30.381	26.2658	30.093	26.3715	31.5642	26.4358	32.0784	26.407	31.8068
26.364	30.3987	26.288	30.1408	26.391	31.5596	26.4573	32.1014	26.4277	31.8241
26.3847	30.4004	26.306	30.0917	26.4134	31.5997	26.4766	32.0935	26.4478	31.8089
26.4054	30.4199	26.3281	30.1458	26.4326	31.5845	26.5	32.154	26.4677	31.8191
26.4257	30.4136	26.3489	30.1461	26.4542	31.6117	26.5191	32.1279	26.4899	31.8514
26.4453	30.4219	26.3702	30.1667	26.4727	31.5896	26.5417	32.1753	26.5103	31.8568
26.4676	30.4563	26.3904	30.1593	26.4961	31.6561	26.5609	32.1523	26.532	31.8706
26.4879	30.4625	26.4117	30.1851	26.5156	31.6368	26.5839	32.2073	26.552	31.8689
26.5095	30.4811	26.4319	30.176	26.5377	31.6777	26.6027	32.1728	26.5738	31.8887
26.5295	30.484	26.4525	30.1886	26.5572	31.6613	26.6249	32.2185	26.5938	31.8892
26.5512	30.5041	26.4736	30.1981	26.5794	31.7047	26.6433	32.1799	26.6156	31.907
26.5713	30.5111	26.4937	30.1992	26.5986	31.6796	26.6664	32.2467	26.6349	31.893
26.5928	30.5251	26.515	30.2138	26.6208	31.7246	26.6849	32.2021	26.6569	31.9231
26.612	30.5165	26.5344	30.203	26.6401	31.7019	26.7073	32.2614	26.6763	31.9098
26.634	30.5484	26.5556	30.2245	26.6625	31.7538	26.7264	32.232	26.698	31.9342
26.6535	30.5416	26.5759	30.2303	26.6816	31.7261	26.7494	32.2987	26.7171	31.9178
26.6751	30.5662	26.5985	30.2665	26.7026	31.7548	26.7682	32.2559	26.7406	31.9791
26.6943	30.5562	26.6176	30.2412	26.7225	31.7482	26.791	32.321	26.7597	31.9484
26.7176	30.6139	26.6401	30.2799	26.7457	31.8142	26.8106	32.2872	26.7823	31.9936
26.7366	30.5894	26.6584	30.2415	26.7649	31.7782	26.8332	32.35	26.8014	31.9623
26.7593	30.6363	26.6815	30.2972	26.7873	31.8342	26.852	32.3068	26.8243	32.015
26.7782	30.6097	26.6998	30.2565	26.8063	31.7969	26.8739	32.3564	26.8432	31.9774
26.8014	30.6677	26.7225	30.3031	26.8284	31.8532	26.8934	32.3311	26.8652	32.0183
26.8198	30.6286	26.741	30.2668	26.8481	31.8265	26.9157	32.3836	26.8839	31.9796
26.8421	30.6763	26.7637	30.3137	26.8697	31.8696	26.9351	32.3497	26.9067	32.0381
26.8605	30.639	26.7811	30.2581	26.8894	31.8481	26.9566	32.395	26.9254	31.9938
26.8833	30.6994	26.8046	30.3298	26.911	31.8915	26.9769	32.3849	26.9474	32.0424
26.902	30.6598	26.8234	30.2927	26.9301	31.8591	26.9988	32.4315	26.9668	32.0149
26.924	30.7096	26.8467	30.3499	26.951	31.8946	27.0189	32.4121	26.9897	32.0763
26.9433	30.6859	26.865	30.3039	26.9723	31.9079	27.0406	32.4503	27.0087	32.0341
26.966	30.7469	26.8884	30.3649	26.9936	31.9362	27.0613	32.4404	27.0311	32.0892
26.9849	30.7087	26.9065	30.3142	27.0143	31.9316	27.0824	32.471	27.0509	32.0587
27.0074	30.7666	26.9298	30.3777	27.0352	31.958	27.102	32.4483	27.0733	32.1131
27.0271	30.7382	26.9476	30.3206	27.0561	31.9593	27.1228	32.4778	27.0923	32.0696
27.0496	30.7944	26.9705	30.3794	27.0771	31.9866	27.144	32.4863	27.1139	32.1142
27.0684	30.7561	26.989	30.3369	27.0977	31.9837	27.1644	32.4956	27.1337	32.088
27.0902	30.8043	27.0116	30.3911	27.1177	31.9942	27.1852	32.4999	27.1557	32.1338
27.1096	30.777	27.0298	30.3436	27.1391	32.0114	27.2053	32.5118	27.1753	32.1
27.1317	30.827	27.053	30.4103	27.1592	32.0193	27.2274	32.5457	27.1965	32.1361
27.1513	30.7974	27.0723	30.3754	27.1803	32.0328	27.2473	32.5418	27.2171	32.1286
27.1725	30.8357	27.0945	30.4202	27.2	32.0364	27.2693	32.5723	27.2387	32.1663
27.193	30.8303	27.1139	30.3901	27.2229	32.0834	27.2894	32.5662	27.259	32.1482
27.2144	30.8696	27.1361	30.4325	27.2423	32.0704	27.3115	32.603	27.2805	32.1822
27.2348	30.8561	27.1558	30.4082	27.2645	32.1063	27.3306	32.5815	27.3013	32.1693
27.2562	30.8908	27.1768	30.4284	27.284	32.0913	27.3526	32.6224	27.3222	32.1955
27.277	30.8826	27.1964	30.4069	27.3067	32.1406	27.3716	32.5993	27.342	32.1716
27.2977	30.9058	27.2175	30.4323	27.3255	32.1126	27.3947	32.6609	27.3627	32.1953
27.3176	30.8905	27.2381	30.425	27.3476	32.1533	27.4136	32.6229	27.3839	32.2033
27.3382	30.9158	27.258	30.4256	27.3661	32.1206	27.4358	32.6716	27.4042	32.2058
27.3593	30.9238	27.2792	30.4366	27.3891	32.1842	27.4547	32.6444	27.4251	32.2108
27.3796	30.9321	27.2996	30.4459	27.4073	32.1399	27.4782	32.7176	27.445	32.2154
27.4005	30.9399	27.3211	30.4572	27.43	32.2045	27.4968	32.6704	27.4671	32.2479
27.4203	30.9447	27.3407	30.4468	27.4488	32.1679	27.5201	32.7392	27.487	32.2396
27.4425	30.9809	27.3633	30.4787	27.4721	32.2411	27.5389	32.6956	27.509	32.2681
27.4623	30.9746	27.3827	30.4597	27.4904	32.1921	27.5619	32.762	27.529	32.255
27.4841	31.0036	27.4047	30.4829	27.5137	32.2655	27.58	32.7076	27.5512	32.2925
27.5042	30.9978	27.4233	30.4554	27.5326	32.2235	27.6026	32.7699	27.5702	32.2636
27.5263	31.0342	27.4457	30.4914	27.5559	32.2964	27.6214	32.7286	27.5922	32.3019
27.5451	31.0079	27.4644	30.4627	27.5738	32.2406	27.6444	32.7933	27.6112	32.2736
27.5673	31.0513	27.4874	30.5038	27.5965	32.308	27.6628	32.7438	27.6342	32.3294
27.5861	31.0246	27.5056	30.4644	27.6152	32.2645	27.6846	32.7968	27.6532	32.29
27.609	31.0815	27.5287	30.5188	27.6382	32.3342	27.7038	32.7713	27.6752	32.3337
27.6281	31.0492	27.5473	30.4847	27.6567	32.2828	27.7265	32.8362	27.6942	32.303
27.65	31.0925	27.5704	30.5328	27.6789	32.3442	27.7463	32.8095	27.7176	32.3741
27.669	31.0668	27.5888	30.4893	27.6985	32.3203	27.7691	32.8672	27.7363	32.3233
27.6923	31.1341	27.6126	30.5482	27.721	32.3824	27.7884	32.8348	27.7594	32.3852
27.7108	31.0882	27.6308	30.501	27.7403	32.3462	27.8105	32.8858	27.7784	32.3401
27.734	31.1531	27.653	30.5378	27.7629	32.4059	27.8298	32.8546	27.8013	32.4019
27.7529	31.111	27.6711	30.4936	27.7826	32.3772	27.8515	32.8968	27.8193	32.3413
27.7757	31.1729	27.6941	30.5476	27.8043	32.4233	27.8721	32.8896	27.842	32.4012
27.7938	31.1219	27.7127	30.5073	27.8231	32.3849	27.8932	32.913	27.8607	32.3547
27.8163	31.1808	27.7351	30.5456	27.8448	32.434	27.9132	32.9016	27.8835	32.4121
27.8352	31.1433	27.7534	30.5044	27.8651	32.4268	27.9341	32.9308	27.9021	32.3639
27.8576	31.196	27.7763	30.5623	27.8861	32.4497	27.9558	32.9517	27.9238	32.4108
27.8764	31.1562	27.7954	30.5286	27.9062	32.4426	27.9762	32.9561	27.9431	32.3831
27.898	31.2028	27.8176	30.5662	27.9269	32.4688	27.9979	32.973	27.9656	32.4412
27.9172	31.1789	27.8374	30.5422	27.9484	32.4906	28.0181	32.9744	27.9855	32.4119
27.9396	31.2365	27.8594	30.5753	27.9687	32.4986	28.0397	32.9985	28.008	32.4611
27.9596	31.2144	27.8788	30.5467	27.9903	32.5207	28.0593	32.9897	28.0276	32.4283
27.9819	31.2641	27.9001	30.574	28.0106	32.5233	28.081	33.0168	28.0496	32.4755
28.0016	31.2378	27.9195	30.5457	28.0324	32.5525	28.1004	32.9998	28.069	32.4424
28.0234	31.2833	27.9413	30.5834	28.0517	32.5381	28.1229	33.0428	28.0904	32.4764
28.0429	31.2571	27.9616	30.5624	28.0733	32.5701	28.1412	33.0048	28.1111	32.468
28.0642	31.2916	27.9824	30.5777	28.0926	32.5571	28.1639	33.0665	28.1322	32.4871
28.0848	31.2865	28.0025	30.5665	28.1155	32.6088	28.183	33.0413	28.152	32.4689
28.1058	31.3064	28.0239	30.5944	28.1345	32.5791	28.2061	33.1024	28.173	32.4955
28.1257	31.2954	28.0445	30.5819	28.1565	32.6234	28.2247	33.062	28.1948	32.5166
28.1465	31.3213	28.0654	30.5963	28.1755	32.6016	28.2484	33.1344	28.2151	32.5124
28.1683	31.3448	28.0866	30.5931	28.1989	32.6701	28.2662	33.0791	28.2368	32.5306
28.1886	31.3447	28.1071	30.6008	28.2173	32.6245	28.2904	33.1684	28.2568	32.5224
28.2101	31.3607	28.1275	30.5905	28.2408	32.695	28.3078	33.0979	28.2785	32.5467
28.2303	31.3615	28.1475	30.5912	28.2594	32.6513	28.3314	33.1779	28.298	32.5272
28.2518	31.3854	28.1687	30.5954	28.2824	32.7172	28.3497	33.1277	28.3198	32.5559
28.2712	31.3713	28.1886	30.5897	28.3002	32.6613	28.3731	33.199	28.339	32.5305
28.293	31.4017	28.2104	30.6039	28.3231	32.7289	28.3904	33.1308	28.3617	32.5751
28.3122	31.3813	28.2292	30.5797	28.3415	32.683	28.4142	33.223	28.3799	32.5295
28.3347	31.4255	28.2507	30.6027	28.3647	32.7502	28.433	33.1774	28.4026	32.5866
28.353	31.3877	28.2703	30.5928	28.3826	32.6957	28.4567	33.2558	28.4215	32.5524
28.3756	31.4461	28.2928	30.6229	28.405	32.76	28.4748	33.196	28.4448	32.6156
28.3945	31.4184	28.3126	30.6044	28.4237	32.7239	28.4979	33.2662	28.4632	32.5637
28.4177	31.4814	28.3349	30.6285	28.4469	32.7998	28.5169	33.2264	28.487	32.6368
28.4361	31.4359	28.3541	30.6043	28.466	32.7623	28.5395	33.2842	28.5048	32.5746
28.4598	31.5074	28.376	30.6251	28.4893	32.8318	28.5581	33.2404	28.529	32.6617
28.4776	31.4523	28.395	30.596	28.508	32.7885	28.5805	33.2955	28.5463	32.5821
28.5018	31.5395	28.4175	30.6288	28.5307	32.8568	28.5997	33.2625	28.57	32.6623
28.5189	31.4663	28.4366	30.5927	28.5493	32.8117	28.6208	33.2975	28.5881	32.6021
28.5425	31.5459	28.4585	30.6159	28.5714	32.8646	28.6409	33.2888	28.6116	32.6744
28.5608	31.4941	28.4773	30.5822	28.5915	32.8483	28.6626	33.3306	28.6288	32.5992
28.5842	31.5638	28.5002	30.63	28.613	32.8802	28.6835	33.3333	28.6526	32.6859
28.6013	31.4953	28.5194	30.5911	28.6322	32.8562	28.7046	33.3568	28.6715	32.6381
28.6249	31.5794	28.542	30.6242	28.6538	32.9009	28.7251	33.3541	28.6949	32.7097
28.6437	31.5363	28.5612	30.5848	28.675	32.9112	28.7458	33.3703	28.7132	32.6484
28.6671	31.6087	28.5835	30.6222	28.6959	32.9264	28.7675	33.3935	28.7362	32.7122
28.6854	31.5539	28.6023	30.5725	28.717	32.933	28.7876	33.3925	28.7552	32.6689
28.7085	31.6208	28.6243	30.6062	28.7374	32.9444	28.809	33.4109	28.7777	32.7214
28.7274	31.5817	28.6432	30.5598	28.7587	32.9612	28.8292	33.4113	28.7964	32.6734
28.7498	31.6343	28.6656	30.5975	28.7786	32.9625	28.8503	33.4257	28.8186	32.7235
28.7684	31.5912	28.6845	30.5493	28.7998	32.9795	28.8696	33.4144	28.8379	32.6889
28.7907	31.644	28.7058	30.5751	28.8196	32.9755	28.8923	33.465	28.8589	32.7157
28.8099	31.6129	28.7257	30.5513	28.8417	33.0081	28.912	33.4511	28.879	32.7047
28.831	31.6448	28.7477	30.5861	28.8602	32.9818	28.9349	33.5005	28.9007	32.7416
28.8508	31.6327	28.7674	30.548	28.8828	33.0393	28.9537	33.4644	28.9216	32.7415
28.8725	31.6741	28.7893	30.5785	28.9018	33.0172	28.9762	33.5144	28.9427	32.7612
28.8932	31.674	28.8089	30.5394	28.9249	33.0776	28.9953	33.4882	28.9632	32.7529
28.9143	31.6959	28.831	30.5786	28.9435	33.042	29.0185	33.5457	28.9837	32.7617
28.935	31.6962	28.8504	30.534	28.967	33.1091	29.0367	33.4988	29.0055	32.7828
28.9553	31.7069	28.8716	30.555	28.9849	33.0611	29.0597	33.5587	29.0256	32.7741
28.9773	31.7316	28.8918	30.5273	29.0091	33.1458	29.0775	33.5079	29.047	32.7918
28.9969	31.7215	28.9134	30.5508	29.0263	33.0791	29.1005	33.5768	29.0669	32.7814
29.0185	31.744	28.9328	30.5071	29.05	33.1589	29.1187	33.5313	29.0883	32.798
29.0384	31.7389	28.9536	30.5259	29.0682	33.1117	29.1422	33.6067	29.1074	32.7763
29.0597	31.7577	28.9748	30.5178	29.0916	33.1793	29.161	33.5685	29.1302	32.8257
29.0788	31.7408	28.9958	30.5295	29.1087	33.1148	29.1843	33.6348	29.1498	32.8053
29.1013	31.7866	29.0165	30.5069	29.1327	33.2078	29.2023	33.5809	29.1728	32.8527
29.1209	31.7734	29.0372	30.5121	29.1511	33.1602	29.2262	33.6641	29.1914	32.8078
29.1439	31.8233	29.0584	30.5064	29.1749	33.2405	29.2447	33.6162	29.214	32.855
29.1625	31.7861	29.0784	30.4912	29.193	33.1843	29.2679	33.6789	29.2331	32.8216
29.1851	31.8351	29.0993	30.4827	29.2161	33.2534	29.286	33.626	29.2562	32.8737
29.2041	31.8061	29.1193	30.4714	29.2349	33.2147	29.3093	33.696	29.2743	32.817
29.2272	31.8615	29.1407	30.4723	29.2576	33.2734	29.3277	33.6471	29.2973	32.8744
29.2452	31.813	29.1597	30.4397	29.2759	33.2264	29.3502	33.7051	29.315	32.8152
29.2682	31.873	29.1814	30.4548	29.2985	33.2877	29.3692	33.6721	29.3383	32.8836
29.2859	31.8204	29.2008	30.4292	29.3172	33.2479	29.392	33.7327	29.3563	32.8273
29.3089	31.8884	29.2233	30.4586	29.3387	33.2917	29.4116	33.7048	29.3798	32.8985
29.327	31.8416	29.2431	30.4296	29.3584	33.278	29.4339	33.7486	29.3985	32.8523
29.3504	31.9122	29.265	30.4445	29.3805	33.3283	29.4534	33.7233	29.4219	32.9149
29.3691	31.8744	29.284	30.4038	29.4009	33.3235	29.4756	33.7705	29.4398	32.8527
29.3924	31.9371	29.3067	30.4386	29.4223	33.3536	29.4953	33.7464	29.4636	32.9299
29.4103	31.8836	29.3258	30.3912	29.4425	33.346	29.5165	33.7752	29.4823	32.8764
29.4341	31.9646	29.3478	30.4116	29.4635	33.374	29.5368	33.7642	29.5052	32.9298
29.4526	31.9162	29.3671	30.3703	29.4848	33.3841	29.5575	33.7841	29.5233	32.869
29.4756	31.9771	29.389	30.3907	29.5051	33.3919	29.5781	33.7847	29.5467	32.9378
29.4937	31.9237	29.4076	30.3337	29.5261	33.404	29.5982	33.7917	29.565	32.8806
29.517	31.9929	29.4301	30.3722	29.5465	33.4112	29.6197	33.8139	29.5875	32.9337
29.5353	31.9447	29.4495	30.3241	29.5673	33.4231	29.64	33.8216	29.6065	32.8912
29.5576	31.9987	29.4723	30.3606	29.5869	33.4182	29.6623	33.8502	29.6292	32.9477
29.5766	31.9665	29.4913	30.2989	29.6092	33.4612	29.6816	33.8331	29.649	32.9169
29.5993	32.0254	29.5133	30.3229	29.6293	33.4615	29.704	33.874	29.671	32.9522
29.619	31.9976	29.5326	30.2713	29.6516	33.4958	29.7238	33.8685	29.6907	32.9228
29.641	32.0371	29.5554	30.3069	29.6707	33.4747	29.7461	33.8992	29.7126	32.96
29.6606	32.0122	29.5738	30.232	29.6929	33.5153	29.7648	33.8702	29.7326	32.9337
29.6825	32.0555	29.5961	30.2646	29.7124	33.5015	29.7877	33.9173	29.7535	32.9521
29.7024	32.035	29.6148	30.1988	29.7351	33.5465	29.8065	33.8884	29.774	32.9391
29.7233	32.0581	29.6363	30.2201	29.7534	33.5097	29.8291	33.9346	29.7944	32.9457
29.7436	32.0476	29.6558	30.1739	29.7761	33.5622	29.8471	33.8948	29.8153	32.9462
29.7641	32.0618	29.6776	30.1985	29.7942	33.5229	29.871	33.972	29.835	32.9403
29.785	32.0693	29.6975	30.1559	29.817	33.5839	29.8897	33.9328	29.8569	32.9632
29.8046	32.0667	29.7195	30.1808	29.8352	33.5444	29.9133	33.9922	29.8769	32.9567
29.8264	32.0941	29.739	30.1275	29.8586	33.6165	29.9312	33.942	29.8994	32.9856
29.8463	32.0934	29.7607	30.1486	29.8774	33.5844	29.9547	34.0142	29.9184	32.9518
29.8688	32.1264	29.7811	30.1136	29.9006	33.6459	29.9734	33.9783	29.941	32.9901
29.8878	32.1033	29.8024	30.1203	29.9187	33.6004	29.9964	34.0322	29.9605	32.9695
29.9103	32.1447	29.822	30.0739	29.9425	33.6777	30.0143	33.9824	29.9831	32.9998
29.9298	32.1347	29.8435	30.0886	29.961	33.6335	30.0378	34.0488	30.0016	32.9573
29.9523	32.1673	29.8637	30.0514	29.984	33.6934	30.0556	33.9956	30.0247	33.0017
29.9707	32.1317	29.8842	30.0468	30.002	33.6438	30.0783	34.0585	30.0432	32.9573
29.9937	32.1824	29.9048	30.0257	30.0255	33.7161	30.0968	34.02	30.0659	32.999
30.0121	32.1448	29.9254	30.0183	30.0435	33.6657	30.1203	34.0943	30.0838	32.9471
30.0349	32.1942	29.947	30.012	30.0663	33.7285	30.1395	34.0569	30.1077	33.0166
30.0528	32.1516	29.9672	29.9894	30.085	33.6941	30.162	34.1072	30.1264	32.9649
30.0767	32.2265	29.9886	29.9795	30.1081	33.7606	30.1809	34.069	30.15	33.018
30.0953	32.1845	30.0085	29.9538	30.1273	33.7289	30.2035	34.1316	30.1678	32.9547
30.1188	32.2415	30.0305	29.9603	30.1498	33.7801	30.2236	34.1114	30.1913	33.0193
30.1366	32.1895	30.0494	29.9106	30.1689	33.7478	30.2449	34.1381	30.2099	32.9692
30.16	32.2567	30.0715	29.9245	30.1914	33.8054	30.2648	34.1184	30.233	33.0155
30.1786	32.2184	30.0903	29.8707	30.2107	33.7761	30.2862	34.1487	30.2508	32.9497
30.2016	32.2719	30.1127	29.8927	30.2323	33.8143	30.3057	34.1263	30.2743	33.0073
30.2194	32.217	30.1309	29.8267	30.2519	33.7926	30.327	34.1608	30.2922	32.9416
30.2428	32.2799	30.1537	29.8638	30.2732	33.8272	30.3478	34.1637	30.3148	32.9899
30.2606	32.226	30.1722	29.799	30.2933	33.8172	30.3696	34.201	30.3333	32.9382
30.2833	32.2871	30.1959	29.8477	30.3138	33.8386	30.3903	34.1869	30.3566	32.9949
30.3016	32.2447	30.2141	29.7655	30.3347	33.8479	30.4109	34.2045	30.3759	32.9428
30.325	32.3146	30.2373	29.8083	30.3555	33.8716	30.4316	34.2058	30.3984	32.976
30.3442	32.2743	30.2556	29.7328	30.3772	33.8866	30.4529	34.2391	30.4172	32.9209
30.3666	32.3211	30.2793	29.7807	30.3969	33.8837	30.4739	34.2351	30.4399	32.9676
30.3854	32.2835	30.2967	29.684	30.4188	33.913	30.4937	34.2343	30.4599	32.9286
30.408	32.3437	30.3203	29.7307	30.4391	33.9231	30.5152	34.2481	30.4812	32.9396
30.4279	32.3198	30.3382	29.6384	30.4607	33.9386	30.5348	34.245	30.5012	32.9032
30.4491	32.3449	30.3615	29.685	30.48	33.9287	30.5561	34.2666	30.5224	32.9141
30.4691	32.3248	30.3789	29.589	30.5021	33.9567	30.5758	34.2664	30.5421	32.8803
30.4904	32.3515	30.4023	29.6423	30.5215	33.9497	30.5984	34.3084	30.563	32.8931
30.5099	32.3301	30.421	29.5656	30.5434	33.9777	30.6183	34.299	30.5841	32.8878
30.5308	32.3593	30.4446	29.6122	30.5621	33.9589	30.6403	34.3208	30.6056	32.9019
30.5519	32.3663	30.4627	29.5217	30.5854	34.0208	30.6593	34.3032	30.6266	32.8796
30.5733	32.3928	30.4854	29.5657	30.6046	33.9978	30.682	34.3536	30.647	32.8747
30.5941	32.3847	30.5042	29.4959	30.6276	34.0404	30.7019	34.3455	30.6677	32.8582
30.6146	32.3954	30.527	29.5322	30.6459	34.0086	30.724	34.3734	30.6888	32.8693
30.6354	32.3985	30.545	29.4446	30.6689	34.0649	30.7433	34.3524	30.7101	32.8476
30.6563	32.4235	30.5676	29.4783	30.688	34.0443	30.7652	34.3801	30.7296	32.816
30.6775	32.4227	30.5867	29.4141	30.7103	34.083	30.784	34.3549	30.7513	32.8067
30.697	32.4165	30.6078	29.4223	30.7288	34.0493	30.8065	34.4062	30.7707	32.7722
30.7187	32.4335	30.6276	29.3795	30.7518	34.1045	30.8257	34.3813	30.7922	32.7693
30.738	32.4236	30.6488	29.3819	30.7699	34.0645	30.8489	34.4417	30.8116	32.7343
30.7594	32.4459	30.6702	29.3609	30.7923	34.1191	30.8682	34.41	30.8345	32.7513
30.7789	32.4406	30.6906	29.3355	30.811	34.0893	30.8904	34.4528	30.854	32.7011
30.8015	32.4812	30.7116	29.3145	30.8343	34.1601	30.9095	34.4239	30.8763	32.6954
30.8212	32.4677	30.7316	29.2911	30.8534	34.1235	30.9327	34.4922	30.895	32.6309
30.8433	32.4907	30.7538	29.2936	30.876	34.1752	30.9516	34.448	30.9179	32.6429
30.862	32.4649	30.7733	29.249	30.8946	34.1367	30.974	34.4965	30.9375	32.5873
30.8848	32.517	30.7949	29.2387	30.9176	34.2071	30.9927	34.4486	30.9599	32.5792
30.9046	32.5056	30.8142	29.1907	30.9371	34.1776	31.0147	34.5022	30.9789	32.5147
30.9265	32.5277	30.8358	29.19	30.9589	34.2152	31.0338	34.4707	31.001	32.5121
30.9457	32.5032	30.8547	29.1418	30.9784	34.1874	31.0556	34.5179	31.0198	32.455
30.9677	32.534	30.8773	29.1633	31	34.2238	31.0756	34.5006	31.0422	32.4723
30.9864	32.5065	30.8966	29.1115	31.0191	34.1956	31.0981	34.5533	31.0612	32.4181
31.0089	32.5553	30.9198	29.1329	31.0407	34.2386	31.1176	34.52	31.0846	32.4504
31.0279	32.5284	30.9383	29.063	31.0611	34.2336	31.1391	34.5633	31.1038	32.3824
31.0511	32.5868	30.9608	29.0837	31.0834	34.2824	31.1598	34.5566	31.1259	32.3958
31.0703	32.5504	30.9792	29.0182	31.1033	34.2539	31.1814	34.5943	31.1449	32.3346
31.0923	32.5902	31.0031	29.0619	31.1245	34.2893	31.2015	34.5708	31.1682	32.3718
31.1114	32.5621	31.0204	28.9685	31.1445	34.2758	31.2225	34.5972	31.1871	32.2957
31.1345	32.6257	31.0437	29.0042	31.1665	34.3253	31.2428	34.5854	31.2094	32.3073
31.1534	32.5833	31.0615	28.9212	31.1866	34.3027	31.2636	34.6114	31.2282	32.23
31.1756	32.6245	31.0842	28.9558	31.2071	34.3206	31.2843	34.6075	31.25	32.2403
31.1944	32.5825	31.1022	28.8784	31.2279	34.3169	31.3048	34.6283	31.2693	32.1785
31.2162	32.6295	31.1258	28.9266	31.248	34.3316	31.3268	34.6482	31.2909	32.1874
31.2354	32.5972	31.1443	28.8516	31.2686	34.3349	31.3479	34.6692	31.311	32.1404
31.2568	32.6366	31.1678	28.8879	31.289	34.3543	31.368	34.6493	31.3333	32.1594
31.277	32.623	31.1854	28.7996	31.3109	34.3771	31.3888	34.6748	31.3531	32.101
31.2993	32.6687	31.2086	28.8441	31.3314	34.3859	31.4104	34.69	31.3743	32.1068
31.319	32.637	31.2275	28.7756	31.3525	34.39	31.431	34.7027	31.3952	32.0767
31.34	32.669	31.2505	28.8043	31.3722	34.3909	31.452	34.7013	31.4165	32.0799
31.361	32.6678	31.2687	28.7181	31.3943	34.426	31.4715	34.6941	31.4369	32.0361
31.3822	32.6941	31.2914	28.7395	31.4147	34.4311	31.493	34.7185	31.4574	32.0279
31.4026	32.6755	31.3098	28.6647	31.4362	34.4427	31.5129	34.7146	31.4781	32.0008
31.4232	32.6918	31.332	28.688	31.4559	34.4348	31.5341	34.7328	31.4987	31.9976
31.4437	32.6826	31.3511	28.6258	31.4774	34.4542	31.5543	34.7351	31.5195	31.9747
31.4643	32.7	31.3737	28.6519	31.4967	34.4435	31.5765	34.7737	31.5397	31.9674
31.4849	32.6953	31.3935	28.5946	31.5186	34.4775	31.5958	34.748	31.562	31.974
31.5051	32.7049	31.4151	28.5976	31.5381	34.4661	31.6179	34.7912	31.5827	31.9664
31.5274	32.733	31.4347	28.5488	31.561	34.5162	31.6378	34.7783	31.6031	31.9349
31.548	32.7394	31.4563	28.5611	31.5804	34.4896	31.6606	34.8275	31.6236	31.9339
31.5684	32.7276	31.4769	28.5253	31.6024	34.5294	31.6801	34.7983	31.6454	31.9347
31.5888	32.7393	31.4976	28.5093	31.6215	34.504	31.702	34.8319	31.6659	31.9232
31.6107	32.7598	31.518	28.4731	31.6447	34.5703	31.7202	34.7861	31.687	31.9049
31.6309	32.7604	31.5379	28.4484	31.6635	34.5271	31.7431	34.8513	31.7062	31.8688
31.6522	32.7662	31.559	28.4376	31.6859	34.5737	31.7623	34.8167	31.7279	31.8768
31.6713	32.7462	31.5784	28.4019	31.7043	34.5263	31.7845	34.8661	31.7477	31.8469
31.6929	32.7742	31.6004	28.4041	31.7267	34.5849	31.804	34.8404	31.769	31.8436
31.7126	32.7617	31.6202	28.3697	31.7453	34.5436	31.827	34.9039	31.7891	31.8234
31.7338	32.7784	31.6429	28.3788	31.7675	34.5991	31.8458	34.8573	31.8113	31.8355
31.7539	32.7743	31.6611	28.3129	31.7871	34.5737	31.8688	34.9225	31.8305	31.788
31.7761	32.8101	31.6845	28.349	31.81	34.6361	31.8874	34.8693	31.8526	31.8026
31.7952	32.7805	31.703	28.2824	31.8288	34.5853	31.9113	34.9564	31.8724	31.7622
31.8174	32.8219	31.7261	28.3061	31.851	34.6457	31.9294	34.8862	31.8953	31.7855
31.8371	32.8013	31.7441	28.2276	31.871	34.6213	31.9514	34.939	31.9147	31.7288
31.8599	32.8495	31.7671	28.2565	31.8931	34.6702	31.9697	34.8859	31.9367	31.7351
31.8792	32.8146	31.7851	28.1822	31.9126	34.6323	31.9927	34.9605	31.9548	31.659
31.9012	32.8456	31.8081	28.2069	31.934	34.6694	32.0116	34.9095	31.9776	31.6949
31.9193	32.7967	31.8259	28.1263	31.9537	34.6417	32.0342	34.9768	31.9968	31.6353
31.9421	32.8551	31.8499	28.1678	31.9752	34.6821	32.0538	34.9428	32.0189	31.6536
31.9611	32.8172	31.8686	28.0919	31.9949	34.6544	32.0757	34.9933	32.0386	31.6047
31.9832	32.8588	31.8914	28.1013	32.0163	34.6961	32.0952	34.9595	32.0615	31.637
32.0028	32.8322	31.9094	28.0171	32.0375	34.6964	32.1176	35.016	32.0803	31.5664
32.0258	32.8915	31.9329	28.0469	32.059	34.7269	32.1378	34.9923	32.1031	31.6026
32.0444	32.8391	31.9516	27.966	32.0785	34.6941	32.16	35.0383	32.1219	31.5294
32.0673	32.9016	31.9742	27.9726	32.0999	34.7322	32.1789	34.9878	32.1456	31.583
32.0859	32.8473	31.9925	27.8856	32.1209	34.7295	32.2002	35.0263	32.1639	31.4921
32.1095	32.9259	32.0144	27.8845	32.142	34.7531	32.2205	35.0143	32.1857	31.515
32.1278	32.8584	32.0336	27.8189	32.1624	34.7397	32.2418	35.0455	32.2041	31.438
32.1497	32.9051	32.0553	27.8131	32.1821	34.7346	32.2624	35.0341	32.227	31.4802
32.168	32.8528	32.0746	27.7518	32.2034	34.7552	32.2834	35.0588	32.2459	31.4023
32.1907	32.9155	32.0968	27.759	32.2236	34.7564	32.3047	35.0667	32.2684	31.4345
32.2097	32.8672	32.1165	27.7023	32.2443	34.7639	32.3252	35.0744	32.288	31.372
32.232	32.9241	32.1379	27.6962	32.2649	34.7724	32.3466	35.0861	32.3098	31.3891
32.2518	32.8924	32.1577	27.6398	32.2868	34.8003	32.3665	35.0809	32.3295	31.3304
32.2734	32.931	32.1802	27.6494	32.3062	34.7802	32.3891	35.1201	32.3516	31.3507
32.2931	32.8981	32.2	27.5864	32.328	34.8139	32.4084	35.0924	32.372	31.3042
32.3151	32.944	32.2216	27.5788	32.3481	34.8062	32.4301	35.1188	32.3941	31.319
32.3354	32.9207	32.2405	27.5065	32.3707	34.8479	32.4488	35.0865	32.4131	31.2447
32.3575	32.9637	32.2617	27.5035	32.3903	34.8232	32.4716	35.1398	32.4341	31.2518
32.3766	32.9142	32.2822	27.462	32.4119	34.8479	32.4899	35.0934	32.4547	31.2225
32.3974	32.9427	32.303	27.4464	32.4303	34.8067	32.5131	35.1629	32.4758	31.2276
32.418	32.9324	32.3236	27.4079	32.4531	34.8671	32.5319	35.1195	32.4965	31.1994
32.4389	32.9532	32.3449	27.4	32.4721	34.8295	32.5553	35.1909	32.5173	31.1963
32.4596	32.9454	32.3656	27.3613	32.4945	34.8801	32.5734	35.1291	32.5389	31.1901
32.4803	32.9609	32.3862	27.3409	32.5138	34.849	32.5969	35.2062	32.5589	31.1677
32.5019	32.9712	32.4071	27.3077	32.5369	34.9124	32.6155	35.1544	32.5805	31.1653
32.522	32.9681	32.4278	27.2931	32.5554	34.8597	32.6394	35.2361	32.6004	31.1395
32.5436	32.9819	32.4493	27.2641	32.5786	34.9276	32.6571	35.1584	32.623	31.1595
32.5633	32.9673	32.4684	27.2188	32.5969	34.8693	32.6802	35.2338	32.6422	31.1118
32.5858	33.0018	32.4891	27.1897	32.621	34.9579	32.6983	35.1698	32.6639	31.1197
32.6052	32.9753	32.509	27.1639	32.6386	34.8776	32.7216	35.2479	32.6826	31.071
32.6266	32.99	32.5311	27.1571	32.661	34.9381	32.7394	35.177	32.7053	31.1063
32.6454	32.9583	32.5501	27.1072	32.6789	34.8752	32.7635	35.2722	32.7236	31.0417
32.6679	33.0032	32.5729	27.1167	32.7024	34.9566	32.7821	35.211	32.7468	31.0897
32.6864	32.9568	32.5917	27.0591	32.7206	34.8911	32.8055	35.2868	32.7657	31.0282
32.7093	33.0127	32.614	27.0617	32.7437	34.9666	32.8235	35.2167	32.7889	31.074
32.7282	32.9676	32.6331	27.0099	32.7627	34.9156	32.8467	35.29	32.8072	30.9993
32.7515	33.0286	32.6561	27.0244	32.7852	34.9748	32.8657	35.2416	32.8304	31.0448
32.7696	32.9663	32.6752	26.9686	32.8042	34.9252	32.889	35.309	32.849	30.975
32.7928	33.029	32.6975	26.9644	32.8269	34.986	32.9069	35.2368	32.873	31.0372
32.8112	32.97	32.7156	26.8953	32.8466	34.9459	32.9292	35.2967	32.8907	30.9415
32.8353	33.0507	32.7382	26.9096	32.8693	35.0034	32.9484	35.2584	32.9136	30.9899
32.853	32.9696	32.7569	26.8461	32.8874	34.9308	32.97	35.2981	32.9317	30.9081
32.8758	33.03	32.7798	26.859	32.9093	34.9798	32.9897	35.2743	32.955	30.9627
32.8939	32.9671	32.7984	26.7887	32.929	34.9469	33.012	35.3206	32.9731	30.8802
32.917	33.0332	32.8216	26.8111	32.9509	34.9852	33.0325	35.3064	32.9967	30.9402
32.9349	32.9617	32.8402	26.7369	32.9708	34.9543	33.0532	35.3227	33.0156	30.865
32.9586	33.0417	32.863	26.7523	32.9923	34.9853	33.074	35.3242	33.0388	30.9084
32.9775	32.9834	32.8815	26.6718	33.013	34.9716	33.0945	35.3323	33.057	30.8173
33.0006	33.0464	32.9047	26.6959	33.034	34.9851	33.1169	35.3616	33.0799	30.8565
33.0187	32.9754	32.9235	26.6166	33.0548	34.9752	33.1369	35.3461	33.099	30.7835
33.0416	33.0369	32.9457	26.6252	33.0753	34.9789	33.158	35.3554	33.1222	30.8179
33.0608	32.9883	32.9639	26.5444	33.0971	34.9914	33.1773	35.3371	33.1402	30.7203
33.0838	33.0413	32.9862	26.5655	33.1169	34.9723	33.1995	35.375	33.1624	30.7475
33.1018	32.9673	33.0051	26.496	33.138	34.9778	33.2187	35.3464	33.1817	30.6842
33.124	33.0176	33.027	26.5083	33.1572	34.9522	33.2413	35.3915	33.2031	30.6896
33.1432	32.9743	33.0466	26.4509	33.1794	34.9855	33.2611	35.3692	33.223	30.6424
33.1645	32.9994	33.0687	26.4652	33.1981	34.9454	33.2836	35.4102	33.2451	30.6579
33.1844	32.9744	33.0885	26.4061	33.2211	34.999	33.302	35.3613	33.2657	30.6177
33.2064	33.0074	33.1096	26.4015	33.2401	34.9579	33.3253	35.4258	33.2862	30.6015
33.227	32.9859	33.1301	26.3565	33.2632	35.0128	33.344	35.3759	33.3071	30.5755
33.2473	32.987	33.1515	26.3555	33.2814	34.951	33.368	35.4501	33.3276	30.5521
33.2684	32.9884	33.1719	26.3023	33.3047	35.0154	33.3857	35.3729	33.3499	30.5493
33.2886	32.9818	33.1924	26.283	33.3231	34.9554	33.4085	35.4333	33.3697	30.5011
33.3111	33.0082	33.2127	26.2368	33.3472	35.0323	33.4263	35.3708	33.391	30.4879
33.3308	32.9806	33.2334	26.2228	33.3647	34.9457	33.4497	35.4443	33.4102	30.443
33.3521	32.9875	33.254	26.1809	33.3879	35.0108	33.4674	35.3707	33.4325	30.4592
33.371	32.9583	33.2745	26.1637	33.4058	34.9406	33.4915	35.4586	33.4515	30.4037
33.3935	32.9984	33.2961	26.1341	33.4292	35.0065	33.5097	35.3941	33.4742	30.4269
33.4122	32.9554	33.3165	26.1092	33.4468	34.9251	33.5331	35.4715	33.4938	30.3757
33.435	32.9994	33.3376	26.0713	33.4712	35.0135	33.5512	35.4067	33.5165	30.3964
33.4546	32.9669	33.3574	26.0341	33.4894	34.936	33.5748	35.486	33.5348	30.3237
33.4773	33.0061	33.3792	26.0129	33.513	35.0042	33.5938	35.4351	33.5581	30.3631
33.4954	32.9485	33.3995	25.979	33.5307	34.918	33.6173	35.5018	33.5767	30.2885
33.5187	33.0093	33.4206	25.935	33.5541	34.9835	33.635	35.4241	33.6008	30.3348
33.5372	32.9535	33.44	25.8891	33.5728	34.9191	33.6574	35.4856	33.6183	30.2288
33.5613	33.0194	33.4614	25.8626	33.5962	34.9787	33.6765	35.4463	33.6412	30.2559
33.5788	32.9365	33.4806	25.8104	33.6137	34.8883	33.6988	35.4974	33.659	30.1662
33.6017	32.993	33.5023	25.792	33.6365	34.9481	33.7183	35.4624	33.6823	30.2042
33.6193	32.9232	33.522	25.7429	33.6551	34.8902	33.741	35.5182	33.7001	30.1077
33.6427	32.991	33.5449	25.7403	33.677	34.926	33.7606	35.484	33.724	30.1545
33.6603	32.9139	33.5636	25.6648	33.6964	34.8871	33.7822	35.5193	33.7424	30.0633
33.6842	32.9899	33.5857	25.6595	33.7192	34.9337	33.8024	35.4998	33.7656	30.0991
33.7026	32.9236	33.6048	25.591	33.7389	34.8925	33.8239	35.5296	33.7837	30.0019
33.7257	32.9876	33.6276	25.6016	33.76	34.9113	33.8453	35.5316	33.8073	30.0444
33.7439	32.9198	33.647	25.5276	33.7804	34.8924	33.8653	35.522	33.8263	29.9654
33.7672	32.9841	33.6692	25.5254	33.8014	34.9002	33.8857	35.518	33.8497	29.9944
33.7863	32.9322	33.6875	25.4418	33.8232	34.9057	33.9061	35.5238	33.8674	29.8935
33.8096	32.9859	33.7097	25.4519	33.8435	34.8898	33.9272	35.5316	33.8897	29.9137
33.8274	32.9058	33.7287	25.3772	33.8641	34.8751	33.9469	35.522	33.9089	29.8463
33.8496	32.9532	33.7508	25.3781	33.8839	34.8597	33.9695	35.5626	33.9311	29.8579
33.8687	32.9084	33.7706	25.3132	33.9057	34.873	33.9888	35.536	33.9507	29.7939
33.8907	32.9456	33.7932	25.3183	33.925	34.8387	34.0113	35.5778	33.9732	29.8083
33.9103	32.906	33.8118	25.2309	33.9474	34.8633	34.03	35.5388	33.993	29.7461
33.9328	32.9483	33.8342	25.2433	33.9674	34.8359	34.0532	35.598	34.0144	29.7435
33.9526	32.9096	33.8533	25.1599	33.9896	34.8517	34.0726	35.5683	34.0346	29.6942
33.9739	32.9281	33.8762	25.1755	34.0082	34.8007	34.0957	35.6173	34.056	29.6919
33.9941	32.9008	33.8953	25.0813	34.0311	34.8403	34.1134	35.5512	34.0776	29.6689
34.0153	32.9167	33.9168	25.077	34.0501	34.7903	34.1366	35.6122	34.0973	29.6245
34.037	32.9136	33.9356	24.9941	34.0737	34.8348	34.155	35.5604	34.1179	29.5952
34.0566	32.885	33.9573	24.9961	34.0916	34.7553	34.178	35.618	34.1381	29.572
34.0772	32.8723	33.9767	24.9204	34.1141	34.7909	34.1961	35.5605	34.1594	29.5559
34.0974	32.8625	33.9983	24.9146	34.1321	34.7203	34.2199	35.6371	34.1789	29.5178
34.1185	32.8555	34.0189	24.857	34.1553	34.7703	34.2384	35.5834	34.2015	29.531
34.1381	32.8318	34.0398	24.838	34.1731	34.6857	34.2619	35.6435	34.2207	29.474
34.1605	32.8514	34.0601	24.7739	34.1971	34.7477	34.2802	35.5847	34.2434	29.4911
34.1798	32.8119	34.0811	24.7523	34.2152	34.667	34.3041	35.6588	34.2619	29.4209
34.2022	32.8367	34.1021	24.6985	34.2386	34.7202	34.3226	35.5957	34.2852	29.4488
34.2209	32.7833	34.1234	24.6739	34.2566	34.6369	34.345	35.6385	34.3044	29.3873
34.2439	32.8205	34.1437	24.6013	34.2803	34.6923	34.3631	35.5778	34.3278	29.4072
34.2632	32.7733	34.1636	24.5565	34.2992	34.6196	34.3862	35.6386	34.3452	29.3086
34.2866	32.8092	34.1845	24.5079	34.3226	34.6562	34.4049	35.5863	34.3685	29.339
34.3039	32.721	34.2047	24.4596	34.3401	34.5537	34.4272	35.6315	34.3868	29.2581
34.3272	32.7694	34.226	24.4102	34.3627	34.5848	34.446	35.5858	34.4098	29.2777
34.3454	32.6959	34.2463	24.3513	34.3816	34.5135	34.4682	35.6317	34.4279	29.1885
34.3683	32.7336	34.2682	24.3031	34.4041	34.533	34.4886	35.6136	34.4517	29.2203
34.3863	32.6595	34.2878	24.2246	34.4233	34.4606	34.5101	35.635	34.4701	29.1222
34.4102	32.7179	34.3096	24.1791	34.4462	34.4825	34.5301	35.6132	34.4936	29.1278
34.4285	32.6449	34.3291	24.095	34.4654	34.3967	34.5522	35.6529	34.5118	29.0126
34.452	32.6877	34.3519	24.069	34.4873	34.3902	34.5723	35.6234	34.5358	29.0257
34.4701	32.6102	34.3708	23.9675	34.5069	34.3124	34.593	35.6329	34.5544	28.9199
34.4939	32.6654	34.3924	23.9268	34.5291	34.3125	34.6136	35.6254	34.5765	28.9024
34.5125	32.5892	34.4111	23.832	34.5497	34.2553	34.6347	35.641	34.5946	28.8016
34.5348	32.6075	34.4335	23.8086	34.5701	34.2205	34.6561	35.6425	34.6177	28.8124
34.5527	32.5291	34.4521	23.711	34.5902	34.1718	34.676	35.6323	34.6365	28.7226
34.5758	32.5722	34.4747	23.6961	34.6109	34.1546	34.697	35.6354	34.6588	28.7187
34.5945	32.5043	34.4938	23.6026	34.6314	34.1135	34.7178	35.6467	34.6775	28.6332
34.6166	32.526	34.5164	23.5905	34.6516	34.0852	34.7395	35.6548	34.6996	28.634
34.6354	32.461	34.5347	23.4763	34.6736	34.0774	34.7595	35.6416	34.7201	28.579
34.6576	32.4883	34.5576	23.4741	34.6934	34.0335	34.7819	35.6697	34.7416	28.5574
34.6779	32.4498	34.5767	23.3708	34.7152	34.0218	34.8013	35.6434	34.7614	28.4903
34.6992	32.4485	34.6002	23.3703	34.7345	33.9664	34.8226	35.6474	34.7835	28.4836
34.719	32.4026	34.618	23.2389	34.7571	33.9763	34.8421	35.6324	34.8038	28.4134
34.741	32.4177	34.6403	23.2289	34.777	33.9306	34.8645	35.6639	34.8241	28.3668
34.7615	32.3769	34.6591	23.12	34.7996	33.9285	34.8839	35.6411	34.845	28.3146
34.7817	32.3531	34.6815	23.1066	34.8176	33.8469	34.9059	35.6652	34.866	28.2751
34.8024	32.3243	34.6999	22.9865	34.8403	33.861	34.9243	35.6221	34.8874	28.2289
34.8235	32.316	34.723	22.982	34.8591	33.7935	34.9469	35.6707	34.9073	28.1679
34.8447	32.2897	34.7419	22.8664	34.8816	33.8019	34.9667	35.6513	34.9281	28.1147
34.8646	32.2533	34.7646	22.8448	34.9001	33.7293	34.9897	35.6928	34.9488	28.0705
34.8855	32.2297	34.7836	22.7276	34.9235	33.7579	35.0089	35.6569	34.9708	28.0327
34.9061	32.2082	34.8063	22.7068	34.9423	33.6807	35.0315	35.6919	34.9906	27.9655
34.928	32.1912	34.8259	22.5942	34.9654	33.6911	35.0502	35.6472	35.013	27.9393
34.9477	32.1411	34.8475	22.5484	34.9839	33.6009	35.0725	35.6852	35.0325	27.8648
34.9702	32.1373	34.8661	22.4256	35.0076	33.622	35.0916	35.6485	35.0538	27.8146
34.9894	32.0735	34.888	22.3881	35.0264	33.5329	35.1149	35.7043	35.0731	27.743
35.0109	32.048	34.9079	22.2876	35.0482	33.5183	35.1336	35.6511	35.0955	27.7111
35.03	31.9858	34.9289	22.2307	35.0666	33.4331	35.1556	35.6848	35.1148	27.6288
35.0525	31.976	34.9492	22.1367	35.0895	33.4486	35.1743	35.6436	35.1371	27.5928
35.0716	31.9032	34.9692	22.0588	35.1082	33.3644	35.1979	35.7136	35.1552	27.4886
35.0939	31.8889	34.991	21.9873	35.1305	33.3657	35.2171	35.6651	35.1779	27.4711
35.112	31.7921	35.0112	21.8942	35.1492	33.287	35.2398	35.7122	35.1974	27.3933
35.1347	31.7913	35.0323	21.8111	35.1715	33.3011	35.2592	35.6704	35.2208	27.3811
35.1542	31.7168	35.0525	21.7157	35.1916	33.2477	35.2815	35.7106	35.2396	27.287
35.1773	31.709	35.0747	21.6439	35.2132	33.2416	35.3002	35.6552	35.2626	27.2779
35.1962	31.61	35.0935	21.519	35.2328	33.1848	35.3221	35.6974	35.2809	27.1802
35.219	31.594	35.1154	21.4522	35.2554	33.205	35.3417	35.6598	35.3034	27.1638
35.2375	31.4897	35.1349	21.3349	35.275	33.1422	35.3635	35.7007	35.3224	27.074
35.2599	31.4699	35.1576	21.2741	35.2959	33.1285	35.3833	35.6638	35.3456	27.0673
35.2788	31.3699	35.1763	21.139	35.3162	33.0864	35.404	35.682	35.3643	26.9674
35.3019	31.3624	35.1983	21.0685	35.3378	33.0844	35.4244	35.6675	35.3864	26.9458
35.3205	31.2504	35.2172	20.9448	35.3585	33.046	35.4466	35.7115	35.4049	26.8482
35.3426	31.2189	35.2404	20.8994	35.3789	33.0202	35.4668	35.6775	35.4285	26.8519
35.3611	31.1111	35.259	20.764	35.3992	32.9806	35.488	35.7008	35.4477	26.7517
35.3847	31.115	35.2824	20.7229	35.4206	32.9779	35.509	35.6879	35.4704	26.736
35.4038	31.0031	35.3008	20.5795	35.4417	32.9393	35.53	35.7027	35.4898	26.6207
35.4263	30.9853	35.3233	20.5244	35.4622	32.9086	35.5507	35.6824	35.5121	26.545
35.4457	30.8839	35.341	20.3789	35.4839	32.8815	35.5709	35.6804	35.5307	26.3845
35.468	30.8621	35.3646	20.3408	35.504	32.8373	35.5922	35.6783	35.5526	26.327
35.4867	30.7506	35.3825	20.1831	35.5246	32.7916	35.6125	35.6761	35.5722	26.1895
35.5083	30.7219	35.4059	20.1329	35.5447	32.7598	35.6337	35.6683	35.5941	26.1091
35.528	30.6263	35.4235	19.9646	35.5662	32.7348	35.6533	35.6526	35.6139	25.9608
35.5496	30.59	35.4458	19.9037	35.5864	32.7008	35.6759	35.6787	35.6345	25.8424
35.5694	30.4818	35.4648	19.7572	35.6076	32.6711	35.6958	35.6577	35.6547	25.727
35.59	30.4222	35.4885	19.6992	35.6266	32.6189	35.7175	35.657	35.6768	25.6836
35.6104	30.3339	35.507	19.5272	35.6487	32.6195	35.7376	35.6455	35.6974	25.5893
35.6324	30.2891	35.5302	19.4584	35.6689	32.5879	35.7596	35.6523	35.7182	25.5483
35.6528	30.1753	35.5485	19.2914	35.6914	32.5883	35.7793	35.6292	35.7394	25.4886
35.6735	30.0978	35.5705	19.2201	35.7109	32.5361	35.8008	35.6292	35.7601	25.4511
35.6947	29.9975	35.5896	19.0792	35.7331	32.5331	35.8201	35.5982	35.7809	25.389
35.7156	29.9164	35.6121	19.0161	35.7521	32.4769	35.8422	35.6202	35.8011	25.3488
35.7364	29.801	35.6315	18.8816	35.7741	32.4789	35.8615	35.5814	35.8225	25.3101
35.7562	29.6999	35.6532	18.8171	35.7934	32.4293	35.8837	35.6011	35.8426	25.2711
35.7777	29.605	35.672	18.6924	35.8163	32.4499	35.9028	35.5567	35.8639	25.2318
35.7975	29.4962	35.6941	18.6458	35.8352	32.3841	35.9258	35.5981	35.8835	25.1867
35.819	29.3956	35.7147	18.5478	35.8569	32.3851	35.9449	35.5446	35.9061	25.1782
35.8385	29.284	35.7358	18.4816	35.8758	32.3295	35.967	35.5674	35.9256	25.1228
35.8611	29.2162	35.7567	18.3975	35.8993	32.3655	35.9868	35.5287	35.9478	25.0997
35.8806	29.1023	35.7775	18.3282	35.9184	32.297	36.0097	35.5663	35.9674	25.0506
35.9025	29.0238	35.7978	18.2413	35.9411	32.316	36.0286	35.5061	35.9898	25.0322
35.9223	28.9286	35.8175	18.1677	35.9604	32.2496	36.0506	35.5329	36.0091	24.9773
35.9445	28.868	35.8391	18.1027	35.9826	32.2602	36.0697	35.4787	36.0309	24.9492
35.9639	28.7758	35.8585	18.0169	36.0012	32.1837	36.0919	35.5151	36.05	24.8923
35.9855	28.7158	35.8807	17.9633	36.0232	32.1947	36.1112	35.4608	36.0722	24.8894
36.0045	28.6287	35.8993	17.8664	36.0424	32.1237	36.1335	35.4957	36.0913	24.8324
36.0267	28.6007	35.9211	17.8138	36.0649	32.1463	36.1531	35.4532	36.1137	24.8336
36.0458	28.5183	35.9373	17.7356	36.0838	32.0626	36.1758	35.4993	36.1324	24.7693
36.0682	28.4981			36.1052	32.0682	36.1948	35.4327	36.1469	24.7925
36.0869	28.4118			36.125	32.0133	36.2172	35.4759
36.1099	28.4156			36.1477	32.0422	36.237	35.4204
36.129	28.3306			36.1672	31.9673	36.2595	35.4593
36.1509	28.3138			36.189	31.9813	36.2782	35.3817
36.1706	28.247			36.2091	31.9241	36.2998	35.4078
36.1936	28.2481			36.231	31.9389	36.3195	35.3561
36.2124	28.1569			36.2507	31.8713	36.3413	35.3811
36.2344	28.1507			36.2717	31.8652	36.3612	35.3224
36.2534	28.0654			36.2923	31.8203	36.3822	35.3322
36.2753	28.058			36.3132	31.8127	36.4029	35.3055
36.2947	27.9723			36.3335	31.7609	36.4243	35.3182
36.3171	27.9673			36.3539	31.7462	36.4446	35.2732
36.3365	27.8817			36.3757	31.7313	36.466	35.2854
36.3588	27.8797			36.3963	31.7122	36.4875	35.2649
36.3781	27.784			36.4172	31.6747	36.5078	35.2467
36.4002	27.7769			36.4379	31.6624	36.5284	35.2113
36.4201	27.6914			36.4592	31.6322	36.5487	35.1959
36.4426	27.6877			36.4794	31.6094	36.5701	35.1784
36.4612	27.5771			36.5004	31.58	36.5904	35.1517
36.4826	27.5634			36.5201	31.545	36.6117	35.1281
36.5023	27.4807			36.5417	31.5318	36.6315	35.0902
36.5239	27.4611			36.5614	31.4891	36.6542	35.0973
36.5441	27.3762			36.5832	31.4747	36.6734	35.0308
36.5646	27.3354			36.6024	31.4157	36.6959	35.0343
36.5854	27.2752			36.6251	31.4245	36.7157	34.9695
36.6066	27.238			36.6444	31.3555	36.7379	34.9687
36.6269	27.1549			36.6663	31.3452	36.7569	34.8965
36.6481	27.1105			36.6862	31.2873	36.7792	34.9049
36.6698	27.0463			36.709	31.2905	36.7978	34.8281
36.6899	26.9774			36.7279	31.2049	36.8207	34.8608
36.7104	26.8948			36.7499	31.2016	36.8394	34.7755
36.7307	26.8352			36.7688	31.1238	36.8616	34.7992
36.7518	26.7632			36.7911	31.1363	36.8808	34.7276
36.772	26.6928			36.8102	31.0611	36.904	34.7648
36.7936	26.6317			36.833	31.0844	36.9224	34.6631
36.8131	26.5474			36.8518	31.0037	36.9458	34.7086
36.8357	26.5103			36.8749	31.0372	36.9646	34.606
36.8549	26.4119			36.8934	30.9467	36.9876	34.6382
36.8773	26.3774			36.9163	30.9801	37.0062	34.5259
36.8969	26.2841			36.9355	30.9049	37.0289	34.5481
36.9193	26.249			36.9586	30.9456	37.0477	34.4429
36.9379	26.1429			36.9766	30.8496	37.0702	34.463
36.9603	26.1179			36.9986	30.8789	37.0886	34.3553
36.9788	26.0056			37.0178	30.8138	37.1111	34.382
37.0017	25.9945			37.0402	30.8443	37.1309	34.3012
37.0203	25.8741			37.0594	30.769	37.1536	34.3189
37.0425	25.8498			37.0809	30.7845	37.173	34.2249
37.0614	25.7402			37.1009	30.7376	37.1954	34.237
37.0847	25.7345			37.1229	30.7572	37.2145	34.1415
37.103	25.6004			37.1425	30.6938	37.237	34.1538
37.1264	25.5968			37.1645	30.7093	37.2563	34.0595
37.1451	25.4611			37.1852	30.665	37.2778	34.0529
37.168	25.4454			37.2062	30.6543	37.2982	33.9932
37.1865	25.3003			37.2259	30.5921	37.3186	33.9575
37.2091	25.2728			37.247	30.5876	37.3389	33.9068
37.228	25.1356			37.2675	30.5462	37.3601	33.8844
37.2503	25.1014			37.2885	30.5346	37.3818	33.8542
37.2687	24.9536			37.3093	30.5009	37.4023	33.8054
37.291	24.9181			37.3295	30.482	37.4238	33.7683
37.3107	24.7919			37.3516	30.4799	37.4433	33.6936
37.3332	24.7518			37.3712	30.4368	37.4652	33.6693
37.3528	24.6248			37.3933	30.4413	37.4854	33.6003
37.3751	24.5857			37.4133	30.4014	37.5074	33.5684
37.3941	24.4516			37.4353	30.4034	37.5267	33.4751
37.4164	24.4171			37.4543	30.3457	37.5486	33.4402
37.436	24.2964			37.4765	30.3592	37.5673	33.3345
37.4571	24.245			37.495	30.2906	37.5894	33.3118
37.4775	24.1535			37.518	30.3224	37.6097	33.2327
37.4979	24.0865			37.5365	30.246	37.6331	33.2258
37.5093	24.058			37.5589	30.2685	37.6516	33.0994
				37.5779	30.2013	37.6741	33.0836
				37.6011	30.2331	37.6922	32.9622
				37.6193	30.1364	37.7165	32.9902
				37.6432	30.1847	37.7346	32.8485
				37.6612	30.0754	37.758	32.8552
				37.6849	30.1224	37.776	32.7161
				37.7028	30.0073	37.7983	32.703
				37.7259	30.0426	37.816	32.5621
				37.7442	29.9396	37.8398	32.5828
				37.7672	29.9676	37.8591	32.4584
				37.7849	29.8528	37.8825	32.4558
				37.8081	29.883	37.9008	32.3119
				37.8271	29.7808	37.9232	32.2981
				37.8504	29.7997	37.9425	32.1883
				37.8691	29.6854	37.966	32.1961
				37.892	29.6972	37.9847	32.0639
				37.9106	29.587	38.0069	32.0437
				37.9336	29.5977	38.0255	31.9163
				37.9522	29.4845	38.0466	31.8775
				37.9742	29.4739	38.0675	31.7999
				37.994	29.3868	38.0893	31.7554
				38.0148	29.3483	38.1107	31.6735
				38.0346	29.2765	38.1313	31.5935
				38.0562	29.258	38.1516	31.4915
				38.0775	29.2027	38.1721	31.4125
				38.0983	29.1496	38.1941	31.3492
				38.1194	29.0933	38.2141	31.25
				38.1391	29.0191	38.2357	31.1751
				38.1608	28.9827	38.2551	31.0678
				38.1811	28.9083	38.2764	30.9977
				38.2027	28.8517	38.2954	30.8843
				38.2224	28.7519	38.3184	30.8459
				38.2439	28.6858	38.3379	30.7177
				38.2627	28.5776	38.3609	30.6652
				38.2848	28.5396	38.379	30.5121
				38.3051	28.4545	38.4017	30.4789
				38.3283	28.4305	38.4205	30.3564
				38.3469	28.3052	38.4448	30.3575
				38.3691	28.2635	38.4625	30.2125
				38.3873	28.1347	38.4861	30.2039
				38.4117	28.1339	38.5037	30.0536
				38.4294	27.9664	38.527	30.0272
				38.453	27.9409	38.545	29.8607
				38.4708	27.7765	38.5692	29.8452
				38.4932	27.727	38.5876	29.6803
				38.5106	27.5673	38.6113	29.6542
				38.5349	27.5709	38.6287	29.489
				38.5537	27.4258	38.6528	29.4977
				38.5774	27.4038	38.6712	29.3568
				38.5953	27.2385	38.6947	29.3478
				38.6178	27.1942	38.7119	29.1928
				38.6369	27.0509	38.7355	29.2003
				38.6606	27.0042	38.7536	29.0665
				38.679	26.8151	38.7764	29.0616
				38.7015	26.7327	38.7946	28.9336
				38.7195	26.5278	38.8177	28.9326
				38.741	26.426	38.8373	28.8166
				38.7616	26.2637	38.8596	28.7833
				38.7837	26.1147	38.8792	28.6703
				38.8045	25.8357	38.901	28.6303
				38.8256	25.5284	38.9213	28.5292
				38.8454	25.1599	38.9423	28.4656
				38.8663	24.8171	38.9627	28.3675
				38.8879	24.4431	38.984	28.3063
				38.9082	24.0609	39.0042	28.2084
				38.9293	23.6644	39.0247	28.1497
				38.9491	23.2522	39.0461	28.0889
				38.9698	22.8676	39.0669	28.0321
				38.9893	22.4806	39.0887	27.9725
				39.0119	22.1035	39.1085	27.8908
				39.0315	21.7091	39.1306	27.8382
				39.0542	21.4148	39.1499	27.7483
				39.0726	21.1028	39.1724	27.7052
				39.095	20.8986	39.1909	27.6001
				39.1141	20.6628	39.2135	27.568
				39.1377	20.5005	39.2326	27.4674
				39.1559	20.2875	39.2547	27.4243
				39.179	20.1691	39.2733	27.3195
				39.1968	19.9795	39.2963	27.298
				39.2127	19.9374	39.3152	27.1913
						39.3387	27.1708
						39.3574	27.047
						39.3803	27.0106
						39.3991	26.8804
						39.4219	26.8237
						39.4405	26.6617
						39.4635	26.5809
						39.4824	26.3839
						39.5046	26.239
						39.5236	25.938
						39.5466	25.6478
						39.566	25.2805
						39.5889	25.0886
						39.6077	24.8446
						39.6299	24.7211
						39.6495	24.5477
						39.6709	24.449
						39.6907	24.3104
						39.7127	24.2465
						39.732	24.1242
						39.7531	24.0775
						39.7736	23.9911
						39.7948	23.9555
						39.8161	23.8976
						39.8367	23.8579
						39.8579	23.8104
						39.8783	23.7706
						39.8999	23.7218
						39.9195	23.6636
						39.9418	23.6331
						39.9611	23.5754
						39.9829	23.5513
						40.002	23.4949
						40.0249	23.4929
						40.0446	23.4435
						40.067	23.4292
						40.0858	23.375
						40.1086	23.3855
						40.1278	23.3373
						40.1501	23.3402
						40.1689	23.2902
						40.1916	23.308
						40.2103	23.2521
						40.2324	23.2651
						40.2515	23.2202
						40.2747	23.2562
						40.294	23.2023
						40.3159	23.2113
						40.3355	23.1673
						40.358	23.1909
						40.3777	23.1392
						40.3995	23.1481
						40.4191	23.099
						40.4279	23.0906
